# Supplementary material for: Multi-Omics Analysis of the Anoikis Gene CASP8 in Prostate Cancer and Biochemical Recurrence (BCR)
Source: Biomedicines. 2025 Mar 7;13(3):661. doi: 10.3390/biomedicines13030661 (PMC11939882; doi:10.3390/biomedicines13030661)
Supplement: Supplementary file 1 [file biomedicines-13-00661-s001.zip › Supplementary File S1.xlsx]

## Sheet: cluster_markers
Marker genes of different cell clusters
gene	p_val	avg_log2FC	pct.1	pct.2	p_val_adj	cluster
CLDN4	3.83442e-271	2.40907	0.976	0.348	8.32913e-267	0
CLDN3	6.87942e-265	2.35893	0.843	0.186	1.49435e-260	0
ELF3	5.1795e-230	2.07795	0.939	0.32	1.12509e-225	0
CRABP2	8.59248e-223	1.96385	0.702	0.139	1.86646e-218	0
RARRES1	4.45973e-221	1.95634	0.876	0.233	9.68743e-217	0
SLPI	1.63363e-207	1.88022	0.77	0.18	3.54857e-203	0
RHOV	2.42391e-203	1.80559	0.595	0.1	5.26522e-199	0
KRT19	1.25188e-196	1.79996	0.908	0.314	2.71932e-192	0
KRT7	6.31721e-196	1.78849	0.782	0.198	1.37222e-191	0
GPRC5A	2.45503e-195	1.92015	0.66	0.136	5.33283e-191	0
WFDC2	7.79182e-191	1.65954	0.888	0.274	1.69254e-186	0
GDF15	3.01078e-181	2.44504	0.567	0.106	6.54001e-177	0
PIGR	2.21544e-180	1.65741	0.77	0.193	4.81239e-176	0
ASS1	3.04541e-178	1.66271	0.684	0.16	6.61525e-174	0
TACSTD2	4.66866e-173	1.5481	0.839	0.272	1.01413e-168	0
OLFM4	1.31715e-170	1.89879	0.668	0.156	2.86111e-166	0
KRT8	2.11515e-166	1.63667	0.763	0.225	4.59452e-162	0
ATF3	7.78762e-166	1.96368	0.768	0.254	1.69163e-161	0
MMP7	2.04804e-165	1.58357	0.684	0.159	4.44874e-161	0
S100P	4.90383e-159	1.85272	0.567	0.116	1.06521e-154	0
UPK1A	8.37986e-154	1.29117	0.382	0.047	1.82027e-149	0
CXCL17	1.45429e-150	1.52375	0.52	0.098	3.15901e-146	0
KRT18	1.43663e-149	1.50732	0.77	0.246	3.12064e-145	0
SCGB3A1	2.26776e-148	2.29026	0.611	0.144	4.92603e-144	0
C19orf33	3.51582e-148	1.30306	0.534	0.107	7.63707e-144	0
LCN2	4.56684e-144	1.35688	0.62	0.146	9.92009e-140	0
CLDN7	2.8147e-142	1.34943	0.637	0.161	6.1141e-138	0
TM4SF1	1.34175e-135	1.70345	0.733	0.244	2.91455e-131	0
AGR2	1.1013e-134	1.37649	0.738	0.223	2.39225e-130	0
ATP1B1	3.9308e-129	1.37482	0.782	0.282	8.53848e-125	0
ERP27	1.48726e-126	1.09912	0.288	0.031	3.23063e-122	0
ABHD11	1.89213e-126	1.23232	0.454	0.09	4.11007e-122	0
AZGP1	1.63247e-125	1.23411	0.7	0.206	3.54606e-121	0
S100A11	1.2738e-123	1.23464	0.932	0.591	2.76694e-119	0
SDC4	5.63375e-123	1.38473	0.506	0.12	1.22376e-118	0
LIPH	8.00863e-123	1.25574	0.431	0.083	1.73963e-118	0
SOX9	1.04391e-120	1.42162	0.469	0.102	2.26758e-116	0
NCOA7	2.71818e-118	1.99106	0.611	0.204	5.90442e-114	0
ANXA3	2.30636e-117	1.22436	0.398	0.073	5.00987e-113	0
VTCN1	1.20747e-111	0.821001	0.298	0.039	2.62286e-107	0
TNFAIP2	4.85538e-111	1.429	0.489	0.12	1.05469e-106	0
IGFBP3	4.04872e-110	1.50644	0.483	0.119	8.79463e-106	0
PART1	7.81323e-107	0.996834	0.347	0.059	1.69719e-102	0
PDZK1IP1	2.17673e-106	1.06665	0.344	0.058	4.72828e-102	0
LGALS3	1.30347e-105	1.20819	0.859	0.479	2.83139e-101	0
SMIM22	2.48389e-104	1.01788	0.403	0.082	5.3955e-100	0
CYP4B1	1.2225e-102	1.13297	0.386	0.077	2.65551e-98	0
LINC01133	4.62529e-102	0.933785	0.339	0.058	1.00471e-97	0
UPK3A	4.76745e-100	0.936549	0.361	0.069	1.03559e-95	0
EHF	3.28942e-99	1.13482	0.557	0.162	7.14529e-95	0
PPP1R1B	2.19862e-98	1.13433	0.471	0.119	4.77584e-94	0
MGST1	7.69711e-98	1.08027	0.438	0.104	1.67197e-93	0
SCCPDH	1.01796e-96	1.12821	0.449	0.114	2.21122e-92	0
MUC4	1.33763e-96	1.10904	0.478	0.121	2.90561e-92	0
TMEM45B	1.34286e-95	0.783084	0.325	0.057	2.91697e-91	0
TSPAN3	2.35342e-95	1.21108	0.558	0.182	5.11211e-91	0
SPINT2	2.80632e-94	1.06671	0.698	0.265	6.09588e-90	0
SLC44A4	1.89502e-93	0.920071	0.452	0.112	4.11635e-89	0
EPCAM	1.58605e-91	0.951384	0.499	0.137	3.44521e-87	0
TFF1	1.94995e-91	1.53858	0.431	0.108	4.23568e-87	0
HES1	2.45721e-90	1.56782	0.719	0.321	5.33755e-86	0
PSCA	1.88511e-89	1.03444	0.476	0.127	4.09483e-85	0
CD24	3.1672e-89	1.37688	0.38	0.088	6.8798e-85	0
PHLDA2	1.10389e-88	1.25037	0.445	0.12	2.39788e-84	0
TCEA3	1.62443e-88	0.899325	0.45	0.12	3.52859e-84	0
FXYD3	4.03273e-88	1.00598	0.611	0.203	8.75989e-84	0
MUC1	4.04062e-88	0.858737	0.314	0.058	8.77704e-84	0
CCND1	6.30434e-87	1.2306	0.504	0.154	1.36943e-82	0
CD9	1.28063e-86	1.06403	0.846	0.46	2.78178e-82	0
FBP1	4.57104e-86	0.890352	0.375	0.086	9.92922e-82	0
TSPAN6	2.40485e-85	0.937254	0.344	0.074	5.22381e-81	0
WEE1	6.87288e-85	1.13483	0.433	0.117	1.49293e-80	0
CXADR	4.09554e-84	1.04081	0.485	0.142	8.89634e-80	0
VMP1	4.87669e-84	1.171	0.799	0.421	1.05932e-79	0
AQP3	8.51998e-84	0.950102	0.635	0.237	1.85071e-79	0
SCUBE2	1.39128e-83	0.908921	0.386	0.09	3.02213e-79	0
SPINT1	3.66974e-83	0.910805	0.429	0.116	7.9714e-79	0
CEBPB	6.12533e-83	1.29726	0.67	0.29	1.33054e-78	0
BICDL2	8.48541e-82	0.729652	0.284	0.051	1.8432e-77	0
NRARP	6.05193e-81	1.2511	0.387	0.1	1.3146e-76	0
PLPP2	2.69152e-80	0.852109	0.405	0.105	5.84652e-76	0
ANXA2	4.44813e-80	1.10667	0.805	0.456	9.66223e-76	0
TSPAN15	8.79525e-79	0.839494	0.314	0.066	1.91051e-74	0
JDP2	6.9612e-78	1.14696	0.342	0.08	1.51211e-73	0
MACC1	9.21315e-78	0.80733	0.337	0.075	2.00128e-73	0
TNFRSF21	1.45028e-77	0.889249	0.309	0.064	3.1503e-73	0
KLF5	2.13017e-77	0.979101	0.518	0.167	4.62715e-73	0
PPDPF	3.41385e-76	1.01661	0.836	0.55	7.41556e-72	0
RAMP1	1.89697e-74	0.892252	0.356	0.086	4.12061e-70	0
SPINT1-AS1	4.10451e-74	0.790437	0.304	0.065	8.91582e-70	0
RAB11FIP1	1.47909e-73	1.03799	0.569	0.224	3.21289e-69	0
KRT23	1.09386e-71	0.916061	0.325	0.075	2.37608e-67	0
EFNA1	1.15212e-71	1.10057	0.424	0.131	2.50264e-67	0
ID1	3.51369e-71	1.10592	0.75	0.362	7.63243e-67	0
CD82	9.00704e-71	0.934768	0.461	0.152	1.95651e-66	0
HES4	1.07176e-70	0.905614	0.38	0.106	2.32807e-66	0
FAM3D	1.12627e-70	0.93881	0.36	0.092	2.44649e-66	0
HNMT	2.5112e-70	0.732973	0.337	0.083	5.45482e-66	0
MARCKS	6.92451e-70	0.917765	0.656	0.279	1.50414e-65	0
CRACR2B	7.34588e-70	0.915744	0.37	0.101	1.59567e-65	0
IER3	7.79759e-70	1.04819	0.642	0.274	1.69379e-65	0
MYH14	2.79446e-69	0.605295	0.276	0.056	6.07012e-65	0
CDC42EP5	6.33587e-68	0.684531	0.393	0.112	1.37628e-63	0
CITED4	9.55778e-68	0.853695	0.342	0.089	2.07614e-63	0
MAL2	1.34487e-67	0.655962	0.291	0.064	2.92132e-63	0
CEBPD	1.93858e-67	1.33156	0.616	0.27	4.21098e-63	0
TNFRSF12A	2.14895e-67	0.763426	0.297	0.067	4.66794e-63	0
F3	2.92803e-67	0.95239	0.426	0.13	6.36026e-63	0
PIM3	4.51311e-67	1.1798	0.567	0.241	9.80337e-63	0
CP	5.96798e-67	0.815548	0.387	0.106	1.29636e-62	0
LYPD6B	6.20354e-67	0.606144	0.262	0.053	1.34753e-62	0
TMEM54	4.06589e-66	0.675729	0.307	0.074	8.83192e-62	0
BCL3	5.48026e-66	0.879395	0.365	0.104	1.19042e-61	0
C6orf132	1.12171e-65	0.692943	0.267	0.056	2.43658e-61	0
GMNN	3.28214e-65	0.783808	0.342	0.09	7.12946e-61	0
S100A14	1.30684e-63	0.713007	0.277	0.061	2.83872e-59	0
SELENBP1	1.97609e-63	0.788664	0.353	0.098	4.29246e-59	0
STARD10	5.15732e-63	0.738776	0.384	0.115	1.12027e-58	0
KRTCAP3	2.53197e-62	0.635413	0.309	0.077	5.49993e-58	0
GSTP1	2.91225e-62	0.900096	0.796	0.489	6.32598e-58	0
HEBP2	3.70464e-62	0.953266	0.586	0.262	8.04722e-58	0
VSIG2	4.00226e-62	0.690098	0.333	0.088	8.6937e-58	0
CHPT1	4.12057e-62	0.792655	0.422	0.142	8.9507e-58	0
PRSS22	5.27801e-62	0.629174	0.257	0.054	1.14649e-57	0
TBX3	7.18453e-62	0.784488	0.529	0.194	1.56062e-57	0
LRRC26	1.78455e-61	0.551706	0.302	0.072	3.87641e-57	0
ZG16B	2.30739e-61	0.777332	0.398	0.121	5.01212e-57	0
BAG1	3.05676e-61	0.896022	0.534	0.218	6.6399e-57	0
RAB25	1.28399e-60	0.647658	0.297	0.073	2.78908e-56	0
LXN	1.29922e-60	0.771668	0.384	0.118	2.82216e-56	0
HSPB1	1.4978e-60	0.847617	0.771	0.427	3.25353e-56	0
DEPTOR	1.56432e-60	0.600118	0.257	0.056	3.39801e-56	0
CAB39L	4.8329e-59	0.536034	0.267	0.061	1.0498e-54	0
SAT1	7.31134e-59	0.995901	0.827	0.533	1.58817e-54	0
SHROOM3	1.29469e-58	0.667368	0.274	0.064	2.81232e-54	0
CDH1	5.32138e-58	0.627136	0.361	0.107	1.15591e-53	0
PERP	1.90745e-57	0.702234	0.616	0.264	4.14335e-53	0
TNFSF10	3.39412e-57	0.816679	0.7	0.348	7.37271e-53	0
DDR1	1.17426e-56	0.643108	0.298	0.078	2.55072e-52	0
MDK	1.33431e-56	0.718767	0.438	0.153	2.89839e-52	0
NECTIN4	5.48706e-56	0.50939	0.25	0.056	1.1919e-51	0
DUSP5	5.86981e-56	1.30121	0.462	0.188	1.27504e-51	0
OCLN	3.97768e-55	0.618953	0.262	0.063	8.64032e-51	0
WNT5B	6.13284e-55	0.519022	0.283	0.072	1.33217e-50	0
LMO7	7.25879e-55	0.688546	0.353	0.108	1.57676e-50	0
PER2	5.9538e-54	0.810511	0.398	0.14	1.29328e-49	0
TTLL7	6.03294e-54	0.600831	0.274	0.069	1.31047e-49	0
TSPAN1	6.87454e-54	0.63687	0.419	0.14	1.49329e-49	0
MLPH	7.57879e-54	0.646636	0.344	0.102	1.64627e-49	0
MPZL2	2.12041e-53	0.756515	0.417	0.149	4.60595e-49	0
CREB3L1	1.37257e-52	0.652623	0.347	0.107	2.98149e-48	0
MEIS2	4.7924e-52	0.730293	0.56	0.238	1.04101e-47	0
STEAP4	9.51972e-52	0.550525	0.354	0.108	2.06787e-47	0
ROBO1	1.2392e-51	0.642699	0.342	0.106	2.6918e-47	0
IER2	2.07566e-51	1.12029	0.841	0.611	4.50875e-47	0
TACC2	2.49024e-51	0.595263	0.302	0.086	5.4093e-47	0
ERBB2	3.51607e-51	0.535665	0.298	0.084	7.63761e-47	0
TMEM238	4.33353e-51	0.631357	0.384	0.133	9.41329e-47	0
ZFP36L1	4.93585e-51	0.949121	0.873	0.655	1.07217e-46	0
TUBB4B	2.13442e-50	0.742611	0.565	0.261	4.63638e-46	0
NEDD4L	2.81462e-50	0.437319	0.349	0.109	6.11391e-46	0
LIMCH1	3.3389e-50	0.580193	0.401	0.14	7.25277e-46	0
FOS	1.95596e-49	0.771148	0.951	0.78	4.24873e-45	0
SLC40A1	5.4187e-49	0.68372	0.353	0.117	1.17705e-44	0
NPTN	6.68078e-48	0.748086	0.455	0.19	1.4512e-43	0
LTN1	1.11341e-47	1.00625	0.387	0.146	2.41855e-43	0
TSC22D1	3.4848e-47	0.720237	0.763	0.431	7.56969e-43	0
ZFP36	3.67589e-47	0.901095	0.892	0.692	7.98477e-43	0
ASAH1	1.07078e-46	0.699884	0.487	0.211	2.32594e-42	0
ADI1	4.3649e-46	0.662127	0.447	0.181	9.48143e-42	0
PRAC1	5.67752e-46	0.497269	0.337	0.107	1.23327e-41	0
HOXB13	9.92557e-46	0.432729	0.295	0.087	2.15603e-41	0
S100A6	1.37679e-45	0.578191	0.914	0.72	2.99067e-41	0
RND3	3.33552e-45	0.701569	0.346	0.117	7.24541e-41	0
DSP	4.32287e-45	0.607282	0.553	0.245	9.39013e-41	0
LAMB3	5.98691e-45	0.489718	0.281	0.082	1.30048e-40	0
CFH	2.28101e-44	0.472508	0.262	0.073	4.95482e-40	0
TOB1	2.38074e-44	0.824742	0.574	0.288	5.17144e-40	0
GABRE	4.45537e-44	0.486592	0.281	0.082	9.67796e-40	0
TSTD1	6.21434e-44	0.772642	0.513	0.247	1.34988e-39	0
EGR1	7.53367e-44	0.645857	0.749	0.444	1.63646e-39	0
CRNDE	1.27074e-43	0.438949	0.262	0.075	2.76031e-39	0
MALL	5.39961e-43	0.576455	0.277	0.084	1.1729e-38	0
GPRC5C	6.76762e-43	0.50627	0.257	0.074	1.47006e-38	0
S100A13	6.77793e-43	0.550786	0.349	0.123	1.4723e-38	0
SFN	2.39715e-42	0.450902	0.332	0.111	5.2071e-38	0
ADGRF1	5.70433e-42	0.564399	0.279	0.085	1.2391e-37	0
WLS	6.47754e-42	0.503362	0.29	0.092	1.40705e-37	0
TRAF4	8.09958e-42	0.625526	0.283	0.09	1.75939e-37	0
GNPTAB	1.80323e-41	0.726962	0.476	0.215	3.91698e-37	0
TMEM98	3.71308e-41	0.419097	0.271	0.082	8.06556e-37	0
DSTN	8.80637e-41	0.595311	0.689	0.399	1.91292e-36	0
KIAA1217	1.6937e-40	0.37946	0.356	0.127	3.67906e-36	0
CLU	2.45068e-40	0.395112	0.668	0.332	5.32336e-36	0
CMYA5	2.56296e-40	0.573487	0.253	0.074	5.56726e-36	0
NEAT1	8.33927e-40	0.582943	0.956	0.826	1.81146e-35	0
NET1	9.98222e-40	0.697066	0.335	0.123	2.16834e-35	0
CD47	1.60259e-39	0.729772	0.541	0.287	3.48114e-35	0
PATJ	2.12527e-39	0.60138	0.351	0.133	4.61652e-35	0
CYSTM1	2.74565e-39	0.687371	0.366	0.145	5.96409e-35	0
JUP	4.98565e-39	0.427246	0.311	0.107	1.08298e-34	0
MAFF	1.04369e-38	0.751689	0.454	0.208	2.2671e-34	0
MARCKSL1	1.28936e-38	0.555102	0.45	0.196	2.80074e-34	0
RBM47	1.66862e-38	0.332025	0.307	0.103	3.62457e-34	0
DHRS3	1.84572e-38	0.643236	0.415	0.178	4.00927e-34	0
LGALS3BP	2.17362e-38	0.405873	0.344	0.126	4.72155e-34	0
FARP1	2.24366e-38	0.406182	0.311	0.108	4.87369e-34	0
CTSB	3.7227e-38	0.520994	0.6	0.304	8.08645e-34	0
S100A16	5.67325e-38	0.541408	0.326	0.118	1.23234e-33	0
SC5D	1.12741e-37	0.508899	0.318	0.114	2.44896e-33	0
KIAA1522	1.34327e-37	0.371901	0.257	0.08	2.91785e-33	0
FUCA1	1.36688e-37	0.43404	0.251	0.077	2.96914e-33	0
AAMDC	1.7322e-37	0.50187	0.286	0.098	3.76268e-33	0
FAM114A1	1.73326e-37	0.548296	0.272	0.09	3.76498e-33	0
CYB5A	1.96391e-37	0.562587	0.351	0.137	4.26601e-33	0
NR2F6	3.27543e-37	0.382141	0.26	0.082	7.11489e-33	0
EPHX1	4.55235e-37	0.536073	0.431	0.184	9.88861e-33	0
MYO6	5.3831e-37	0.42983	0.342	0.13	1.16932e-32	0
RHOB	5.90886e-37	0.913067	0.517	0.26	1.28352e-32	0
SRI	6.70641e-37	0.762984	0.497	0.26	1.45677e-32	0
XBP1	6.75114e-37	0.710192	0.555	0.291	1.46648e-32	0
TMC5	8.9425e-37	0.450699	0.262	0.082	1.94249e-32	0
SORBS2	1.08733e-36	0.430603	0.328	0.12	2.3619e-32	0
MTUS1	1.11277e-36	0.419989	0.321	0.117	2.41716e-32	0
PTPRF	1.73765e-36	0.446074	0.291	0.1	3.77452e-32	0
RBPMS	6.5871e-36	0.451046	0.277	0.094	1.43085e-31	0
TCIM	1.23873e-35	0.972161	0.354	0.145	2.69077e-31	0
TSPAN13	1.39769e-35	0.536152	0.298	0.107	3.03606e-31	0
TMEM141	2.00967e-35	0.384633	0.363	0.145	4.36541e-31	0
HSBP1	3.79852e-35	0.558836	0.414	0.186	8.25114e-31	0
ANXA4	4.5466e-35	0.460029	0.346	0.137	9.87611e-31	0
ATP8B1	4.82896e-35	0.377208	0.323	0.12	1.04895e-30	0
ITGB8	8.65264e-35	0.41669	0.25	0.08	1.87953e-30	0
TPM1	2.19087e-34	0.437349	0.429	0.189	4.75901e-30	0
NENF	3.94058e-34	0.651294	0.372	0.161	8.55973e-30	0
WDR45B	4.17226e-34	0.708957	0.382	0.171	9.06298e-30	0
HIGD1A	3.68381e-33	0.556054	0.295	0.113	8.00198e-29	0
F11R	5.7158e-33	0.40081	0.26	0.089	1.24159e-28	0
SH3YL1	6.04744e-33	0.458008	0.281	0.102	1.31362e-28	0
TMED3	7.75725e-33	0.392131	0.286	0.105	1.68503e-28	0
KLF3	1.01618e-32	0.624018	0.391	0.174	2.20734e-28	0
H1F0	1.10218e-32	0.524999	0.312	0.121	2.39414e-28	0
TMEM59	1.12706e-32	0.647972	0.653	0.417	2.4482e-28	0
ENTPD5	1.15001e-32	0.37838	0.251	0.084	2.49805e-28	0
C1orf21	1.31057e-32	0.354119	0.33	0.131	2.84681e-28	0
MYOF	1.34532e-32	0.530594	0.337	0.137	2.92231e-28	0
PNPLA2	1.38287e-32	0.532705	0.391	0.178	3.00387e-28	0
DUSP4	2.03162e-32	0.523407	0.4	0.177	4.41309e-28	0
EZR	3.30949e-32	0.599959	0.665	0.402	7.18888e-28	0
LIMA1	3.63099e-32	0.503094	0.48	0.236	7.88724e-28	0
ALDH2	3.77375e-32	0.461868	0.373	0.16	8.19734e-28	0
ECHS1	5.14619e-32	0.575019	0.405	0.189	1.11785e-27	0
CD55	5.49045e-32	0.81987	0.475	0.249	1.19264e-27	0
BLVRB	9.11676e-32	0.565968	0.346	0.146	1.98034e-27	0
NPC2	1.84735e-31	0.526291	0.571	0.315	4.01281e-27	0
KLK11	2.20709e-31	0.373617	0.26	0.09	4.79423e-27	0
SH3GLB2	2.41794e-31	0.497126	0.279	0.106	5.25224e-27	0
GALNT3	2.68919e-31	0.449159	0.26	0.092	5.84146e-27	0
PCBD1	3.17351e-31	0.464483	0.33	0.136	6.8935e-27	0
YWHAE	4.74215e-31	0.572221	0.639	0.392	1.03009e-26	0
SPAG16	1.09747e-30	0.417088	0.251	0.09	2.38392e-26	0
ADIRF	1.46022e-30	0.333178	0.674	0.358	3.17189e-26	0
ALCAM	1.50742e-30	0.343332	0.311	0.121	3.27442e-26	0
LMNA	2.13742e-30	0.595953	0.585	0.32	4.64291e-26	0
MIDN	3.12939e-30	0.652499	0.565	0.328	6.79767e-26	0
RTN3	3.76338e-30	0.500201	0.366	0.163	8.1748e-26	0
BTG3	4.19492e-30	0.605213	0.431	0.213	9.1122e-26	0
ANXA11	7.33955e-30	0.557457	0.517	0.29	1.5943e-25	0
CAMTA1	8.34067e-30	0.477564	0.351	0.157	1.81176e-25	0
NUPR1	1.49258e-29	0.411812	0.377	0.165	3.24218e-25	0
DYNLT1	1.75513e-29	0.537509	0.407	0.199	3.81248e-25	0
NANS	2.30583e-29	0.393303	0.307	0.125	5.00873e-25	0
ENAH	4.12949e-29	0.387111	0.358	0.155	8.97007e-25	0
SMIM14	4.26896e-29	0.445564	0.373	0.17	9.27303e-25	0
SLC14A1	2.82504e-28	0.354176	0.312	0.127	6.13655e-24	0
H2AFJ	5.30122e-28	0.347846	0.471	0.245	1.15153e-23	0
MAST4	6.35476e-28	0.39483	0.258	0.097	1.38038e-23	0
PPA1	8.20494e-28	0.582275	0.442	0.234	1.78228e-23	0
AFDN	1.29697e-27	0.397947	0.36	0.161	2.81728e-23	0
CD2AP	1.56927e-27	0.426245	0.344	0.153	3.40876e-23	0
GLTP	1.8083e-27	0.5222	0.356	0.166	3.92799e-23	0
PTPRK	2.15591e-27	0.364352	0.298	0.123	4.68307e-23	0
CDKN2AIP	2.71693e-27	0.583037	0.277	0.113	5.90173e-23	0
CDKN1C	3.0052e-27	0.666323	0.284	0.118	6.52789e-23	0
SYPL1	3.82922e-27	0.550426	0.44	0.235	8.31783e-23	0
NR4A1	4.68789e-27	0.590063	0.726	0.507	1.0183e-22	0
REEP3	5.12362e-27	0.490924	0.304	0.13	1.11295e-22	0
YPEL3	9.69186e-27	0.522967	0.443	0.24	2.10527e-22	0
ZNF704	1.44762e-26	0.406153	0.251	0.096	3.14452e-22	0
REXO2	2.16616e-26	0.505588	0.365	0.173	4.70533e-22	0
NFIX	2.68805e-26	0.295007	0.323	0.138	5.83899e-22	0
HACD3	2.94627e-26	0.429179	0.312	0.136	6.39988e-22	0
DAP	3.15904e-26	0.398629	0.281	0.116	6.86206e-22	0
ADD3	5.04952e-26	0.408318	0.358	0.168	1.09686e-21	0
CTNNA1	5.98341e-26	0.367256	0.384	0.184	1.29972e-21	0
KRT17	6.62531e-26	0.739892	0.269	0.109	1.43915e-21	0
UQCRQ	6.74334e-26	0.581993	0.548	0.333	1.46479e-21	0
CTSH	6.89654e-26	0.343484	0.538	0.284	1.49807e-21	0
SYNGR2	1.39995e-25	0.400989	0.356	0.168	3.04096e-21	0
UGCG	2.3673e-25	0.482557	0.321	0.144	5.14225e-21	0
OAT	4.40852e-25	0.452583	0.307	0.139	9.57619e-21	0
RTN4	4.41751e-25	0.471624	0.576	0.35	9.59572e-21	0
GNL3	5.53435e-25	0.534786	0.342	0.163	1.20217e-20	0
SERP1	8.68757e-25	0.547789	0.588	0.376	1.88711e-20	0
COMT	9.15511e-25	0.451058	0.405	0.21	1.98867e-20	0
GATA3	1.06909e-24	0.390953	0.284	0.121	2.32228e-20	0
HOOK2	1.29032e-24	0.311489	0.274	0.115	2.80284e-20	0
EMP2	1.73541e-24	0.399572	0.354	0.166	3.76966e-20	0
PGRMC1	1.85911e-24	0.362091	0.332	0.152	4.03836e-20	0
VAMP8	3.09312e-24	0.557607	0.483	0.278	6.71888e-20	0
SLC12A2	4.50659e-24	0.281678	0.295	0.126	9.78922e-20	0
NAPRT	4.60649e-24	0.335426	0.25	0.101	1.00062e-19	0
SQSTM1	6.73499e-24	0.527117	0.611	0.404	1.46297e-19	0
SHROOM1	7.73233e-24	0.365743	0.255	0.105	1.67962e-19	0
PEBP1	9.11044e-24	0.562802	0.578	0.377	1.97897e-19	0
NFIB	9.82378e-24	0.364029	0.454	0.232	2.13392e-19	0
TMEM170A	1.10772e-23	0.445146	0.277	0.12	2.40618e-19	0
PNKD	1.19935e-23	0.404531	0.321	0.151	2.60523e-19	0
ARPC1A	1.76362e-23	0.381123	0.276	0.118	3.83093e-19	0
TMEM205	2.66851e-23	0.30466	0.295	0.131	5.79655e-19	0
RAB13	3.03884e-23	0.361437	0.354	0.17	6.60097e-19	0
ARID5B	1.14054e-22	0.3962	0.428	0.23	2.47749e-18	0
TXN	1.30172e-22	0.490438	0.51	0.301	2.82759e-18	0
MID1IP1	1.33385e-22	0.477552	0.276	0.121	2.89738e-18	0
COA3	1.50393e-22	0.329318	0.265	0.114	3.26683e-18	0
NFIA	1.68448e-22	0.302525	0.394	0.199	3.65902e-18	0
HMGN1	3.6925e-22	0.525636	0.6	0.397	8.02084e-18	0
VDAC1	3.85734e-22	0.472871	0.384	0.203	8.37892e-18	0
SVIL	4.89568e-22	0.320346	0.253	0.106	1.06344e-17	0
ASPH	5.11295e-22	0.304993	0.335	0.159	1.11063e-17	0
CD151	7.53137e-22	0.337665	0.377	0.191	1.63596e-17	0
GADD45B	1.04151e-21	1.06573	0.525	0.351	2.26236e-17	0
H3F3A	1.15216e-21	0.447748	0.818	0.674	2.50273e-17	0
HINT1	1.53477e-21	0.519882	0.67	0.484	3.33383e-17	0
ATP5MC2	1.55146e-21	0.498564	0.682	0.485	3.37009e-17	0
ZFYVE21	1.9084e-21	0.255125	0.258	0.11	4.14542e-17	0
YBX3	1.95915e-21	0.2839	0.581	0.332	4.25567e-17	0
MAP3K13	2.67769e-21	0.441692	0.305	0.147	5.81648e-17	0
STK24	2.75004e-21	0.415678	0.314	0.152	5.97364e-17	0
CTNND1	5.91546e-21	0.318772	0.346	0.171	1.28496e-16	0
CD46	6.70338e-21	0.453881	0.518	0.323	1.45611e-16	0
PDE4D	7.68097e-21	0.332244	0.339	0.167	1.66846e-16	0
FLNB	9.40158e-21	0.266521	0.309	0.145	2.04221e-16	0
NFIC	9.46268e-21	0.318485	0.426	0.23	2.05548e-16	0
CMPK1	1.21054e-20	0.417101	0.382	0.206	2.62954e-16	0
ANAPC11	1.26179e-20	0.394802	0.387	0.208	2.74086e-16	0
CALM2	2.28944e-20	0.428282	0.726	0.543	4.97312e-16	0
AC020916.1	3.65724e-20	0.567465	0.37	0.199	7.94425e-16	0
SLC25A37	4.24477e-20	0.357898	0.354	0.18	9.22048e-16	0
MYL12B	5.01822e-20	0.441027	0.74	0.55	1.09006e-15	0
WASL	5.50504e-20	0.278993	0.25	0.11	1.1958e-15	0
LAPTM4A	6.98667e-20	0.321686	0.56	0.353	1.51764e-15	0
TECR	7.92455e-20	0.440439	0.405	0.228	1.72137e-15	0
MGP	1.11666e-19	0.390025	0.349	0.177	2.42561e-15	0
RPL41	1.128e-19	0.252417	0.993	0.974	2.45024e-15	0
GPX4	1.15088e-19	0.467294	0.534	0.344	2.49993e-15	0
NECTIN2	1.22491e-19	0.296407	0.265	0.12	2.66074e-15	0
CHMP4B	1.33195e-19	0.386766	0.311	0.156	2.89327e-15	0
GABARAP	1.57947e-19	0.335019	0.269	0.125	3.43093e-15	0
TALDO1	1.93604e-19	0.478802	0.384	0.213	4.20547e-15	0
PHB	2.21751e-19	0.321696	0.3	0.147	4.81688e-15	0
DPY30	2.32478e-19	0.353986	0.283	0.133	5.04988e-15	0
PTP4A2	3.07814e-19	0.422908	0.504	0.314	6.68634e-15	0
CHMP3	3.32015e-19	0.399335	0.346	0.181	7.21203e-15	0
MRPL14	5.52975e-19	0.273488	0.258	0.118	1.20117e-14	0
NDUFC1	6.75703e-19	0.421362	0.435	0.26	1.46776e-14	0
MGST2	6.7991e-19	0.25048	0.312	0.152	1.4769e-14	0
KLF10	7.7236e-19	0.28226	0.307	0.151	1.67772e-14	0
IER5	9.5909e-19	0.428828	0.36	0.192	2.08334e-14	0
SOD2	1.13852e-18	0.354979	0.37	0.2	2.4731e-14	0
LPGAT1	1.32574e-18	0.433748	0.271	0.13	2.87977e-14	0
SERF2	1.62213e-18	0.383587	0.85	0.683	3.52359e-14	0
TMED10	2.89506e-18	0.422619	0.422	0.246	6.28864e-14	0
CAPN1	3.33954e-18	0.282907	0.274	0.131	7.25415e-14	0
TC2N	3.93266e-18	0.33795	0.344	0.181	8.54253e-14	0
CHMP2A	4.16075e-18	0.47875	0.377	0.215	9.03797e-14	0
PRDX1	4.54638e-18	0.380498	0.567	0.372	9.87565e-14	0
SAR1B	5.80025e-18	0.306029	0.279	0.136	1.25993e-13	0
LITAF	1.13842e-17	0.273652	0.45	0.262	2.47288e-13	0
RAB1A	1.43501e-17	0.276637	0.346	0.184	3.11714e-13	0
PKM	1.90363e-17	0.333861	0.524	0.329	4.13507e-13	0
ACADVL	2.02974e-17	0.297403	0.305	0.157	4.409e-13	0
ADAM10	2.12697e-17	0.322576	0.316	0.164	4.62021e-13	0
KDELR2	2.82244e-17	0.319072	0.363	0.199	6.13091e-13	0
TJP1	3.61217e-17	0.284585	0.305	0.152	7.84636e-13	0
MRPL51	3.66758e-17	0.364779	0.337	0.183	7.96671e-13	0
ATP5PD	4.14261e-17	0.330515	0.424	0.254	8.99858e-13	0
SINHCAF	4.4522e-17	0.338838	0.276	0.137	9.67108e-13	0
SERINC5	6.11673e-17	0.31803	0.286	0.143	1.32868e-12	0
P4HB	6.79795e-17	0.373591	0.403	0.235	1.47665e-12	0
RAB11A	7.10143e-17	0.301639	0.354	0.197	1.54257e-12	0
TXNDC17	9.60022e-17	0.292485	0.284	0.143	2.08536e-12	0
GNG5	9.71819e-17	0.355128	0.496	0.319	2.11099e-12	0
RPL14	1.4807e-16	0.313297	0.913	0.806	3.21637e-12	0
DDX1	1.48274e-16	0.280354	0.269	0.131	3.22081e-12	0
RPL15	1.83463e-16	0.306286	0.913	0.777	3.98518e-12	0
ARL1	2.36861e-16	0.274282	0.276	0.138	5.14509e-12	0
CFDP1	2.38359e-16	0.271556	0.365	0.204	5.17763e-12	0
TGIF1	2.46849e-16	0.273191	0.3	0.154	5.36206e-12	0
PRDX5	2.54944e-16	0.350715	0.462	0.292	5.53789e-12	0
GTF3C6	2.5962e-16	0.316507	0.271	0.135	5.63946e-12	0
CLINT1	2.65364e-16	0.363285	0.361	0.204	5.76423e-12	0
DDRGK1	2.75979e-16	0.388155	0.25	0.123	5.99483e-12	0
AES	3.37436e-16	0.363195	0.564	0.383	7.32978e-12	0
DUT	3.4141e-16	0.333172	0.387	0.228	7.41611e-12	0
CD63	4.15297e-16	0.359875	0.733	0.561	9.02109e-12	0
VDAC2	4.66471e-16	0.358881	0.41	0.248	1.01327e-11	0
SRSF9	4.72842e-16	0.434642	0.449	0.288	1.02711e-11	0
NDUFB7	5.49754e-16	0.315257	0.38	0.223	1.19417e-11	0
EBPL	6.01267e-16	0.262426	0.251	0.122	1.30607e-11	0
TM9SF2	6.28923e-16	0.262681	0.325	0.177	1.36615e-11	0
JUN	8.04964e-16	0.355954	0.897	0.762	1.74854e-11	0
DPM3	8.74782e-16	0.311041	0.321	0.174	1.9002e-11	0
IQGAP2	9.37548e-16	0.250546	0.295	0.153	2.03654e-11	0
DUSP1	1.05945e-15	0.376975	0.778	0.603	2.30133e-11	0
CAST	1.06192e-15	0.337539	0.614	0.434	2.3067e-11	0
GTF2H5	1.07336e-15	0.264424	0.274	0.139	2.33155e-11	0
FKBP2	1.09082e-15	0.345661	0.428	0.262	2.36947e-11	0
PRDX6	1.40536e-15	0.384139	0.438	0.272	3.05272e-11	0
UQCR10	1.46768e-15	0.353707	0.487	0.319	3.18809e-11	0
RPS27L	1.83654e-15	0.396072	0.501	0.339	3.98933e-11	0
H2AFY	2.40298e-15	0.340782	0.372	0.216	5.21976e-11	0
CAPG	2.58736e-15	0.338338	0.318	0.172	5.62026e-11	0
TMEM123	2.60976e-15	0.309506	0.417	0.257	5.66891e-11	0
SPATS2L	3.17654e-15	0.250126	0.286	0.148	6.90007e-11	0
TMBIM6	3.36667e-15	0.347352	0.682	0.519	7.31308e-11	0
ASCC3	4.02601e-15	0.351831	0.255	0.129	8.7453e-11	0
SERPINB1	4.03242e-15	0.31844	0.384	0.228	8.75922e-11	0
COPZ1	4.06197e-15	0.273703	0.267	0.137	8.8234e-11	0
RPL10A	6.77809e-15	0.279299	0.89	0.777	1.47234e-10	0
MESD	6.79732e-15	0.280293	0.323	0.18	1.47651e-10	0
TSPO	6.87818e-15	0.340342	0.503	0.334	1.49408e-10	0
MLF2	7.36217e-15	0.293779	0.297	0.159	1.59921e-10	0
TMED2	7.88741e-15	0.336169	0.414	0.254	1.7133e-10	0
SKP1	8.46807e-15	0.38374	0.67	0.511	1.83944e-10	0
CLTA	1.09522e-14	0.282188	0.393	0.238	2.37904e-10	0
B4GALT1	1.20812e-14	0.29115	0.351	0.201	2.62429e-10	0
TMEM14C	1.66114e-14	0.350874	0.387	0.238	3.60833e-10	0
C9orf16	1.83215e-14	0.439924	0.398	0.249	3.9798e-10	0
SRP9	1.96995e-14	0.338374	0.428	0.276	4.27913e-10	0
MKNK2	2.08392e-14	0.305077	0.297	0.162	4.52668e-10	0
RPL34	2.2159e-14	0.251508	0.976	0.917	4.81338e-10	0
MLEC	2.62699e-14	0.290809	0.356	0.202	5.70635e-10	0
SNX2	2.94438e-14	0.334022	0.262	0.138	6.39579e-10	0
ATRAID	3.17717e-14	0.329413	0.372	0.223	6.90146e-10	0
ATXN10	3.355e-14	0.297793	0.265	0.14	7.28773e-10	0
COX6B1	3.5398e-14	0.383605	0.578	0.415	7.68915e-10	0
CSTB	4.07482e-14	0.2903	0.538	0.373	8.85133e-10	0
CSNK1A1	4.28887e-14	0.254013	0.515	0.34	9.31629e-10	0
RAP2B	4.43171e-14	0.346563	0.262	0.137	9.62655e-10	0
ATP5MF	4.44841e-14	0.263411	0.454	0.293	9.66283e-10	0
RAB2A	5.10839e-14	0.25785	0.403	0.247	1.10964e-09	0
POLR2I	5.82011e-14	0.284305	0.288	0.155	1.26424e-09	0
ZCRB1	6.10442e-14	0.310866	0.272	0.146	1.326e-09	0
SMIM26	7.53443e-14	0.250689	0.333	0.194	1.63663e-09	0
NDUFV2	8.39637e-14	0.337365	0.366	0.221	1.82386e-09	0
RPS4X	8.83637e-14	0.266217	0.918	0.822	1.91944e-09	0
TAX1BP1	1.15056e-13	0.362284	0.51	0.348	2.49925e-09	0
RPL8	1.15752e-13	0.284002	0.906	0.802	2.51437e-09	0
RPL23	1.55144e-13	0.315765	0.75	0.599	3.37005e-09	0
REEP5	1.57309e-13	0.317843	0.405	0.254	3.41706e-09	0
NCK1	1.66309e-13	0.328089	0.271	0.147	3.61256e-09	0
CAPNS1	1.77989e-13	0.301451	0.391	0.238	3.86628e-09	0
JUNB	2.03588e-13	0.298555	0.869	0.768	4.42235e-09	0
EDF1	2.09133e-13	0.32567	0.553	0.404	4.54279e-09	0
VAPA	3.21106e-13	0.359372	0.489	0.328	6.97506e-09	0
CAT	3.63744e-13	0.269291	0.262	0.14	7.90125e-09	0
POLR2J	3.77542e-13	0.27347	0.311	0.177	8.20097e-09	0
SNRPD3	4.14664e-13	0.290093	0.4	0.252	9.00733e-09	0
UBC	4.71932e-13	0.371005	0.876	0.737	1.02513e-08	0
FOSB	4.84569e-13	0.277709	0.78	0.607	1.05258e-08	0
RPL29	5.62049e-13	0.259277	0.916	0.808	1.22088e-08	0
EIF4A3	6.66846e-13	0.259328	0.332	0.192	1.44852e-08	0
RIOK3	7.39554e-13	0.331549	0.302	0.173	1.60646e-08	0
TMCO1	7.52244e-13	0.300031	0.41	0.264	1.63402e-08	0
COX4I1	8.77411e-13	0.312913	0.665	0.502	1.90591e-08	0
HNRNPAB	8.77539e-13	0.366363	0.358	0.216	1.90619e-08	0
NACA	9.26723e-13	0.254437	0.871	0.737	2.01303e-08	0
CCDC47	1.42857e-12	0.278975	0.332	0.195	3.10315e-08	0
MTCH1	1.4885e-12	0.268544	0.335	0.201	3.23333e-08	0
ATP5IF1	1.49832e-12	0.304807	0.485	0.328	3.25465e-08	0
TMEM179B	1.88098e-12	0.264861	0.304	0.172	4.08586e-08	0
STMP1	3.05246e-12	0.2603	0.298	0.17	6.63055e-08	0
PKN2	3.06992e-12	0.285845	0.321	0.189	6.66849e-08	0
NDUFA4	4.03332e-12	0.35933	0.59	0.432	8.76117e-08	0
MAGED2	4.31005e-12	0.267589	0.351	0.213	9.36228e-08	0
SPEN	5.34771e-12	0.256436	0.314	0.185	1.16163e-07	0
AURKAIP1	5.38677e-12	0.330182	0.311	0.185	1.17011e-07	0
NDUFA2	5.78606e-12	0.31883	0.339	0.208	1.25685e-07	0
ZFAS1	6.63079e-12	0.34362	0.511	0.369	1.44034e-07	0
SUMO2	7.71978e-12	0.324581	0.62	0.475	1.67689e-07	0
MYL6	8.06149e-12	0.257596	0.768	0.61	1.75112e-07	0
NUCKS1	8.4482e-12	0.280078	0.634	0.468	1.83512e-07	0
RPL27A	1.03212e-11	0.276848	0.756	0.609	2.24196e-07	0
ARHGEF12	1.10973e-11	0.266942	0.281	0.16	2.41054e-07	0
MYDGF	1.50144e-11	0.252533	0.3	0.177	3.26143e-07	0
STAU1	1.56332e-11	0.261175	0.314	0.185	3.39585e-07	0
ELOB	2.33708e-11	0.280261	0.538	0.387	5.0766e-07	0
ATP5F1C	2.59787e-11	0.297742	0.358	0.23	5.64309e-07	0
FAM107B	2.73316e-11	0.282139	0.351	0.22	5.93697e-07	0
EIF5A	3.21519e-11	0.300635	0.478	0.334	6.98404e-07	0
COX5B	3.45297e-11	0.264082	0.532	0.385	7.50053e-07	0
ANXA7	3.62765e-11	0.262739	0.318	0.193	7.87997e-07	0
SPCS2	3.97858e-11	0.280661	0.489	0.343	8.64228e-07	0
CHMP5	4.03113e-11	0.317155	0.318	0.195	8.75642e-07	0
VPS35	4.49711e-11	0.263511	0.302	0.179	9.76862e-07	0
RPLP0	4.55694e-11	0.273845	0.831	0.716	9.89858e-07	0
PDCD5	4.76971e-11	0.285757	0.293	0.176	1.03608e-06	0
PPP1R15A	6.48155e-11	0.350121	0.677	0.519	1.40792e-06	0
TPI1	7.14251e-11	0.305936	0.487	0.343	1.5515e-06	0
HMGN2	8.20271e-11	0.263945	0.527	0.379	1.78179e-06	0
RPL7	1.10924e-10	0.255934	0.745	0.606	2.4095e-06	0
CTNNB1	1.22074e-10	0.251541	0.532	0.376	2.6517e-06	0
NOL7	1.77234e-10	0.331709	0.361	0.237	3.84988e-06	0
KRT10	1.81522e-10	0.342049	0.407	0.274	3.94303e-06	0
ILF2	2.23374e-10	0.329188	0.276	0.165	4.85212e-06	0
RANBP1	2.77555e-10	0.29026	0.281	0.166	6.02904e-06	0
RNF7	3.8272e-10	0.351399	0.339	0.218	8.31344e-06	0
GABARAPL2	4.51167e-10	0.271316	0.408	0.282	9.80026e-06	0
TMEM50A	4.82398e-10	0.300786	0.412	0.281	1.04786e-05	0
POLR2L	7.91059e-10	0.250889	0.517	0.381	1.71834e-05	0
RARRES3	8.00455e-10	0.258761	0.431	0.299	1.73875e-05	0
OCIAD1	1.01618e-09	0.265615	0.408	0.278	2.20735e-05	0
NDFIP1	1.21016e-09	0.279674	0.366	0.246	2.62872e-05	0
NFKBIA	1.43342e-09	0.632338	0.51	0.373	3.11368e-05	0
PDAP1	1.59628e-09	0.279198	0.295	0.183	3.46743e-05	0
KRTCAP2	3.79697e-09	0.284396	0.384	0.262	8.24778e-05	0
ATP5PF	5.91701e-09	0.280182	0.417	0.292	0.000128529	0
HNRNPH2	1.79422e-08	0.267506	0.253	0.156	0.000389741	0
RPL31	2.20644e-08	0.269305	0.689	0.55	0.000479283	0
DYNLRB1	5.87073e-08	0.281582	0.394	0.282	0.00127524	0
MT2A	9.82353e-08	0.630996	0.309	0.201	0.00213387	0
HNRNPF	1.66047e-07	0.287268	0.445	0.337	0.00360687	0
CD3G	1.86298e-260	1.8026	0.783	0.128	4.04676e-256	1
CD3D	2.79093e-255	1.84906	0.81	0.145	6.06247e-251	1
CD69	8.42351e-252	2.40232	0.929	0.261	1.82976e-247	1
CCL5	2.90568e-251	2.44049	0.94	0.289	6.31171e-247	1
TRAC	3.85991e-244	2.07638	0.827	0.172	8.3845e-240	1
CD2	8.0084e-236	1.94942	0.842	0.185	1.73958e-231	1
CD8A	1.09596e-234	1.86856	0.719	0.123	2.38064e-230	1
TRBC2	3.16006e-231	2.03697	0.812	0.174	6.86429e-227	1
CD52	3.84222e-225	1.87903	0.831	0.187	8.34607e-221	1
LINC01871	5.11072e-223	1.89794	0.702	0.123	1.11015e-218	1
CD3E	3.32803e-222	1.78168	0.779	0.159	7.22916e-218	1
TNF	3.23991e-214	2.37417	0.7	0.129	7.03773e-210	1
IL7R	1.37889e-208	2.13952	0.702	0.138	2.99522e-204	1
CD8B	1.696e-205	1.60657	0.596	0.089	3.68405e-201	1
PTGER4	1.68181e-202	1.82161	0.717	0.148	3.65322e-198	1
SAMSN1	3.11021e-201	1.59249	0.75	0.153	6.75601e-197	1
IFNG	4.45857e-199	2.40374	0.71	0.15	9.68491e-195	1
TNFAIP3	3.69248e-195	2.13039	0.798	0.214	8.02079e-191	1
CXCR4	4.36053e-192	1.72639	0.86	0.23	9.47194e-188	1
CD7	6.74023e-188	1.56578	0.719	0.15	1.46411e-183	1
PTPN22	1.51722e-185	1.49562	0.588	0.098	3.2957e-181	1
IL32	3.17513e-185	1.6966	0.879	0.274	6.89702e-181	1
CORO1A	6.40441e-183	1.46215	0.762	0.172	1.39117e-178	1
CYTIP	1.09156e-180	1.49769	0.681	0.141	2.37109e-176	1
TAGAP	2.93862e-180	1.56862	0.619	0.114	6.38327e-176	1
PTPRC	2.22597e-178	1.6349	0.867	0.258	4.83525e-174	1
RUNX3	4.51077e-178	1.53983	0.685	0.143	9.7983e-174	1
STK17B	3.37308e-177	1.66972	0.862	0.279	7.32701e-173	1
CD96	4.56478e-174	1.32389	0.579	0.101	9.91562e-170	1
HCST	8.39517e-173	1.51631	0.767	0.187	1.8236e-168	1
XCL2	7.12316e-168	2.02538	0.623	0.124	1.54729e-163	1
CCL4	7.40469e-168	2.54614	0.908	0.419	1.60845e-163	1
LCK	1.06446e-167	1.20771	0.567	0.1	2.31222e-163	1
BTG1	1.21336e-166	1.70102	0.973	0.582	2.63566e-162	1
IL2RG	1.70509e-163	1.24966	0.612	0.121	3.70379e-159	1
ZNF683	1.44281e-160	1.21588	0.46	0.065	3.13407e-156	1
CD48	2.16792e-160	1.30129	0.669	0.146	4.70916e-156	1
ICOS	4.73409e-160	1.40902	0.465	0.067	1.02834e-155	1
KLRB1	7.6663e-159	1.87538	0.521	0.092	1.66527e-154	1
CD37	1.0557e-156	1.21049	0.679	0.154	2.2932e-152	1
XCL1	1.75022e-156	2.34998	0.548	0.103	3.80182e-152	1
FYB1	7.38787e-155	1.27474	0.706	0.171	1.60479e-150	1
ACAP1	3.72484e-153	1.18261	0.606	0.126	8.0911e-149	1
CTSW	1.11771e-151	1.24379	0.61	0.124	2.42789e-147	1
TRGC2	6.27202e-151	1.46951	0.492	0.083	1.36241e-146	1
S100A4	2.26043e-150	1.4997	0.875	0.315	4.9101e-146	1
LAT	1.88205e-149	1.04263	0.487	0.08	4.0882e-145	1
SYTL3	7.34581e-149	1.31464	0.542	0.104	1.59566e-144	1
RAC2	7.43845e-146	1.19664	0.671	0.16	1.61578e-141	1
B2M	9.97809e-146	0.998624	1	0.952	2.16744e-141	1
CLEC2D	5.3982e-144	1.35556	0.654	0.161	1.1726e-139	1
TSC22D3	2.77042e-142	1.84615	0.81	0.304	6.01791e-138	1
STAT4	4.04314e-142	1.02744	0.477	0.08	8.7825e-138	1
EVI2A	7.21354e-142	1.33556	0.49	0.089	1.56693e-137	1
SRGN	1.87264e-141	1.30665	0.912	0.339	4.06776e-137	1
TMSB4X	2.73292e-141	1.25571	0.988	0.852	5.93646e-137	1
SKAP1	1.53678e-140	1.06287	0.487	0.086	3.33819e-136	1
THEMIS	2.0312e-138	0.946332	0.427	0.064	4.41217e-134	1
ARHGAP9	2.30197e-136	1.08087	0.512	0.097	5.00034e-132	1
ARL4C	2.6346e-136	1.41733	0.738	0.22	5.72289e-132	1
ALOX5AP	4.40358e-136	1.19206	0.588	0.13	9.56546e-132	1
FYN	1.11925e-135	1.09496	0.579	0.13	2.43123e-131	1
SPOCK2	4.62377e-134	1.03121	0.473	0.084	1.00438e-129	1
ITGA1	6.61675e-132	1.27694	0.554	0.122	1.43729e-127	1
FASLG	1.05152e-130	1.30695	0.41	0.064	2.28411e-126	1
HOPX	1.30746e-129	1.2797	0.602	0.148	2.84007e-125	1
RHOH	6.71326e-129	1.12864	0.473	0.088	1.45825e-124	1
CCL4L2	1.69567e-128	2.54902	0.729	0.269	3.68334e-124	1
TRBC1	1.9427e-128	1.85849	0.504	0.106	4.21994e-124	1
CXCR6	2.71053e-128	1.18073	0.371	0.052	5.88782e-124	1
APBB1IP	9.24467e-128	1.00966	0.512	0.105	2.00813e-123	1
KLF6	1.04434e-127	1.68895	0.912	0.473	2.2685e-123	1
CITED2	1.40125e-127	2.04658	0.573	0.147	3.0438e-123	1
CST7	1.88055e-127	1.05311	0.577	0.128	4.08492e-123	1
JAML	2.04493e-127	0.905435	0.419	0.069	4.44199e-123	1
NR4A2	2.12005e-127	1.6595	0.838	0.36	4.60517e-123	1
LCP1	9.51893e-127	1.14349	0.683	0.181	2.0677e-122	1
CD247	1.02206e-126	0.793623	0.492	0.092	2.22012e-122	1
TBC1D10C	1.38656e-126	0.9868	0.463	0.085	3.01188e-122	1
GNG2	1.86227e-126	1.08367	0.452	0.081	4.04523e-122	1
CRIP1	4.86565e-126	1.19565	0.488	0.102	1.05692e-121	1
EVL	5.46593e-126	1.2813	0.704	0.216	1.18731e-121	1
GZMH	8.58444e-126	1.13009	0.462	0.084	1.86471e-121	1
NFKBID	6.17052e-124	1.28708	0.531	0.122	1.34036e-119	1
LSP1	1.17662e-123	1.21979	0.602	0.151	2.55585e-119	1
RASGEF1B	6.42668e-123	1.50092	0.598	0.158	1.396e-118	1
CKLF	1.39736e-122	1.26231	0.654	0.19	3.03536e-118	1
JUND	3.12707e-122	1.25945	0.979	0.807	6.79262e-118	1
SLAMF1	5.87199e-122	0.7815	0.294	0.032	1.27551e-117	1
TRAF3IP3	7.6853e-122	0.986882	0.473	0.095	1.6694e-117	1
IKZF3	9.31896e-120	0.916256	0.431	0.077	2.02426e-115	1
CD53	5.72824e-117	0.92945	0.546	0.125	1.24429e-112	1
GPR174	2.43002e-116	0.833663	0.35	0.051	5.27848e-112	1
GZMM	5.72899e-116	0.790609	0.446	0.084	1.24445e-111	1
LEPROTL1	8.30318e-116	1.23819	0.59	0.161	1.80362e-111	1
GPR171	8.44705e-116	0.9371	0.335	0.046	1.83487e-111	1
RPS29	8.42091e-115	1.00334	0.963	0.838	1.82919e-110	1
RGS1	4.07631e-114	1.35241	0.662	0.189	8.85457e-110	1
IKZF1	4.68381e-113	1.02605	0.44	0.087	1.01742e-108	1
BCL11B	3.73527e-112	0.944564	0.365	0.059	8.11375e-108	1
AC114760.2	6.33541e-112	1.17431	0.565	0.147	1.37618e-107	1
AC245297.3	8.48834e-112	1.11573	0.558	0.146	1.84384e-107	1
CDKN1B	1.49909e-111	1.28208	0.619	0.188	3.25632e-107	1
GMFG	1.95638e-111	1.01372	0.583	0.153	4.24965e-107	1
RASGRP1	5.28463e-111	0.872034	0.327	0.047	1.14793e-106	1
MYBL1	1.43875e-108	0.910419	0.36	0.058	3.12526e-104	1
ARHGDIB	1.44223e-108	1.22243	0.817	0.344	3.13281e-104	1
CRTAM	2.43928e-105	1.30335	0.304	0.042	5.29861e-101	1
SLA	3.77361e-105	1.18781	0.433	0.09	8.19705e-101	1
PARP8	6.15786e-104	0.990349	0.471	0.109	1.33761e-99	1
GPR65	8.11109e-104	1.02531	0.419	0.085	1.76189e-99	1
CXCR3	1.13655e-103	0.849825	0.325	0.049	2.46882e-99	1
CELF2	5.41828e-103	0.924636	0.531	0.135	1.17696e-98	1
EMB	1.02971e-102	0.899411	0.45	0.101	2.23673e-98	1
RORA	1.48467e-102	1.38053	0.615	0.198	3.22499e-98	1
WIPF1	2.00225e-102	0.957946	0.504	0.125	4.3493e-98	1
STK17A	3.91766e-102	1.10818	0.612	0.191	8.50993e-98	1
GRAP2	9.42231e-101	0.682307	0.287	0.039	2.04671e-96	1
LTB	2.1956e-99	1.13157	0.427	0.092	4.76928e-95	1
EVI2B	3.32691e-99	0.812126	0.423	0.089	7.22672e-95	1
SPRY1	3.70909e-99	1.51003	0.64	0.216	8.05688e-95	1
CYTOR	4.15542e-99	1.18517	0.508	0.135	9.02641e-95	1
SIT1	5.79612e-99	0.690755	0.294	0.042	1.25903e-94	1
STK4	2.30887e-98	1.08904	0.656	0.224	5.01532e-94	1
YPEL5	3.58411e-98	1.43889	0.677	0.274	7.7854e-94	1
TRG-AS1	5.32104e-98	0.897486	0.335	0.057	1.15584e-93	1
PRF1	2.76236e-97	0.63977	0.383	0.072	6.0004e-93	1
2024-09-01	4.075e-97	0.774722	0.44	0.101	8.85171e-93	1
BORCS5	4.49334e-97	0.894512	0.362	0.069	9.76043e-93	1
SCML4	1.21891e-95	0.712708	0.29	0.042	2.64772e-91	1
RGS2	2.49568e-95	1.40804	0.5	0.133	5.42112e-91	1
LAPTM5	7.54752e-95	0.766488	0.556	0.147	1.63947e-90	1
GLIPR1	1.12221e-94	0.961497	0.458	0.11	2.43766e-90	1
CD226	2.78459e-94	0.834785	0.312	0.051	6.0487e-90	1
SPN	5.15941e-94	0.786514	0.394	0.081	1.12073e-89	1
LAG3	2.06781e-93	0.874625	0.312	0.051	4.4917e-89	1
ETS1	3.28212e-92	0.991677	0.65	0.222	7.12941e-88	1
RASAL3	5.73541e-92	0.767366	0.354	0.068	1.24584e-87	1
ITGA4	1.19227e-91	0.86125	0.404	0.087	2.58984e-87	1
NKG7	1.31558e-91	0.367724	0.548	0.145	2.8577e-87	1
PRDM1	2.00396e-91	1.02838	0.45	0.11	4.353e-87	1
DOCK10	2.67383e-91	0.71504	0.356	0.068	5.80809e-87	1
LDLRAD4	4.07333e-90	1.24185	0.462	0.122	8.8481e-86	1
TNFSF9	2.12017e-89	1.77365	0.354	0.072	4.60544e-85	1
RPS27	3.21168e-89	0.700941	0.985	0.942	6.97641e-85	1
APOBEC3G	8.2908e-89	0.953492	0.51	0.145	1.80093e-84	1
PPP2R5C	1.60605e-88	1.06332	0.665	0.251	3.48867e-84	1
RHOF	1.86469e-88	0.805602	0.371	0.08	4.05048e-84	1
CAMK4	7.84502e-88	0.649182	0.265	0.038	1.70409e-83	1
CLEC2B	1.55413e-87	1.15774	0.581	0.19	3.37588e-83	1
TTC39C	3.08252e-87	0.887152	0.377	0.084	6.69586e-83	1
EMP3	1.20623e-86	0.747531	0.575	0.172	2.62017e-82	1
AC020571.1	1.22581e-86	0.835275	0.279	0.044	2.66271e-82	1
DOCK8	4.83749e-86	0.857825	0.512	0.145	1.0508e-81	1
GIMAP4	1.4822e-85	0.791104	0.487	0.13	3.21962e-81	1
C16orf54	2.53365e-85	0.729796	0.312	0.056	5.5036e-81	1
LCP2	3.59253e-83	0.674272	0.348	0.072	7.80369e-79	1
HLA-C	6.27059e-83	0.904325	0.921	0.686	1.3621e-78	1
ITK	9.6032e-83	0.671814	0.275	0.044	2.08601e-78	1
NCF1	2.16261e-82	0.705228	0.312	0.058	4.69761e-78	1
ICAM3	5.63372e-82	0.827287	0.423	0.109	1.22376e-77	1
PTPN7	8.92979e-82	0.751642	0.342	0.07	1.93973e-77	1
SH3BGRL3	9.37054e-82	1.11097	0.812	0.432	2.03547e-77	1
IL2RB	1.03017e-81	0.56358	0.302	0.054	2.23773e-77	1
KLRD1	1.33889e-81	0.978942	0.433	0.108	2.90833e-77	1
HLA-B	2.71088e-81	0.852449	0.95	0.713	5.88857e-77	1
FNBP1	1.10262e-80	0.961948	0.565	0.195	2.39511e-76	1
IL10RA	3.59002e-79	0.664247	0.36	0.079	7.79824e-75	1
GYPC	2.19463e-78	0.791646	0.412	0.105	4.76718e-74	1
GPSM3	7.73707e-78	0.742762	0.408	0.104	1.68065e-73	1
HLA-A	1.95394e-77	0.818127	0.954	0.709	4.24435e-73	1
2024-09-06	1.044e-75	0.846507	0.425	0.119	2.26778e-71	1
ZFP36L2	1.12982e-75	1.21859	0.902	0.571	2.45419e-71	1
TRAF1	2.31412e-75	0.600898	0.263	0.045	5.02674e-71	1
TSPYL2	1.09186e-74	1.28836	0.556	0.205	2.37174e-70	1
AC245014.3	2.01005e-74	1.1176	0.39	0.102	4.36622e-70	1
KLRC1	3.07956e-74	1.24116	0.298	0.059	6.68943e-70	1
DOK2	3.52458e-74	0.584682	0.3	0.059	7.65609e-70	1
PIP4K2A	5.6022e-74	0.75586	0.429	0.12	1.21691e-69	1
H3F3B	6.84189e-74	1.03615	0.971	0.819	1.4862e-69	1
UCP2	8.37856e-74	0.809475	0.392	0.101	1.81999e-69	1
PARVG	1.39678e-73	0.592952	0.287	0.055	3.03409e-69	1
OXNAD1	1.66945e-73	0.736743	0.323	0.071	3.62639e-69	1
ANKRD44	3.17402e-73	0.724255	0.417	0.112	6.89462e-69	1
AC026979.2	5.73549e-72	0.731205	0.31	0.066	1.24586e-67	1
BIN2	8.50695e-72	0.682134	0.323	0.07	1.84788e-67	1
WAS	1.01702e-71	0.628619	0.304	0.063	2.20917e-67	1
GZMA	2.23817e-71	1.03328	0.413	0.111	4.86176e-67	1
CCNH	2.64669e-71	0.855307	0.498	0.168	5.74914e-67	1
RAB8B	6.14464e-71	0.773142	0.448	0.135	1.33474e-66	1
TNFAIP8	1.50734e-69	0.682201	0.41	0.114	3.27424e-65	1
ANXA2R	1.79731e-69	0.656233	0.263	0.05	3.90412e-65	1
SH2D2A	3.64397e-69	0.681647	0.292	0.06	7.91543e-65	1
KIAA1551	6.09217e-69	0.848738	0.552	0.206	1.32334e-64	1
OSTF1	8.12085e-69	0.750549	0.519	0.184	1.76401e-64	1
HCLS1	8.2454e-69	0.677627	0.394	0.106	1.79107e-64	1
ANKRD28	8.61088e-69	1.02268	0.458	0.148	1.87046e-64	1
SRSF7	4.15305e-68	1.0588	0.829	0.493	9.02126e-64	1
SH3KBP1	1.02819e-66	0.640724	0.388	0.106	2.23343e-62	1
ARHGEF1	1.33819e-66	0.663242	0.406	0.119	2.90682e-62	1
ABRACL	1.99243e-66	0.71418	0.45	0.144	4.32796e-62	1
HLA-F	2.88344e-66	0.780333	0.583	0.225	6.26342e-62	1
REL	4.14711e-66	1.1196	0.677	0.323	9.00836e-62	1
CDC42SE2	6.74324e-66	0.750069	0.527	0.19	1.46477e-61	1
RGS10	7.27277e-66	0.628947	0.463	0.148	1.57979e-61	1
AC058791.1	1.08291e-65	0.972852	0.475	0.161	2.3523e-61	1
PNRC1	1.38865e-65	0.913888	0.86	0.508	3.01642e-61	1
FMNL1	1.7848e-65	0.704649	0.321	0.077	3.87694e-61	1
AC243960.1	4.52446e-65	0.724534	0.275	0.057	9.82804e-61	1
LPXN	5.77922e-65	0.625237	0.296	0.066	1.25536e-60	1
ID2	1.71806e-64	1.20516	0.723	0.365	3.73197e-60	1
LBH	1.86432e-64	0.680449	0.413	0.121	4.04968e-60	1
SP140	1.90612e-64	0.583761	0.252	0.048	4.14047e-60	1
AC016831.7	2.29836e-64	0.748518	0.369	0.103	4.99249e-60	1
RGCC	3.75868e-64	1.25036	0.638	0.281	8.1646e-60	1
CYFIP2	8.28144e-64	0.645339	0.265	0.054	1.79889e-59	1
ADGRE5	1.28456e-63	0.823764	0.413	0.125	2.79033e-59	1
ARAP2	6.30455e-63	0.695668	0.377	0.109	1.36947e-58	1
ITGAL	9.47875e-63	0.565491	0.287	0.063	2.05897e-58	1
ARHGAP15	1.61832e-62	0.557022	0.294	0.067	3.51533e-58	1
BIRC3	4.62906e-62	0.896336	0.421	0.13	1.00552e-57	1
IFITM1	5.82479e-62	0.572782	0.379	0.106	1.26526e-57	1
RCAN3	1.73133e-61	0.732759	0.4	0.122	3.7608e-57	1
CBLB	1.98341e-61	0.811638	0.375	0.111	4.30835e-57	1
RCSD1	2.57781e-61	0.54489	0.275	0.06	5.59952e-57	1
CREM	2.90101e-61	0.82069	0.471	0.163	6.30158e-57	1
RPL28	4.48445e-61	0.580966	0.971	0.891	9.74111e-57	1
PREX1	8.00952e-61	0.590924	0.3	0.071	1.73983e-56	1
AAK1	8.90308e-61	0.84501	0.588	0.251	1.93393e-56	1
STK10	2.91333e-60	0.623403	0.321	0.082	6.32833e-56	1
TRGC1	5.73976e-60	0.774416	0.312	0.075	1.24679e-55	1
AKNA	3.40275e-59	0.660153	0.346	0.095	7.39145e-55	1
IL16	1.3067e-58	0.542664	0.306	0.075	2.83842e-54	1
RNF166	2.67997e-58	0.559391	0.312	0.08	5.82143e-54	1
PYHIN1	2.99005e-58	0.601567	0.287	0.067	6.49499e-54	1
AC016831.5	3.12817e-58	0.798825	0.396	0.125	6.79502e-54	1
GIMAP7	3.9773e-58	0.710687	0.477	0.163	8.63949e-54	1
TGFB1	4.34576e-58	0.722202	0.437	0.147	9.43986e-54	1
ITM2A	5.57802e-58	0.638261	0.498	0.17	1.21166e-53	1
SLC38A1	9.94764e-58	0.711512	0.396	0.127	2.16083e-53	1
CD44	1.65136e-57	0.921448	0.627	0.284	3.58708e-53	1
ARHGAP30	2.01007e-57	0.588323	0.313	0.081	4.36628e-53	1
MCL1	4.79082e-57	0.912401	0.712	0.364	1.04066e-52	1
CYBA	4.98838e-57	0.695574	0.742	0.355	1.08358e-52	1
FERMT3	1.80574e-56	0.607532	0.275	0.065	3.92243e-52	1
ANXA1	5.68118e-56	0.928362	0.831	0.499	1.23407e-51	1
FKBP11	1.52247e-55	0.664497	0.362	0.112	3.3071e-51	1
PPP1R18	1.81554e-55	0.622455	0.34	0.098	3.94371e-51	1
SARAF	1.93355e-55	0.809278	0.79	0.438	4.20007e-51	1
CD84	3.727e-55	0.499036	0.258	0.057	8.09579e-51	1
LINC00623	3.98397e-55	0.662022	0.325	0.091	8.65398e-51	1
TENT5C	6.65019e-55	0.881147	0.381	0.125	1.44455e-50	1
ITM2C	1.06454e-54	0.668521	0.512	0.198	2.3124e-50	1
ABI3	1.40022e-54	0.535515	0.306	0.08	3.04156e-50	1
PRMT9	3.96172e-54	0.80259	0.296	0.079	8.60565e-50	1
MBNL1	5.41607e-54	0.790936	0.629	0.29	1.17648e-49	1
PRKCH	5.49531e-54	0.588125	0.394	0.129	1.19369e-49	1
ITGB2	7.0437e-54	0.42191	0.354	0.099	1.53003e-49	1
LIMD2	1.43902e-53	0.650879	0.381	0.122	3.12584e-49	1
COTL1	9.6199e-53	0.533985	0.421	0.138	2.08963e-48	1
SLC2A3	2.52863e-52	0.639497	0.648	0.275	5.4927e-48	1
MGAT4A	2.83142e-52	0.624846	0.425	0.152	6.1504e-48	1
ARHGAP45	4.73751e-52	0.545937	0.25	0.058	1.02908e-47	1
MSN	1.59202e-51	0.580502	0.521	0.201	3.45819e-47	1
ELF1	5.66624e-51	0.802613	0.583	0.271	1.23082e-46	1
HIST1H1D	7.62588e-51	0.761876	0.29	0.079	1.65649e-46	1
MYL12A	1.06268e-50	0.76058	0.81	0.495	2.30835e-46	1
C12orf75	1.68358e-50	0.566798	0.319	0.092	3.65707e-46	1
DNAJB1	2.7561e-50	1.42318	0.658	0.36	5.9868e-46	1
PGGHG	4.92698e-50	0.603686	0.267	0.069	1.07024e-45	1
HERPUD2	6.93827e-50	0.700894	0.383	0.131	1.50713e-45	1
PTPN4	7.25713e-49	0.611878	0.313	0.094	1.57639e-44	1
EML4	7.99435e-49	0.66899	0.515	0.217	1.73653e-44	1
ZNF331	9.72139e-49	1.1068	0.475	0.194	2.11168e-44	1
PFN1	3.35449e-48	0.710334	0.827	0.525	7.28663e-44	1
PDCD4	3.39415e-48	0.785776	0.652	0.336	7.37277e-44	1
IDS	3.6173e-48	0.752078	0.535	0.238	7.8575e-44	1
NABP1	3.95847e-48	0.871729	0.404	0.145	8.59859e-44	1
ZC3HAV1	1.07058e-47	0.682433	0.406	0.149	2.32551e-43	1
FXYD5	1.45824e-47	0.601196	0.629	0.294	3.16759e-43	1
RPS3	7.4991e-47	0.504422	0.946	0.857	1.62895e-42	1
CASP8	1.28693e-46	0.542927	0.323	0.1	2.79546e-42	1
RPS15A	1.49754e-46	0.501771	0.95	0.862	3.25295e-42	1
DEF6	2.13064e-46	0.461492	0.256	0.066	4.62818e-42	1
CCDC107	2.36217e-46	0.673553	0.331	0.108	5.13111e-42	1
GZMB	3.10572e-46	1.05863	0.275	0.075	6.74625e-42	1
PSMB9	3.25881e-46	0.562857	0.471	0.189	7.07878e-42	1
RNF125	3.51118e-46	0.51353	0.294	0.085	7.62698e-42	1
MYADM	5.42371e-46	0.885837	0.59	0.289	1.17814e-41	1
HECA	1.04613e-45	0.545734	0.319	0.101	2.2724e-41	1
CMTM3	1.09866e-45	0.593291	0.258	0.07	2.38651e-41	1
RPLP2	1.12313e-45	0.560968	0.935	0.787	2.43966e-41	1
LINC00513	1.34131e-45	0.600418	0.265	0.073	2.9136e-41	1
AKAP13	1.57181e-45	0.645694	0.592	0.28	3.4143e-41	1
TMC6	2.12605e-45	0.543449	0.342	0.115	4.61822e-41	1
BUB3	3.65722e-45	0.52585	0.446	0.18	7.9442e-41	1
CD99	1.30805e-44	0.579404	0.69	0.354	2.84134e-40	1
DUSP2	1.65019e-44	0.921787	0.535	0.236	3.58455e-40	1
TSC22D2	2.61428e-44	1.24853	0.425	0.172	5.67874e-40	1
LGALS1	2.79979e-44	0.396411	0.502	0.194	6.0817e-40	1
NSMCE3	1.01005e-43	0.746265	0.379	0.143	2.19402e-39	1
GLS	1.30304e-43	0.56556	0.431	0.168	2.83046e-39	1
GABARAPL1	3.48502e-43	0.726652	0.492	0.221	7.57015e-39	1
PAG1	4.75765e-43	0.492432	0.252	0.069	1.03346e-38	1
ARF6	5.6341e-43	0.638701	0.619	0.309	1.22384e-38	1
RAB27A	5.7889e-43	0.539012	0.306	0.098	1.25746e-38	1
DRAP1	6.18607e-43	0.541844	0.483	0.207	1.34374e-38	1
PDE7A	1.16967e-42	0.505582	0.406	0.154	2.54076e-38	1
BIN1	1.3224e-41	0.465735	0.277	0.084	2.87252e-37	1
ATF7IP	1.55006e-41	0.62119	0.467	0.203	3.36704e-37	1
LYAR	1.95415e-41	0.599301	0.29	0.091	4.24481e-37	1
CALM1	2.29168e-41	0.679144	0.815	0.542	4.97799e-37	1
INTS6	3.0906e-41	0.976923	0.606	0.311	6.71341e-37	1
DNAJB9	4.24871e-41	0.685968	0.306	0.103	9.22906e-37	1
DDX24	7.65014e-41	0.737911	0.683	0.387	1.66176e-36	1
PLP2	1.02007e-40	0.530061	0.437	0.177	2.21581e-36	1
HELB	1.53192e-40	0.4327	0.262	0.077	3.32765e-36	1
SYNRG	6.00914e-40	0.559449	0.392	0.156	1.30531e-35	1
MDFIC	6.71166e-40	0.527432	0.287	0.09	1.45791e-35	1
DDX3Y	1.32344e-39	0.611818	0.5	0.226	2.87477e-35	1
CEMIP2	1.51644e-39	0.809844	0.408	0.166	3.29401e-35	1
CHST12	2.91749e-39	0.479599	0.35	0.129	6.33738e-35	1
HMOX2	4.71361e-39	0.499084	0.285	0.093	1.02389e-34	1
ISG20	1.29115e-38	0.551378	0.292	0.096	2.80463e-34	1
PAXX	1.46219e-38	0.586943	0.4	0.164	3.17616e-34	1
DDX5	1.52751e-38	0.565078	0.933	0.735	3.31806e-34	1
GIMAP1	1.92824e-38	0.393181	0.281	0.087	4.18853e-34	1
ATP5F1E	1.95393e-38	0.630475	0.846	0.585	4.24432e-34	1
GYG1	3.40708e-38	0.47612	0.26	0.08	7.40086e-34	1
RPS12	3.95472e-38	0.414845	0.967	0.913	8.59045e-34	1
TSEN54	2.27693e-37	0.417895	0.252	0.077	4.94595e-33	1
FAM49B	4.30715e-37	0.463898	0.369	0.144	9.35599e-33	1
PPP1R2	4.87494e-37	0.534239	0.442	0.197	1.05893e-32	1
AC007952.4	5.17231e-37	0.754992	0.35	0.136	1.12353e-32	1
ITGAE	5.96917e-37	0.51934	0.29	0.1	1.29662e-32	1
PLEKHO1	7.62338e-37	0.498805	0.292	0.098	1.65595e-32	1
PIK3R1	9.85596e-37	0.735441	0.469	0.217	2.14091e-32	1
H1FX	1.44029e-36	0.993758	0.637	0.376	3.1286e-32	1
CNOT6L	1.60215e-36	0.529521	0.396	0.166	3.48019e-32	1
JMJD6	2.37123e-36	0.586999	0.313	0.116	5.15079e-32	1
SMAP2	2.98675e-36	0.537683	0.269	0.088	6.48781e-32	1
RNF19A	4.26023e-36	0.783551	0.506	0.252	9.25408e-32	1
PPP1CB	5.16399e-36	0.624661	0.621	0.342	1.12172e-31	1
NECAP1	5.50666e-36	0.49537	0.294	0.105	1.19616e-31	1
RAP1A	1.21379e-35	0.626508	0.408	0.179	2.63659e-31	1
SLC9A3R1	1.47087e-35	0.479505	0.358	0.141	3.19503e-31	1
SERPINB9	1.56668e-35	0.576284	0.315	0.111	3.40313e-31	1
CFL1	2.25204e-35	0.571714	0.854	0.565	4.89188e-31	1
SIGIRR	2.70006e-35	0.414068	0.354	0.141	5.86506e-31	1
USP36	4.20893e-35	0.554492	0.331	0.127	9.14264e-31	1
KMT2E	6.61749e-35	0.5964	0.658	0.366	1.43745e-30	1
VAMP2	3.60585e-34	0.528911	0.598	0.317	7.83262e-30	1
TNFRSF1B	4.50231e-34	0.481357	0.312	0.115	9.77991e-30	1
NR3C1	7.80525e-34	0.43613	0.433	0.194	1.69546e-29	1
RARRES31	1.07783e-33	0.480979	0.571	0.283	2.34127e-29	1
AC013394.1	1.37607e-33	0.440852	0.263	0.091	2.98909e-29	1
FAM107B1	2.31398e-33	0.470498	0.456	0.209	5.02643e-29	1
GSTK1	5.65037e-33	0.500938	0.546	0.284	1.22737e-28	1
RNF213	7.21446e-33	0.453619	0.529	0.263	1.56713e-28	1
RPL30	1.67088e-32	0.354396	0.954	0.909	3.62949e-28	1
CSRNP1	1.70045e-32	0.497174	0.421	0.189	3.69373e-28	1
GTF3A	2.45305e-32	0.442212	0.371	0.159	5.32852e-28	1
CLK1	2.83536e-32	0.548085	0.515	0.262	6.15898e-28	1
RPL39	3.9172e-32	0.381926	0.927	0.88	8.50893e-28	1
C9orf78	7.0057e-32	0.406969	0.435	0.201	1.52178e-27	1
CAPZA1	9.01213e-32	0.449831	0.475	0.228	1.95762e-27	1
PBXIP1	1.19824e-31	0.448683	0.363	0.154	2.60281e-27	1
ABHD17A	1.36842e-31	0.312318	0.404	0.182	2.97249e-27	1
TMA7	1.63869e-31	0.565342	0.79	0.521	3.55957e-27	1
MBP	2.86468e-31	0.361708	0.406	0.18	6.22265e-27	1
ANXA6	4.71321e-31	0.504475	0.26	0.091	1.0238e-26	1
UBE2D2	1.00171e-30	0.424652	0.475	0.237	2.17592e-26	1
PHF20	1.09758e-30	0.531139	0.369	0.163	2.38417e-26	1
METTL15	1.45317e-30	0.494494	0.25	0.088	3.15657e-26	1
DIAPH1	1.49241e-30	0.338398	0.352	0.148	3.2418e-26	1
G3BP2	1.54859e-30	0.52656	0.487	0.247	3.36385e-26	1
TERF2IP	3.28846e-30	0.454606	0.504	0.26	7.14319e-26	1
NIN	3.43526e-30	0.410186	0.25	0.087	7.46208e-26	1
PPP1R10	4.06032e-30	0.489211	0.585	0.314	8.81983e-26	1
HLA-E	4.8229e-30	0.426298	0.85	0.581	1.04763e-25	1
IFI27L2	6.33565e-30	0.412267	0.275	0.103	1.37623e-25	1
BTG2	1.05676e-29	0.571531	0.779	0.501	2.2955e-25	1
HSPA8	1.24138e-29	0.702416	0.729	0.459	2.69653e-25	1
APOBEC3C	1.47584e-29	0.528025	0.346	0.147	3.20582e-25	1
ARPC1B	2.05564e-29	0.276132	0.531	0.261	4.46525e-25	1
CYCS	2.59027e-29	0.632813	0.542	0.289	5.62659e-25	1
CAP1	3.35133e-29	0.507813	0.506	0.264	7.27976e-25	1
AREG	4.09538e-29	0.866473	0.312	0.126	8.89599e-25	1
ARPC2	4.56172e-29	0.482888	0.729	0.441	9.90897e-25	1
CSK	5.14259e-29	0.372795	0.262	0.096	1.11707e-24	1
CDC42EP3	6.58015e-29	0.359773	0.281	0.107	1.42934e-24	1
CCND2	7.11202e-29	0.384326	0.348	0.146	1.54487e-24	1
PRPF38B	2.06561e-28	0.584019	0.502	0.267	4.48692e-24	1
EPB41	2.52295e-28	0.352243	0.292	0.115	5.48035e-24	1
MAF	2.72635e-28	0.509424	0.254	0.092	5.92217e-24	1
PFKFB3	3.26122e-28	0.497241	0.263	0.098	7.08402e-24	1
PCSK7	4.03272e-28	0.391566	0.388	0.18	8.75987e-24	1
GNAI2	1.2479e-27	0.34626	0.588	0.311	2.71068e-23	1
PDLIM2	1.72947e-27	0.355658	0.273	0.105	3.75675e-23	1
RAP1B	1.83516e-27	0.484088	0.565	0.314	3.98633e-23	1
DNAJB6	2.03099e-27	0.461473	0.506	0.27	4.41171e-23	1
DDX3X	2.99925e-27	0.667979	0.708	0.457	6.51498e-23	1
RABGAP1L	3.40592e-27	0.313514	0.279	0.109	7.39833e-23	1
CYLD	3.60042e-27	0.335005	0.35	0.154	7.82084e-23	1
EIF1	4.45058e-27	0.423615	0.935	0.783	9.66755e-23	1
2024-09-07	4.62189e-27	0.423598	0.688	0.416	1.00397e-22	1
SAMD9	5.17726e-27	0.31908	0.262	0.099	1.1246e-22	1
CHORDC1	7.56584e-27	0.474271	0.331	0.146	1.64345e-22	1
TRA2A	1.21901e-26	0.528226	0.562	0.321	2.64792e-22	1
2024-09-09	1.25307e-26	0.389178	0.34	0.153	2.72192e-22	1
HMGB2	1.3629e-26	0.420671	0.421	0.207	2.96049e-22	1
REX1BD	1.45994e-26	0.421059	0.406	0.198	3.17128e-22	1
TSC22D4	1.70241e-26	0.349066	0.281	0.114	3.69797e-22	1
FOSL2	2.01336e-26	0.54564	0.542	0.299	4.37343e-22	1
AC020916.11	3.68556e-26	0.671483	0.402	0.197	8.00577e-22	1
DHX36	3.71563e-26	0.464694	0.471	0.252	8.07108e-22	1
DUSP11	4.12182e-26	0.792202	0.821	0.6	8.95342e-22	1
RBL2	1.0286e-25	0.304031	0.363	0.171	2.23432e-21	1
ARRDC3	1.69816e-25	0.50161	0.435	0.219	3.68875e-21	1
SDCBP	1.81415e-25	0.467461	0.563	0.318	3.9407e-21	1
EPC1	4.756e-25	0.332548	0.423	0.213	1.0331e-20	1
CCL3	7.63046e-25	0.984536	0.288	0.121	1.65749e-20	1
HIST1H4C	7.89337e-25	0.453616	0.438	0.227	1.7146e-20	1
SRSF3	1.94296e-24	0.456892	0.69	0.428	4.2205e-20	1
USP15	2.55985e-24	0.432234	0.39	0.193	5.5605e-20	1
TUBA4A	3.15746e-24	0.61878	0.329	0.152	6.85864e-20	1
SMCHD1	3.82262e-24	0.38354	0.435	0.225	8.30349e-20	1
TIPARP	6.54607e-24	0.396733	0.425	0.214	1.42194e-19	1
CALM3	6.81012e-24	0.328843	0.381	0.187	1.47929e-19	1
GTF2B	9.7354e-24	0.355785	0.279	0.12	2.11472e-19	1
ODF2L	1.02074e-23	0.42355	0.396	0.199	2.21725e-19	1
CHD1	1.35355e-23	0.373106	0.421	0.217	2.94017e-19	1
RGPD5	1.40907e-23	0.366627	0.3	0.13	3.06079e-19	1
MAP3K8	1.72037e-23	0.414534	0.283	0.121	3.73698e-19	1
NSUN6	1.80537e-23	0.462206	0.306	0.138	3.92163e-19	1
ARL4A	3.64856e-23	0.455619	0.288	0.126	7.9254e-19	1
SMARCA2	6.95666e-23	0.435293	0.427	0.225	1.51113e-18	1
SPTY2D1	8.19155e-23	0.471977	0.296	0.135	1.77937e-18	1
ACTB	9.47651e-23	0.312221	0.962	0.853	2.05849e-18	1
BCAS2	9.57527e-23	0.422388	0.333	0.159	2.07994e-18	1
DYNLT3	1.24793e-22	0.359822	0.265	0.114	2.71075e-18	1
HAX1	1.34205e-22	0.436744	0.337	0.161	2.9152e-18	1
CHMP4A	2.459e-22	0.30471	0.344	0.166	5.34143e-18	1
NMRK1	2.76599e-22	0.297004	0.275	0.12	6.00829e-18	1
HIST1H1C	2.94545e-22	0.378246	0.365	0.18	6.3981e-18	1
GRAMD1A	3.14053e-22	0.367617	0.296	0.136	6.82186e-18	1
DDIT4	3.30022e-22	0.667403	0.413	0.216	7.16875e-18	1
POLR3GL	4.51348e-22	0.359115	0.275	0.12	9.80418e-18	1
MZT2A	6.82048e-22	0.340503	0.346	0.171	1.48155e-17	1
PRNP	7.72537e-22	0.434941	0.335	0.163	1.6781e-17	1
HIPK1	8.13859e-22	0.426619	0.306	0.143	1.76786e-17	1
RBM25	8.7798e-22	0.276123	0.594	0.349	1.90715e-17	1
PPM1K	1.31706e-21	0.430203	0.277	0.123	2.86093e-17	1
ZYX	2.09056e-21	0.303454	0.271	0.119	4.54112e-17	1
UBC1	2.20795e-21	0.463323	0.904	0.735	4.79611e-17	1
HNRNPA0	2.21188e-21	0.321231	0.542	0.315	4.80464e-17	1
RBM3	2.40483e-21	0.40304	0.465	0.259	5.22377e-17	1
BTN3A2	2.53097e-21	0.27647	0.287	0.128	5.49778e-17	1
RPS19	3.05532e-21	0.370945	0.95	0.859	6.63677e-17	1
MIF	3.07016e-21	0.320603	0.437	0.232	6.66901e-17	1
RPS27A	3.30592e-21	0.30732	0.954	0.906	7.18111e-17	1
AIP	3.34199e-21	0.366181	0.269	0.121	7.25947e-17	1
RAN	3.7037e-21	0.304694	0.527	0.302	8.04519e-17	1
PIK3IP1	3.98874e-21	0.383917	0.275	0.124	8.66434e-17	1
TUBA1A	5.45444e-21	0.476306	0.435	0.232	1.18481e-16	1
UBE2S	5.85655e-21	0.528814	0.283	0.131	1.27216e-16	1
JAK1	6.12878e-21	0.281615	0.517	0.292	1.33129e-16	1
ACTR2	7.83945e-21	0.298098	0.492	0.276	1.70289e-16	1
AUTS2	7.95407e-21	0.407205	0.267	0.119	1.72778e-16	1
CLDND1	8.16152e-21	0.437752	0.34	0.172	1.77284e-16	1
TAF7	8.17693e-21	0.258671	0.448	0.245	1.77619e-16	1
SP110	8.9407e-21	0.337051	0.292	0.134	1.9421e-16	1
RPL23A	1.25817e-20	0.321579	0.896	0.793	2.733e-16	1
PRKACB	1.74225e-20	0.374337	0.254	0.111	3.78452e-16	1
RHOG	2.48556e-20	0.268166	0.271	0.121	5.39914e-16	1
EEF1D	2.58331e-20	0.390511	0.773	0.528	5.61146e-16	1
SELENOK	2.7715e-20	0.473206	0.538	0.319	6.02025e-16	1
FGFR1OP2	3.13669e-20	0.336387	0.342	0.171	6.81351e-16	1
PAIP2	3.45522e-20	0.266005	0.45	0.249	7.50543e-16	1
RNF149	6.85115e-20	0.340369	0.333	0.168	1.48821e-15	1
CHD2	7.67805e-20	0.361747	0.417	0.229	1.66783e-15	1
LDHB	8.67732e-20	0.265949	0.452	0.251	1.88489e-15	1
ATP5MD	9.83564e-20	0.251682	0.56	0.324	2.1365e-15	1
EIF4A2	1.24539e-19	0.292266	0.671	0.422	2.70524e-15	1
BRD2	1.80595e-19	0.418023	0.496	0.29	3.92289e-15	1
SRSF2	2.08775e-19	0.442279	0.515	0.311	4.53502e-15	1
RPL36AL	2.76978e-19	0.391067	0.752	0.524	6.01651e-15	1
CYTH1	2.9245e-19	0.34701	0.263	0.121	6.3526e-15	1
TRA2B	3.30935e-19	0.276697	0.594	0.357	7.18858e-15	1
HSP90AA1	4.07248e-19	0.92351	0.877	0.755	8.84624e-15	1
PNPLA8	6.39826e-19	0.418872	0.302	0.149	1.38983e-14	1
PPP1R15A1	6.85712e-19	0.391275	0.762	0.51	1.4895e-14	1
PER1	7.89943e-19	0.318784	0.258	0.118	1.71591e-14	1
DNMT1	8.99838e-19	0.371994	0.256	0.116	1.95463e-14	1
H2AFZ	9.56334e-19	0.327093	0.494	0.287	2.07735e-14	1
FAU	1.02759e-18	0.320152	0.923	0.782	2.23214e-14	1
SUB1	1.15085e-18	0.323688	0.575	0.352	2.49988e-14	1
SNRPB2	1.17941e-18	0.331457	0.39	0.216	2.56192e-14	1
SMURF2	1.54691e-18	0.372827	0.269	0.127	3.3602e-14	1
H2AFV	1.8517e-18	0.258095	0.394	0.216	4.02225e-14	1
BAX	2.79728e-18	0.329667	0.31	0.156	6.07624e-14	1
KDM6B	2.95183e-18	0.376796	0.398	0.218	6.41197e-14	1
CDV3	3.52871e-18	0.25676	0.375	0.203	7.66506e-14	1
METTL9	5.26285e-18	0.255192	0.325	0.169	1.1432e-13	1
HNRNPA2B1	5.35514e-18	0.424419	0.871	0.694	1.16324e-13	1
YWHAZ	7.46358e-18	0.349186	0.712	0.48	1.62124e-13	1
WNK1	8.65554e-18	0.275393	0.356	0.189	1.88016e-13	1
RPS25	9.22755e-18	0.285867	0.925	0.814	2.00441e-13	1
ATP5MG	1.15162e-17	0.314481	0.675	0.436	2.50155e-13	1
ARL5B	1.79827e-17	0.383346	0.25	0.118	3.9062e-13	1
CACYBP	2.72261e-17	0.313366	0.3	0.153	5.91405e-13	1
SVIP	2.92796e-17	0.277525	0.369	0.204	6.36011e-13	1
METRNL	3.26809e-17	0.484243	0.348	0.19	7.09894e-13	1
C12orf57	4.14359e-17	0.318132	0.519	0.317	9.0007e-13	1
PCF11	4.68116e-17	0.318564	0.415	0.239	1.01684e-12	1
CNN2	4.84149e-17	0.269349	0.306	0.154	1.05167e-12	1
LSM8	5.61848e-17	0.260433	0.342	0.185	1.22045e-12	1
SSBP4	6.54367e-17	0.30276	0.29	0.148	1.42141e-12	1
ANKRD12	6.79181e-17	0.289614	0.625	0.409	1.47532e-12	1
PGK1	7.50156e-17	0.317099	0.487	0.29	1.62949e-12	1
CASP4	1.68802e-16	0.282177	0.294	0.15	3.66671e-12	1
FAM89B	1.93584e-16	0.330666	0.275	0.139	4.20504e-12	1
COX7A2L	2.00108e-16	0.312784	0.415	0.24	4.34674e-12	1
UQCR11	2.04222e-16	0.288093	0.602	0.383	4.43611e-12	1
DDX18	4.257e-16	0.316626	0.479	0.291	9.24705e-12	1
RPS26	5.35559e-16	0.308424	0.913	0.791	1.16334e-11	1
SUN2	6.45305e-16	0.299358	0.273	0.138	1.40173e-11	1
TANK	6.98686e-16	0.286931	0.298	0.156	1.51769e-11	1
NEU1	7.13891e-16	0.570606	0.313	0.171	1.55071e-11	1
DNAJA1	7.1475e-16	0.528475	0.619	0.422	1.55258e-11	1
CCND3	1.08141e-15	0.277684	0.281	0.144	2.34904e-11	1
TLE4	1.49366e-15	0.363032	0.277	0.141	3.24452e-11	1
TOMM7	1.80577e-15	0.301435	0.744	0.517	3.92249e-11	1
RPL22L1	3.12368e-15	0.341298	0.373	0.218	6.78526e-11	1
KAT6B	3.34956e-15	0.331116	0.258	0.131	7.27591e-11	1
FOSB1	6.60467e-15	0.36626	0.823	0.604	1.43467e-10	1
CLIC1	8.58419e-15	0.267494	0.74	0.491	1.86466e-10	1
RANBP2	9.74607e-15	0.270578	0.375	0.217	2.11704e-10	1
UBE2M	1.19029e-14	0.31599	0.296	0.162	2.58554e-10	1
HSPA9	1.27897e-14	0.259443	0.412	0.247	2.77819e-10	1
CDC42SE1	1.52217e-14	0.250617	0.469	0.285	3.30646e-10	1
GABPB1-AS1	1.59479e-14	0.482439	0.381	0.227	3.4642e-10	1
TMEM160	2.6314e-14	0.279444	0.25	0.129	5.71592e-10	1
BAZ1A	8.74147e-14	0.277285	0.29	0.159	1.89882e-09	1
UBA52	1.25342e-13	0.262414	0.837	0.656	2.72269e-09	1
WTAP	1.43554e-13	0.326896	0.383	0.231	3.11828e-09	1
WDR82	4.70939e-13	0.262372	0.256	0.137	1.02297e-08	1
RPL27	5.10187e-13	0.289721	0.792	0.582	1.10823e-08	1
DNTTIP2	6.47573e-13	0.356371	0.31	0.179	1.40666e-08	1
RPS20	8.58182e-13	0.294508	0.808	0.605	1.86414e-08	1
HSPH1	9.8705e-13	0.561893	0.288	0.166	2.14407e-08	1
RBMX	1.62228e-12	0.250362	0.531	0.349	3.52391e-08	1
2024-06-01	6.67021e-12	0.646445	0.863	0.768	1.4489e-07	1
PDE4D1	7.22848e-12	0.324774	0.3	0.174	1.57017e-07	1
HSPE1	9.59778e-12	0.26927	0.463	0.306	2.08483e-07	1
SLC38A2	1.34405e-11	0.254055	0.469	0.306	2.91956e-07	1
OCIAD2	2.09467e-11	0.294636	0.281	0.164	4.55005e-07	1
PABPC1	2.02917e-10	0.285241	0.856	0.671	4.40777e-06	1
HSPA1B	5.10096e-10	1.35463	0.456	0.387	1.10803e-05	1
UBB	1.53407e-08	0.366304	0.694	0.522	0.00033323	1
JUNB1	3.12456e-07	0.369878	0.904	0.765	0.00678717	1
FOS1	0.000651407	0.382652	0.865	0.793	1	1
HSPA1A	0.00204484	0.662021	0.365	0.486	1	1
PIGR1	4.52454e-89	1.68224	0.645	0.224	9.82822e-85	2
RARRES11	2.26387e-79	1.39532	0.693	0.272	4.91758e-75	2
WFDC21	2.26032e-53	1.15373	0.65	0.318	4.90986e-49	2
MMP71	2.61049e-41	1.71505	0.45	0.199	5.6705e-37	2
ELF31	2.04164e-40	1.00025	0.668	0.368	4.43484e-36	2
ATP1B11	1.1828e-38	1.46869	0.55	0.322	2.56928e-34	2
AZGP11	1.13389e-35	1.29906	0.489	0.243	2.46304e-31	2
AGR21	1.07193e-30	1.19207	0.489	0.265	2.32846e-26	2
SCGB3A11	2.80412e-29	1.16751	0.395	0.181	6.0911e-25	2
CLDN41	3.51935e-22	0.569866	0.655	0.401	7.64474e-18	2
SPINT21	3.91993e-22	1.24025	0.461	0.303	8.51486e-18	2
SLPI1	5.89795e-21	1.20035	0.407	0.236	1.28115e-16	2
CP1	8.17454e-20	1.31753	0.268	0.127	1.77567e-15	2
TSC22D11	9.79529e-20	0.983884	0.586	0.459	2.12773e-15	2
ZFP36L11	5.54099e-17	0.713828	0.709	0.678	1.20361e-12	2
KRT181	1.16574e-15	0.995913	0.436	0.297	2.53221e-11	2
LCN21	1.83533e-15	1.56673	0.334	0.19	3.98671e-11	2
TNFSF101	3.39105e-14	0.950852	0.489	0.38	7.36604e-10	2
DSP1	1.79561e-12	1.02468	0.382	0.272	3.90043e-08	2
TBX31	4.5721e-12	1.08819	0.334	0.225	9.93152e-08	2
CLDN31	5.04801e-12	0.676796	0.395	0.253	1.09653e-07	2
CD91	1.85501e-11	0.621504	0.57	0.501	4.02944e-07	2
KRT71	3.38218e-11	0.902706	0.375	0.259	7.34677e-07	2
F31	3.85322e-11	1.02957	0.259	0.156	8.36996e-07	2
S100A111	4.40529e-11	0.637626	0.68	0.627	9.56917e-07	2
ASS11	4.98649e-11	1.09561	0.318	0.214	1.08317e-06	2
DUSP41	7.22525e-10	1.1988	0.286	0.195	1.56947e-05	2
MALAT1	1.07422e-08	0.342254	1	0.999	0.000233341	2
KRT81	2.45701e-07	0.65823	0.373	0.282	0.00533712	2
LGALS31	4.39743e-07	0.726264	0.534	0.525	0.00955211	2
GNPTAB1	6.32477e-07	1.15276	0.302	0.242	0.0137387	2
EHF1	7.02036e-07	0.941218	0.277	0.203	0.0152496	2
XBP11	1.08874e-06	0.86573	0.368	0.318	0.0236496	2
NFIB1	2.43839e-06	0.781613	0.32	0.253	0.0529668	2
VPS28	9.47793e-06	0.316853	0.164	0.291	0.20588	2
OLFM41	1.04787e-05	0.490632	0.3	0.21	0.227619	2
YPEL31	2.55225e-05	0.414683	0.155	0.277	0.554401	2
RABAC1	2.76918e-05	0.254505	0.177	0.308	0.601521	2
FXYD31	2.86288e-05	0.673158	0.309	0.247	0.621874	2
MT-ND5	3.87701e-05	0.323083	0.786	0.856	0.842165	2
CRABP21	6.94201e-05	0.782617	0.264	0.201	1	2
WDR83OS	7.04555e-05	0.313626	0.202	0.337	1	2
CUTA	7.05559e-05	0.293122	0.168	0.289	1	2
CTSB1	7.06501e-05	0.754844	0.377	0.337	1	2
MEIS21	7.21621e-05	0.795591	0.32	0.273	1	2
SERBP1	7.97028e-05	0.282832	0.266	0.432	1	2
UQCR101	0.000139305	0.258554	0.214	0.353	1	2
GPBP1	0.000154096	0.254827	0.211	0.339	1	2
PCMTD1	0.000164696	0.317019	0.159	0.267	1	2
SERPINB11	0.000167178	0.260917	0.15	0.257	1	2
PPA11	0.000221114	0.252837	0.161	0.269	1	2
GSTP11	0.000241325	0.544018	0.509	0.528	1	2
SPCS1	0.000248382	0.253369	0.207	0.335	1	2
COX8A	0.000328313	0.359912	0.23	0.372	1	2
SYF2	0.000399815	0.373268	0.177	0.29	1	2
ISCU	0.000430901	0.427	0.173	0.286	1	2
NDUFB71	0.000590881	0.357828	0.155	0.251	1	2
HMGN21	0.000687461	0.273242	0.261	0.411	1	2
PDIA6	0.000711429	0.369534	0.191	0.304	1	2
ZRANB2	0.000716323	0.250532	0.193	0.304	1	2
ZFAS11	0.000848619	0.272423	0.259	0.399	1	2
RBM6	0.000881065	0.298425	0.157	0.255	1	2
SYPL11	0.000881915	0.292181	0.168	0.269	1	2
CLTA1	0.00094062	0.373819	0.166	0.267	1	2
BPTF	0.00100631	0.322359	0.205	0.322	1	2
SCP2	0.00103237	0.386969	0.164	0.262	1	2
NSD3	0.00110556	0.369039	0.186	0.29	1	2
TPR	0.00141986	0.271314	0.207	0.318	1	2
TMEM14C1	0.00161876	0.314462	0.17	0.266	1	2
SNRNP70	0.0017163	0.261942	0.168	0.259	1	2
KDELR1	0.00177023	0.349145	0.173	0.271	1	2
PHIP	0.00179779	0.320053	0.159	0.25	1	2
CIRBP	0.00190285	0.293488	0.314	0.472	1	2
TSPAN31	0.00221653	0.889144	0.257	0.225	1	2
CLU1	0.00234076	0.36355	0.409	0.37	1	2
GNG51	0.00239608	0.434892	0.232	0.351	1	2
FOXP1	0.0031944	0.367205	0.264	0.394	1	2
ARID1B	0.00331116	0.321776	0.207	0.309	1	2
POLR2J3.1	0.00351175	0.297445	0.182	0.273	1	2
KANSL1	0.00360712	0.302273	0.175	0.268	1	2
SQSTM11	0.00363734	0.385195	0.298	0.443	1	2
SRSF10	0.00365665	0.47018	0.205	0.312	1	2
HNRNPD	0.00399332	0.331305	0.259	0.385	1	2
SCAF11	0.00406502	0.279642	0.261	0.394	1	2
HMGN11	0.00532188	0.330919	0.291	0.435	1	2
LMAN1	0.00549791	0.306101	0.17	0.256	1	2
MT-ATP8	0.00666705	0.346233	0.259	0.38	1	2
COX6B11	0.00695374	0.274249	0.302	0.448	1	2
ASH1L	0.0072414	0.384259	0.207	0.306	1	2
ELOB1	0.00727396	0.312147	0.286	0.418	1	2
TMEM258	0.00775877	0.359633	0.252	0.373	1	2
RPS27L1	0.00778575	0.36312	0.255	0.37	1	2
CAST1	0.00807706	0.250068	0.325	0.47	1	2
PHF3	0.0085969	0.322038	0.191	0.277	1	2
TMED21	0.00939036	0.332183	0.193	0.282	1	2
CD21	1.15327e-85	1.62747	0.669	0.223	2.50514e-81	3
PTPRC1	1.032e-80	1.63366	0.724	0.292	2.24171e-76	3
CD691	3.29918e-70	1.30585	0.754	0.3	7.16649e-66	3
TRAC1	1.84419e-67	1.51379	0.599	0.215	4.00595e-63	3
CXCR41	1.10918e-62	1.63534	0.655	0.27	2.40936e-58	3
TRBC21	9.20544e-61	1.64162	0.575	0.217	1.99961e-56	3
IL321	1.67034e-58	1.49062	0.68	0.312	3.6283e-54	3
BTG11	3.3828e-58	1.32158	0.865	0.605	7.34811e-54	3
CD521	8.81169e-57	1.46391	0.586	0.231	1.91408e-52	3
CCL51	1.04486e-56	1.10458	0.743	0.329	2.26965e-52	3
CD3E1	5.72292e-54	1.40613	0.53	0.202	1.24313e-49	3
CD3G1	1.82041e-53	1.51432	0.492	0.176	3.95429e-49	3
CD3D1	4.72085e-53	1.53164	0.514	0.194	1.02546e-48	3
FYB11	2.8172e-47	1.39382	0.508	0.207	6.11952e-43	3
STK17B1	1.90006e-46	1.3248	0.633	0.319	4.12731e-42	3
S100A41	5.11727e-45	1.12624	0.685	0.351	1.11157e-40	3
B2M1	9.34429e-41	0.663129	0.981	0.955	2.02977e-36	3
SAMSN11	1.38527e-40	1.53655	0.475	0.198	3.00908e-36	3
HCST1	2.87042e-40	1.04009	0.53	0.228	6.23513e-36	3
IL7R1	1.26456e-39	1.2686	0.456	0.179	2.74688e-35	3
LCP11	8.10824e-39	1.23688	0.494	0.215	1.76127e-34	3
RUNX31	7.03044e-38	1.33494	0.448	0.183	1.52715e-33	3
CCL41	4.53965e-35	0.653374	0.771	0.448	9.86102e-31	3
ACAP11	3.20936e-34	1.20227	0.395	0.161	6.97137e-30	3
TMSB4X1	3.48169e-34	0.758483	0.95	0.861	7.56292e-30	3
CD71	3.18223e-32	1.22878	0.445	0.194	6.91244e-28	3
CORO1A1	7.14594e-32	1.03322	0.481	0.217	1.55224e-27	3
CLEC2D1	2.58784e-31	1.36019	0.428	0.198	5.62131e-27	3
MALAT11	3.43783e-31	0.697618	0.994	1	7.46765e-27	3
AC114760.21	3.7399e-31	1.32439	0.409	0.176	8.1238e-27	3
RAC21	9.78725e-31	1.25167	0.436	0.198	2.12599e-26	3
CD961	1.37756e-29	1.12327	0.348	0.137	2.99233e-25	3
HLA-A1	1.49328e-29	0.730201	0.843	0.727	3.24371e-25	3
TSC22D31	4.22523e-29	1.14373	0.594	0.341	9.17805e-25	3
CD481	4.69151e-29	1.09366	0.417	0.186	1.01909e-24	3
CD8A1	4.19292e-28	1.19001	0.392	0.172	9.10786e-24	3
STK41	7.77904e-26	1.23096	0.472	0.255	1.68976e-21	3
ARL4C1	1.1193e-25	1.12122	0.486	0.26	2.43134e-21	3
TNFAIP31	1.34935e-25	0.985798	0.508	0.259	2.93107e-21	3
PTGER41	1.86944e-25	1.07457	0.417	0.194	4.06079e-21	3
RORA1	7.53252e-25	1.10292	0.442	0.228	1.63621e-20	3
RPS291	8.41116e-25	0.646659	0.859	0.851	1.82707e-20	3
THEMIS1	5.10401e-24	0.915627	0.254	0.092	1.10869e-19	3
RGS11	6.37117e-24	1.18719	0.442	0.224	1.38394e-19	3
SRGN1	4.90344e-22	0.642038	0.644	0.383	1.06512e-17	3
ARHGDIB1	5.34041e-22	1.03453	0.575	0.382	1.16004e-17	3
LCK1	7.86188e-22	1.0903	0.315	0.138	1.70776e-17	3
TRAF3IP31	1.02181e-21	1.01634	0.293	0.123	2.21957e-17	3
SPOCK21	1.14311e-21	1.02253	0.279	0.115	2.48307e-17	3
FYN1	1.525e-21	1.14439	0.351	0.165	3.31261e-17	3
CYTIP1	2.65871e-21	0.946972	0.381	0.185	5.77525e-17	3
APBB1IP1	2.79918e-21	0.956311	0.312	0.137	6.08039e-17	3
TRBC11	3.41155e-21	1.29549	0.312	0.136	7.41056e-17	3
CD8B1	2.14486e-20	1.14055	0.298	0.132	4.65907e-16	3
LTB1	3.40096e-20	1.38052	0.276	0.117	7.38757e-16	3
HLA-C1	5.07754e-20	0.629304	0.804	0.704	1.10294e-15	3
ZFP36L21	1.26737e-19	0.972306	0.724	0.598	2.75298e-15	3
STAT41	1.82569e-19	0.99201	0.265	0.112	3.96577e-15	3
ITGA11	2.40215e-19	0.964717	0.329	0.157	5.21795e-15	3
EVL1	8.1339e-19	1.03343	0.439	0.256	1.76684e-14	3
WIPF11	1.12379e-18	0.861203	0.32	0.154	2.44111e-14	3
PTPN221	1.50794e-18	0.865838	0.307	0.14	3.27556e-14	3
PARP81	4.32753e-18	0.896397	0.296	0.137	9.40025e-14	3
LINC018711	9.22234e-18	0.896662	0.348	0.173	2.00328e-13	3
SYTL31	1.54702e-17	1.05333	0.298	0.14	3.36044e-13	3
ZNF3311	1.64002e-17	1.18558	0.378	0.212	3.56246e-13	3
LSP11	1.04577e-16	0.785656	0.359	0.188	2.27163e-12	3
ITGA41	1.72628e-16	0.886362	0.251	0.111	3.74983e-12	3
DDIT41	2.92528e-16	1.23912	0.384	0.225	6.35428e-12	3
GPR651	4.26209e-16	0.794201	0.251	0.111	9.25812e-12	3
CD531	6.87327e-16	0.76542	0.32	0.159	1.49301e-11	3
CD371	1.09217e-15	0.902807	0.367	0.199	2.37241e-11	3
NKG71	1.25779e-15	0.491709	0.345	0.177	2.73218e-11	3
IKZF11	1.56513e-15	0.849802	0.251	0.115	3.39977e-11	3
CKLF1	4.22706e-15	1.00047	0.39	0.229	9.18203e-11	3
IL2RG1	4.68652e-15	0.911823	0.318	0.164	1.01801e-10	3
SKAP11	9.30612e-15	0.900413	0.254	0.12	2.02148e-10	3
IFNG1	9.3303e-15	0.5831	0.376	0.198	2.02673e-10	3
2024-09-11	1.08574e-14	0.929292	0.262	0.128	2.35844e-10	3
ICAM31	1.46224e-14	0.966506	0.268	0.133	3.17628e-10	3
ANKRD441	1.84706e-14	0.923902	0.271	0.135	4.01218e-10	3
CTSW1	2.84653e-14	0.682328	0.323	0.166	6.18322e-10	3
CDC42SE21	3.16247e-14	0.909754	0.362	0.216	6.86952e-10	3
ETS11	3.24155e-14	0.906782	0.414	0.257	7.04129e-10	3
FNBP11	6.6945e-14	0.874232	0.37	0.225	1.45418e-09	3
GLIPR11	7.38526e-14	0.750329	0.276	0.138	1.60423e-09	3
USP361	7.70116e-14	1.00202	0.271	0.14	1.67285e-09	3
XCL21	1.5774e-13	0.463902	0.326	0.167	3.42642e-09	3
CELF21	2.06845e-13	0.741478	0.312	0.168	4.49309e-09	3
DOCK81	4.46347e-13	0.818985	0.315	0.175	9.69554e-09	3
ALOX5AP1	5.06612e-13	0.767161	0.315	0.17	1.10046e-08	3
YPEL51	5.26607e-13	0.893214	0.445	0.309	1.1439e-08	3
AAK11	5.45225e-13	0.928358	0.417	0.277	1.18434e-08	3
DDX241	6.68997e-13	0.820485	0.53	0.411	1.4532e-08	3
CDKN1B1	6.77699e-13	1.00054	0.365	0.225	1.4721e-08	3
KIAA15511	8.30169e-13	0.925208	0.37	0.233	1.80329e-08	3
HCLS11	1.40639e-12	0.727207	0.254	0.128	3.05496e-08	3
GPSM31	1.79058e-12	0.845276	0.251	0.129	3.88951e-08	3
HLA-B1	2.87676e-12	0.460673	0.798	0.735	6.24889e-08	3
SLC38A11	2.96206e-12	0.91446	0.271	0.147	6.43418e-08	3
TENT5C1	3.01936e-12	0.879095	0.268	0.143	6.55866e-08	3
SRSF71	3.60722e-12	0.928345	0.608	0.524	7.83561e-08	3
JUND1	4.02093e-12	0.431442	0.876	0.822	8.73426e-08	3
TNF1	5.64041e-12	1.43758	0.315	0.182	1.22521e-07	3
CST71	5.89682e-12	0.781389	0.304	0.167	1.28091e-07	3
EML41	7.52562e-12	0.877069	0.367	0.24	1.63471e-07	3
ACTB1	1.01759e-11	0.562683	0.901	0.862	2.21041e-07	3
CYTOR1	1.65527e-11	0.863874	0.293	0.167	3.59557e-07	3
LAPTM51	1.69783e-11	0.68217	0.318	0.182	3.68802e-07	3
STK17A1	2.16308e-11	0.872669	0.359	0.227	4.69865e-07	3
RPS271	3.18744e-11	0.348105	0.925	0.948	6.92375e-07	3
ARHGAP91	3.25831e-11	0.734111	0.254	0.134	7.07771e-07	3
AC245297.31	3.57488e-11	0.771503	0.309	0.182	7.76535e-07	3
NR4A21	4.85905e-11	0.634949	0.536	0.403	1.05548e-06	3
PPP2R5C1	8.45303e-11	0.855103	0.412	0.288	1.83617e-06	3
GMFG1	1.11808e-10	0.713416	0.32	0.191	2.42869e-06	3
RCAN31	1.34974e-10	0.759832	0.26	0.144	2.93189e-06	3
CD441	2.44236e-10	0.763172	0.439	0.312	5.30529e-06	3
SH3BGRL31	2.95757e-10	0.758337	0.566	0.467	6.42444e-06	3
CCNH1	4.11273e-10	0.982798	0.307	0.196	8.93367e-06	3
APOBEC3G1	4.52986e-10	0.899044	0.296	0.177	9.83977e-06	3
KLF61	5.08954e-10	0.5486	0.652	0.511	1.10555e-05	3
LEPROTL11	5.35882e-10	0.773447	0.32	0.2	1.16404e-05	3
XCL11	5.59442e-10	0.540256	0.265	0.143	1.21522e-05	3
PIP4K2A1	1.36137e-09	0.614183	0.257	0.145	2.95716e-05	3
RAB8B1	2.3073e-09	0.766668	0.271	0.161	5.01192e-05	3
ID21	7.24114e-09	0.661596	0.514	0.395	0.000157292	3
PDE4B	8.38447e-09	0.716504	0.268	0.162	0.000182127	3
EMP31	1.16194e-08	0.763281	0.323	0.208	0.000252397	3
AC058791.11	1.39112e-08	0.960261	0.293	0.188	0.00030218	3
MBNL11	3.57089e-08	0.656568	0.428	0.319	0.00077567	3
DDX51	4.18752e-08	0.403294	0.754	0.757	0.000909613	3
PDE7A1	5.21332e-08	0.854201	0.271	0.174	0.00113244	3
HOPX1	5.89645e-08	0.667827	0.298	0.19	0.00128083	3
PFN11	7.45547e-08	0.640526	0.608	0.555	0.00161948	3
GIMAP71	9.10162e-08	0.630709	0.301	0.189	0.00197705	3
CCL4L21	1.08667e-07	0.285025	0.436	0.31	0.00236046	3
SYNRG1	2.20116e-07	0.705028	0.268	0.175	0.00478137	3
PDCD41	2.22904e-07	0.745088	0.45	0.364	0.00484192	3
CEMIP21	2.2653e-07	0.987844	0.279	0.186	0.00492069	3
TSPYL21	4.04514e-07	1.01905	0.323	0.237	0.00878686	3
RASGEF1B1	5.2309e-07	0.831408	0.298	0.199	0.0113626	3
COTL11	6.87638e-07	0.57456	0.257	0.162	0.0149369	3
GIMAP41	8.00504e-07	0.57733	0.254	0.162	0.0173886	3
RGS21	1.61147e-06	0.635821	0.26	0.167	0.0350043	3
RPS15A1	2.7275e-06	0.264281	0.826	0.876	0.0592468	3
RNF2131	2.95831e-06	0.823266	0.367	0.286	0.0642604	3
CLEC2B1	2.96882e-06	0.561669	0.318	0.226	0.0644888	3
DUSP21	4.08385e-06	0.661932	0.351	0.262	0.0887094	3
RPL281	7.38934e-06	0.259589	0.873	0.903	0.160511	3
CYBA1	1.4232e-05	0.522038	0.464	0.393	0.309148	3
HSP90AA11	1.66319e-05	0.681598	0.749	0.77	0.361278	3
CREM1	1.86541e-05	0.783923	0.268	0.191	0.405205	3
ANXA12	2.65751e-05	0.476918	0.58	0.532	0.577264	3
1971-09-01	2.73725e-05	0.531257	0.503	0.442	0.594586	3
HLA-E1	2.95703e-05	0.304932	0.652	0.607	0.642326	3
CALM11	3.09625e-05	0.479139	0.597	0.57	0.672567	3
CD991	4.54063e-05	0.60139	0.445	0.387	0.986316	3
MSN1	6.47945e-05	0.692927	0.307	0.231	1	3
ATM	6.80713e-05	0.606129	0.257	0.189	1	3
ITM2A1	8.47211e-05	0.382114	0.285	0.2	1	3
USP151	9.74459e-05	0.617596	0.279	0.209	1	3
H3F3B1	0.000101804	0.352211	0.826	0.836	1	3
HLA-F1	0.000158227	0.60101	0.329	0.259	1	3
REL1	0.00015941	0.697329	0.417	0.357	1	3
HNRNPA2B11	0.000204104	0.31631	0.735	0.712	1	3
PIK3R11	0.000219562	0.726947	0.301	0.241	1	3
PNRC11	0.000275474	0.441321	0.577	0.544	1	3
EPC11	0.000306632	0.5597	0.293	0.231	1	3
ATF7IP1	0.000388593	0.55311	0.29	0.227	1	3
SARAF1	0.000449561	0.492551	0.508	0.474	1	3
SLC2A31	0.000687135	0.433865	0.387	0.311	1	3
DDX3Y1	0.000805855	0.575212	0.309	0.252	1	3
DNAJB11	0.00100229	0.742299	0.436	0.39	1	3
TRA2A1	0.00101238	0.613583	0.392	0.344	1	3
MYL12A1	0.00106736	0.44151	0.539	0.529	1	3
HSPA81	0.00113183	0.471431	0.519	0.486	1	3
PPP1R21	0.00206228	0.635382	0.271	0.22	1	3
CLK11	0.00260745	0.495086	0.334	0.286	1	3
ANKRD121	0.00533961	0.50058	0.459	0.43	1	3
ITM2C1	0.00594981	0.469018	0.279	0.228	1	3
FXYD51	0.00643342	0.4581	0.37	0.327	1	3
PPP1R101	0.00666451	0.503715	0.381	0.34	1	3
TMA71	0.00719373	0.400611	0.536	0.552	1	3
HNRNPH1	0.00745795	0.367159	0.566	0.563	1	3
PRRC2C	0.00780485	0.493132	0.486	0.475	1	3
YWHAZ1	0.00863974	0.448074	0.506	0.506	1	3
SPARCL1	6.38376e-208	2.60016	0.876	0.182	1.38668e-203	4
ACKR1	1.56637e-149	2.47487	0.42	0.044	3.40248e-145	4
IFI27	5.25608e-143	2.43423	0.562	0.093	1.14173e-138	4
SOX18	5.89166e-143	2.24719	0.511	0.072	1.27979e-138	4
IGFBP7	2.94026e-137	1.78885	0.813	0.199	6.38684e-133	4
RNASE1	6.65567e-137	2.30913	0.462	0.064	1.44574e-132	4
VWF	8.93477e-125	2.33655	0.435	0.061	1.94081e-120	4
A2M	1.73858e-118	2.07343	0.622	0.137	3.77654e-114	4
FLT1	1.74845e-116	2.13584	0.423	0.061	3.79798e-112	4
LIFR	4.01569e-116	2.32672	0.511	0.096	8.72288e-112	4
IGFBP4	7.20767e-112	2.36137	0.574	0.132	1.56565e-107	4
AQP1	4.28368e-107	2.10478	0.417	0.064	9.305e-103	4
RAMP2	1.44929e-101	2.22299	0.465	0.091	3.14815e-97	4
PLVAP	2.17262e-99	2.06116	0.39	0.062	4.71937e-95	4
CALCRL	9.99066e-97	2.35695	0.378	0.061	2.17017e-92	4
VIM	1.89878e-96	1.6613	0.934	0.519	4.12452e-92	4
GNG11	5.45214e-92	1.98844	0.444	0.088	1.18431e-87	4
EGFL7	6.45742e-92	2.10901	0.39	0.067	1.40268e-87	4
CD74	7.18968e-86	1.20052	0.855	0.411	1.56174e-81	4
KLF2	1.58633e-78	2.17293	0.601	0.204	3.44582e-74	4
SELE	1.88585e-78	2.10875	0.281	0.038	4.09645e-74	4
JAM2	8.11764e-77	1.85646	0.299	0.047	1.76331e-72	4
ABCG2	4.95646e-76	1.96111	0.311	0.051	1.07664e-71	4
EMCN	1.31653e-70	1.7335	0.32	0.057	2.85977e-66	4
ADGRL4	2.02911e-67	1.75961	0.302	0.054	4.40763e-63	4
CAVIN2	4.86073e-62	1.83069	0.296	0.057	1.05585e-57	4
THBD	5.81341e-62	1.8248	0.29	0.054	1.26279e-57	4
IFITM3	1.47022e-59	1.69521	0.698	0.351	3.19362e-55	4
HLA-DRB1	3.59883e-57	0.922682	0.622	0.245	7.81739e-53	4
PECAM1	1.41359e-51	1.75866	0.308	0.073	3.07061e-47	4
CD93	1.20428e-50	1.70756	0.281	0.062	2.61593e-46	4
GSN	6.81166e-50	1.76464	0.538	0.229	1.47963e-45	4
TIMP3	7.20887e-45	1.67697	0.438	0.158	1.56591e-40	4
LEPR	2.58044e-42	1.60175	0.263	0.063	5.60524e-38	4
HEG1	3.85774e-41	1.63307	0.263	0.065	8.37978e-37	4
HLA-DRA	1.54882e-38	0.464558	0.553	0.244	3.36434e-34	4
HLA-DPA1	3.6478e-38	0.577932	0.508	0.222	7.92375e-34	4
ENG	5.53946e-36	1.58713	0.275	0.079	1.20328e-31	4
ADAMTS1	1.5606e-35	1.77764	0.269	0.075	3.38993e-31	4
EMP1	2.94469e-35	1.6452	0.372	0.139	6.39646e-31	4
HLA-E2	3.6364e-34	1.11334	0.743	0.6	7.89898e-30	4
SH3BP5	3.06029e-33	1.72565	0.296	0.098	6.64756e-29	4
TCF4	4.80534e-33	1.56208	0.36	0.137	1.04382e-28	4
ADIRF1	7.69005e-33	1.35804	0.619	0.38	1.67043e-28	4
ELK3	1.09196e-30	1.66402	0.263	0.083	2.37196e-26	4
ID3	3.97238e-30	1.47684	0.505	0.267	8.62881e-26	4
CLU2	2.23598e-29	1.50967	0.577	0.358	4.85699e-25	4
LMCD1	4.88591e-28	1.56432	0.272	0.094	1.06132e-23	4
CAVIN1	1.24797e-27	1.43604	0.305	0.115	2.71084e-23	4
SPTBN1	7.25972e-26	1.4651	0.438	0.236	1.57696e-21	4
PRCP	1.29024e-23	1.61248	0.296	0.125	2.80266e-19	4
MEF2C	1.68723e-23	1.35561	0.275	0.106	3.66499e-19	4
ITGA6	3.55077e-22	1.46786	0.341	0.16	7.71299e-18	4
CRIP2	9.28987e-22	1.45575	0.305	0.135	2.01795e-17	4
TMSB10	1.24564e-20	0.800801	0.77	0.711	2.70578e-16	4
BCAM	7.7444e-18	1.23488	0.338	0.177	1.68224e-13	4
TXNIP	5.51468e-17	1.07296	0.616	0.517	1.1979e-12	4
MTRNR2L8	8.87703e-17	0.548349	0.876	0.861	1.92827e-12	4
ITM2B	1.33696e-16	0.658283	0.764	0.729	2.90414e-12	4
ETS2	2.09264e-16	1.12948	0.441	0.279	4.54563e-12	4
IFITM2	9.58684e-16	1.1359	0.508	0.384	2.08245e-11	4
B2M2	1.41482e-15	0.35171	0.985	0.955	3.07328e-11	4
TGFBR2	1.18012e-14	1.42081	0.296	0.161	2.56346e-10	4
SLC2A32	2.72559e-14	1.1615	0.459	0.306	5.92053e-10	4
HLA-B2	3.33395e-14	0.56093	0.81	0.734	7.24201e-10	4
ID11	4.96889e-14	0.705266	0.568	0.398	1.07934e-09	4
HLA-DRB5	5.22544e-14	0.825348	0.272	0.13	1.13507e-09	4
ITM2A2	1.34495e-13	1.24635	0.326	0.197	2.92149e-09	4
NPDC1	1.38327e-13	1.26767	0.323	0.187	3.00474e-09	4
CNN3	3.71874e-13	1.31119	0.329	0.198	8.07784e-09	4
CCDC85B	4.86974e-13	1.39298	0.341	0.222	1.05781e-08	4
SPRY11	1.04968e-11	0.818954	0.396	0.253	2.28012e-07	4
FKBP1A	3.44584e-11	1.37073	0.384	0.285	7.48505e-07	4
HLA-A2	1.54129e-10	0.546662	0.782	0.733	3.34799e-06	4
SOCS3	4.4535e-10	0.898848	0.399	0.276	9.67389e-06	4
HLA-C2	3.28935e-09	0.463909	0.761	0.708	7.14513e-05	4
APP	1.78041e-08	0.970777	0.387	0.29	0.000386742	4
TACC1	5.09026e-08	1.16575	0.32	0.233	0.00110571	4
GIMAP72	6.85244e-08	1.01117	0.287	0.191	0.00148849	4
PTMS	1.10207e-07	0.992348	0.381	0.297	0.00239391	4
HLA-DPB1	3.52851e-07	0.407183	0.308	0.21	0.00766463	4
RPS6	1.05218e-06	0.347621	0.837	0.875	0.0228555	4
CST3	3.79e-06	0.337345	0.495	0.419	0.0823264	4
NFIB2	6.51147e-06	0.908652	0.326	0.254	0.141442	4
MTRNR2L12	1.56886e-05	0.392194	0.728	0.749	0.340788	4
BST2	6.67092e-05	1.02108	0.272	0.209	1	4
MEIS22	7.78912e-05	0.742643	0.338	0.273	1	4
CTSH1	0.000100504	0.830704	0.36	0.311	1	4
IL6ST	0.000100534	1.11492	0.254	0.195	1	4
TSC22D12	0.000234132	0.357741	0.532	0.467	1	4
UBE2D3	0.000339601	0.278487	0.263	0.426	1	4
CBX3	0.000352538	0.266801	0.178	0.302	1	4
PHF31	0.00044491	0.263498	0.16	0.277	1	4
PRPF40A	0.000622983	0.258782	0.145	0.25	1	4
KTN1	0.000640772	0.662545	0.468	0.48	1	4
ITGB1	0.00132732	0.764414	0.363	0.343	1	4
PJA2	0.00160516	0.280188	0.16	0.264	1	4
STOM	0.00167369	0.943694	0.278	0.241	1	4
IFI16	0.00176482	0.841893	0.308	0.277	1	4
KANSL11	0.00180828	0.330303	0.16	0.266	1	4
MYH9	0.00187499	0.897868	0.36	0.35	1	4
UTRN	0.00202273	0.939451	0.305	0.273	1	4
LMNA1	0.00212466	0.540264	0.387	0.35	1	4
TAGLN2	0.00230009	0.748605	0.387	0.382	1	4
S100A10	0.00282294	0.672444	0.477	0.5	1	4
ATP5F1B	0.00301965	0.262328	0.202	0.321	1	4
SDCBP1	0.0037276	0.744348	0.36	0.344	1	4
BSG	0.00478464	0.271591	0.166	0.256	1	4
FXYD52	0.00533037	0.275502	0.224	0.339	1	4
MARCKSL11	0.00539466	0.790256	0.26	0.224	1	4
TXN1	0.00563998	0.250595	0.221	0.334	1	4
TM4SF11	0.00576974	0.257449	0.363	0.299	1	4
NOP10	0.00687759	0.274669	0.166	0.257	1	4
LY6E	0.0076299	0.327071	0.227	0.338	1	4
ARF1	0.00766047	0.283859	0.245	0.368	1	4
TAPBP	0.00823132	0.390891	0.172	0.268	1	4
BOD1L1	0.00835343	0.29149	0.205	0.312	1	4
SMARCA21	0.00986568	0.293961	0.166	0.254	1	4
MMP72	2.3152e-106	2.26395	0.755	0.191	5.02907e-102	5
TSPAN8	2.23335e-102	1.4262	0.487	0.076	4.85128e-98	5
SCUBE21	1.48669e-100	1.59241	0.548	0.101	3.22939e-96	5
CP2	7.93702e-94	1.52923	0.575	0.115	1.72408e-89	5
MUC3A	3.64511e-85	1.05216	0.368	0.052	7.9179e-81	5
TBX32	1.59179e-80	1.19905	0.724	0.206	3.45768e-76	5
SOX91	1.09101e-79	1.3347	0.556	0.123	2.3699e-75	5
PPP1R1B1	5.8587e-79	1.10909	0.594	0.137	1.27263e-74	5
CREB3L11	1.06693e-78	1.09938	0.533	0.113	2.31759e-74	5
LIMCH11	1.76979e-77	1.26532	0.594	0.147	3.84433e-73	5
CLDN32	4.52949e-73	1.24978	0.774	0.236	9.83897e-69	5
CRACR2B1	2.02019e-72	1.16321	0.502	0.113	4.38826e-68	5
EPCAM1	2.59851e-72	1.21438	0.602	0.157	5.64448e-68	5
CXADR1	1.6094e-71	1.18157	0.605	0.159	3.49594e-67	5
AGR22	1.08377e-70	1.38562	0.789	0.256	2.35417e-66	5
ATP1B12	1.90111e-70	1.2649	0.839	0.314	4.12959e-66	5
CFTR	1.91178e-70	0.975202	0.299	0.04	4.15277e-66	5
LXN1	5.38853e-69	1.31455	0.525	0.128	1.1705e-64	5
LTF	2.20219e-68	2.02468	0.372	0.065	4.78361e-64	5
THSD4	8.90188e-68	1.01511	0.364	0.064	1.93367e-63	5
TNFSF15	1.78675e-67	1.0559	0.379	0.068	3.88117e-63	5
BACE2	1.97429e-67	1.20172	0.479	0.108	4.28855e-63	5
SLC44A41	2.92309e-67	0.983739	0.54	0.131	6.34954e-63	5
SLC4A4	4.36655e-66	1.18237	0.341	0.056	9.48502e-62	5
SHROOM31	1.69343e-64	0.92632	0.383	0.072	3.67847e-60	5
VSIG21	2.49014e-64	0.953034	0.452	0.098	5.40909e-60	5
MLPH1	1.09568e-62	0.901995	0.479	0.111	2.38003e-58	5
TMEM45B1	2.2028e-62	1.02822	0.375	0.073	4.78493e-58	5
ERBB3	3.63319e-62	0.874822	0.395	0.079	7.89202e-58	5
HOMER2	6.74034e-62	0.833641	0.36	0.067	1.46414e-57	5
SPINT22	9.02508e-62	1.17501	0.77	0.291	1.96043e-57	5
SCGB2A1	2.00882e-61	0.900188	0.272	0.039	4.36357e-57	5
NEDD4L1	7.08929e-61	0.950348	0.483	0.118	1.53994e-56	5
KRT182	7.52202e-60	1.13224	0.785	0.282	1.63393e-55	5
UPK3A1	1.2087e-58	0.999085	0.406	0.087	2.62554e-54	5
WFDC22	2.49433e-58	0.90148	0.847	0.32	5.41818e-54	5
SCGB3A12	2.46715e-57	1.36347	0.609	0.177	5.35914e-53	5
EHF2	2.8504e-57	0.987926	0.617	0.186	6.19164e-53	5
FOXA1	3.86269e-57	0.87384	0.395	0.085	8.39053e-53	5
ANXA31	4.7249e-57	0.891315	0.421	0.094	1.02634e-52	5
KLK111	7.28447e-57	1.05082	0.41	0.093	1.58233e-52	5
REXO21	8.56545e-57	1.21561	0.563	0.175	1.86059e-52	5
TFCP2L1	1.01875e-55	1.31051	0.356	0.073	2.21292e-51	5
ARHGAP6	5.33186e-55	0.891902	0.387	0.085	1.15819e-50	5
TMC51	6.07639e-55	0.893261	0.395	0.087	1.31991e-50	5
TMPRSS2	3.13598e-54	0.794336	0.341	0.067	6.81197e-50	5
SLPI2	3.83711e-54	1.01883	0.693	0.226	8.33496e-50	5
FAM3D1	6.3158e-54	1.46681	0.433	0.106	1.37192e-49	5
PIGR2	1.22601e-53	1.21881	0.69	0.238	2.66314e-49	5
SEZ6L2	1.60587e-53	0.766035	0.299	0.053	3.48827e-49	5
NPC21	1.78971e-53	1.44579	0.739	0.323	3.88761e-49	5
CDH11	1.92658e-53	0.850218	0.464	0.118	4.18492e-49	5
TSC22D13	4.57164e-53	1.14629	0.904	0.446	9.93052e-49	5
PDE8B	5.34926e-53	0.665773	0.303	0.054	1.16197e-48	5
AZGP12	1.62143e-52	1.21864	0.69	0.242	3.52207e-48	5
FLNB1	1.7403e-52	0.850467	0.51	0.145	3.78029e-48	5
RARRES12	8.66195e-52	1.00949	0.755	0.285	1.88155e-47	5
TMEM981	1.68775e-51	0.664861	0.387	0.088	3.66613e-47	5
KRTCAP31	3.13613e-51	0.732382	0.387	0.089	6.8123e-47	5
SELENBP11	8.14283e-51	0.958949	0.433	0.111	1.76878e-46	5
KIAA1324	1.56478e-50	0.917036	0.299	0.056	3.39902e-46	5
LRRC261	2.26291e-50	0.823009	0.375	0.084	4.91549e-46	5
SLC40A11	5.19429e-50	1.00906	0.46	0.128	1.1283e-45	5
GMNN1	9.50779e-50	1.02109	0.41	0.104	2.06528e-45	5
CLDN71	1.86175e-49	0.924967	0.613	0.196	4.04408e-45	5
TSPAN32	2.06974e-49	0.927768	0.602	0.206	4.4959e-45	5
PLPP21	2.8884e-49	0.895196	0.456	0.123	6.27418e-45	5
ELF32	3.08133e-49	0.976756	0.87	0.368	6.69327e-45	5
FXYD32	1.83174e-48	0.871949	0.67	0.228	3.97891e-44	5
ZKSCAN1	7.45099e-48	0.940323	0.575	0.199	1.6185e-43	5
HOXB131	9.54349e-48	0.698332	0.395	0.096	2.07304e-43	5
CRABP22	1.45293e-47	0.880188	0.59	0.185	3.15605e-43	5
FMO5	4.28106e-47	0.634082	0.28	0.052	9.29932e-43	5
NFIB3	1.38764e-46	0.926947	0.651	0.236	3.01423e-42	5
GNPTAB2	2.46565e-46	1.0542	0.605	0.226	5.35589e-42	5
RAMP11	8.3303e-46	0.880469	0.402	0.102	1.80951e-41	5
GABRE1	1.41392e-45	0.92468	0.372	0.091	3.07132e-41	5
ZG16B1	1.51878e-45	0.829514	0.471	0.136	3.2991e-41	5
USP54	1.77552e-45	0.722741	0.326	0.072	3.85679e-41	5
PAPSS1	3.54467e-45	0.791268	0.379	0.099	7.69973e-41	5
STEAP1	4.52334e-45	0.631973	0.268	0.05	9.82561e-41	5
XBP12	5.68832e-44	1.18629	0.693	0.301	1.23562e-39	5
PRAC11	5.97092e-44	0.938348	0.429	0.118	1.297e-39	5
KIF5C	3.81801e-43	0.72995	0.276	0.055	8.29348e-39	5
ALCAM1	4.13019e-43	0.622173	0.444	0.127	8.97159e-39	5
CRYM	5.32145e-43	0.742647	0.284	0.058	1.15592e-38	5
TCEA31	7.31147e-43	0.784161	0.471	0.142	1.5882e-38	5
TMEM63A	1.02667e-42	0.763684	0.372	0.097	2.23014e-38	5
ENC1	1.63937e-42	0.688465	0.272	0.054	3.56104e-38	5
KRT72	2.33272e-42	0.963758	0.663	0.246	5.06713e-38	5
UPK1A1	3.80943e-42	0.944559	0.322	0.074	8.27485e-38	5
AFDN1	5.57689e-42	0.800779	0.506	0.167	1.21141e-37	5
ASAH11	1.62619e-41	0.772777	0.602	0.224	3.5324e-37	5
DSP2	1.84747e-41	0.807716	0.67	0.259	4.01308e-37	5
HES11	1.94884e-41	0.961956	0.766	0.347	4.23328e-37	5
TNFSF102	4.04453e-41	1.039	0.793	0.367	8.78552e-37	5
OAT1	5.1225e-41	0.925858	0.452	0.142	1.11271e-36	5
SPINT11	2.19231e-40	0.818157	0.448	0.137	4.76214e-36	5
APP1	3.07375e-40	0.846845	0.678	0.274	6.67681e-36	5
ARFGEF3	3.63696e-40	0.658809	0.337	0.083	7.9002e-36	5
OCLN1	6.63904e-40	0.595641	0.314	0.074	1.44213e-35	5
CLDN42	1.10659e-39	0.844926	0.858	0.399	2.40373e-35	5
ZNF7041	6.30665e-39	0.627258	0.368	0.1	1.36993e-34	5
STEAP41	1.09318e-38	0.704626	0.421	0.122	2.37462e-34	5
CLU3	1.41938e-38	0.705736	0.801	0.348	3.08317e-34	5
ASS12	2.81139e-38	0.71561	0.579	0.203	6.10689e-34	5
DUSP42	3.60576e-38	1.01628	0.521	0.185	7.83243e-34	5
RBM471	6.43949e-38	0.735168	0.391	0.113	1.39879e-33	5
KRT82	6.4551e-38	0.712161	0.693	0.267	1.40218e-33	5
F32	1.10092e-37	0.99343	0.46	0.148	2.39143e-33	5
HNMT1	1.14299e-37	0.644659	0.364	0.099	2.48281e-33	5
SH2D4A	1.15718e-37	0.583716	0.276	0.061	2.51362e-33	5
DMKN	1.25361e-37	0.548147	0.33	0.085	2.72309e-33	5
STARD101	1.37635e-37	0.753147	0.421	0.131	2.98971e-33	5
ENAH1	1.4238e-37	0.762862	0.479	0.162	3.09277e-33	5
SCNN1A	2.7854e-37	0.639084	0.303	0.073	6.05045e-33	5
TFF11	8.42827e-37	1.31644	0.421	0.132	1.83079e-32	5
EXPH5	9.16743e-37	0.763821	0.322	0.083	1.99135e-32	5
MACC11	1.10992e-36	0.610884	0.349	0.093	2.41098e-32	5
CHPT11	5.99365e-36	0.797655	0.46	0.159	1.30194e-31	5
RHOV1	9.92059e-36	0.88505	0.444	0.143	2.15495e-31	5
ERBB21	1.10629e-35	0.614774	0.349	0.097	2.40307e-31	5
MDK1	1.32279e-35	0.717771	0.49	0.17	2.87337e-31	5
CPA6	1.40457e-35	0.573006	0.264	0.059	3.051e-31	5
FBP11	1.48006e-35	0.670192	0.372	0.107	3.21499e-31	5
LGALS3BP1	1.65177e-35	0.713909	0.425	0.136	3.58798e-31	5
TSPAN151	3.37822e-35	0.655812	0.318	0.083	7.33818e-31	5
SORL1	4.24305e-35	0.640523	0.475	0.166	9.21675e-31	5
BASP1	5.29464e-35	0.919176	0.31	0.08	1.1501e-30	5
KIAA15221	8.40624e-35	0.623708	0.326	0.088	1.826e-30	5
LGALS32	1.19374e-34	0.828683	0.854	0.506	2.59304e-30	5
ADGRF11	2.88686e-34	0.580128	0.345	0.095	6.27083e-30	5
ANG	3.81137e-34	0.645447	0.299	0.077	8.27906e-30	5
PGRMC11	4.73308e-34	0.711552	0.452	0.157	1.02812e-29	5
TSPAN61	4.90124e-34	0.635381	0.337	0.093	1.06465e-29	5
SLC12A21	9.1281e-34	0.897374	0.402	0.131	1.98281e-29	5
IGFBP31	9.79526e-34	0.985679	0.441	0.147	2.12773e-29	5
FARP11	2.43535e-33	0.702276	0.379	0.118	5.29008e-29	5
DDR11	2.45993e-33	0.581739	0.33	0.092	5.34346e-29	5
STEAP2	2.68494e-33	0.323862	0.333	0.09	5.83223e-29	5
PTPRF1	3.69924e-33	0.503154	0.368	0.109	8.03549e-29	5
LIPH1	8.10315e-33	0.632497	0.375	0.111	1.76017e-28	5
TNFRSF211	2.39232e-32	0.573101	0.307	0.082	5.19661e-28	5
PDZK1IP11	2.72166e-32	0.487972	0.307	0.081	5.91198e-28	5
PTPRK1	3.10229e-32	0.528384	0.398	0.129	6.7388e-28	5
MAL21	3.63991e-32	0.646822	0.299	0.08	7.90662e-28	5
MARCKS1	4.34495e-32	0.791604	0.686	0.304	9.4381e-28	5
MYO61	1.53063e-31	0.590476	0.418	0.14	3.32484e-27	5
SLC25A29	2.02523e-31	0.459519	0.307	0.086	4.39921e-27	5
ENTPD51	3.06641e-31	0.665645	0.322	0.091	6.66086e-27	5
LTN11	4.5256e-31	0.882153	0.437	0.16	9.83052e-27	5
SMIM221	4.88297e-31	0.494486	0.36	0.107	1.06068e-26	5
TSPAN131	5.46127e-31	0.645772	0.368	0.116	1.1863e-26	5
HSBP1L1	8.85938e-31	0.621816	0.295	0.081	1.92443e-26	5
CDK19	1.05631e-30	0.499403	0.295	0.079	2.29453e-26	5
EGFR	1.71979e-30	0.683656	0.287	0.079	3.73573e-26	5
ZFP36L12	2.19588e-30	0.794013	0.912	0.668	4.76988e-26	5
EPHX11	2.70453e-30	0.635011	0.506	0.197	5.87478e-26	5
KIAA12171	2.81345e-30	0.678328	0.41	0.14	6.11138e-26	5
TACSTD21	3.92522e-30	0.526017	0.739	0.318	8.52637e-26	5
SMIM141	4.47255e-30	0.602832	0.475	0.178	9.71528e-26	5
GALNT31	5.46663e-30	0.63835	0.33	0.1	1.18746e-25	5
CD92	5.61958e-30	0.682595	0.858	0.487	1.22069e-25	5
ATP8B11	7.50892e-30	0.651589	0.387	0.13	1.63109e-25	5
SDC41	7.90943e-30	0.516013	0.437	0.151	1.71809e-25	5
ITGB81	1.13738e-29	0.521604	0.31	0.089	2.47061e-25	5
H1F01	1.20358e-29	0.679417	0.387	0.13	2.61441e-25	5
KDELR11	1.89012e-29	0.599599	0.559	0.244	4.10573e-25	5
NFIX1	2.29495e-29	0.682451	0.414	0.145	4.98509e-25	5
ROBO11	3.68487e-29	0.568121	0.372	0.121	8.00427e-25	5
SVIL1	1.26972e-28	0.402533	0.349	0.111	2.75808e-24	5
GSTM3	1.30951e-28	0.614323	0.284	0.08	2.84451e-24	5
ADD31	1.42227e-28	0.667405	0.456	0.176	3.08945e-24	5
PDXK	1.58301e-28	0.576881	0.326	0.101	3.43862e-24	5
TMED31	1.67292e-28	0.675855	0.349	0.114	3.63392e-24	5
WLS1	1.97279e-28	0.647677	0.33	0.103	4.28529e-24	5
IL1R1	1.97774e-28	0.593837	0.333	0.104	4.29604e-24	5
TM9SF3	2.57792e-28	0.809961	0.571	0.267	5.59975e-24	5
NFIA1	2.73451e-28	0.646239	0.513	0.206	5.9399e-24	5
MEIS23	4.50169e-28	0.616384	0.598	0.258	9.77858e-24	5
SORBS21	4.91675e-28	0.529904	0.387	0.131	1.06802e-23	5
RTN31	5.78355e-28	0.621028	0.441	0.173	1.2563e-23	5
PER21	6.70859e-28	0.545465	0.425	0.156	1.45724e-23	5
ARHGAP5	1.63411e-27	0.671208	0.444	0.169	3.54962e-23	5
SLC39A6	1.74457e-27	0.553153	0.337	0.109	3.78956e-23	5
ALDH21	2.0442e-27	0.539301	0.448	0.171	4.44042e-23	5
PRRC1	2.11133e-27	0.594014	0.299	0.09	4.58624e-23	5
TFAP2A	2.3953e-27	0.496182	0.264	0.073	5.20306e-23	5
SELENOM	2.41139e-27	0.703908	0.54	0.244	5.23802e-23	5
PART11	2.79239e-27	0.61792	0.287	0.083	6.06564e-23	5
WNT5B1	3.06343e-27	0.553774	0.291	0.086	6.65439e-23	5
MGP1	3.93884e-27	1.70637	0.441	0.184	8.55595e-23	5
SEC11C	4.02337e-27	0.733388	0.471	0.199	8.73957e-23	5
MTUS11	5.92872e-27	0.609585	0.372	0.129	1.28784e-22	5
MYH141	7.51514e-27	0.490831	0.264	0.072	1.63244e-22	5
LIMA11	8.78542e-27	0.590083	0.571	0.247	1.90837e-22	5
HDLBP	1.18264e-26	0.660314	0.487	0.202	2.56893e-22	5
ARFGAP3	1.35314e-26	0.760514	0.444	0.182	2.93929e-22	5
GLO1	1.36378e-26	0.835625	0.452	0.188	2.9624e-22	5
CITED41	1.49591e-26	0.678633	0.33	0.108	3.24941e-22	5
NPTN1	1.56967e-26	0.704877	0.49	0.206	3.40963e-22	5
RAB251	1.59187e-26	0.451838	0.299	0.089	3.45785e-22	5
CD821	1.8727e-26	0.586081	0.448	0.175	4.06787e-22	5
H2AFJ1	4.99896e-26	0.624935	0.556	0.256	1.08587e-21	5
BCAS1	7.74208e-26	0.423617	0.264	0.074	1.68174e-21	5
SH3YL11	7.74723e-26	0.616567	0.333	0.112	1.68285e-21	5
NECTIN41	9.65744e-26	0.45134	0.253	0.07	2.09779e-21	5
MLEC1	9.75838e-26	0.566289	0.487	0.205	2.11972e-21	5
CYB5A1	1.07747e-25	0.568169	0.398	0.15	2.34049e-21	5
CAB39L1	1.44061e-25	0.453202	0.264	0.076	3.1293e-21	5
ITPR2	1.47078e-25	0.463394	0.368	0.131	3.19482e-21	5
NANS1	1.97409e-25	0.525744	0.372	0.134	4.28811e-21	5
CCND11	2.17996e-25	0.986739	0.448	0.182	4.73531e-21	5
ARL11	2.26198e-25	0.698737	0.375	0.141	4.91347e-21	5
SC5D1	2.35845e-25	0.697681	0.352	0.127	5.12302e-21	5
CRNDE1	3.55315e-25	0.515278	0.284	0.087	7.71816e-21	5
FAT1	3.59135e-25	0.538688	0.264	0.076	7.80112e-21	5
SCCPDH1	3.66032e-25	0.526311	0.387	0.141	7.95095e-21	5
GALNT7	3.68064e-25	0.656628	0.28	0.085	7.99508e-21	5
PAWR	3.73367e-25	0.575755	0.299	0.095	8.11028e-21	5
ST6GAL1	4.2845e-25	0.534326	0.364	0.13	9.3068e-21	5
RERE	5.27658e-25	0.564832	0.444	0.183	1.14618e-20	5
EBPL1	6.39305e-25	0.482939	0.352	0.125	1.3887e-20	5
MAGI1	1.05654e-24	0.326722	0.284	0.086	2.29502e-20	5
TIMP1	1.22626e-24	0.615254	0.609	0.292	2.66369e-20	5
DSTN1	1.24598e-24	0.541753	0.751	0.416	2.70651e-20	5
CTSF	1.58145e-24	0.500158	0.303	0.099	3.43523e-20	5
SHROOM11	1.96737e-24	0.595773	0.326	0.111	4.27352e-20	5
SHTN1	2.64105e-24	0.39159	0.268	0.079	5.73689e-20	5
CLCN3	3.31174e-24	0.574694	0.341	0.122	7.19377e-20	5
TENT5A	3.48654e-24	0.55844	0.303	0.098	7.57346e-20	5
ANKH	3.68726e-24	0.494266	0.36	0.129	8.00947e-20	5
IGF1R	5.99407e-24	0.436715	0.299	0.097	1.30203e-19	5
MPZL21	6.70744e-24	0.474696	0.429	0.167	1.45699e-19	5
PATJ1	6.73047e-24	0.579305	0.383	0.147	1.46199e-19	5
MYOF1	1.33878e-23	0.653728	0.387	0.148	2.9081e-19	5
TMEM2381	2.05247e-23	0.513393	0.391	0.15	4.45838e-19	5
TMEM87A	2.06712e-23	0.572972	0.452	0.194	4.49019e-19	5
ALDH6A1	3.12013e-23	0.430232	0.284	0.091	6.77755e-19	5
HES41	3.76016e-23	0.606999	0.349	0.127	8.16781e-19	5
MARCKSL12	4.50191e-23	0.538565	0.49	0.211	9.77905e-19	5
PNPLA21	6.38688e-23	0.505274	0.452	0.189	1.38736e-18	5
SPATS2L1	8.13922e-23	0.495256	0.391	0.152	1.768e-18	5
FBXO32	8.76715e-23	0.552907	0.299	0.1	1.9044e-18	5
PERP1	1.02492e-22	0.401704	0.625	0.288	2.22633e-18	5
DAP1	1.07426e-22	0.461342	0.341	0.124	2.33351e-18	5
CTSB2	1.55993e-22	0.544589	0.64	0.323	3.38848e-18	5
BAG11	1.7266e-22	0.487464	0.533	0.24	3.75053e-18	5
INSR	2.66933e-22	0.379886	0.441	0.18	5.79831e-18	5
YPEL32	2.86993e-22	0.69075	0.513	0.251	6.23405e-18	5
GOLGA2	3.05615e-22	0.531692	0.379	0.149	6.63858e-18	5
APLP2	3.23542e-22	0.505093	0.598	0.298	7.02797e-18	5
TMEM1231	4.1347e-22	0.646956	0.529	0.262	8.98139e-18	5
LMO71	5.30827e-22	0.42919	0.345	0.126	1.15306e-17	5
TSTD11	5.36923e-22	0.684094	0.536	0.264	1.1663e-17	5
ETV6	5.5095e-22	0.545208	0.364	0.143	1.19677e-17	5
RRBP1	6.24098e-22	0.616746	0.548	0.261	1.35567e-17	5
SYNE2	6.35872e-22	0.534894	0.655	0.349	1.38124e-17	5
TMEM1411	6.76736e-22	0.564345	0.391	0.159	1.47001e-17	5
AMD1	8.38802e-22	0.78326	0.678	0.388	1.82205e-17	5
GOLGB1	9.30517e-22	0.617454	0.674	0.371	2.02127e-17	5
MIA3	1.37884e-21	0.453435	0.471	0.213	2.99512e-17	5
BEX2	1.40165e-21	0.436199	0.287	0.097	3.04467e-17	5
KLF51	2.24016e-21	0.516975	0.467	0.195	4.86607e-17	5
TACC21	2.30076e-21	0.49381	0.295	0.101	4.99771e-17	5
GK5	4.10663e-21	0.494533	0.299	0.105	8.92042e-17	5
RARRES2	4.15369e-21	0.270042	0.284	0.092	9.02264e-17	5
LINC011331	4.78224e-21	0.460098	0.261	0.083	1.0388e-16	5
BEX3	4.91741e-21	0.41504	0.364	0.141	1.06816e-16	5
BCAP29	5.89177e-21	0.540168	0.352	0.138	1.27981e-16	5
PPDPF1	8.68024e-21	0.527544	0.858	0.569	1.88552e-16	5
ZFHX3	9.49565e-21	0.383281	0.375	0.146	2.06264e-16	5
NIPSNAP2	9.91059e-21	0.613007	0.314	0.118	2.15278e-16	5
CDC42EP51	1.17617e-20	0.463731	0.352	0.134	2.55487e-16	5
CKB	1.19108e-20	0.458149	0.387	0.154	2.58726e-16	5
C19orf331	1.29092e-20	0.41678	0.379	0.146	2.80414e-16	5
EFNA11	1.42758e-20	0.49234	0.387	0.154	3.101e-16	5
CD241	1.78126e-20	0.52167	0.314	0.112	3.86924e-16	5
TMEM591	2.0378e-20	0.590244	0.697	0.431	4.4265e-16	5
HACD31	2.17065e-20	0.401112	0.368	0.145	4.7151e-16	5
PLPP5	3.53115e-20	0.451263	0.314	0.116	7.67036e-16	5
RPS27L2	3.54049e-20	0.539173	0.632	0.343	7.69066e-16	5
DHRS31	4.01711e-20	0.550157	0.437	0.193	8.72597e-16	5
ADI11	4.35244e-20	0.428603	0.448	0.2	9.45437e-16	5
HOOK21	5.39413e-20	0.338028	0.33	0.123	1.17171e-15	5
NSA2	5.62766e-20	0.504995	0.575	0.301	1.22244e-15	5
PBX1	5.76843e-20	0.416579	0.414	0.173	1.25302e-15	5
JUP1	6.62726e-20	0.339622	0.326	0.121	1.43957e-15	5
CUTA1	8.4271e-20	0.527659	0.525	0.263	1.83053e-15	5
TTLL71	8.70786e-20	0.345598	0.257	0.085	1.89152e-15	5
PSCA1	9.01802e-20	0.788104	0.391	0.157	1.95889e-15	5
CD2AP1	1.00069e-19	0.444802	0.387	0.164	2.17371e-15	5
ACADVL1	1.02146e-19	0.498925	0.383	0.163	2.21882e-15	5
KIF5B	1.98768e-19	0.582066	0.536	0.274	4.31764e-15	5
SCARB2	2.35146e-19	0.403485	0.383	0.159	5.10784e-15	5
TRPS1	2.46563e-19	0.543308	0.303	0.113	5.35584e-15	5
MIR29B2CHG	2.75988e-19	0.548722	0.264	0.092	5.99501e-15	5
TMEM219	3.22912e-19	0.574458	0.456	0.216	7.0143e-15	5
NUCB2	3.94699e-19	0.500582	0.448	0.208	8.57364e-15	5
CCDC471	4.07918e-19	0.406693	0.437	0.198	8.86079e-15	5
SH3GLB21	4.13608e-19	0.333692	0.31	0.116	8.98439e-15	5
ABHD111	4.16178e-19	0.488422	0.326	0.123	9.04021e-15	5
SLC14A11	6.29884e-19	0.626752	0.345	0.138	1.36823e-14	5
COPB2	7.52044e-19	0.461265	0.379	0.165	1.63359e-14	5
NBR1	7.98527e-19	0.500806	0.33	0.131	1.73456e-14	5
SEMA3C	1.21999e-18	0.269777	0.253	0.085	2.65005e-14	5
PNKD1	1.41639e-18	0.372447	0.372	0.16	3.07669e-14	5
LMAN11	1.67513e-18	0.512363	0.479	0.235	3.63872e-14	5
ARID5B1	2.10669e-18	0.407666	0.498	0.239	4.57616e-14	5
RAB4A	2.60467e-18	0.354442	0.326	0.128	5.65787e-14	5
CASC4	2.74838e-18	0.468365	0.352	0.149	5.97003e-14	5
KMT5B	2.92429e-18	0.37045	0.295	0.112	6.35214e-14	5
TM4SF12	3.58193e-18	0.706973	0.575	0.288	7.78066e-14	5
S100A112	3.58703e-18	0.415822	0.908	0.616	7.79176e-14	5
MKRN1	4.54572e-18	0.61412	0.287	0.11	9.87421e-14	5
TCEAL4	6.39561e-18	0.526981	0.494	0.244	1.38925e-13	5
MSI2	7.73358e-18	0.433314	0.395	0.175	1.67989e-13	5
MT-ND1	9.15105e-18	0.453262	0.989	0.909	1.98779e-13	5
CD1511	9.52114e-18	0.466126	0.437	0.2	2.06818e-13	5
FNBP1L	1.08532e-17	0.404577	0.276	0.103	2.35754e-13	5
ATP2B1	1.21378e-17	0.297576	0.406	0.182	2.63658e-13	5
HEBP21	1.23209e-17	0.419633	0.556	0.287	2.67635e-13	5
ADAM101	1.3982e-17	0.427335	0.387	0.171	3.03717e-13	5
IMPDH2	1.63713e-17	0.46183	0.33	0.138	3.55617e-13	5
SMAD5	1.99486e-17	0.447267	0.303	0.12	4.33324e-13	5
LRBA	2.00978e-17	0.392183	0.276	0.101	4.36564e-13	5
TTC3	2.02632e-17	0.420731	0.533	0.276	4.40157e-13	5
PIM31	2.12181e-17	0.36412	0.536	0.266	4.609e-13	5
TMBIM61	2.51689e-17	0.523534	0.778	0.525	5.46718e-13	5
CAT1	2.73697e-17	0.424046	0.341	0.144	5.94524e-13	5
DPM31	3.08828e-17	0.485475	0.391	0.18	6.70837e-13	5
RAB131	3.19562e-17	0.320417	0.406	0.18	6.94152e-13	5
PLEKHA5	3.61949e-17	0.414837	0.28	0.105	7.86226e-13	5
FHL2	3.80216e-17	0.519912	0.276	0.103	8.25906e-13	5
PCBD11	3.8306e-17	0.337931	0.352	0.148	8.32082e-13	5
SLC25A371	3.95286e-17	0.54831	0.406	0.189	8.5864e-13	5
OSBPL9	4.34075e-17	0.553224	0.284	0.111	9.42897e-13	5
CD471	4.4115e-17	0.535284	0.552	0.304	9.58267e-13	5
MUC20-OT1	6.68757e-17	0.374374	0.441	0.207	1.45267e-12	5
AKAP9	9.33878e-17	0.415403	0.667	0.392	2.02857e-12	5
GATA2	1.00796e-16	0.340738	0.291	0.112	2.1895e-12	5
UACA	1.02179e-16	0.330927	0.31	0.124	2.21953e-12	5
HINT11	1.03401e-16	0.481086	0.755	0.492	2.24608e-12	5
ALDH3A2	1.17869e-16	0.312067	0.268	0.1	2.56036e-12	5
SERP11	1.24739e-16	0.478478	0.64	0.388	2.70958e-12	5
STT3B	1.70708e-16	0.517938	0.391	0.186	3.70813e-12	5
SRSF101	1.70839e-16	0.545306	0.525	0.289	3.71098e-12	5
COMT1	1.98893e-16	0.395757	0.448	0.221	4.32035e-12	5
FAM114A11	2.16623e-16	0.37323	0.272	0.103	4.70549e-12	5
PHPT1	2.25175e-16	0.484077	0.418	0.202	4.89124e-12	5
VAMP81	2.34458e-16	0.413921	0.544	0.289	5.09289e-12	5
CDC42BPA	3.03784e-16	0.268446	0.276	0.105	6.59881e-12	5
ST13	3.27172e-16	0.422461	0.64	0.376	7.10684e-12	5
CBR1	3.28077e-16	0.452802	0.28	0.11	7.12649e-12	5
DPP7	3.38919e-16	0.376519	0.429	0.209	7.36199e-12	5
REEP31	3.6117e-16	0.4331	0.33	0.141	7.84533e-12	5
UQCRQ1	3.68853e-16	0.448279	0.609	0.344	8.01222e-12	5
RABGAP1	4.36364e-16	0.338574	0.268	0.103	9.4787e-12	5
UAP1	5.27691e-16	0.294871	0.253	0.095	1.14625e-11	5
DDX42	5.36184e-16	0.426918	0.345	0.153	1.1647e-11	5
ANXA5	6.34096e-16	0.397983	0.525	0.275	1.37738e-11	5
ATP1A1	6.67097e-16	0.410425	0.586	0.32	1.44907e-11	5
ALKBH7	8.23333e-16	0.376377	0.383	0.178	1.78844e-11	5
TCAF1	8.34442e-16	0.389419	0.261	0.099	1.81258e-11	5
NENF1	8.38363e-16	0.359498	0.379	0.176	1.82109e-11	5
THUMPD3-AS1	8.72961e-16	0.428028	0.356	0.162	1.89625e-11	5
AHI1	9.20322e-16	0.423642	0.352	0.155	1.99912e-11	5
RAB2A1	9.48953e-16	0.447212	0.483	0.253	2.06132e-11	5
MAML2	1.00614e-15	0.343783	0.337	0.147	2.18555e-11	5
RABEP1	1.18229e-15	0.423552	0.276	0.111	2.56817e-11	5
SERINC51	1.18885e-15	0.445755	0.341	0.15	2.58242e-11	5
TOB11	1.36718e-15	0.514931	0.563	0.309	2.9698e-11	5
GSTP12	1.57036e-15	0.514875	0.759	0.513	3.41114e-11	5
SRI1	1.69462e-15	0.590518	0.498	0.277	3.68106e-11	5
TMED4	2.03629e-15	0.464367	0.418	0.208	4.42323e-11	5
CCDC186	2.38925e-15	0.433511	0.429	0.215	5.18992e-11	5
CNPY2	2.49356e-15	0.552523	0.383	0.182	5.41651e-11	5
RBPMS1	2.60917e-15	0.331462	0.272	0.107	5.66764e-11	5
CTNND11	3.09994e-15	0.442564	0.387	0.181	6.73369e-11	5
MAGED21	3.53833e-15	0.50727	0.433	0.218	7.68595e-11	5
KLF31	3.55805e-15	0.373933	0.402	0.189	7.7288e-11	5
EFNB2	3.71867e-15	0.436545	0.268	0.105	8.07771e-11	5
PRDX3	4.09213e-15	0.351882	0.33	0.149	8.88893e-11	5
MFAP1	4.44492e-15	0.306704	0.28	0.114	9.65526e-11	5
NFIC1	4.59934e-15	0.359263	0.475	0.241	9.99069e-11	5
HIPK2	4.71336e-15	0.425108	0.257	0.101	1.02384e-10	5
TMED22	5.35591e-15	0.390232	0.487	0.261	1.16341e-10	5
PRKCSH	5.87627e-15	0.344879	0.318	0.139	1.27644e-10	5
DCXR	6.01898e-15	0.431776	0.345	0.158	1.30744e-10	5
RETREG2	6.28254e-15	0.342724	0.264	0.107	1.36469e-10	5
ANXA21	6.46793e-15	0.410077	0.766	0.483	1.40496e-10	5
NUPR11	7.98737e-15	0.358695	0.391	0.18	1.73502e-10	5
KIF13B	8.54632e-15	0.458977	0.284	0.119	1.85643e-10	5
PEBP11	9.06336e-15	0.460367	0.632	0.387	1.96874e-10	5
PLXNB2	9.10805e-15	0.290656	0.253	0.098	1.97845e-10	5
CD631	1.16323e-14	0.474485	0.789	0.57	2.52677e-10	5
UBXN4	1.28512e-14	0.466617	0.586	0.352	2.79154e-10	5
TUT7	1.48075e-14	0.369828	0.337	0.15	3.21648e-10	5
DYNC1LI2	1.79944e-14	0.446771	0.395	0.193	3.90874e-10	5
GTF2F1	1.91254e-14	0.347015	0.314	0.138	4.15442e-10	5
CD461	2.01776e-14	0.471038	0.567	0.334	4.38298e-10	5
RAB11FIP11	2.28956e-14	0.323234	0.487	0.253	4.97338e-10	5
GCC2	2.77577e-14	0.417345	0.613	0.368	6.02952e-10	5
NUCKS11	3.5805e-14	0.402771	0.724	0.474	7.77757e-10	5
TMEM2051	4.1809e-14	0.309179	0.318	0.141	9.08176e-10	5
MT-CO1	4.43557e-14	0.333707	0.996	0.997	9.63494e-10	5
JTB	4.56885e-14	0.388897	0.513	0.291	9.92446e-10	5
WDR83OS1	4.88766e-14	0.343612	0.54	0.311	1.0617e-09	5
OCIAD11	5.31481e-14	0.418244	0.502	0.282	1.15448e-09	5
TMED101	5.38771e-14	0.417952	0.467	0.256	1.17032e-09	5
CTNNB11	5.81934e-14	0.403466	0.636	0.381	1.26408e-09	5
MAOA	5.96993e-14	0.300805	0.272	0.112	1.29679e-09	5
ASPH1	6.02019e-14	0.393905	0.36	0.17	1.30771e-09	5
NDUFC11	6.34807e-14	0.425753	0.49	0.269	1.37893e-09	5
CTSH2	6.79222e-14	0.281045	0.563	0.3	1.47541e-09	5
TOMM20	6.84397e-14	0.438327	0.552	0.324	1.48665e-09	5
AHCYL1	7.37056e-14	0.368193	0.303	0.134	1.60103e-09	5
LPP	7.41401e-14	0.43595	0.421	0.212	1.61047e-09	5
NDUFC2	8.69931e-14	0.402316	0.464	0.25	1.88966e-09	5
SMARCC1	8.70046e-14	0.290523	0.33	0.151	1.88991e-09	5
TRIP11	8.91589e-14	0.291315	0.402	0.199	1.93671e-09	5
ATRAID1	9.07344e-14	0.42113	0.433	0.23	1.97093e-09	5
ROCK2	9.25576e-14	0.396693	0.33	0.152	2.01054e-09	5
ZNHIT1	1.17643e-13	0.449078	0.421	0.222	2.55545e-09	5
ZCRB11	1.22663e-13	0.400536	0.326	0.152	2.66449e-09	5
WASL1	1.40477e-13	0.352532	0.276	0.118	3.05143e-09	5
TMEM50B	1.53118e-13	0.427984	0.333	0.157	3.32603e-09	5
CLTC	1.55898e-13	0.422248	0.36	0.177	3.38642e-09	5
CTBP2	1.6156e-13	0.314891	0.307	0.135	3.50941e-09	5
PDIA4	1.63319e-13	0.260381	0.322	0.146	3.54761e-09	5
NF1	1.79805e-13	0.282961	0.276	0.118	3.90572e-09	5
SEC31A	1.89448e-13	0.323764	0.391	0.193	4.1152e-09	5
ZNF91	2.04253e-13	0.374967	0.326	0.151	4.43679e-09	5
DDAH2	2.0454e-13	0.317529	0.322	0.148	4.44301e-09	5
ZC3H14	2.09439e-13	0.310772	0.257	0.107	4.54944e-09	5
LTBP3	2.12908e-13	0.281213	0.28	0.12	4.62479e-09	5
CCDC6	2.22408e-13	0.269348	0.264	0.111	4.83114e-09	5
ARF4	2.29698e-13	0.501669	0.414	0.219	4.9895e-09	5
SYTL2	2.47225e-13	0.791086	0.31	0.143	5.37022e-09	5
2024-03-06	2.73526e-13	0.42499	0.387	0.197	5.94153e-09	5
THRAP3	2.83635e-13	0.336641	0.548	0.321	6.16112e-09	5
GLTP1	2.91788e-13	0.365662	0.368	0.179	6.33821e-09	5
MAP3K131	3.21253e-13	0.291517	0.333	0.157	6.97826e-09	5
PPP2CB	3.32523e-13	0.370108	0.253	0.106	7.22307e-09	5
GABARAPL21	3.34196e-13	0.329267	0.502	0.286	7.2594e-09	5
NSRP1	3.37153e-13	0.301669	0.414	0.208	7.32364e-09	5
MT-CO3	3.42459e-13	0.34621	0.992	0.988	7.4389e-09	5
BTG31	3.63659e-13	0.365161	0.437	0.228	7.89939e-09	5
ANXA41	3.72895e-13	0.406718	0.326	0.153	8.10002e-09	5
CFDP11	4.15683e-13	0.314152	0.418	0.212	9.02948e-09	5
METTL7A	4.30816e-13	0.414108	0.261	0.112	9.35819e-09	5
TECR1	4.4195e-13	0.326008	0.441	0.238	9.60004e-09	5
NDUFA13	4.66366e-13	0.357958	0.582	0.35	1.01304e-08	5
GFPT1	4.94465e-13	0.328376	0.268	0.115	1.07408e-08	5
H2AFY1	5.53791e-13	0.353658	0.429	0.223	1.20295e-08	5
REST	6.14331e-13	0.363359	0.345	0.165	1.33445e-08	5
FOXO3	6.32143e-13	0.279921	0.299	0.133	1.37314e-08	5
SUMF2	6.45993e-13	0.381448	0.36	0.178	1.40322e-08	5
TPD52	6.87803e-13	0.305845	0.291	0.129	1.49405e-08	5
CALM21	9.56234e-13	0.373552	0.789	0.552	2.07713e-08	5
RTN41	1.04517e-12	0.380901	0.598	0.365	2.27031e-08	5
EIF4B	1.12527e-12	0.414341	0.586	0.353	2.44432e-08	5
S100A131	1.1668e-12	0.274445	0.31	0.141	2.53453e-08	5
NBEAL1	1.19813e-12	0.256505	0.261	0.111	2.60257e-08	5
KDSR	1.33319e-12	0.259342	0.303	0.138	2.89596e-08	5
SMIM15	1.43819e-12	0.463543	0.276	0.124	3.12403e-08	5
CIRBP1	1.46472e-12	0.41137	0.67	0.445	3.18167e-08	5
ITPRIPL2	1.56941e-12	0.321625	0.261	0.112	3.40908e-08	5
COA31	1.58965e-12	0.304485	0.28	0.124	3.45303e-08	5
ACAA1	1.75379e-12	0.359123	0.28	0.124	3.80958e-08	5
SOD1	2.09859e-12	0.338389	0.605	0.366	4.55855e-08	5
IFNAR1	2.26837e-12	0.384723	0.333	0.164	4.92736e-08	5
TUBB4B1	2.3986e-12	0.258611	0.517	0.285	5.21024e-08	5
DAAM1	2.42177e-12	0.296745	0.28	0.124	5.26057e-08	5
WDR6	2.48864e-12	0.293263	0.253	0.109	5.40583e-08	5
LUC7L3	2.60261e-12	0.366223	0.51	0.297	5.65339e-08	5
POLR2I1	2.66752e-12	0.276204	0.333	0.161	5.79439e-08	5
NFIL3	2.84155e-12	0.339603	0.276	0.123	6.17242e-08	5
TM9SF21	3.29875e-12	0.276345	0.368	0.184	7.16554e-08	5
BCL2	3.47115e-12	0.392494	0.326	0.158	7.54003e-08	5
GOLGA4	3.50564e-12	0.401126	0.571	0.343	7.61494e-08	5
SPCS11	3.67563e-12	0.379095	0.525	0.311	7.9842e-08	5
AAMDC1	3.7737e-12	0.307703	0.261	0.113	8.19724e-08	5
SSBP3	3.80143e-12	0.29607	0.253	0.11	8.25747e-08	5
ARHGAP29	4.43924e-12	0.272833	0.303	0.137	9.64291e-08	5
CEBPB1	4.66969e-12	0.277798	0.559	0.323	1.01435e-07	5
FOXP11	4.67858e-12	0.498286	0.594	0.369	1.01628e-07	5
OCIAD21	4.75809e-12	0.4068	0.341	0.167	1.03355e-07	5
SRP91	4.76096e-12	0.358754	0.49	0.283	1.03418e-07	5
KIAA1109	5.83634e-12	0.354108	0.318	0.153	1.26777e-07	5
LAPTM4A1	5.99729e-12	0.310114	0.605	0.365	1.30273e-07	5
PURA	6.4906e-12	0.298192	0.418	0.224	1.40989e-07	5
GABARAP1	6.60873e-12	0.29297	0.291	0.134	1.43555e-07	5
VMP11	7.06409e-12	0.418536	0.693	0.454	1.53446e-07	5
ACP1	7.89392e-12	0.267528	0.33	0.164	1.71472e-07	5
ERGIC3	8.91052e-12	0.400908	0.318	0.155	1.93554e-07	5
SEC62	9.55533e-12	0.37064	0.674	0.451	2.07561e-07	5
PMPCB	9.75695e-12	0.295015	0.268	0.122	2.1194e-07	5
MRPL57	9.93267e-12	0.31629	0.406	0.218	2.15757e-07	5
KCNQ1OT1	1.01199e-11	0.478204	0.379	0.195	2.19825e-07	5
SPEN1	1.04346e-11	0.287115	0.375	0.19	2.2666e-07	5
CSNK1A11	1.05691e-11	0.311296	0.571	0.349	2.29583e-07	5
[truncated: 7,481 more rows]

## Sheet: celltype_anno
Cell clusters and corresponding cell types
ClusterID	celltype
0	Epithelial_cells
1	T_cells
2	Epithelial_cells
3	T_cells
4	Endothelial_cells
5	Epithelial_cells
6	Epithelial_cells
7	T_cells
8	Epithelial_cells
9	Monocyte
10	Endothelial_cells
11	NK_cell
12	Smooth_muscle_cells
13	T_cells
14	Endothelial_cells
15	Tissue_stem_cells
16	Epithelial_cells
17	Epithelial_cells
18	Epithelial_cells
19	Monocyte
20	Tissue_stem_cells
21	Epithelial_cells
22	NK_cell
23	Epithelial_cells
24	T_cells

## Sheet: cell_markers
Marker genes of different cells
gene	p_val	avg_log2FC	pct.1	pct.2	p_val_adj	cluster
TMSB4X	0	-1.65435	0.816	0.959	0	Epithelial_cells
LCP1	0	-1.94379	0.06	0.554	0	Epithelial_cells
CYTIP	0	-1.95106	0.035	0.498	0	Epithelial_cells
FYB1	0	-2.01221	0.05	0.553	0	Epithelial_cells
RUNX3	0	-2.02375	0.037	0.501	0	Epithelial_cells
BTG1	0	-2.19689	0.497	0.855	0	Epithelial_cells
CD3E	0	-2.20013	0.055	0.537	0	Epithelial_cells
STK17B	0	-2.21413	0.164	0.666	0	Epithelial_cells
PTGER4	0	-2.21728	0.042	0.515	0	Epithelial_cells
CD3D	0	-2.25467	0.051	0.521	0	Epithelial_cells
CD7	0	-2.26442	0.042	0.52	0	Epithelial_cells
S100A4	0	-2.29507	0.179	0.732	0	Epithelial_cells
CORO1A	0	-2.29852	0.04	0.592	0	Epithelial_cells
HCST	0	-2.43837	0.051	0.611	0	Epithelial_cells
SAMSN1	0	-2.50485	0.04	0.541	0	Epithelial_cells
CD2	0	-2.54478	0.065	0.604	0	Epithelial_cells
CD52	0	-2.54695	0.072	0.594	0	Epithelial_cells
SRGN	0	-2.57054	0.192	0.782	0	Epithelial_cells
TRAC	0	-2.61951	0.063	0.572	0	Epithelial_cells
TRBC2	0	-2.66717	0.062	0.572	0	Epithelial_cells
PTPRC	0	-2.83818	0.092	0.744	0	Epithelial_cells
CXCR4	0	-2.97338	0.086	0.684	0	Epithelial_cells
CD69	0	-3.44758	0.111	0.738	0	Epithelial_cells
CCL5	0	-3.72502	0.145	0.749	0	Epithelial_cells
CCL4	0	-4.41732	0.29	0.801	0	Epithelial_cells
RGS1	5.25476e-308	-2.7897	0.069	0.551	1.14144e-303	Epithelial_cells
CD37	2.19876e-305	-1.82693	0.045	0.512	4.77615e-301	Epithelial_cells
LAPTM5	2.48282e-304	-1.86395	0.031	0.482	5.39317e-300	Epithelial_cells
CD48	6.76552e-303	-1.81825	0.039	0.501	1.46961e-298	Epithelial_cells
CD3G	1.29005e-298	-2.15357	0.039	0.49	2.80225e-294	Epithelial_cells
CTSW	2.15057e-295	-2.04716	0.025	0.454	4.67147e-291	Epithelial_cells
RAC2	3.06096e-295	-1.87135	0.051	0.513	6.64902e-291	Epithelial_cells
ARL4C	2.87331e-294	-2.24735	0.106	0.586	6.2414e-290	Epithelial_cells
NKG7	1.17256e-289	-2.66338	0.034	0.468	2.54702e-285	Epithelial_cells
IFNG	5.52331e-289	-3.56355	0.054	0.497	1.19977e-284	Epithelial_cells
TNFAIP3	6.92618e-285	-2.56073	0.109	0.583	1.5045e-280	Epithelial_cells
ALOX5AP	8.41518e-284	-1.77008	0.029	0.454	1.82795e-279	Epithelial_cells
ADIRF	2.62125e-281	2.96099	0.592	0.046	5.69387e-277	Epithelial_cells
IL32	2.54588e-277	-2.29985	0.173	0.642	5.53015e-273	Epithelial_cells
B2M	6.2378e-277	-1.08516	0.944	0.982	1.35498e-272	Epithelial_cells
LINC01871	9.34606e-272	-2.13304	0.037	0.455	2.03015e-267	Epithelial_cells
CST7	1.25552e-268	-2.11102	0.032	0.44	2.72725e-264	Epithelial_cells
TAGAP	2.18806e-268	-1.93165	0.027	0.428	4.75291e-264	Epithelial_cells
CD8A	5.23417e-268	-2.06262	0.04	0.457	1.13697e-263	Epithelial_cells
TNF	4.85885e-260	-3.04089	0.045	0.457	1.05544e-255	Epithelial_cells
CD53	2.11725e-258	-1.51467	0.029	0.427	4.5991e-254	Epithelial_cells
XCL2	6.73592e-250	-3.07243	0.039	0.431	1.46318e-245	Epithelial_cells
PTPN22	1.24012e-248	-1.56329	0.02	0.392	2.69379e-244	Epithelial_cells
IL7R	8.24923e-248	-2.26613	0.055	0.462	1.7919e-243	Epithelial_cells
LSP1	2.67479e-246	-1.60888	0.055	0.464	5.81017e-242	Epithelial_cells
IL2RG	6.68077e-244	-1.58447	0.037	0.424	1.4512e-239	Epithelial_cells
LCK	2.0473e-241	-1.45743	0.022	0.386	4.44714e-237	Epithelial_cells
ACAP1	5.1302e-241	-1.52353	0.04	0.427	1.11438e-236	Epithelial_cells
CD96	1.59686e-237	-1.51334	0.024	0.387	3.46869e-233	Epithelial_cells
APBB1IP	3.26343e-236	-1.39108	0.022	0.381	7.08883e-232	Epithelial_cells
CCL4L2	3.51399e-236	-4.06559	0.171	0.586	7.63308e-232	Epithelial_cells
TSC22D1	3.61317e-234	2.35323	0.64	0.169	7.84852e-230	Epithelial_cells
ID1	1.12381e-231	2.79028	0.581	0.101	2.44114e-227	Epithelial_cells
CD247	4.25496e-226	-1.57138	0.016	0.354	9.24262e-222	Epithelial_cells
EVI2A	4.11778e-224	-1.47271	0.015	0.347	8.94465e-220	Epithelial_cells
ARHGAP9	5.06736e-224	-1.4244	0.02	0.364	1.10073e-219	Epithelial_cells
ARHGDIB	1.91259e-223	-1.72057	0.246	0.667	4.15453e-219	Epithelial_cells
CLDN4	2.92456e-217	3.25104	0.583	0.14	6.35274e-213	Epithelial_cells
STK4	7.66713e-215	-1.68125	0.128	0.532	1.66545e-210	Epithelial_cells
RPS29	2.01296e-214	-1.08122	0.818	0.913	4.37256e-210	Epithelial_cells
CD8B	2.19979e-214	-1.64463	0.025	0.361	4.77838e-210	Epithelial_cells
ITGB2	8.36325e-214	-1.43366	0.013	0.331	1.81667e-209	Epithelial_cells
RASGEF1B	1.90189e-213	-1.91437	0.072	0.448	4.13128e-209	Epithelial_cells
CLEC2D	1.86257e-211	-1.74072	0.08	0.46	4.04587e-207	Epithelial_cells
SH3BGRL3	2.30153e-210	-1.80002	0.344	0.708	4.99939e-206	Epithelial_cells
CLU	3.92781e-209	2.37515	0.537	0.079	8.53199e-205	Epithelial_cells
NR4A2	1.00912e-208	-2.04473	0.276	0.659	2.19202e-204	Epithelial_cells
RHOH	7.91823e-208	-1.39811	0.017	0.334	1.72e-203	Epithelial_cells
TSC22D3	2.48181e-207	-2.21335	0.219	0.614	5.39098e-203	Epithelial_cells
KLF6	7.25605e-207	-1.78218	0.387	0.763	1.57616e-202	Epithelial_cells
TRAF3IP3	2.13404e-206	-1.26059	0.022	0.343	4.63556e-202	Epithelial_cells
CELF2	4.75089e-206	-1.43047	0.051	0.409	1.03199e-201	Epithelial_cells
EVL	8.17765e-206	-1.63822	0.128	0.526	1.77635e-201	Epithelial_cells
EVI2B	2.25476e-205	-1.26405	0.015	0.326	4.89779e-201	Epithelial_cells
KLRD1	1.62381e-204	-1.93123	0.027	0.353	3.52725e-200	Epithelial_cells
SYTL3	1.91735e-204	-1.53746	0.034	0.366	4.16487e-200	Epithelial_cells
WFDC2	4.30288e-204	3.11215	0.505	0.068	9.34671e-200	Epithelial_cells
AC114760.2	6.16502e-204	-1.59356	0.062	0.43	1.33917e-199	Epithelial_cells
HES1	1.42619e-201	2.51172	0.532	0.079	3.09797e-197	Epithelial_cells
EMP3	2.24474e-201	-1.40033	0.081	0.462	4.87603e-197	Epithelial_cells
STAT4	6.51763e-201	-1.25024	0.015	0.319	1.41576e-196	Epithelial_cells
KRT19	6.77538e-201	3.16307	0.539	0.111	1.47175e-196	Epithelial_cells
SLA	5.93808e-200	-1.59255	0.018	0.325	1.28987e-195	Epithelial_cells
ELF3	1.28162e-199	2.42302	0.555	0.11	2.78394e-195	Epithelial_cells
GMFG	7.53343e-199	-1.32092	0.069	0.437	1.63641e-194	Epithelial_cells
GNG2	1.02732e-198	-1.31974	0.014	0.316	2.23155e-194	Epithelial_cells
WIPF1	2.43385e-196	-1.26997	0.045	0.385	5.28681e-192	Epithelial_cells
TM4SF1	8.3729e-196	2.42377	0.456	0.03	1.81876e-191	Epithelial_cells
TBC1D10C	2.39066e-195	-1.20458	0.018	0.323	5.193e-191	Epithelial_cells
GPR65	2.14079e-194	-1.31398	0.015	0.314	4.65022e-190	Epithelial_cells
CCL3	8.32338e-194	-3.68586	0.029	0.338	1.808e-189	Epithelial_cells
GZMH	3.38256e-193	-1.57095	0.019	0.319	7.34759e-189	Epithelial_cells
CKLF	5.02095e-193	-1.58338	0.109	0.481	1.09065e-188	Epithelial_cells
XCL1	5.3138e-193	-3.0155	0.037	0.359	1.15426e-188	Epithelial_cells
GZMM	2.03998e-192	-1.25105	0.017	0.316	4.43124e-188	Epithelial_cells
AGR2	3.18806e-192	2.64558	0.433	0.021	6.92511e-188	Epithelial_cells
RGS2	1.65084e-191	-1.98662	0.054	0.39	3.58595e-187	Epithelial_cells
RARRES1	6.67634e-191	3.41173	0.46	0.044	1.45023e-186	Epithelial_cells
ITGA4	1.2184e-190	-1.30335	0.017	0.312	2.6466e-186	Epithelial_cells
IFITM3	1.7769e-190	2.30438	0.529	0.099	3.85978e-186	Epithelial_cells
FYN	5.64128e-190	-1.33911	0.057	0.4	1.2254e-185	Epithelial_cells
GZMA	1.31027e-189	-2.10492	0.033	0.346	2.84617e-185	Epithelial_cells
SPN	1.8168e-189	-1.12811	0.013	0.301	3.94646e-185	Epithelial_cells
IKZF1	1.38679e-184	-1.19493	0.021	0.315	3.01238e-180	Epithelial_cells
TRGC2	6.60554e-184	-1.53593	0.023	0.318	1.43486e-179	Epithelial_cells
JAML	2.83267e-183	-1.14635	0.01	0.283	6.15312e-179	Epithelial_cells
GPSM3	1.45527e-182	-1.17401	0.03	0.333	3.16114e-178	Epithelial_cells
KLRB1	2.29574e-182	-1.8405	0.031	0.334	4.9868e-178	Epithelial_cells
TRBC1	5.18589e-181	-2.16874	0.039	0.349	1.12648e-176	Epithelial_cells
PRF1	5.04932e-180	-1.45346	0.01	0.28	1.09681e-175	Epithelial_cells
GLIPR1	7.45442e-180	-1.22042	0.037	0.349	1.61925e-175	Epithelial_cells
HCLS1	1.25675e-176	-1.09992	0.031	0.329	2.72992e-172	Epithelial_cells
IL10RA	1.59395e-176	-1.16342	0.013	0.285	3.46237e-172	Epithelial_cells
CD9	1.4676e-175	1.862	0.637	0.274	3.18792e-171	Epithelial_cells
HOPX	4.58877e-175	-1.54974	0.078	0.414	9.96773e-171	Epithelial_cells
CYBA	5.87729e-175	-1.49506	0.264	0.639	1.27667e-170	Epithelial_cells
ZNF683	7.28667e-175	-1.18493	0.013	0.281	1.58281e-170	Epithelial_cells
IKZF3	7.54881e-175	-1.14612	0.018	0.294	1.63975e-170	Epithelial_cells
TNFSF10	1.23937e-173	1.96994	0.537	0.128	2.69215e-169	Epithelial_cells
TACSTD2	2.22028e-170	2.35163	0.483	0.086	4.8229e-166	Epithelial_cells
DOCK8	2.11467e-169	-1.22762	0.069	0.396	4.59349e-165	Epithelial_cells
KRT18	1.98348e-168	2.04418	0.45	0.058	4.30851e-164	Epithelial_cells
LAT	1.04336e-167	-1.05904	0.025	0.305	2.26638e-163	Epithelial_cells
NFKBID	3.11921e-166	-1.44562	0.057	0.365	6.77555e-162	Epithelial_cells
FASLG	4.05597e-166	-1.37119	0.012	0.266	8.81037e-162	Epithelial_cells
ANKRD44	2.0058e-164	-1.23765	0.041	0.334	4.35699e-160	Epithelial_cells
LCP2	3.51096e-164	-1.01686	0.012	0.265	7.6265e-160	Epithelial_cells
BIN2	3.41481e-163	-0.986636	0.01	0.257	7.41765e-159	Epithelial_cells
THEMIS	1.46068e-159	-0.975255	0.014	0.266	3.1729e-155	Epithelial_cells
KRT8	2.37609e-159	1.9592	0.426	0.048	5.16134e-155	Epithelial_cells
ICOS	2.9358e-159	-1.28068	0.019	0.278	6.37714e-155	Epithelial_cells
SKAP1	2.62245e-158	-1.10127	0.032	0.308	5.69648e-154	Epithelial_cells
SLPI	4.04471e-157	2.41201	0.379	0.024	8.78592e-153	Epithelial_cells
PRDM1	6.57076e-156	-1.30879	0.045	0.332	1.4273e-151	Epithelial_cells
PTPN7	1.80011e-155	-1.07772	0.013	0.257	3.9102e-151	Epithelial_cells
DSP	7.80934e-154	1.66205	0.415	0.044	1.69634e-149	Epithelial_cells
AZGP1	1.28957e-153	2.32267	0.394	0.036	2.80121e-149	Epithelial_cells
CLDN3	1.14477e-151	2.59148	0.392	0.041	2.48668e-147	Epithelial_cells
DOCK10	1.37684e-150	-0.90603	0.014	0.254	2.99078e-146	Epithelial_cells
UCP2	5.27217e-150	-1.12384	0.037	0.306	1.14522e-145	Epithelial_cells
LEPROTL1	5.48765e-150	-1.29222	0.096	0.411	1.19203e-145	Epithelial_cells
STK17A	2.03686e-149	-1.37019	0.121	0.446	4.42446e-145	Epithelial_cells
APOBEC3G	2.43078e-148	-1.32145	0.079	0.378	5.28014e-144	Epithelial_cells
RASAL3	3.75626e-147	-0.936692	0.015	0.251	8.15934e-143	Epithelial_cells
KRT7	2.21221e-146	2.12128	0.394	0.045	4.80537e-142	Epithelial_cells
EMB	3.72532e-146	-0.998905	0.042	0.314	8.09214e-142	Epithelial_cells
LIMD2	4.08744e-146	-1.23646	0.051	0.328	8.87873e-142	Epithelial_cells
PFN1	8.78248e-146	-1.37736	0.465	0.727	1.90773e-141	Epithelial_cells
NFIB	4.33257e-145	1.59507	0.384	0.034	9.41121e-141	Epithelial_cells
HSPB1	5.50024e-145	1.98032	0.587	0.258	1.19476e-140	Epithelial_cells
AC245297.3	3.25581e-144	-1.23108	0.084	0.384	7.07227e-140	Epithelial_cells
CLEC2B	3.38577e-144	-1.33669	0.119	0.44	7.35458e-140	Epithelial_cells
FXYD3	9.53332e-144	1.78031	0.375	0.033	2.07083e-139	Epithelial_cells
SPOCK2	2.92288e-142	-1.04597	0.035	0.294	6.34907e-138	Epithelial_cells
FMNL1	1.01521e-140	-0.943929	0.02	0.254	2.20524e-136	Epithelial_cells
COTL1	8.55718e-140	-1.40837	0.067	0.352	1.85879e-135	Epithelial_cells
PIGR	1.0961e-139	3.11275	0.382	0.048	2.38094e-135	Epithelial_cells
APP	1.8911e-139	1.65147	0.423	0.07	4.10785e-135	Epithelial_cells
MEIS2	2.19405e-139	1.56634	0.403	0.052	4.76591e-135	Epithelial_cells
LTB	6.34777e-139	-1.33293	0.037	0.295	1.37886e-134	Epithelial_cells
CITED2	3.60328e-138	-1.9429	0.09	0.381	7.82705e-134	Epithelial_cells
PARP8	2.42691e-137	-1.0767	0.053	0.322	5.27173e-133	Epithelial_cells
ICAM3	3.6161e-136	-1.06375	0.05	0.312	7.85488e-132	Epithelial_cells
JUND	4.75726e-136	-1.08053	0.782	0.905	1.03337e-131	Epithelial_cells
SERPINB9	3.58074e-135	-1.38492	0.043	0.297	7.77808e-131	Epithelial_cells
ACTB	6.20512e-135	-0.9451	0.824	0.939	1.34788e-130	Epithelial_cells
RHOF	4.20731e-134	-0.957195	0.028	0.263	9.13912e-130	Epithelial_cells
CYTOR	3.44607e-132	-1.22589	0.076	0.356	7.48554e-128	Epithelial_cells
ID3	3.10591e-131	2.21407	0.402	0.072	6.74666e-127	Epithelial_cells
SELENOP	4.28298e-131	1.47013	0.341	0.026	9.30349e-127	Epithelial_cells
CRIP1	8.93331e-131	-1.05076	0.052	0.311	1.94049e-126	Epithelial_cells
PIP4K2A	2.3872e-130	-0.939241	0.059	0.324	5.18548e-126	Epithelial_cells
ITGA1	2.45004e-129	-1.15066	0.071	0.348	5.32197e-125	Epithelial_cells
MMP7	4.04414e-129	2.97833	0.332	0.026	8.78468e-125	Epithelial_cells
HLA-A	4.21168e-129	-0.890369	0.673	0.849	9.1486e-125	Epithelial_cells
ASS1	2.79465e-128	1.80819	0.333	0.026	6.07055e-124	Epithelial_cells
RORA	3.05616e-128	-1.40648	0.137	0.437	6.6386e-124	Epithelial_cells
AC245014.3	1.44274e-127	-1.37442	0.046	0.291	3.13393e-123	Epithelial_cells
S100A11	5.03204e-127	1.515	0.712	0.49	1.09306e-122	Epithelial_cells
PTMS	1.03992e-126	1.6595	0.42	0.091	2.25891e-122	Epithelial_cells
DSTN	2.20618e-126	1.6836	0.543	0.24	4.79225e-122	Epithelial_cells
HLA-C	6.92706e-126	-0.904893	0.65	0.822	1.5047e-121	Epithelial_cells
EPHX1	5.25151e-125	1.39353	0.322	0.021	1.14073e-120	Epithelial_cells
REL	6.30181e-124	-1.47754	0.255	0.554	1.36888e-119	Epithelial_cells
CDKN1B	3.24963e-123	-1.27796	0.132	0.423	7.05884e-119	Epithelial_cells
AKNA	4.32925e-123	-0.925207	0.039	0.274	9.40399e-119	Epithelial_cells
SH3KBP1	4.59111e-123	-0.929326	0.049	0.297	9.9728e-119	Epithelial_cells
HLA-B	1.58921e-122	-0.850696	0.681	0.844	3.45207e-118	Epithelial_cells
GPR183	4.73308e-122	-1.82237	0.029	0.253	1.02812e-117	Epithelial_cells
LCN2	1.27188e-120	3.52752	0.306	0.02	2.76278e-116	Epithelial_cells
CNN3	2.60431e-120	1.47364	0.311	0.021	5.65708e-116	Epithelial_cells
GIMAP4	6.6156e-120	-0.903951	0.073	0.343	1.43704e-115	Epithelial_cells
TBX3	6.82572e-120	1.52944	0.344	0.039	1.48268e-115	Epithelial_cells
SPARCL1	8.65424e-120	3.05824	0.337	0.041	1.87987e-115	Epithelial_cells
NPDC1	1.91653e-118	1.48526	0.298	0.015	4.16309e-114	Epithelial_cells
TNFAIP8	2.37881e-118	-0.935165	0.059	0.306	5.16725e-114	Epithelial_cells
TGFB1	3.46087e-117	-1.01811	0.085	0.348	7.51769e-113	Epithelial_cells
IGFBP7	9.03666e-117	3.36631	0.346	0.056	1.96294e-112	Epithelial_cells
2024-09-01	4.41631e-116	-0.940034	0.053	0.291	9.5931e-112	Epithelial_cells
CRABP2	1.11099e-115	1.82187	0.309	0.025	2.4133e-111	Epithelial_cells
ZNF331	1.59925e-115	-1.74333	0.128	0.399	3.47388e-111	Epithelial_cells
SCGB3A1	5.10537e-115	3.25629	0.301	0.022	1.10899e-110	Epithelial_cells
ADGRE5	1.01136e-114	-1.13408	0.069	0.316	2.19687e-110	Epithelial_cells
CREM	3.0038e-113	-1.22078	0.102	0.367	6.52485e-109	Epithelial_cells
RPL28	4.4577e-113	-0.635491	0.885	0.928	9.68301e-109	Epithelial_cells
MGP	5.37258e-113	2.8947	0.296	0.022	1.16703e-108	Epithelial_cells
ETS1	9.77925e-113	-1.05756	0.161	0.464	2.12425e-108	Epithelial_cells
LMNA	1.78801e-112	1.21768	0.469	0.142	3.88391e-108	Epithelial_cells
DUSP2	3.71703e-112	-1.41272	0.163	0.458	8.07413e-108	Epithelial_cells
RAB13	7.6522e-112	1.33755	0.289	0.018	1.66221e-107	Epithelial_cells
LIMA1	8.9643e-112	1.37605	0.373	0.073	1.94722e-107	Epithelial_cells
CLDN7	4.20477e-111	1.54357	0.321	0.038	9.1336e-107	Epithelial_cells
GPRC5A	4.91784e-111	1.70676	0.298	0.023	1.06825e-106	Epithelial_cells
OLFM4	4.8709e-110	3.34948	0.317	0.041	1.05806e-105	Epithelial_cells
MDK	3.68931e-109	1.32698	0.282	0.017	8.01393e-105	Epithelial_cells
MARCKS	1.01136e-108	1.08812	0.444	0.111	2.19688e-104	Epithelial_cells
ID2	1.8575e-108	-1.33887	0.301	0.59	4.03485e-104	Epithelial_cells
KLF5	4.65411e-108	1.51616	0.309	0.033	1.01097e-103	Epithelial_cells
RAB8B	1.88131e-107	-0.956877	0.082	0.328	4.08658e-103	Epithelial_cells
PPP2R5C	2.68201e-107	-1.13893	0.196	0.48	5.82587e-103	Epithelial_cells
RPS27	2.41303e-106	-0.592663	0.942	0.955	5.24157e-102	Epithelial_cells
YBX3	4.06377e-106	1.27098	0.474	0.161	8.82732e-102	Epithelial_cells
CD59	4.73563e-106	1.4411	0.357	0.071	1.02867e-101	Epithelial_cells
EMP2	1.09058e-105	1.24671	0.283	0.021	2.36896e-101	Epithelial_cells
YPEL5	2.69872e-105	-1.39369	0.223	0.492	5.86217e-101	Epithelial_cells
LGALS3	7.36579e-105	1.43861	0.61	0.374	1.6e-100	Epithelial_cells
TSPAN1	8.24592e-105	1.59114	0.264	0.012	1.79118e-100	Epithelial_cells
ETS2	9.58635e-105	1.41695	0.398	0.098	2.08235e-100	Epithelial_cells
GYPC	9.90103e-105	-0.847858	0.057	0.287	2.1507e-100	Epithelial_cells
CD44	3.23735e-104	-1.18985	0.22	0.507	7.03218e-100	Epithelial_cells
TCIM	5.7964e-104	1.78368	0.26	0.011	1.25909e-99	Epithelial_cells
BCAM	7.41447e-104	1.43323	0.282	0.021	1.61057e-99	Epithelial_cells
EHF	1.71805e-103	1.41117	0.307	0.036	3.73195e-99	Epithelial_cells
SPINT2	5.43747e-103	1.60193	0.42	0.135	1.18113e-98	Epithelial_cells
PSCA	7.82397e-103	2.04229	0.258	0.011	1.69952e-98	Epithelial_cells
NUPR1	9.95975e-103	1.21145	0.284	0.024	2.16346e-98	Epithelial_cells
FNBP1	1.25697e-102	-1.03215	0.141	0.407	2.7304e-98	Epithelial_cells
CTSH	1.57488e-102	1.23331	0.425	0.117	3.42095e-98	Epithelial_cells
LIMCH1	4.93502e-101	1.24973	0.261	0.013	1.07199e-96	Epithelial_cells
TJP1	9.15252e-101	1.22302	0.258	0.013	1.98811e-96	Epithelial_cells
CDC42SE2	7.57829e-100	-0.957674	0.133	0.396	1.64616e-95	Epithelial_cells
RGS10	9.32366e-100	-1.01674	0.095	0.34	2.02529e-95	Epithelial_cells
PDLIM1	3.4027e-99	1.23168	0.281	0.027	7.39135e-95	Epithelial_cells
EGR1	6.96537e-98	1.69116	0.576	0.311	1.51302e-93	Epithelial_cells
PERP	8.24321e-98	1.6166	0.406	0.129	1.79059e-93	Epithelial_cells
PNRC1	2.20736e-97	-1.00325	0.46	0.703	4.79482e-93	Epithelial_cells
2024-09-06	2.89518e-97	-0.808522	0.072	0.299	6.28892e-93	Epithelial_cells
SLC9A3R2	6.24306e-97	1.52921	0.261	0.02	1.35612e-92	Epithelial_cells
TNFRSF1B	2.47031e-96	-0.968982	0.06	0.275	5.366e-92	Epithelial_cells
ATF3	3.30614e-96	1.82778	0.416	0.138	7.1816e-92	Epithelial_cells
GSN	3.30895e-96	1.72187	0.348	0.076	7.1877e-92	Epithelial_cells
MBNL1	1.5448e-95	-1.00655	0.227	0.507	3.35562e-91	Epithelial_cells
MCL1	8.54838e-95	-1.11669	0.306	0.576	1.85688e-90	Epithelial_cells
INSR	1.4027e-94	1.38016	0.283	0.034	3.04693e-90	Epithelial_cells
CXADR	5.02065e-93	1.28777	0.27	0.028	1.09059e-88	Epithelial_cells
EPCAM	2.02271e-91	1.19243	0.268	0.026	4.39372e-87	Epithelial_cells
LGALS1	2.63199e-91	-0.706195	0.131	0.404	5.7172e-87	Epithelial_cells
MSN	7.66734e-91	-0.851555	0.142	0.408	1.6655e-86	Epithelial_cells
SRSF7	9.68452e-91	-1.20256	0.451	0.673	2.10367e-86	Epithelial_cells
TIMP3	1.03946e-89	1.9251	0.262	0.028	2.25792e-85	Epithelial_cells
ATP5F1E	1.17948e-89	-0.869077	0.548	0.732	2.56207e-85	Epithelial_cells
ENAH	3.23978e-89	0.967958	0.265	0.026	7.03745e-85	Epithelial_cells
FAM49B	3.76082e-89	-0.928706	0.09	0.312	8.16926e-85	Epithelial_cells
CCNH	1.86288e-88	-1.00031	0.121	0.355	4.04655e-84	Epithelial_cells
ANXA2	2.7206e-88	1.37107	0.577	0.358	5.90969e-84	Epithelial_cells
IGFBP2	6.417e-88	1.3534	0.255	0.024	1.3939e-83	Epithelial_cells
TPM1	1.249e-87	1.24216	0.308	0.058	2.71309e-83	Epithelial_cells
NEAT1	2.09972e-87	0.65677	0.877	0.777	4.56101e-83	Epithelial_cells
PPP1R18	3.02464e-87	-0.777938	0.054	0.252	6.57011e-83	Epithelial_cells
NFIA	7.14745e-87	1.14633	0.312	0.064	1.55257e-82	Epithelial_cells
ATP1B1	3.97573e-86	1.66425	0.434	0.179	8.63609e-82	Epithelial_cells
S100A6	1.2733e-84	1.0491	0.778	0.683	2.76586e-80	Epithelial_cells
SPTBN1	1.45594e-84	1.42858	0.339	0.091	3.16258e-80	Epithelial_cells
ZEB2	4.9185e-84	-1.13731	0.069	0.278	1.0684e-79	Epithelial_cells
S100P	4.08213e-83	2.25383	0.25	0.03	8.8672e-79	Epithelial_cells
ARHGEF1	5.65549e-83	-0.798946	0.077	0.283	1.22849e-78	Epithelial_cells
FXYD5	2.09234e-82	-0.845443	0.235	0.502	4.54498e-78	Epithelial_cells
PBX1	3.65503e-82	0.996945	0.269	0.038	7.93945e-78	Epithelial_cells
ABRACL	4.12255e-82	-0.751999	0.1	0.319	8.95501e-78	Epithelial_cells
AC058791.1	1.17888e-81	-1.11442	0.116	0.339	2.56076e-77	Epithelial_cells
ZFP36L2	7.86045e-81	-1.16849	0.541	0.729	1.70745e-76	Epithelial_cells
CFL1	1.21122e-80	-0.863515	0.529	0.719	2.631e-76	Epithelial_cells
PIK3R1	1.49167e-80	-1.26219	0.162	0.395	3.24021e-76	Epithelial_cells
LDLRAD4	2.10096e-80	-1.10171	0.086	0.292	4.56371e-76	Epithelial_cells
MPZL2	1.6834e-79	0.953579	0.262	0.039	3.65668e-75	Epithelial_cells
AC016831.7	5.43492e-79	-0.849393	0.065	0.255	1.18057e-74	Epithelial_cells
CD151	5.71188e-79	1.15968	0.296	0.065	1.24073e-74	Epithelial_cells
KIAA1551	2.54264e-78	-0.906271	0.16	0.395	5.52312e-74	Epithelial_cells
SLC2A3	1.43396e-77	-0.719567	0.214	0.501	3.11484e-73	Epithelial_cells
LAPTM4A	2.15282e-77	1.1817	0.463	0.226	4.67636e-73	Epithelial_cells
ANKRD28	4.41393e-77	-1.0018	0.107	0.318	9.58794e-73	Epithelial_cells
MYL12A	7.52474e-77	-0.862949	0.451	0.671	1.63452e-72	Epithelial_cells
RRBP1	2.9082e-76	1.16699	0.366	0.119	6.3172e-72	Epithelial_cells
NFIC	5.62183e-75	1.10898	0.339	0.103	1.22117e-70	Epithelial_cells
ANXA1	1.10736e-74	-1.00081	0.452	0.685	2.40541e-70	Epithelial_cells
AFDN	2.41369e-74	1.03863	0.263	0.047	5.24302e-70	Epithelial_cells
CEBPD	1.13758e-73	1.28282	0.405	0.145	2.47105e-69	Epithelial_cells
BIRC3	4.35227e-73	-1.01815	0.091	0.291	9.454e-69	Epithelial_cells
GIMAP7	7.00772e-73	-0.696051	0.116	0.346	1.52222e-68	Epithelial_cells
SLC38A1	1.06104e-72	-0.851072	0.088	0.281	2.3048e-68	Epithelial_cells
TSPYL2	3.20431e-72	-1.31457	0.166	0.383	6.9604e-68	Epithelial_cells
AQP3	5.55728e-72	1.62053	0.367	0.139	1.20715e-67	Epithelial_cells
HLA-F	4.88466e-71	-0.777716	0.18	0.415	1.06105e-66	Epithelial_cells
RPS15A	1.75977e-70	-0.496192	0.86	0.894	3.82257e-66	Epithelial_cells
AAK1	3.96953e-70	-0.855504	0.206	0.436	8.62262e-66	Epithelial_cells
LBH	5.89305e-70	-0.647236	0.083	0.28	1.28009e-65	Epithelial_cells
ARAP2	7.7464e-70	-0.648652	0.073	0.257	1.68267e-65	Epithelial_cells
AKAP13	1.27467e-69	-0.817931	0.23	0.467	2.76884e-65	Epithelial_cells
PRKCH	3.71272e-69	-0.641585	0.089	0.283	8.06477e-65	Epithelial_cells
RGCC	3.98556e-69	-1.25795	0.239	0.468	8.65743e-65	Epithelial_cells
NABP1	7.46622e-69	-0.825826	0.101	0.303	1.62181e-64	Epithelial_cells
TIMP1	1.2115e-68	0.996057	0.397	0.154	2.63163e-64	Epithelial_cells
CTSB	5.14644e-68	0.820703	0.434	0.172	1.11791e-63	Epithelial_cells
OSTF1	8.9664e-68	-0.741045	0.146	0.357	1.94768e-63	Epithelial_cells
CCND1	1.02134e-67	1.23318	0.271	0.062	2.21856e-63	Epithelial_cells
ELF1	1.61984e-67	-0.91252	0.226	0.449	3.51862e-63	Epithelial_cells
GLUL	3.24075e-67	1.03302	0.403	0.162	7.03956e-63	Epithelial_cells
MARCKSL1	2.25043e-66	1.02614	0.304	0.088	4.88838e-62	Epithelial_cells
TSPAN3	2.00102e-65	1.23257	0.303	0.094	4.34662e-61	Epithelial_cells
ASPH	2.23953e-65	0.960503	0.252	0.052	4.86472e-61	Epithelial_cells
RCAN3	4.14563e-65	-0.722655	0.087	0.271	9.00514e-61	Epithelial_cells
PSMB9	4.48646e-65	-0.736369	0.145	0.356	9.74549e-61	Epithelial_cells
CBLB	9.66274e-65	-0.66543	0.077	0.254	2.09894e-60	Epithelial_cells
EML4	2.03276e-64	-0.833695	0.174	0.387	4.41556e-60	Epithelial_cells
TENT5C	2.48564e-64	-0.868641	0.089	0.268	5.3993e-60	Epithelial_cells
APLP2	6.18759e-64	0.973111	0.397	0.166	1.34407e-59	Epithelial_cells
CEMIP2	3.67236e-63	-1.09567	0.124	0.317	7.9771e-59	Epithelial_cells
GSTP1	4.34874e-63	1.0723	0.584	0.422	9.44633e-59	Epithelial_cells
GLS	1.17921e-62	-0.74696	0.126	0.326	2.56147e-58	Epithelial_cells
NCOA7	5.88233e-62	1.54859	0.326	0.123	1.27776e-57	Epithelial_cells
RPL39	6.9872e-61	-0.430615	0.877	0.9	1.51776e-56	Epithelial_cells
KLF3	9.20938e-60	0.979311	0.271	0.074	2.00046e-55	Epithelial_cells
MTRNR2L8	1.1355e-59	0.714325	0.888	0.815	2.46653e-55	Epithelial_cells
IDS	2.43795e-59	-0.790166	0.196	0.405	5.29571e-55	Epithelial_cells
H3F3B	3.20819e-59	-0.739398	0.812	0.877	6.96884e-55	Epithelial_cells
AC016831.5	2.3151e-58	-0.776026	0.093	0.266	5.02886e-54	Epithelial_cells
ARPC1B	4.22688e-58	-0.668091	0.211	0.435	9.18164e-54	Epithelial_cells
RPL8	7.87636e-58	0.527664	0.838	0.773	1.7109e-53	Epithelial_cells
SMIM14	8.08749e-58	0.935529	0.263	0.072	1.75676e-53	Epithelial_cells
PDCD4	3.52902e-57	-0.871569	0.297	0.503	7.66574e-53	Epithelial_cells
DDX24	3.69732e-57	-0.831864	0.347	0.551	8.03132e-53	Epithelial_cells
IL6ST	5.39956e-57	1.04932	0.267	0.077	1.17289e-52	Epithelial_cells
ARPC2	7.72321e-57	-0.734442	0.398	0.608	1.67764e-52	Epithelial_cells
RPLP2	9.95085e-57	-0.491643	0.781	0.842	2.16152e-52	Epithelial_cells
CTNND1	1.10766e-56	0.819878	0.261	0.069	2.40606e-52	Epithelial_cells
SOCS3	4.19632e-56	1.60414	0.354	0.16	9.11525e-52	Epithelial_cells
CD99	1.35068e-55	-0.691801	0.313	0.532	2.93395e-51	Epithelial_cells
PDLIM5	1.39945e-55	1.09156	0.263	0.075	3.03989e-51	Epithelial_cells
RPS6	2.78398e-55	0.468444	0.891	0.839	6.04736e-51	Epithelial_cells
PIM3	4.22799e-55	1.00883	0.354	0.149	9.18403e-51	Epithelial_cells
BAG1	1.0013e-54	0.987563	0.327	0.128	2.17503e-50	Epithelial_cells
ITM2A	1.55945e-54	-0.406842	0.131	0.341	3.38743e-50	Epithelial_cells
DDX5	1.77928e-54	-0.532602	0.721	0.822	3.86495e-50	Epithelial_cells
MT-CYB	1.83639e-54	0.460337	0.979	0.968	3.989e-50	Epithelial_cells
ALDH2	3.48959e-54	0.800672	0.252	0.067	7.58009e-50	Epithelial_cells
CHST12	7.22157e-54	-0.600061	0.094	0.26	1.56867e-49	Epithelial_cells
EPAS1	1.03548e-53	1.09407	0.25	0.072	2.24926e-49	Epithelial_cells
TMSB10	1.79659e-53	-0.603783	0.666	0.803	3.90254e-49	Epithelial_cells
CALM1	3.65322e-53	-0.680924	0.513	0.678	7.93552e-49	Epithelial_cells
CTNNA1	4.58189e-52	0.842972	0.274	0.089	9.95278e-48	Epithelial_cells
RTN4	7.05717e-52	0.964181	0.445	0.256	1.53296e-47	Epithelial_cells
RNF213	7.06694e-52	-0.681982	0.22	0.422	1.53508e-47	Epithelial_cells
PDE7A	9.63404e-52	-0.610293	0.118	0.295	2.09271e-47	Epithelial_cells
TUBB4B	1.83879e-51	1.0028	0.368	0.173	3.99423e-47	Epithelial_cells
SYNRG	2.3224e-51	-0.660804	0.121	0.291	5.04473e-47	Epithelial_cells
ADI1	5.99092e-51	0.957962	0.278	0.097	1.30135e-46	Epithelial_cells
MGAT4A	9.96157e-51	-0.623354	0.121	0.292	2.16385e-46	Epithelial_cells
AC007952.4	1.40113e-50	-0.876843	0.102	0.263	3.04354e-46	Epithelial_cells
HERPUD2	2.18735e-50	-0.643109	0.1	0.264	4.75136e-46	Epithelial_cells
APOBEC3C	8.24421e-50	-0.666791	0.109	0.276	1.79081e-45	Epithelial_cells
USP15	2.44492e-49	-0.666054	0.151	0.33	5.31085e-45	Epithelial_cells
SPRY1	5.15163e-49	-1.02618	0.196	0.384	1.11904e-44	Epithelial_cells
CLK1	6.64151e-49	-0.645805	0.22	0.416	1.44267e-44	Epithelial_cells
DDIT4	8.79908e-49	-1.08194	0.172	0.356	1.91134e-44	Epithelial_cells
SARAF	1.20682e-48	-0.690475	0.409	0.6	2.62145e-44	Epithelial_cells
RPLP0	1.78262e-48	0.603869	0.749	0.694	3.8722e-44	Epithelial_cells
ZC3HAV1	4.50167e-48	-0.679284	0.119	0.284	9.77854e-44	Epithelial_cells
YWHAE	5.16548e-48	0.89605	0.483	0.313	1.12204e-43	Epithelial_cells
GTF3A	5.60401e-48	-0.561305	0.122	0.29	1.2173e-43	Epithelial_cells
MBP	5.68402e-48	-0.612541	0.142	0.317	1.23468e-43	Epithelial_cells
DRAP1	1.5412e-47	-0.610566	0.173	0.353	3.34779e-43	Epithelial_cells
PDE4B	1.89228e-47	-0.623253	0.111	0.277	4.11042e-43	Epithelial_cells
ARF6	2.01441e-47	-0.725618	0.274	0.467	4.37569e-43	Epithelial_cells
DNAJB1	5.91933e-47	-1.23097	0.329	0.508	1.2858e-42	Epithelial_cells
DST	1.12674e-46	0.766519	0.256	0.08	2.44751e-42	Epithelial_cells
DDX3Y	1.97114e-46	-0.672409	0.191	0.375	4.28171e-42	Epithelial_cells
MYADM	2.32392e-46	-0.785983	0.254	0.446	5.04801e-42	Epithelial_cells
PAXX	6.24082e-46	-0.628134	0.131	0.296	1.35563e-41	Epithelial_cells
REXO2	7.36649e-46	0.887087	0.256	0.089	1.60015e-41	Epithelial_cells
ITGB1	1.58772e-45	0.868171	0.411	0.225	3.44885e-41	Epithelial_cells
ITM2C	6.51117e-45	-0.630197	0.169	0.347	1.41436e-40	Epithelial_cells
CTSC	1.18048e-44	-0.427431	0.107	0.274	2.56423e-40	Epithelial_cells
CD63	6.57797e-44	0.778061	0.621	0.513	1.42887e-39	Epithelial_cells
IER3	8.77968e-44	0.762877	0.391	0.19	1.90712e-39	Epithelial_cells
NPTN	8.95124e-44	0.893774	0.283	0.113	1.94439e-39	Epithelial_cells
RPS8	1.27871e-43	0.387157	0.915	0.88	2.77761e-39	Epithelial_cells
HDLBP	2.46969e-43	0.895511	0.277	0.11	5.36467e-39	Epithelial_cells
EEF1A1	1.65003e-42	0.285701	0.984	0.965	3.5842e-38	Epithelial_cells
CAP1	4.83618e-42	-0.626985	0.228	0.403	1.05052e-37	Epithelial_cells
ZKSCAN1	6.51979e-42	0.827124	0.279	0.113	1.41623e-37	Epithelial_cells
METRNL	1.58997e-41	-0.85902	0.152	0.308	3.45372e-37	Epithelial_cells
SELENOW	2.98038e-41	0.974966	0.438	0.28	6.47399e-37	Epithelial_cells
CAPZA1	3.54619e-41	-0.541587	0.194	0.367	7.70304e-37	Epithelial_cells
TCEAL4	3.94017e-41	0.814662	0.319	0.149	8.55885e-37	Epithelial_cells
ATM	4.28337e-41	-0.630562	0.138	0.296	9.30434e-37	Epithelial_cells
GNAI2	4.83476e-41	-0.506114	0.27	0.47	1.05021e-36	Epithelial_cells
KCNQ1OT1	4.96704e-41	0.851157	0.264	0.098	1.07894e-36	Epithelial_cells
CCND2	5.65861e-41	-0.425875	0.113	0.269	1.22916e-36	Epithelial_cells
MT-CO3	5.88338e-41	0.372476	0.988	0.988	1.27799e-36	Epithelial_cells
PHF20	6.4713e-41	-0.529306	0.131	0.284	1.40569e-36	Epithelial_cells
DIAPH1	7.66123e-41	-0.512729	0.117	0.266	1.66417e-36	Epithelial_cells
LEPROT	1.29208e-40	0.865091	0.275	0.114	2.80666e-36	Epithelial_cells
SLC9A3R1	2.03059e-40	-0.587113	0.113	0.259	4.41084e-36	Epithelial_cells
TMEM59	3.35505e-40	0.916169	0.493	0.362	7.28783e-36	Epithelial_cells
NSMCE3	3.46516e-40	-0.626983	0.118	0.263	7.52702e-36	Epithelial_cells
HSP90AB1	8.08589e-40	0.482282	0.775	0.694	1.75642e-35	Epithelial_cells
CYCS	1.58287e-39	-0.798226	0.254	0.431	3.43831e-35	Epithelial_cells
HEBP2	2.67026e-39	0.932123	0.36	0.198	5.80034e-35	Epithelial_cells
BUB3	4.31956e-39	-0.450623	0.153	0.31	9.38295e-35	Epithelial_cells
C9orf78	7.47978e-39	-0.506235	0.17	0.33	1.62476e-34	Epithelial_cells
RPS12	8.2912e-39	-0.317309	0.913	0.93	1.80101e-34	Epithelial_cells
SYPL1	9.46339e-39	0.84698	0.317	0.157	2.05564e-34	Epithelial_cells
RPS3	1.31018e-37	-0.347242	0.86	0.878	2.84598e-33	Epithelial_cells
TPM4	1.34305e-37	0.865983	0.414	0.249	2.91737e-33	Epithelial_cells
HLA-E	1.53862e-37	-0.360002	0.548	0.723	3.34219e-33	Epithelial_cells
HSBP1	1.95601e-37	0.659849	0.269	0.113	4.24883e-33	Epithelial_cells
RAP1B	2.6033e-37	-0.534717	0.279	0.455	5.65489e-33	Epithelial_cells
PPP1R10	4.23652e-37	-0.565206	0.279	0.46	9.20257e-33	Epithelial_cells
TSC22D2	5.07534e-37	-1.0182	0.148	0.294	1.10247e-32	Epithelial_cells
MALAT1	7.31631e-37	-0.371013	1	0.999	1.58925e-32	Epithelial_cells
ATF7IP	8.79178e-37	-0.533018	0.176	0.333	1.90975e-32	Epithelial_cells
MLEC	1.10075e-36	0.792898	0.276	0.122	2.39105e-32	Epithelial_cells
HSPA8	1.31503e-36	-0.652406	0.429	0.597	2.85651e-32	Epithelial_cells
ABHD17A	1.41816e-36	-0.509639	0.152	0.303	3.08053e-32	Epithelial_cells
XBP1	3.17165e-36	1.02485	0.378	0.225	6.88946e-32	Epithelial_cells
DHRS3	4.32963e-36	0.756962	0.26	0.111	9.40482e-32	Epithelial_cells
PRPF38B	6.32341e-36	-0.569768	0.234	0.399	1.37357e-31	Epithelial_cells
MTRNR2L12	9.46682e-36	0.586616	0.768	0.71	2.05638e-31	Epithelial_cells
2024-09-07	1.88418e-35	-0.488107	0.383	0.561	4.09281e-31	Epithelial_cells
RPL5	4.01163e-35	0.387646	0.842	0.802	8.71407e-31	Epithelial_cells
NR3C1	5.90189e-35	-0.526782	0.166	0.317	1.28201e-30	Epithelial_cells
SDCBP	1.58046e-34	-0.623368	0.285	0.454	3.43309e-30	Epithelial_cells
2024-09-09	1.8589e-34	-0.511678	0.125	0.262	4.0379e-30	Epithelial_cells
GABARAPL1	1.92083e-34	-0.629606	0.198	0.348	4.17242e-30	Epithelial_cells
FCGRT	4.773e-34	0.551784	0.25	0.101	1.03679e-29	Epithelial_cells
DDX3X	7.46377e-34	-0.625638	0.427	0.59	1.62128e-29	Epithelial_cells
RHOB	1.256e-33	0.866002	0.349	0.188	2.72829e-29	Epithelial_cells
SELENOM	1.68156e-33	0.937253	0.312	0.167	3.65269e-29	Epithelial_cells
KDELR1	2.14858e-33	0.67112	0.316	0.164	4.66714e-29	Epithelial_cells
CYLD	2.73186e-33	-0.505792	0.127	0.264	5.93414e-29	Epithelial_cells
NPC2	3.13417e-33	0.579824	0.409	0.234	6.80803e-29	Epithelial_cells
OAZ1	3.89078e-33	-0.502259	0.455	0.625	8.45154e-29	Epithelial_cells
PPP1R2	3.94089e-33	-0.563068	0.173	0.316	8.56041e-29	Epithelial_cells
CNOT6L	4.60917e-33	-0.565459	0.143	0.279	1.0012e-28	Epithelial_cells
ARID5B	7.85157e-33	0.761926	0.308	0.157	1.70552e-28	Epithelial_cells
KDM6B	7.96549e-33	-0.738502	0.186	0.332	1.73026e-28	Epithelial_cells
PEBP1	1.51343e-32	0.886269	0.445	0.322	3.28748e-28	Epithelial_cells
TMA7	3.26936e-32	-0.509958	0.503	0.638	7.1017e-28	Epithelial_cells
RNF19A	3.75351e-32	-0.670333	0.228	0.374	8.15337e-28	Epithelial_cells
TIPARP	4.27289e-32	-0.528154	0.183	0.336	9.28157e-28	Epithelial_cells
ACTR3	7.63873e-32	-0.527894	0.208	0.356	1.65928e-27	Epithelial_cells
PLP2	2.10428e-31	-0.385011	0.153	0.3	4.57091e-27	Epithelial_cells
FAM107B	4.76661e-31	-0.520555	0.183	0.331	1.0354e-26	Epithelial_cells
TRA2A	4.93391e-31	-0.617027	0.292	0.448	1.07174e-26	Epithelial_cells
PRDX1	6.24684e-31	0.660275	0.444	0.308	1.35694e-26	Epithelial_cells
CD46	6.29247e-31	0.788588	0.395	0.261	1.36685e-26	Epithelial_cells
DYNC1LI2	1.01256e-30	0.705782	0.253	0.115	2.19948e-26	Epithelial_cells
ASAH1	1.02231e-30	0.578291	0.298	0.149	2.22066e-26	Epithelial_cells
INTS6	3.03018e-30	-0.741642	0.287	0.445	6.58216e-26	Epithelial_cells
FOSL2	3.52981e-30	-0.592309	0.271	0.426	7.66745e-26	Epithelial_cells
H2AFJ	5.11959e-30	1.04529	0.32	0.186	1.11208e-25	Epithelial_cells
HNRNPA2B1	2.10824e-29	-0.472888	0.674	0.787	4.57952e-25	Epithelial_cells
IER2	2.37131e-29	0.800687	0.663	0.598	5.15096e-25	Epithelial_cells
COMT	2.82304e-29	0.559635	0.283	0.144	6.1322e-25	Epithelial_cells
SLC25A37	4.06713e-29	0.633421	0.25	0.113	8.83463e-25	Epithelial_cells
ACTR2	6.39311e-29	-0.479485	0.247	0.395	1.38871e-24	Epithelial_cells
TERF2IP	8.49611e-29	-0.475345	0.235	0.38	1.84553e-24	Epithelial_cells
CANX	9.07954e-29	0.734321	0.4	0.262	1.97226e-24	Epithelial_cells
RPL10A	1.53443e-28	0.38037	0.802	0.769	3.33308e-24	Epithelial_cells
DUSP1	1.60434e-28	-0.532447	0.572	0.718	3.48496e-24	Epithelial_cells
ARPC3	1.66053e-28	-0.536611	0.404	0.557	3.607e-24	Epithelial_cells
RARRES3	2.45861e-28	-0.412081	0.258	0.418	5.34059e-24	Epithelial_cells
ST13	3.53107e-28	0.69278	0.436	0.309	7.67019e-24	Epithelial_cells
TPM3	3.63761e-28	-0.461796	0.358	0.52	7.90163e-24	Epithelial_cells
MIDN	5.80861e-28	0.760927	0.404	0.273	1.26175e-23	Epithelial_cells
VAMP2	5.83314e-28	-0.472163	0.295	0.445	1.26707e-23	Epithelial_cells
PPDPF	8.25247e-28	0.730082	0.606	0.548	1.7926e-23	Epithelial_cells
RAC1	1.11067e-27	0.618116	0.46	0.33	2.41261e-23	Epithelial_cells
RAP1A	1.1415e-27	-0.496143	0.158	0.287	2.47956e-23	Epithelial_cells
CTNNB1	1.36884e-27	0.676005	0.444	0.306	2.9734e-23	Epithelial_cells
PCSK7	2.17288e-27	-0.424982	0.156	0.287	4.71993e-23	Epithelial_cells
TLN1	2.6442e-27	-0.447023	0.206	0.347	5.74373e-23	Epithelial_cells
MT-ND1	3.11167e-27	0.367295	0.923	0.896	6.75917e-23	Epithelial_cells
GOLGB1	4.56452e-27	0.705654	0.436	0.303	9.91505e-23	Epithelial_cells
HMGB2	6.42705e-27	-0.506896	0.185	0.315	1.39608e-22	Epithelial_cells
YWHAZ	1.56736e-26	-0.460455	0.453	0.601	3.40463e-22	Epithelial_cells
SUB1	2.23205e-26	-0.46506	0.324	0.471	4.84845e-22	Epithelial_cells
UBA52	4.69733e-26	-0.387895	0.643	0.735	1.02035e-21	Epithelial_cells
MT-ND4	6.50325e-26	0.323175	0.97	0.958	1.41264e-21	Epithelial_cells
RNF149	8.98811e-26	-0.506142	0.144	0.262	1.9524e-21	Epithelial_cells
HSP90AA1	1.3274e-25	-0.823774	0.746	0.808	2.88337e-21	Epithelial_cells
ITM2B	1.38583e-25	0.412156	0.743	0.712	3.01029e-21	Epithelial_cells
KMT2E	2.27632e-25	-0.500152	0.347	0.49	4.94463e-21	Epithelial_cells
MT-ATP6	2.62269e-25	0.280657	0.986	0.98	5.69701e-21	Epithelial_cells
RPL7	4.41464e-25	0.524135	0.638	0.595	9.58949e-21	Epithelial_cells
ATP5MG	4.86729e-25	-0.450332	0.408	0.56	1.05727e-20	Epithelial_cells
JAK1	5.37451e-25	-0.43431	0.267	0.408	1.16745e-20	Epithelial_cells
MT2A	5.73572e-25	1.11117	0.258	0.136	1.24591e-20	Epithelial_cells
SMCHD1	5.96471e-25	-0.386077	0.201	0.333	1.29566e-20	Epithelial_cells
ARPC4	6.64166e-25	-0.438719	0.169	0.291	1.4427e-20	Epithelial_cells
KTN1	8.66072e-25	0.671338	0.513	0.418	1.88128e-20	Epithelial_cells
HSP90B1	9.65182e-25	0.652538	0.514	0.415	2.09657e-20	Epithelial_cells
PBXIP1	1.1041e-24	-0.558162	0.137	0.25	2.39833e-20	Epithelial_cells
G3BP2	1.3836e-24	-0.512396	0.226	0.359	3.00546e-20	Epithelial_cells
EPC1	2.23319e-24	-0.44225	0.191	0.317	4.85094e-20	Epithelial_cells
RPS19	2.67651e-24	-0.305804	0.855	0.893	5.81391e-20	Epithelial_cells
RPL23	3.78664e-24	0.512237	0.633	0.589	8.22535e-20	Epithelial_cells
CCDC47	4.5427e-24	0.605062	0.255	0.134	9.86765e-20	Epithelial_cells
ATP1A1	6.87427e-24	0.650002	0.38	0.256	1.49323e-19	Epithelial_cells
EIF1	1.56949e-23	-0.31415	0.78	0.836	3.40926e-19	Epithelial_cells
BRI3	1.83814e-23	0.537953	0.319	0.191	3.9928e-19	Epithelial_cells
DHX36	2.16612e-23	-0.44778	0.231	0.359	4.70526e-19	Epithelial_cells
LMAN1	2.33335e-23	0.634918	0.291	0.17	5.0685e-19	Epithelial_cells
FAU	2.79822e-23	-0.303305	0.774	0.838	6.07829e-19	Epithelial_cells
DNAJB6	3.33789e-23	-0.435437	0.249	0.381	7.25057e-19	Epithelial_cells
RPL12	3.39986e-23	0.288129	0.858	0.824	7.38517e-19	Epithelial_cells
RPL3	3.56946e-23	0.315906	0.858	0.815	7.75358e-19	Epithelial_cells
GSTK1	3.64588e-23	-0.356784	0.265	0.401	7.91957e-19	Epithelial_cells
RBM3	5.26432e-23	-0.42331	0.236	0.365	1.14351e-18	Epithelial_cells
CDC42SE1	5.92149e-23	-0.526324	0.259	0.39	1.28627e-18	Epithelial_cells
SQSTM1	6.60299e-23	0.741524	0.464	0.366	1.4343e-18	Epithelial_cells
CAST	6.95743e-23	0.658176	0.491	0.395	1.51129e-18	Epithelial_cells
UQCRQ	7.69993e-23	0.76215	0.398	0.289	1.67258e-18	Epithelial_cells
PPP1CB	1.03684e-22	-0.500007	0.326	0.456	2.25222e-18	Epithelial_cells
CHMP4A	1.44169e-22	-0.361331	0.146	0.259	3.13164e-18	Epithelial_cells
RPS4X	1.70368e-22	0.30506	0.847	0.812	3.70073e-18	Epithelial_cells
NACA	1.72562e-22	0.325679	0.766	0.729	3.74838e-18	Epithelial_cells
HIF1A	1.91337e-22	-0.474393	0.162	0.277	4.15623e-18	Epithelial_cells
TM9SF3	2.35667e-22	0.718368	0.325	0.21	5.11916e-18	Epithelial_cells
NORAD	4.37883e-22	0.597226	0.277	0.158	9.51168e-18	Epithelial_cells
SRSF2	5.83708e-22	-0.529875	0.289	0.415	1.26793e-17	Epithelial_cells
CEBPB	1.14372e-21	0.694648	0.377	0.263	2.48439e-17	Epithelial_cells
EEF2	1.54421e-21	0.603181	0.508	0.421	3.35434e-17	Epithelial_cells
BAZ2B	1.75901e-21	0.605174	0.269	0.153	3.82093e-17	Epithelial_cells
RBM39	4.10348e-21	-0.403475	0.477	0.614	8.91358e-17	Epithelial_cells
CLTA	7.37287e-21	0.657397	0.297	0.185	1.60154e-16	Epithelial_cells
UBC	1.47789e-20	-0.267663	0.717	0.82	3.21026e-16	Epithelial_cells
SELENOK	1.71306e-20	-0.490091	0.298	0.426	3.72112e-16	Epithelial_cells
RPL15	1.76813e-20	0.291004	0.804	0.775	3.84073e-16	Epithelial_cells
PKM	2.38361e-20	0.611045	0.393	0.281	5.17769e-16	Epithelial_cells
REX1BD	2.66043e-20	-0.332569	0.181	0.294	5.77899e-16	Epithelial_cells
CHD1	3.34843e-20	-0.396413	0.198	0.315	7.27345e-16	Epithelial_cells
CTSS	4.79326e-20	-0.993041	0.183	0.292	1.04119e-15	Epithelial_cells
SNRPB2	6.14296e-20	-0.424396	0.195	0.308	1.33437e-15	Epithelial_cells
TUBA1A	6.2e-20	-0.351413	0.21	0.334	1.34676e-15	Epithelial_cells
SP100	1.00547e-19	-0.347544	0.221	0.338	2.18409e-15	Epithelial_cells
LPP	1.08611e-19	0.58399	0.264	0.151	2.35924e-15	Epithelial_cells
RACK1	1.45281e-19	0.328413	0.746	0.719	3.15579e-15	Epithelial_cells
RAB11A	1.86764e-19	0.63343	0.252	0.15	4.05689e-15	Epithelial_cells
MT-ND3	2.14711e-19	0.273334	0.981	0.977	4.66395e-15	Epithelial_cells
MT-ND5	2.76817e-19	0.297353	0.862	0.828	6.01303e-15	Epithelial_cells
TXN	2.84749e-19	0.626689	0.365	0.257	6.18532e-15	Epithelial_cells
RNASET2	3.11455e-19	-0.523137	0.17	0.273	6.76544e-15	Epithelial_cells
H1FX	3.36477e-19	-0.695937	0.368	0.471	7.30895e-15	Epithelial_cells
RPL29	3.6271e-19	0.29715	0.83	0.805	7.87879e-15	Epithelial_cells
CDC42	4.47691e-19	-0.34245	0.461	0.593	9.72474e-15	Epithelial_cells
BTG2	4.79695e-19	-0.335839	0.478	0.627	1.04199e-14	Epithelial_cells
CLDND1	4.84912e-19	-0.620975	0.156	0.253	1.05333e-14	Epithelial_cells
PPP1R15A	5.0907e-19	-0.367671	0.491	0.623	1.1058e-14	Epithelial_cells
PGK1	5.40699e-19	-0.397219	0.268	0.39	1.17451e-14	Epithelial_cells
UBE2D2	5.45438e-19	-0.324516	0.222	0.338	1.1848e-14	Epithelial_cells
PRR13	6.38148e-19	-0.376992	0.231	0.346	1.38619e-14	Epithelial_cells
RBL2	7.57638e-19	-0.320495	0.156	0.257	1.64574e-14	Epithelial_cells
KLF2	7.81607e-19	1.09397	0.269	0.165	1.69781e-14	Epithelial_cells
GOLGA4	1.09708e-18	0.608867	0.394	0.287	2.38309e-14	Epithelial_cells
FGFR1OP2	1.1112e-18	-0.266083	0.152	0.257	2.41374e-14	Epithelial_cells
CHD2	1.52637e-18	-0.383644	0.209	0.322	3.31557e-14	Epithelial_cells
HLA-DPB1	2.12616e-18	-1.482	0.18	0.283	4.61846e-14	Epithelial_cells
CD81	5.61565e-18	0.481548	0.584	0.533	1.21983e-13	Epithelial_cells
CFDP1	1.07193e-17	0.488849	0.262	0.155	2.32844e-13	Epithelial_cells
PRDX2	1.32777e-17	0.569519	0.318	0.213	2.88419e-13	Epithelial_cells
CSRNP1	2.96823e-17	-0.277235	0.177	0.283	6.44758e-13	Epithelial_cells
PRMT2	4.84725e-17	-0.314617	0.177	0.278	1.05292e-12	Epithelial_cells
PAIP2	5.46146e-17	-0.295441	0.231	0.344	1.18634e-12	Epithelial_cells
NUCB1	6.65487e-17	0.606156	0.25	0.151	1.44557e-12	Epithelial_cells
SRSF3	9.07392e-17	-0.30558	0.411	0.541	1.97104e-12	Epithelial_cells
CALM3	9.25906e-17	-0.316606	0.173	0.273	2.01125e-12	Epithelial_cells
TMEM165	1.16732e-16	0.518288	0.255	0.156	2.53566e-12	Epithelial_cells
TAF7	1.48291e-16	-0.299612	0.228	0.338	3.22118e-12	Epithelial_cells
LDHB	1.53812e-16	-0.305399	0.233	0.346	3.34111e-12	Epithelial_cells
TMED2	1.87109e-16	0.538453	0.309	0.21	4.06438e-12	Epithelial_cells
TRA2B	2.19747e-16	-0.342511	0.339	0.462	4.77335e-12	Epithelial_cells
PRDX5	2.82679e-16	0.591522	0.346	0.253	6.14036e-12	Epithelial_cells
VMP1	3.25227e-16	0.59172	0.493	0.421	7.06459e-12	Epithelial_cells
ARL6IP5	3.44191e-16	-0.253626	0.301	0.422	7.47651e-12	Epithelial_cells
ARRDC3	4.28291e-16	-0.336176	0.204	0.312	9.30333e-12	Epithelial_cells
HLA-DPA1	4.68147e-16	-1.71954	0.203	0.312	1.01691e-11	Epithelial_cells
MUC20-OT1	5.54176e-16	0.434115	0.256	0.156	1.20378e-11	Epithelial_cells
UQCR11	5.69796e-16	-0.27472	0.364	0.486	1.23771e-11	Epithelial_cells
TRAPPC1	8.5611e-16	-0.263975	0.197	0.299	1.85964e-11	Epithelial_cells
PCMTD1	9.95423e-16	0.525494	0.292	0.192	2.16226e-11	Epithelial_cells
CSNK1A1	1.01005e-15	0.549527	0.393	0.305	2.19404e-11	Epithelial_cells
RAB2A	1.05995e-15	0.569264	0.301	0.204	2.30241e-11	Epithelial_cells
RPL22L1	1.91995e-15	-0.351257	0.2	0.299	4.17052e-11	Epithelial_cells
MAGED2	2.17644e-15	0.576517	0.264	0.17	4.72766e-11	Epithelial_cells
CNOT2	2.25359e-15	-0.403724	0.169	0.26	4.89524e-11	Epithelial_cells
NUCKS1	2.3596e-15	0.535571	0.51	0.449	5.12551e-11	Epithelial_cells
PRELID1	2.42786e-15	-0.294523	0.205	0.308	5.2738e-11	Epithelial_cells
SRP14	3.05437e-15	0.409761	0.635	0.598	6.6347e-11	Epithelial_cells
RPL22	3.78021e-15	0.257797	0.772	0.743	8.21137e-11	Epithelial_cells
TMEM14C	3.96938e-15	0.489971	0.291	0.195	8.62228e-11	Epithelial_cells
MAFF	4.64737e-15	0.538843	0.272	0.176	1.0095e-10	Epithelial_cells
PPA1	4.92775e-15	0.643775	0.291	0.202	1.07041e-10	Epithelial_cells
SYNE2	5.00053e-15	0.588832	0.397	0.31	1.08621e-10	Epithelial_cells
DDX18	5.67934e-15	-0.342658	0.274	0.381	1.23367e-10	Epithelial_cells
GNPTAB	5.88024e-15	0.719043	0.278	0.191	1.27731e-10	Epithelial_cells
WTAP	6.66758e-15	-0.467328	0.214	0.309	1.44833e-10	Epithelial_cells
TMBIM6	1.17495e-14	0.484973	0.552	0.517	2.55223e-10	Epithelial_cells
PSME2	1.30272e-14	-0.32584	0.2	0.298	2.82977e-10	Epithelial_cells
UBE2D3	1.60434e-14	-0.252293	0.371	0.492	3.48496e-10	Epithelial_cells
PCF11	1.88951e-14	-0.377369	0.224	0.321	4.10439e-10	Epithelial_cells
HIST1H1C	1.89391e-14	-0.376729	0.168	0.259	4.11396e-10	Epithelial_cells
FTX	1.91478e-14	0.46075	0.257	0.162	4.15928e-10	Epithelial_cells
AC020916.1	2.36905e-14	-0.489875	0.187	0.279	5.14605e-10	Epithelial_cells
NDUFC1	2.79714e-14	0.523091	0.313	0.223	6.07594e-10	Epithelial_cells
SERPINB6	3.04601e-14	0.509026	0.272	0.179	6.61655e-10	Epithelial_cells
EEF1D	3.43039e-14	-0.314732	0.518	0.622	7.4515e-10	Epithelial_cells
PPP1CA	3.74461e-14	-0.301155	0.185	0.276	8.13404e-10	Epithelial_cells
GABPB1-AS1	4.58862e-14	-0.50618	0.211	0.303	9.96739e-10	Epithelial_cells
RPL36	1.35015e-13	0.258896	0.855	0.831	2.93279e-09	Epithelial_cells
EIF4A2	2.19008e-13	-0.27943	0.408	0.524	4.75729e-09	Epithelial_cells
NR4A1	2.4661e-13	0.504756	0.555	0.497	5.35686e-09	Epithelial_cells
CAPZB	3.04533e-13	-0.273876	0.264	0.363	6.61507e-09	Epithelial_cells
GPBP1	3.67201e-13	-0.266352	0.291	0.392	7.97634e-09	Epithelial_cells
TOB1	4.47868e-13	0.5242	0.353	0.27	9.72858e-09	Epithelial_cells
KIF5B	4.93441e-13	0.537088	0.319	0.234	1.07185e-08	Epithelial_cells
MOB1A	4.9409e-13	-0.323524	0.173	0.257	1.07326e-08	Epithelial_cells
CFLAR	5.82796e-13	-0.323162	0.272	0.372	1.26595e-08	Epithelial_cells
CLIC1	6.80158e-13	-0.299988	0.478	0.591	1.47744e-08	Epithelial_cells
BRD2	9.73074e-13	-0.348413	0.278	0.376	2.11371e-08	Epithelial_cells
ZBTB20	1.38091e-12	0.611434	0.369	0.291	2.99961e-08	Epithelial_cells
TECR	1.41567e-12	0.470759	0.28	0.194	3.07511e-08	Epithelial_cells
GTF2I	1.60402e-12	0.479609	0.301	0.215	3.48424e-08	Epithelial_cells
HSPA9	1.92549e-12	-0.27865	0.232	0.326	4.18256e-08	Epithelial_cells
TMEM219	2.43551e-12	0.541204	0.258	0.178	5.29041e-08	Epithelial_cells
RPL27	2.44336e-12	-0.261169	0.574	0.661	5.30747e-08	Epithelial_cells
DNAJB14	2.62024e-12	-0.28477	0.185	0.27	5.6917e-08	Epithelial_cells
SLC38A2	2.64919e-12	-0.334268	0.288	0.389	5.75458e-08	Epithelial_cells
ANKRD11	2.67165e-12	-0.288023	0.263	0.359	5.80336e-08	Epithelial_cells
ANKRD12	2.80423e-12	-0.294682	0.394	0.501	6.09135e-08	Epithelial_cells
TMEM123	4.5749e-12	0.412347	0.306	0.225	9.93759e-08	Epithelial_cells
LAMP1	5.15756e-12	0.478592	0.287	0.204	1.12033e-07	Epithelial_cells
ARPC5	7.57379e-12	-0.326966	0.254	0.344	1.64518e-07	Epithelial_cells
HSPA1A	7.95972e-12	-0.311056	0.528	0.373	1.72901e-07	Epithelial_cells
RPL36AL	1.10874e-11	-0.294901	0.517	0.607	2.40841e-07	Epithelial_cells
MAP1LC3B	1.14091e-11	-0.27194	0.229	0.322	2.47828e-07	Epithelial_cells
DYNLL1	1.58692e-11	0.444698	0.368	0.289	3.44711e-07	Epithelial_cells
EIF3E	2.26213e-11	0.488037	0.404	0.337	4.91381e-07	Epithelial_cells
BTF3	2.35267e-11	0.373599	0.607	0.598	5.11048e-07	Epithelial_cells
HNRNPA0	3.06003e-11	-0.252561	0.306	0.402	6.64699e-07	Epithelial_cells
BHLHE40	3.78804e-11	0.392146	0.358	0.274	8.22837e-07	Epithelial_cells
ZFP36L1	5.0946e-11	0.394541	0.691	0.664	1.10665e-06	Epithelial_cells
IVNS1ABP	5.36107e-11	-0.265382	0.199	0.281	1.16453e-06	Epithelial_cells
ATP5PD	9.23288e-11	0.393614	0.303	0.224	2.00557e-06	Epithelial_cells
MT-ATP8	2.13377e-10	0.484755	0.391	0.328	4.63499e-06	Epithelial_cells
AKAP9	2.2383e-10	0.421729	0.431	0.367	4.86204e-06	Epithelial_cells
RBM8A	3.02955e-10	-0.30641	0.27	0.357	6.58079e-06	Epithelial_cells
FOXP1	3.80916e-10	0.503243	0.403	0.344	8.27425e-06	Epithelial_cells
PABPC1	1.27142e-09	-0.29281	0.665	0.739	2.76179e-05	Epithelial_cells
ACTG1	2.1586e-09	0.316013	0.768	0.769	4.68891e-05	Epithelial_cells
CSDE1	2.30468e-09	0.465361	0.385	0.331	5.00622e-05	Epithelial_cells
RHOC	3.04714e-09	0.464582	0.3	0.232	6.61899e-05	Epithelial_cells
CCDC186	3.40192e-09	0.448202	0.252	0.182	7.38965e-05	Epithelial_cells
MIA3	3.40692e-09	0.512525	0.252	0.183	7.40052e-05	Epithelial_cells
TACC1	3.63042e-09	0.638552	0.261	0.2	7.886e-05	Epithelial_cells
RANBP2	3.94643e-09	-0.337941	0.208	0.281	8.57244e-05	Epithelial_cells
FKBP2	4.0311e-09	0.41604	0.308	0.236	8.75635e-05	Epithelial_cells
ATP5F1A	4.84238e-09	0.398757	0.276	0.206	0.000105186	Epithelial_cells
SEC62	4.99045e-09	0.40781	0.476	0.441	0.000108403	Epithelial_cells
HLA-DRA	6.5101e-09	-1.53695	0.306	0.195	0.000141412	Epithelial_cells
RAB14	6.85958e-09	0.374554	0.26	0.19	0.000149004	Epithelial_cells
EIF4G2	7.2774e-09	0.467038	0.389	0.333	0.00015808	Epithelial_cells
MGST3	7.78866e-09	0.525029	0.284	0.221	0.000169185	Epithelial_cells
RAB11FIP1	8.7641e-09	0.436607	0.289	0.225	0.000190374	Epithelial_cells
NOP53	1.05677e-08	0.495015	0.385	0.336	0.000229552	Epithelial_cells
P4HB	1.30478e-08	0.435472	0.278	0.213	0.000283424	Epithelial_cells
TTC3	2.82572e-08	0.50599	0.312	0.252	0.000613802	Epithelial_cells
EIF2S2	3.22157e-08	0.43118	0.308	0.243	0.000699789	Epithelial_cells
UBB	3.37434e-08	-0.307074	0.512	0.595	0.000732975	Epithelial_cells
DNAJA1	5.4969e-08	-0.333543	0.414	0.496	0.00119404	Epithelial_cells
NDUFB9	6.84243e-08	0.396029	0.252	0.19	0.00148631	Epithelial_cells
CMPK1	7.60933e-08	0.361098	0.25	0.188	0.0016529	Epithelial_cells
COX5B	7.97936e-08	0.39785	0.417	0.378	0.00173328	Epithelial_cells
HNRNPAB	8.33361e-08	0.364291	0.256	0.191	0.00181023	Epithelial_cells
PDIA3	8.40764e-08	0.406061	0.441	0.397	0.00182631	Epithelial_cells
HLA-DRB1	8.61551e-08	-1.01218	0.305	0.21	0.00187146	Epithelial_cells
WASF2	9.84189e-08	0.416248	0.267	0.206	0.00213785	Epithelial_cells
NDUFC2	9.93287e-08	0.436932	0.284	0.222	0.00215762	Epithelial_cells
DYNC1I2	1.1571e-07	0.381455	0.279	0.216	0.00251345	Epithelial_cells
ARF4	1.33735e-07	0.449284	0.251	0.192	0.00290499	Epithelial_cells
RPS11	1.71485e-07	0.255697	0.66	0.678	0.00372499	Epithelial_cells
PRDX6	2.11853e-07	0.398784	0.313	0.256	0.00460187	Epithelial_cells
EIF4B	2.16711e-07	0.402811	0.383	0.335	0.00470739	Epithelial_cells
CAPNS1	2.63984e-07	0.369517	0.279	0.218	0.00573425	Epithelial_cells
CALR	2.71227e-07	0.29179	0.514	0.467	0.00589159	Epithelial_cells
GNG5	2.77669e-07	0.451007	0.358	0.308	0.00603153	Epithelial_cells
TOMM20	3.51632e-07	0.461428	0.353	0.308	0.00763815	Epithelial_cells
COX6A1	3.88289e-07	0.399158	0.452	0.422	0.00843442	Epithelial_cells
CDK13	5.7562e-07	-0.251759	0.208	0.268	0.0125036	Epithelial_cells
HMGN3	6.05049e-07	0.284617	0.262	0.2	0.0131429	Epithelial_cells
VDAC2	6.57649e-07	0.458346	0.287	0.234	0.0142854	Epithelial_cells
ZNHIT1	6.86112e-07	0.398391	0.254	0.197	0.0149037	Epithelial_cells
SRI	7.25345e-07	0.503855	0.306	0.259	0.0157559	Epithelial_cells
PDIA6	1.01167e-06	0.473705	0.312	0.26	0.0219756	Epithelial_cells
SCP2	1.04078e-06	0.42512	0.271	0.219	0.0226078	Epithelial_cells
EIF3L	1.25394e-06	0.342492	0.293	0.237	0.0272382	Epithelial_cells
ZNF638	1.83627e-06	0.349943	0.25	0.192	0.0398875	Epithelial_cells
RNH1	2.29415e-06	0.335978	0.262	0.206	0.0498335	Epithelial_cells
RPS27L	2.38356e-06	0.360036	0.375	0.331	0.0517758	Epithelial_cells
CD55	3.1793e-06	0.495047	0.295	0.243	0.0690609	Epithelial_cells
AP2M1	3.21756e-06	0.307513	0.259	0.204	0.0698919	Epithelial_cells
HSPE1	3.55122e-06	-0.259338	0.301	0.364	0.0771396	Epithelial_cells
HSPA1B	3.71884e-06	-1.08093	0.392	0.399	0.0807807	Epithelial_cells
NDUFB4	4.98703e-06	0.333268	0.323	0.274	0.108328	Epithelial_cells
AHNAK	6.68179e-06	0.256395	0.458	0.417	0.145142	Epithelial_cells
CALM2	9.76955e-06	0.262077	0.566	0.563	0.212214	Epithelial_cells
SKP1	1.02087e-05	0.315889	0.533	0.524	0.221754	Epithelial_cells
NDUFB7	1.02248e-05	0.399661	0.26	0.211	0.222103	Epithelial_cells
TALDO1	1.07916e-05	0.306976	0.252	0.2	0.234416	Epithelial_cells
ANXA11	1.17153e-05	0.462449	0.331	0.294	0.25448	Epithelial_cells
CHD9	1.2207e-05	0.334935	0.302	0.251	0.265161	Epithelial_cells
ATRAID	1.35442e-05	0.366259	0.259	0.21	0.294207	Epithelial_cells
SET	1.53669e-05	0.279683	0.539	0.524	0.333799	Epithelial_cells
YBX1	1.5644e-05	0.298396	0.5	0.482	0.33982	Epithelial_cells
FKBP1A	1.78758e-05	0.457136	0.308	0.263	0.388297	Epithelial_cells
HINT1	1.8261e-05	0.366069	0.506	0.507	0.396665	Epithelial_cells
CD74	1.84058e-05	-0.772629	0.462	0.407	0.399811	Epithelial_cells
EIF5B	2.49411e-05	0.300185	0.322	0.268	0.541771	Epithelial_cells
ATP5MC2	2.63483e-05	0.312933	0.511	0.505	0.572339	Epithelial_cells
TMED10	3.3704e-05	0.375785	0.284	0.239	0.732118	Epithelial_cells
NME3	4.40405e-05	0.383092	0.256	0.21	0.956647	Epithelial_cells
SRSF6	6.7827e-05	0.250733	0.265	0.216	1	Epithelial_cells
DDT	8.97148e-05	0.283122	0.259	0.213	1	Epithelial_cells
NSA2	9.26981e-05	0.323388	0.33	0.291	1	Epithelial_cells
ARGLU1	9.36802e-05	0.282653	0.491	0.474	1	Epithelial_cells
CIRBP	0.000114948	0.361956	0.459	0.454	1	Epithelial_cells
CSTB	0.000139716	0.33018	0.402	0.376	1	Epithelial_cells
GABARAPL2	0.000142513	0.357894	0.31	0.276	1	Epithelial_cells
OCIAD1	0.00016015	0.380455	0.308	0.269	1	Epithelial_cells
SERBP1	0.000165729	0.36426	0.424	0.403	1	Epithelial_cells
RPS17	0.000188284	0.359356	0.32	0.285	1	Epithelial_cells
MT-ND4L	0.000293762	0.395726	0.45	0.456	1	Epithelial_cells
CD47	0.000305081	0.372291	0.327	0.302	1	Epithelial_cells
FTH1	0.000339171	-0.640836	0.835	0.849	1	Epithelial_cells
ASH1L	0.000343076	0.275895	0.31	0.271	1	Epithelial_cells
WDR83OS	0.000345797	0.30959	0.335	0.303	1	Epithelial_cells
SLC25A3	0.000411651	0.271602	0.387	0.364	1	Epithelial_cells
EIF3A	0.00041355	0.316253	0.335	0.297	1	Epithelial_cells
GPX4	0.00058636	0.339478	0.375	0.352	1	Epithelial_cells
SRRM2	0.00072643	0.282221	0.49	0.489	1	Epithelial_cells
BSG	0.00092375	0.376824	0.262	0.228	1	Epithelial_cells
MRFAP1	0.00148174	0.282823	0.277	0.243	1	Epithelial_cells
MRPL33	0.00266198	0.319953	0.27	0.24	1	Epithelial_cells
ROMO1	0.00292879	0.275586	0.269	0.237	1	Epithelial_cells
TAX1BP1	0.00324553	0.266858	0.376	0.355	1	Epithelial_cells
NFKBIA	0.00372712	-0.530146	0.382	0.405	1	Epithelial_cells
ZBTB7A	0.00394479	0.26501	0.272	0.241	1	Epithelial_cells
TSTD1	0.00502345	0.424071	0.283	0.272	1	Epithelial_cells
ATP5F1B	0.00512748	0.336153	0.32	0.299	1	Epithelial_cells
SPCS2	0.00604836	0.281876	0.366	0.352	1	Epithelial_cells
TMEM258	0.0060498	0.330185	0.365	0.356	1	Epithelial_cells
ACTN4	0.00627697	0.288987	0.344	0.326	1	Epithelial_cells
SERP1	0.00743272	0.287424	0.404	0.397	1	Epithelial_cells
U2SURP	0.0083239	0.269299	0.284	0.254	1	Epithelial_cells
CD69.1	0	2.95252	0.734	0.149	0	T_cells
CCL5.1	0	2.83291	0.738	0.185	0	T_cells
TRAC.1	0	2.59254	0.609	0.075	0	T_cells
TRBC2.1	0	2.51265	0.581	0.088	0	T_cells
CD2.1	0	2.49615	0.634	0.082	0	T_cells
PTPRC.1	0	2.43159	0.748	0.128	0	T_cells
CD52.1	0	2.38809	0.618	0.091	0	T_cells
CXCR4.1	0	2.36948	0.697	0.115	0	T_cells
SAMSN1.1	0	2.28462	0.556	0.062	0	T_cells
CD3D.1	0	2.26077	0.566	0.057	0	T_cells
CD3G.1	0	2.11487	0.527	0.048	0	T_cells
FYB1.1	0	1.91246	0.57	0.071	0	T_cells
CORO1A.1	0	1.78617	0.589	0.074	0	T_cells
S100A4.1	1.85111e-301	2.04217	0.735	0.21	4.02097e-297	T_cells
SRGN.1	4.69619e-300	1.90747	0.772	0.231	1.02011e-295	T_cells
CCL4.1	6.90011e-300	3.05214	0.796	0.322	1.49884e-295	T_cells
CD3E.1	1.93809e-298	2.0613	0.556	0.074	4.20992e-294	T_cells
TMSB4X.1	2.09476e-297	1.48211	0.958	0.826	4.55024e-293	T_cells
HCST.1	5.56026e-297	1.80181	0.6	0.089	1.2078e-292	T_cells
PTGER4.1	1.40082e-291	2.0622	0.529	0.064	3.04286e-287	T_cells
IL7R.1	6.26247e-285	2.36224	0.507	0.058	1.36033e-280	T_cells
CD8A.1	1.65573e-283	2.08518	0.49	0.05	3.59657e-279	T_cells
RUNX3.1	4.79977e-280	1.92136	0.512	0.059	1.04261e-275	T_cells
RGS1.1	5.14562e-280	2.3932	0.566	0.09	1.11773e-275	T_cells
TNF.1	1.99291e-276	2.99434	0.49	0.054	4.329e-272	T_cells
STK17B.1	3.12671e-272	2.0355	0.669	0.192	6.79184e-268	T_cells
TNFAIP3.1	5.90138e-270	2.42098	0.6	0.129	1.2819e-265	T_cells
BTG1.1	9.59398e-268	1.91336	0.858	0.517	2.084e-263	T_cells
CYTIP.1	1.38165e-265	1.68699	0.501	0.061	3.00123e-261	T_cells
IFNG.1	1.51949e-261	3.13989	0.507	0.075	3.30064e-257	T_cells
IL32.1	1.81897e-261	2.05308	0.664	0.19	3.95117e-257	T_cells
LCP1.1	2.34278e-257	1.65483	0.553	0.089	5.08899e-253	T_cells
ARL4C.1	3.95786e-255	1.90719	0.595	0.13	8.59726e-251	T_cells
LAPTM5.1	1.16966e-251	1.59511	0.481	0.058	2.54073e-247	T_cells
CD48.1	5.00855e-249	1.54565	0.5	0.067	1.08796e-244	T_cells
CD7.1	2.93497e-245	1.71554	0.51	0.075	6.37535e-241	T_cells
CD37.1	4.61989e-245	1.50152	0.508	0.074	1.00353e-240	T_cells
ALOX5AP.1	2.36969e-244	1.56558	0.458	0.052	5.14744e-240	T_cells
LINC01871.1	1.7804e-242	1.9323	0.464	0.058	3.86738e-238	T_cells
CD8B.1	2.03242e-236	1.67944	0.394	0.029	4.41482e-232	T_cells
ADIRF.1	3.3053e-233	-2.86699	0.048	0.559	7.17977e-229	T_cells
B2M.1	1.92378e-230	0.972657	0.981	0.946	4.17883e-226	T_cells
PTPN22.1	2.10368e-230	1.48813	0.404	0.036	4.56962e-226	T_cells
RAC2.1	9.27071e-228	1.4642	0.506	0.081	2.01378e-223	T_cells
TAGAP.1	2.9259e-221	1.65586	0.427	0.051	6.35564e-217	T_cells
CD96.1	4.21686e-221	1.40428	0.4	0.039	9.15987e-217	T_cells
JAML.1	1.12111e-215	1.23901	0.316	0.01	2.43527e-211	T_cells
CD53.1	1.2162e-214	1.31512	0.428	0.052	2.64182e-210	T_cells
LCK.1	8.35069e-209	1.33443	0.39	0.041	1.81394e-204	T_cells
ACAP1.1	4.6786e-208	1.34475	0.432	0.061	1.01629e-203	T_cells
EVI2A.1	1.15361e-207	1.35758	0.358	0.029	2.50588e-203	T_cells
APBB1IP.1	2.61553e-204	1.27977	0.385	0.041	5.68146e-200	T_cells
LSP1.1	4.48339e-203	1.37083	0.465	0.078	9.73882e-199	T_cells
XCL2.1	5.45269e-199	2.25189	0.427	0.064	1.18443e-194	T_cells
CLEC2D.1	3.67598e-197	1.62949	0.474	0.096	7.98496e-193	T_cells
TSC22D1.1	4.3163e-195	-2.27806	0.17	0.612	9.37587e-191	T_cells
ZNF683.1	4.50641e-192	1.24099	0.306	0.017	9.78883e-188	T_cells
EVI2B.1	5.07464e-191	1.21441	0.337	0.028	1.10231e-186	T_cells
TSC22D3.1	1.8204e-190	2.0262	0.626	0.236	3.95427e-186	T_cells
IL2RG.1	8.38088e-190	1.28908	0.416	0.063	1.8205e-185	T_cells
CCL4L2.1	2.19632e-189	3.32327	0.578	0.199	4.77084e-185	T_cells
CTSW.1	2.04977e-187	1.20753	0.425	0.063	4.45252e-183	T_cells
RASGEF1B.1	1.3897e-186	1.7373	0.454	0.091	3.01871e-182	T_cells
KLF6.1	2.35242e-186	1.68303	0.769	0.407	5.10994e-182	T_cells
ID1.1	3.05669e-186	-2.628	0.108	0.55	6.63974e-182	T_cells
CLU.1	3.68068e-186	-2.42797	0.07	0.514	7.99518e-182	T_cells
RPS29.1	1.49754e-182	1.01352	0.909	0.826	3.25295e-178	T_cells
ARHGAP9.1	1.9218e-181	1.16131	0.362	0.042	4.17452e-177	T_cells
NR4A2.1	9.1032e-181	1.78975	0.664	0.296	1.9774e-176	T_cells
ICOS.1	1.14406e-180	1.34259	0.305	0.021	2.48512e-176	T_cells
THEMIS.1	9.16819e-180	1.04651	0.292	0.017	1.99151e-175	T_cells
TRGC2.1	7.08811e-179	1.44827	0.333	0.033	1.53968e-174	T_cells
CKLF.1	1.15684e-178	1.50738	0.493	0.125	2.51289e-174	T_cells
RHOH.1	1.1164e-177	1.255	0.337	0.035	2.42505e-173	T_cells
CELF2.1	2.7405e-177	1.25879	0.413	0.07	5.95292e-173	T_cells
AC114760.2.1	3.70658e-177	1.44328	0.434	0.082	8.05144e-173	T_cells
SYTL3.1	1.64554e-175	1.40046	0.369	0.052	3.57445e-171	T_cells
CLDN4.1	2.7005e-175	-3.11428	0.148	0.553	5.86603e-171	T_cells
TRAF3IP3.1	5.44647e-175	1.1389	0.345	0.04	1.18308e-170	T_cells
RGS2.1	7.61417e-172	1.84669	0.397	0.07	1.65395e-167	T_cells
STK4.1	1.14752e-171	1.44478	0.527	0.153	2.49263e-167	T_cells
GMFG.1	3.57992e-171	1.20118	0.441	0.089	7.7763e-167	T_cells
EVL.1	1.8217e-170	1.39859	0.526	0.151	3.9571e-166	T_cells
HES1.1	2.79457e-168	-2.43546	0.08	0.505	6.07037e-164	T_cells
STAT4.1	4.76939e-167	1.12407	0.319	0.033	1.03601e-162	T_cells
ARHGDIB.1	7.24675e-167	1.41908	0.655	0.276	1.57414e-162	T_cells
WFDC2.1	1.57479e-166	-2.98405	0.072	0.478	3.42075e-162	T_cells
GLIPR1.1	1.75424e-166	1.16694	0.359	0.051	3.81056e-162	T_cells
WIPF1.1	5.7212e-166	1.13858	0.387	0.064	1.24276e-161	T_cells
EMP3.1	9.76697e-164	1.15236	0.461	0.103	2.12158e-159	T_cells
IL10RA.1	1.2726e-162	1.09304	0.294	0.025	2.76433e-158	T_cells
TRBC1.1	6.15127e-162	2.03264	0.355	0.054	1.33618e-157	T_cells
KRT19.1	1.0844e-161	-3.01297	0.118	0.511	2.35554e-157	T_cells
FYN.1	1.84837e-161	1.21493	0.402	0.076	4.01504e-157	T_cells
ELF3.1	2.93359e-161	-2.26536	0.115	0.527	6.37234e-157	T_cells
GZMH.1	3.70971e-161	1.26918	0.321	0.036	8.05823e-157	T_cells
CST7.1	8.52948e-161	1.07254	0.407	0.071	1.85277e-156	T_cells
TM4SF1.1	1.39633e-160	-2.30807	0.033	0.43	3.03311e-156	T_cells
GNG2.1	1.84411e-159	1.09045	0.313	0.033	4.00577e-155	T_cells
XCL1.1	4.64996e-159	2.4816	0.358	0.056	1.01006e-154	T_cells
AGR2.1	5.19588e-159	-2.54902	0.023	0.408	1.12865e-154	T_cells
IFITM3.1	3.4998e-158	-2.2026	0.1	0.503	7.60226e-154	T_cells
SH3BGRL3.1	1.5041e-157	1.44557	0.698	0.37	3.2672e-153	T_cells
RARRES1.1	4.48091e-157	-3.29092	0.047	0.434	9.73344e-153	T_cells
NKG7.1	9.43171e-156	0.588443	0.425	0.08	2.04876e-151	T_cells
ITGB2.1	6.51418e-154	1.02899	0.319	0.038	1.41501e-149	T_cells
ITGA4.1	2.27136e-153	1.09786	0.309	0.036	4.93385e-149	T_cells
HCLS1.1	5.01336e-153	1.04207	0.332	0.047	1.089e-148	T_cells
DOCK10.1	8.52213e-153	0.917625	0.27	0.021	1.85118e-148	T_cells
GPR65.1	1.0467e-152	1.0492	0.309	0.035	2.27365e-148	T_cells
IKZF1.1	1.06123e-151	1.04249	0.314	0.038	2.30521e-147	T_cells
COTL1.1	1.78942e-151	1.45317	0.378	0.072	3.88698e-147	T_cells
SPN.1	2.21229e-151	0.934279	0.298	0.032	4.80554e-147	T_cells
IKZF3.1	1.19726e-150	1.03069	0.297	0.032	2.6007e-146	T_cells
SLA.1	3.73429e-150	1.30762	0.315	0.04	8.11162e-146	T_cells
TNFSF10.1	2.0132e-148	-1.94242	0.126	0.514	4.37307e-144	T_cells
PRDM1.1	2.0813e-148	1.27433	0.344	0.056	4.52099e-144	T_cells
LCP2.1	2.92615e-148	0.93486	0.272	0.024	6.35619e-144	T_cells
TBC1D10C.1	1.25551e-147	0.982631	0.314	0.04	2.72721e-143	T_cells
LTB.1	9.45842e-147	1.39281	0.315	0.043	2.05456e-142	T_cells
GPSM3.1	2.10408e-145	0.991553	0.329	0.049	4.57048e-141	T_cells
NFKBID.1	9.65933e-145	1.24222	0.37	0.073	2.0982e-140	T_cells
CD9.1	4.41152e-143	-1.83018	0.286	0.611	9.5827e-139	T_cells
ITGA1.1	5.52223e-142	1.20224	0.374	0.075	1.19954e-137	T_cells
SPOCK2.1	1.73467e-141	1.01569	0.309	0.043	3.76806e-137	T_cells
LAT.1	4.45439e-141	0.95413	0.305	0.041	9.67583e-137	T_cells
DOCK8.1	1.58301e-140	1.07108	0.396	0.088	3.43862e-136	T_cells
GZMM.1	4.55588e-140	0.898444	0.305	0.04	9.89629e-136	T_cells
EMB.1	6.76397e-140	0.992037	0.326	0.053	1.46927e-135	T_cells
KLRB1.1	1.14794e-139	1.60467	0.325	0.053	2.49355e-135	T_cells
CYBA.1	5.60049e-138	1.22063	0.636	0.287	1.21654e-133	T_cells
GPR183.1	8.91626e-136	1.92894	0.275	0.032	1.93679e-131	T_cells
ANKRD44.1	1.03328e-135	1.07253	0.333	0.058	2.24449e-131	T_cells
KRT18.1	1.87171e-135	-1.92112	0.064	0.424	4.06573e-131	T_cells
TACSTD2.1	4.45081e-135	-2.20535	0.095	0.456	9.66804e-131	T_cells
SKAP1.1	2.9618e-134	1.01705	0.309	0.047	6.43362e-130	T_cells
PARP8.1	4.17573e-133	1.03035	0.336	0.063	9.07053e-129	T_cells
FASLG.1	3.60807e-132	1.18817	0.262	0.028	7.83746e-128	T_cells
SERPINB9.1	1.24438e-131	1.3265	0.311	0.051	2.70305e-127	T_cells
SLPI.1	4.27201e-130	-2.3247	0.025	0.357	9.27966e-126	T_cells
HOPX.1	1.83955e-129	1.18105	0.404	0.103	3.99587e-125	T_cells
CD247.1	2.11604e-129	0.68864	0.322	0.051	4.59647e-125	T_cells
KRT8.1	4.0798e-128	-1.83539	0.053	0.402	8.86215e-124	T_cells
AC245014.3.1	1.52888e-127	1.39663	0.306	0.053	3.32104e-123	T_cells
BIN2.1	2.21707e-127	0.805257	0.253	0.026	4.81592e-123	T_cells
CYTOR.1	5.0089e-127	1.19533	0.37	0.086	1.08803e-122	T_cells
LEPROTL1.1	5.19025e-127	1.17907	0.412	0.114	1.12743e-122	T_cells
RASAL3.1	6.17376e-127	0.843244	0.254	0.028	1.34106e-122	T_cells
AZGP1.1	2.43645e-126	-2.22323	0.039	0.372	5.29246e-122	T_cells
CLDN3.1	3.60551e-126	-2.50503	0.042	0.371	7.83189e-122	T_cells
AC245297.3.1	1.18752e-124	1.11913	0.388	0.1	2.57954e-120	T_cells
PTPN7.1	1.82932e-123	0.873895	0.254	0.029	3.97366e-119	T_cells
DSP.1	4.93431e-123	-1.5324	0.049	0.391	1.07183e-118	T_cells
STK17A.1	5.31322e-123	1.12671	0.447	0.14	1.15414e-118	T_cells
KRT7.1	4.23628e-121	-2.03068	0.046	0.373	9.20204e-117	T_cells
CRIP1.1	1.71729e-120	0.986264	0.319	0.063	3.7303e-116	T_cells
CDKN1B.1	7.24205e-120	1.29136	0.437	0.142	1.57312e-115	T_cells
CITED2.1	5.58547e-119	1.8309	0.383	0.106	1.21328e-114	T_cells
FXYD3.1	2.8597e-118	-1.69498	0.036	0.354	6.21184e-114	T_cells
APOBEC3G.1	5.64747e-118	1.08131	0.376	0.097	1.22674e-113	T_cells
NFIB.1	1.06123e-117	-1.48946	0.038	0.362	2.30521e-113	T_cells
KLRD1.1	1.60897e-116	1.1494	0.32	0.061	3.49501e-112	T_cells
ICAM3.1	2.26624e-115	0.973106	0.313	0.065	4.92272e-111	T_cells
TNFSF9	5.27363e-115	1.72837	0.251	0.035	1.14554e-110	T_cells
JUND.1	7.53659e-115	0.981787	0.901	0.792	1.6371e-110	T_cells
RORA.1	2.5381e-114	1.33426	0.443	0.152	5.51326e-110	T_cells
MEIS2.1	5.97411e-114	-1.461	0.054	0.381	1.2977e-109	T_cells
PIGR.1	6.59513e-114	-2.97317	0.052	0.361	1.4326e-109	T_cells
UCP2.1	3.9036e-113	0.944454	0.298	0.056	8.4794e-109	T_cells
APP.1	3.5347e-111	-1.54253	0.076	0.4	7.67808e-107	T_cells
FMNL1.1	7.6244e-111	0.808184	0.25	0.036	1.65617e-106	T_cells
RHOF.1	1.30002e-110	0.868975	0.262	0.042	2.82391e-106	T_cells
SEPT1.1	3.10616e-110	0.899286	0.302	0.062	6.7472e-106	T_cells
RGS10.1	8.70558e-109	1.01665	0.363	0.099	1.89103e-104	T_cells
HSPB1.1	1.0272e-108	-1.83486	0.276	0.559	2.23128e-104	T_cells
TNFAIP8.1	1.77859e-108	0.871809	0.315	0.069	3.86346e-104	T_cells
IGFBP7.1	3.17771e-108	-3.36095	0.044	0.335	6.90262e-104	T_cells
ID3.1	4.08258e-108	-2.10418	0.073	0.382	8.86818e-104	T_cells
SELENOP.1	5.39151e-108	-1.39201	0.027	0.322	1.17114e-103	T_cells
CCL3.1	1.37766e-107	1.62638	0.302	0.064	2.99254e-103	T_cells
CLEC2B.1	5.76954e-107	1.05306	0.431	0.141	1.25326e-102	T_cells
HLA-B.1	1.55422e-106	0.776582	0.848	0.689	3.37608e-102	T_cells
MMP7.1	1.65805e-106	-2.88325	0.028	0.313	3.60161e-102	T_cells
PRF1.1	2.18783e-106	0.584239	0.256	0.037	4.75241e-102	T_cells
DSTN.1	8.50719e-106	-1.62306	0.241	0.525	1.84793e-101	T_cells
PIP4K2A.1	1.28539e-105	0.825702	0.322	0.076	2.79212e-101	T_cells
PTMS.1	1.37547e-105	-1.60748	0.093	0.4	2.98779e-101	T_cells
ASS1.1	5.74136e-105	-1.71823	0.029	0.314	1.24714e-100	T_cells
RPL28.1	8.00284e-105	0.613432	0.929	0.887	1.73838e-100	T_cells
HLA-A.1	8.47701e-104	0.769659	0.848	0.684	1.84138e-99	T_cells
EPHX1.1	8.14103e-103	-1.31873	0.023	0.304	1.7684e-98	T_cells
REL.1	8.83283e-103	1.30647	0.555	0.272	1.91867e-98	T_cells
HLA-C.1	1.23823e-102	0.794234	0.824	0.66	2.68969e-98	T_cells
CD44.1	1.81584e-101	1.14546	0.522	0.229	3.94436e-97	T_cells
LCN2.1	5.60026e-101	-3.48159	0.02	0.289	1.21649e-96	T_cells
YPEL5.1	9.2389e-101	1.3239	0.504	0.233	2.00687e-96	T_cells
CNN3.1	9.6492e-101	-1.40234	0.021	0.294	2.096e-96	T_cells
LMNA.1	1.17806e-99	-1.39863	0.142	0.451	2.55898e-95	T_cells
TBX3.1	4.7853e-99	-1.45169	0.041	0.326	1.03946e-94	T_cells
SH3KBP1.1	6.1399e-99	0.82953	0.294	0.065	1.33371e-94	T_cells
NPDC1.1	1.0014e-98	-1.41703	0.016	0.281	2.17524e-94	T_cells
SPARCL1.1	4.05622e-98	-2.92667	0.044	0.318	8.81092e-94	T_cells
FNBP1.1	6.99565e-98	0.957571	0.42	0.151	1.5196e-93	T_cells
AKNA.1	3.70041e-97	0.775676	0.27	0.054	8.03803e-93	T_cells
S100A11.1	4.52813e-97	-1.41143	0.504	0.692	9.83599e-93	T_cells
ACTB.1	5.77912e-97	0.734915	0.934	0.833	1.25534e-92	T_cells
GZMA.1	6.15694e-97	1.05058	0.306	0.07	1.33741e-92	T_cells
SRSF7.1	4.99981e-96	1.26288	0.688	0.457	1.08606e-91	T_cells
ETS1.1	1.11711e-95	0.933968	0.465	0.178	2.42658e-91	T_cells
GIMAP4.1	1.69133e-95	0.755289	0.341	0.09	3.67391e-91	T_cells
MGP.1	1.08947e-94	-2.80664	0.022	0.28	2.36654e-90	T_cells
CRABP2.1	1.11844e-94	-1.73482	0.027	0.291	2.42948e-90	T_cells
PFN1.1	3.4044e-94	0.963483	0.712	0.488	7.39504e-90	T_cells
SCGB3A1.1	7.98073e-94	-3.13243	0.025	0.283	1.73357e-89	T_cells
RAB13.1	1.81897e-93	-1.27669	0.019	0.273	3.95116e-89	T_cells
LIMA1.1	3.60627e-93	-1.31248	0.073	0.355	7.83353e-89	T_cells
ZNF331.1	4.58091e-93	1.42981	0.398	0.145	9.95065e-89	T_cells
CREM.1	6.38972e-92	1.03061	0.366	0.118	1.38798e-87	T_cells
PPP2R5C.1	7.01999e-92	1.02271	0.484	0.21	1.52488e-87	T_cells
ID2.1	9.63545e-92	1.23935	0.59	0.318	2.09301e-87	T_cells
RPS27.1	2.25486e-91	0.554506	0.951	0.944	4.898e-87	T_cells
OLFM4.1	3.29143e-91	-3.22351	0.042	0.301	7.14964e-87	T_cells
LIMD2.1	4.82984e-91	0.841585	0.306	0.078	1.04914e-86	T_cells
GPRC5A.1	6.28514e-91	-1.60349	0.025	0.281	1.36526e-86	T_cells
MDK.1	4.07805e-90	-1.25609	0.018	0.266	8.85834e-86	T_cells
CLDN7.1	4.18988e-90	-1.45904	0.041	0.302	9.10126e-86	T_cells
PNRC1.1	5.15819e-90	0.972679	0.712	0.47	1.12046e-85	T_cells
CDC42SE2.1	1.0248e-88	0.910886	0.4	0.146	2.22608e-84	T_cells
KLF5.1	1.20117e-88	-1.43933	0.036	0.292	2.60919e-84	T_cells
TTC39C	6.32257e-88	0.798166	0.251	0.053	1.37339e-83	T_cells
PDLIM1.1	6.57453e-88	-1.2241	0.022	0.268	1.42812e-83	T_cells
CD59.1	4.76862e-87	-1.36461	0.073	0.339	1.03584e-82	T_cells
AC058791.1.1	1.25207e-86	1.13694	0.357	0.121	2.71974e-82	T_cells
EMP2.1	4.15347e-86	-1.17497	0.023	0.266	9.02216e-82	T_cells
TNFRSF1B.1	8.00896e-86	0.934271	0.279	0.071	1.73971e-81	T_cells
BCAM.1	1.00291e-85	-1.35496	0.023	0.266	2.17852e-81	T_cells
LGALS1.1	1.85174e-85	0.638168	0.415	0.141	4.02235e-81	T_cells
SEPT6.1	3.6484e-85	0.722625	0.302	0.083	7.92506e-81	T_cells
ZFP36L2.1	4.34494e-85	1.18462	0.742	0.546	9.43807e-81	T_cells
MBNL1.1	6.69456e-85	0.959881	0.512	0.241	1.45419e-80	T_cells
KIAA1551.1	5.75262e-84	0.961172	0.414	0.164	1.24958e-79	T_cells
NUPR1.1	9.05473e-84	-1.12836	0.026	0.268	1.96687e-79	T_cells
EHF.1	9.10581e-84	-1.31881	0.039	0.289	1.97797e-79	T_cells
ADGRE5.1	1.69257e-83	0.828534	0.307	0.087	3.6766e-79	T_cells
RAB8B.1	3.15095e-83	0.801868	0.323	0.099	6.84449e-79	T_cells
SPINT2.1	4.29136e-83	-1.53016	0.14	0.4	9.32168e-79	T_cells
LDLRAD4.1	7.21105e-83	1.07708	0.307	0.091	1.56638e-78	T_cells
TGFB1.1	9.77933e-83	0.822827	0.335	0.106	2.12427e-78	T_cells
ETS2.1	4.75562e-82	-1.30164	0.105	0.377	1.03302e-77	T_cells
YBX3.1	2.74514e-81	-1.18176	0.172	0.451	5.963e-77	T_cells
AC016831.7.1	3.83851e-80	0.856544	0.268	0.07	8.33801e-76	T_cells
CCNH.1	8.09472e-80	0.925288	0.362	0.132	1.75834e-75	T_cells
EGR1.1	8.45266e-80	-1.63653	0.318	0.557	1.83609e-75	T_cells
MCL1.1	1.07615e-79	0.990644	0.575	0.322	2.33762e-75	T_cells
MARCKS.1	1.6505e-79	-0.918641	0.125	0.419	3.58523e-75	T_cells
NEAT1.1	2.71525e-79	-0.60644	0.772	0.874	5.89807e-75	T_cells
GSN.1	6.01059e-79	-1.6192	0.078	0.332	1.30562e-74	T_cells
ANXA1.1	9.43067e-79	1.04655	0.701	0.458	2.04853e-74	T_cells
INSR.1	9.80792e-77	-1.30007	0.037	0.267	2.13048e-72	T_cells
GYPC.1	2.5377e-76	0.693173	0.277	0.075	5.51238e-72	T_cells
CTSH.1	5.10802e-76	-1.09656	0.13	0.401	1.10956e-71	T_cells
RCAN3.1	3.15301e-75	0.770054	0.292	0.087	6.84896e-71	T_cells
PERP.1	3.59185e-75	-1.50886	0.14	0.385	7.80222e-71	T_cells
ABRACL.1	4.16944e-75	0.720465	0.325	0.11	9.05685e-71	T_cells
RGCC.1	5.84997e-75	1.26265	0.491	0.242	1.27073e-70	T_cells
CXADR.1	8.558e-75	-1.20278	0.032	0.255	1.85897e-70	T_cells
MSN.1	1.47902e-74	0.774135	0.406	0.158	3.21272e-70	T_cells
ATP5F1E.1	7.62334e-74	0.793613	0.731	0.559	1.65594e-69	T_cells
NABP1.1	1.04233e-73	0.874088	0.321	0.105	2.26416e-69	T_cells
EPCAM.1	1.75323e-73	-1.09961	0.03	0.252	3.80838e-69	T_cells
ATF3.1	2.14317e-73	-1.67988	0.148	0.395	4.6554e-69	T_cells
SPTBN1.1	2.37527e-73	-1.39038	0.088	0.326	5.15957e-69	T_cells
FXYD5.1	9.65628e-73	0.777893	0.508	0.248	2.09754e-68	T_cells
BIRC3.1	1.46863e-72	0.955523	0.304	0.097	3.19017e-68	T_cells
ENAH.1	2.76625e-72	-0.892088	0.029	0.25	6.00885e-68	T_cells
LGALS3.1	6.54954e-71	-1.2938	0.406	0.581	1.42269e-66	T_cells
EML4.1	8.43309e-71	0.870079	0.408	0.177	1.83184e-66	T_cells
TPM1.1	2.48928e-70	-1.14924	0.062	0.291	5.40721e-66	T_cells
ANKRD28.1	1.37855e-69	0.958	0.323	0.117	2.99448e-65	T_cells
NFIA.1	1.87699e-69	-1.08241	0.068	0.295	4.0772e-65	T_cells
PBX1.1	3.4794e-69	-0.967085	0.038	0.256	7.55796e-65	T_cells
LAPTM4A.1	6.27285e-69	-1.2325	0.223	0.451	1.36259e-64	T_cells
SLC2A3.1	1.0566e-68	0.666151	0.507	0.228	2.29515e-64	T_cells
S100A6.1	1.09448e-68	-0.989868	0.684	0.772	2.37743e-64	T_cells
ARHGEF1.1	3.07923e-68	0.688294	0.282	0.089	6.68871e-64	T_cells
AC016831.5.1	4.29603e-68	0.839162	0.287	0.093	9.33184e-64	T_cells
CEBPD.1	1.17918e-67	-1.20706	0.134	0.395	2.56142e-63	T_cells
TSPYL2.1	1.30024e-67	1.22245	0.392	0.175	2.82439e-63	T_cells
CD151.1	4.31135e-67	-1.13052	0.064	0.283	9.36512e-63	T_cells
ANXA2.1	1.71383e-66	-1.26633	0.371	0.558	3.72277e-62	T_cells
DUSP2.1	2.05398e-66	0.85153	0.433	0.192	4.46167e-62	T_cells
LBH.1	3.25287e-66	0.634207	0.288	0.091	7.06589e-62	T_cells
RRBP1.1	2.25481e-65	-1.11709	0.117	0.352	4.8979e-61	T_cells
ARAP2.1	1.01601e-64	0.627222	0.263	0.081	2.20697e-60	T_cells
FAM49B.1	2.9654e-64	0.707236	0.302	0.107	6.44144e-60	T_cells
AAK1.1	6.66885e-64	0.813434	0.442	0.216	1.44861e-59	T_cells
HLA-F.1	9.66056e-63	0.706494	0.421	0.191	2.09847e-58	T_cells
GLS.1	2.19947e-62	0.736996	0.338	0.132	4.77769e-58	T_cells
ATP1B1.1	2.96486e-62	-1.52513	0.196	0.411	6.44028e-58	T_cells
SPRY1.1	6.55124e-62	1.152	0.412	0.193	1.42306e-57	T_cells
GSTP1.1	6.3505e-61	-1.09304	0.41	0.58	1.37945e-56	T_cells
RPS15A.1	2.80144e-60	0.455794	0.89	0.864	6.08529e-56	T_cells
NFIC.1	4.26509e-60	-1.04226	0.107	0.323	9.26463e-56	T_cells
CBLB.1	5.4096e-59	0.638793	0.259	0.085	1.17507e-54	T_cells
SLC38A1.1	4.83553e-58	0.765311	0.278	0.1	1.05037e-53	T_cells
AKAP13.1	7.96009e-58	0.710999	0.467	0.244	1.72909e-53	T_cells
TIMP1.1	2.61161e-57	-0.925814	0.154	0.382	5.67295e-53	T_cells
GLUL.1	2.83027e-57	-1.01798	0.162	0.389	6.14792e-53	T_cells
KLF3.1	4.34829e-57	-0.989688	0.066	0.264	9.44535e-53	T_cells
MARCKSL1.1	7.52527e-57	-0.972392	0.086	0.292	1.63464e-52	T_cells
PRKCH.1	9.8944e-57	0.56108	0.282	0.1	2.14926e-52	T_cells
OSTF1.1	2.12391e-56	0.63089	0.358	0.158	4.61355e-52	T_cells
TENT5C.1	5.45058e-56	0.802471	0.27	0.098	1.18398e-51	T_cells
RPL39.1	2.49997e-55	0.415948	0.893	0.881	5.43043e-51	T_cells
AQP3.1	6.83428e-55	-1.50518	0.148	0.349	1.48454e-50	T_cells
PIK3R1.1	3.39583e-54	0.858335	0.382	0.182	7.37642e-50	T_cells
GIMAP7.1	5.12614e-54	0.524563	0.339	0.132	1.1135e-49	T_cells
PDCD4.1	6.97009e-54	0.823603	0.512	0.305	1.51404e-49	T_cells
RPLP2.1	9.19295e-54	0.49593	0.842	0.785	1.99689e-49	T_cells
H3F3B.1	3.2793e-53	0.70659	0.873	0.818	7.1233e-49	T_cells
MYL12A.1	3.9885e-53	0.689474	0.663	0.468	8.66382e-49	T_cells
PDE4B.1	1.75904e-52	0.682868	0.292	0.113	3.82099e-48	T_cells
USP36	2.08327e-52	0.757008	0.262	0.097	4.52527e-48	T_cells
CCND1.1	2.10377e-52	-1.12883	0.068	0.257	4.56981e-48	T_cells
TSPAN3.1	4.66346e-52	-1.16588	0.099	0.288	1.013e-47	T_cells
ITM2A.1	1.12084e-51	0.394542	0.35	0.139	2.43469e-47	T_cells
CFL1.1	1.46772e-51	0.634811	0.707	0.546	3.18818e-47	T_cells
NCOA7.1	1.97946e-50	-1.47566	0.126	0.313	4.29977e-46	T_cells
DDX24.1	2.88999e-50	0.77658	0.553	0.358	6.27763e-46	T_cells
PSMB9.1	3.0786e-50	0.559993	0.353	0.159	6.68733e-46	T_cells
ELF1.1	4.39627e-50	0.731442	0.442	0.242	9.54957e-46	T_cells
CTSB.1	6.57817e-50	-0.691547	0.182	0.414	1.42891e-45	T_cells
IDS.1	6.66232e-50	0.675975	0.406	0.208	1.44719e-45	T_cells
DNAJB1.1	6.92365e-50	1.24132	0.524	0.332	1.50395e-45	T_cells
AC007952.4.1	1.5562e-49	0.860312	0.272	0.107	3.38039e-45	T_cells
SMIM14.1	5.14124e-49	-0.913544	0.072	0.252	1.11678e-44	T_cells
APLP2.1	1.32005e-48	-0.861709	0.174	0.38	2.86742e-44	T_cells
MGAT4A.1	1.41407e-48	0.573697	0.3	0.128	3.07165e-44	T_cells
ARPC1B.1	2.74058e-48	0.582133	0.437	0.223	5.95308e-44	T_cells
BAG1.1	4.04576e-48	-0.970729	0.125	0.317	8.7882e-44	T_cells
SARAF.1	6.71725e-48	0.666331	0.611	0.415	1.45912e-43	T_cells
ITGB1.1	9.22712e-48	-0.934906	0.21	0.407	2.00432e-43	T_cells
ZC3HAV1.1	1.37202e-46	0.675242	0.292	0.125	2.98031e-42	T_cells
PDE7A.1	1.42693e-46	0.573036	0.3	0.126	3.09957e-42	T_cells
CD63.1	9.99323e-46	-0.849445	0.501	0.62	2.17073e-41	T_cells
HERPUD2.1	2.97855e-45	0.559134	0.268	0.108	6.47e-41	T_cells
RPL8.1	3.48095e-45	-0.479315	0.781	0.831	7.56132e-41	T_cells
SYNRG.1	6.94894e-45	0.581101	0.294	0.13	1.50945e-40	T_cells
IL6ST.1	8.04748e-45	-0.964128	0.082	0.254	1.74807e-40	T_cells
ADI1.1	1.26586e-44	-0.979408	0.095	0.269	2.7497e-40	T_cells
PIM3.1	1.28383e-44	-0.933603	0.152	0.341	2.78875e-40	T_cells
MTRNR2L8.1	3.59092e-44	-0.648013	0.824	0.88	7.8002e-40	T_cells
PDLIM5.1	6.70977e-44	-1.01918	0.079	0.25	1.4575e-39	T_cells
ITM2C.1	7.38774e-44	0.505006	0.359	0.173	1.60477e-39	T_cells
RNF213.1	5.30599e-43	0.615356	0.423	0.231	1.15257e-38	T_cells
USP15.1	5.87206e-43	0.621461	0.332	0.16	1.27553e-38	T_cells
CTNNA1.1	6.10755e-43	-0.803712	0.091	0.263	1.32668e-38	T_cells
TUBB4B.1	9.85485e-43	-0.968011	0.175	0.355	2.14067e-38	T_cells
DDX3Y.1	3.00489e-42	0.650367	0.38	0.199	6.52721e-38	T_cells
MYADM.1	3.51692e-42	0.696532	0.453	0.261	7.63945e-38	T_cells
RPS6.1	1.77317e-41	-0.415579	0.844	0.886	3.85168e-37	T_cells
BUB3.1	1.95697e-41	0.440842	0.324	0.156	4.25093e-37	T_cells
MT-CYB.1	2.35893e-41	-0.414715	0.97	0.978	5.12407e-37	T_cells
ARPC2.1	3.95133e-41	0.546086	0.605	0.411	8.58307e-37	T_cells
CD99.1	5.18784e-41	0.535959	0.528	0.327	1.1269e-36	T_cells
ATF7IP.1	2.5107e-40	0.580276	0.348	0.178	5.45374e-36	T_cells
CCND2.1	3.38836e-40	0.435359	0.277	0.118	7.3602e-36	T_cells
RTN4.1	3.61338e-40	-0.882851	0.263	0.431	7.84898e-36	T_cells
TSC22D2.1	4.46691e-40	1.05894	0.307	0.151	9.70301e-36	T_cells
YWHAE.1	5.04014e-40	-0.868987	0.316	0.472	1.09482e-35	T_cells
CEMIP2.1	1.71747e-39	0.809594	0.3	0.143	3.73069e-35	T_cells
ARF6.1	3.40679e-39	0.614518	0.468	0.285	7.40023e-35	T_cells
CALM1.1	3.40983e-39	0.556626	0.677	0.524	7.40682e-35	T_cells
RPS12.1	5.94802e-39	0.324198	0.927	0.916	1.29203e-34	T_cells
NSMCE3.1	6.65582e-39	0.598027	0.27	0.123	1.44578e-34	T_cells
SOCS3.1	9.88246e-39	-1.45879	0.175	0.335	2.14667e-34	T_cells
APOBEC3C.1	1.28966e-38	0.573127	0.272	0.121	2.80139e-34	T_cells
PAXX.1	1.44927e-38	0.560774	0.296	0.14	3.14811e-34	T_cells
CLK1.1	2.29838e-38	0.536227	0.412	0.233	4.99255e-34	T_cells
GTF3A.1	2.4092e-38	0.489439	0.288	0.133	5.23326e-34	T_cells
NPTN.1	7.17452e-38	-0.90176	0.112	0.273	1.55845e-33	T_cells
CAPZA1.1	1.19506e-37	0.481177	0.373	0.201	2.59591e-33	T_cells
XBP1.1	1.29501e-37	-1.08454	0.213	0.375	2.81302e-33	T_cells
DDX5.1	4.50493e-37	0.446309	0.818	0.729	9.78562e-33	T_cells
DHRS3.1	7.20887e-37	-0.799519	0.101	0.256	1.56591e-32	T_cells
ZKSCAN1.1	8.85419e-37	-0.797706	0.11	0.271	1.92331e-32	T_cells
RPLP0.1	1.18315e-36	-0.550246	0.703	0.742	2.57004e-32	T_cells
CAP1.1	3.15331e-36	0.552092	0.407	0.237	6.84962e-32	T_cells
GABARAPL1.1	4.15597e-36	0.605133	0.361	0.2	9.0276e-32	T_cells
KLF2.1	5.20078e-36	-1.49446	0.125	0.282	1.12971e-31	T_cells
TMSB10.1	8.06568e-36	0.491547	0.797	0.677	1.75203e-31	T_cells
HDLBP.1	1.06416e-35	-0.853323	0.111	0.267	2.31157e-31	T_cells
EEF1A1.1	1.62252e-35	-0.275799	0.964	0.983	3.52443e-31	T_cells
PLP2.1	2.76747e-35	0.43005	0.315	0.155	6.0115e-31	T_cells
DRAP1.1	6.54822e-35	0.447844	0.347	0.186	1.4224e-30	T_cells
DDIT4.1	6.90132e-35	0.818168	0.348	0.186	1.49911e-30	T_cells
DIAPH1.1	7.77243e-35	0.451944	0.268	0.125	1.68833e-30	T_cells
TPM4.1	1.03221e-34	-0.886593	0.245	0.406	2.24216e-30	T_cells
PPP1R10.1	1.7003e-34	0.539715	0.467	0.286	3.6934e-30	T_cells
SELENOW.1	2.2076e-34	-0.942771	0.283	0.427	4.79536e-30	T_cells
KCNQ1OT1.1	2.27036e-34	-0.79737	0.099	0.254	4.93167e-30	T_cells
GNAI2.1	3.20456e-34	0.451208	0.471	0.281	6.96094e-30	T_cells
C9orf78.1	6.12035e-34	0.455845	0.333	0.178	1.32946e-29	T_cells
TMEM59.1	6.55022e-34	-0.898895	0.364	0.484	1.42284e-29	T_cells
HSP90AB1.1	7.2013e-34	-0.45694	0.696	0.769	1.56427e-29	T_cells
RPS3.1	1.05086e-33	0.328538	0.877	0.862	2.28267e-29	T_cells
PHF20.1	2.62609e-33	0.458484	0.283	0.141	5.7044e-29	T_cells
PRPF38B.1	3.70091e-33	0.546333	0.404	0.241	8.03911e-29	T_cells
HSBP1.1	5.75891e-33	-0.600991	0.109	0.262	1.25095e-28	T_cells
MALAT1.1	8.31006e-33	0.364722	0.999	1	1.80511e-28	T_cells
MBP.1	1.83679e-32	0.440848	0.307	0.157	3.98987e-28	T_cells
CYCS.1	7.41277e-32	0.595593	0.429	0.265	1.6102e-27	T_cells
RPS8.1	1.05579e-31	-0.336827	0.88	0.913	2.2934e-27	T_cells
PBXIP1.1	5.93245e-31	0.609205	0.268	0.135	1.28865e-26	T_cells
TCEAL4.1	6.09161e-31	-0.756728	0.157	0.306	1.32322e-26	T_cells
NR3C1.1	6.96844e-31	0.472724	0.32	0.174	1.51368e-26	T_cells
DDX3X.1	8.8445e-31	0.609556	0.594	0.434	1.9212e-26	T_cells
CTSC.1	1.31834e-30	0.30152	0.265	0.121	2.8637e-26	T_cells
HLA-E.1	1.39364e-30	0.312194	0.727	0.556	3.02726e-26	T_cells
INTS6.1	1.88091e-30	0.769177	0.455	0.292	4.0857e-26	T_cells
LEPROT.1	2.00137e-30	-0.80229	0.121	0.262	4.34737e-26	T_cells
PPP1R2.1	3.02403e-30	0.500497	0.322	0.179	6.56879e-26	T_cells
IER3.1	3.21286e-30	-0.598484	0.201	0.374	6.97897e-26	T_cells
CYLD.1	3.3837e-30	0.470767	0.268	0.133	7.35008e-26	T_cells
MT-CO3.1	3.93617e-30	-0.328458	0.99	0.988	8.55014e-26	T_cells
SDCBP.1	6.3153e-30	0.552008	0.457	0.293	1.37181e-25	T_cells
MLEC.1	8.60538e-30	-0.722709	0.123	0.267	1.86926e-25	T_cells
HSPA8.1	3.2243e-29	0.599023	0.596	0.439	7.00382e-25	T_cells
RHOB.1	3.69245e-29	-0.843823	0.186	0.341	8.02074e-25	T_cells
HEBP2.1	3.98423e-29	-0.863702	0.207	0.346	8.65454e-25	T_cells
DUSP1.1	4.37608e-29	0.547712	0.726	0.577	9.50573e-25	T_cells
RAP1A.1	5.09092e-29	0.509373	0.296	0.161	1.10585e-24	T_cells
ARID5B.1	7.09175e-29	-0.771268	0.156	0.299	1.54047e-24	T_cells
SLC9A3R1.1	7.85156e-29	0.41997	0.253	0.125	1.70551e-24	T_cells
RAP1B.1	9.14803e-29	0.443913	0.453	0.291	1.98714e-24	T_cells
RNF19A.1	9.49326e-29	0.644944	0.377	0.235	2.06213e-24	T_cells
KDELR1.1	4.88604e-28	-0.646255	0.165	0.306	1.06135e-23	T_cells
ACTR2.1	9.07066e-28	0.458064	0.403	0.252	1.97033e-23	T_cells
OAZ1.1	1.70373e-27	0.475047	0.626	0.465	3.70083e-23	T_cells
SYPL1.1	2.45947e-27	-0.760915	0.168	0.302	5.34245e-23	T_cells
TIPARP.1	2.7586e-27	0.470874	0.337	0.192	5.99223e-23	T_cells
KDM6B.1	3.15549e-27	0.566323	0.333	0.194	6.85435e-23	T_cells
MTRNR2L12.1	7.51494e-27	-0.524967	0.718	0.761	1.63239e-22	T_cells
FAM107B.1	7.94142e-27	0.485772	0.332	0.191	1.72504e-22	T_cells
HIF1A.1	1.04602e-26	0.520649	0.292	0.162	2.27216e-22	T_cells
IER2.1	1.3293e-26	-0.810746	0.596	0.66	2.88751e-22	T_cells
RPL5.1	1.82227e-26	-0.34379	0.807	0.838	3.95833e-22	T_cells
HSP90AA1.1	2.6442e-26	0.832694	0.816	0.746	5.74373e-22	T_cells
ASAH1.1	3.88012e-26	-0.534631	0.148	0.29	8.42839e-22	T_cells
HMGB2.1	7.43426e-26	0.51534	0.321	0.189	1.61487e-21	T_cells
TMA7.1	7.88692e-26	0.454785	0.638	0.511	1.7132e-21	T_cells
SEPT9.1	9.87109e-26	0.414017	0.256	0.135	2.1442e-21	T_cells
PPP1CB.1	1.06598e-25	0.533307	0.471	0.327	2.31551e-21	T_cells
RNF149.1	1.43069e-25	0.511598	0.269	0.148	3.10775e-21	T_cells
SELENOM.1	1.73459e-25	-0.878751	0.174	0.3	3.76788e-21	T_cells
SEPT7.1	2.02179e-25	0.372143	0.556	0.395	4.39174e-21	T_cells
PRDX1.1	4.6084e-25	-0.624747	0.312	0.434	1.00104e-20	T_cells
RNASET2.1	4.68415e-25	0.617684	0.29	0.168	1.01749e-20	T_cells
CNOT6L.1	5.31957e-25	0.436279	0.275	0.153	1.15552e-20	T_cells
HNRNPA2B1.1	5.77348e-25	0.42198	0.791	0.678	1.25412e-20	T_cells
MIDN.1	6.1097e-25	-0.730248	0.27	0.398	1.32715e-20	T_cells
PEBP1.1	7.60339e-25	-0.839682	0.331	0.434	1.65161e-20	T_cells
TRA2A.1	8.31104e-25	0.526621	0.447	0.301	1.80532e-20	T_cells
YWHAZ.1	2.21644e-24	0.444284	0.605	0.46	4.81455e-20	T_cells
GSTK1.1	2.37325e-24	0.377853	0.412	0.267	5.15518e-20	T_cells
METRNL.1	3.55677e-24	0.567236	0.292	0.169	7.72602e-20	T_cells
ATM.1	4.87758e-24	0.379175	0.28	0.154	1.05951e-19	T_cells
G3BP2.1	7.36647e-24	0.480327	0.366	0.231	1.60014e-19	T_cells
SMCHD1.1	1.12354e-23	0.395003	0.339	0.206	2.44055e-19	T_cells
RPS19.1	1.12382e-23	0.307414	0.893	0.858	2.44116e-19	T_cells
NPC2.1	1.35577e-23	-0.462299	0.242	0.395	2.94501e-19	T_cells
CTSS.1	1.63293e-23	1.09244	0.305	0.184	3.54706e-19	T_cells
FOSL2.1	1.87559e-23	0.494176	0.423	0.281	4.07416e-19	T_cells
COMT.1	2.19626e-23	-0.526842	0.147	0.274	4.77072e-19	T_cells
ACTR3.1	3.72309e-23	0.389582	0.351	0.219	8.0873e-19	T_cells
UBA52.1	5.16377e-23	0.368548	0.738	0.647	1.12167e-18	T_cells
CD46.1	9.07935e-23	-0.722036	0.27	0.383	1.97222e-18	T_cells
CTNNB1.1	1.13993e-22	-0.652659	0.309	0.435	2.47617e-18	T_cells
EPC1.1	1.20642e-22	0.400713	0.323	0.196	2.62058e-18	T_cells
H2AFJ.1	1.3512e-22	-0.96743	0.192	0.309	2.93508e-18	T_cells
RBL2.1	2.36114e-22	0.36309	0.271	0.155	5.12887e-18	T_cells
RAC1.1	2.36628e-22	-0.570041	0.332	0.452	5.14004e-18	T_cells
UBC.1	2.46541e-22	0.309487	0.821	0.723	5.35536e-18	T_cells
HLA-DPB1.1	2.83774e-22	1.6289	0.296	0.18	6.16414e-18	T_cells
DHX36.1	4.51017e-22	0.462849	0.363	0.237	9.79699e-18	T_cells
ATP5MG.1	4.63038e-22	0.426844	0.563	0.416	1.00581e-17	T_cells
RPL3.1	4.65392e-22	-0.316748	0.813	0.856	1.01092e-17	T_cells
MT2A.1	5.91103e-22	-1.11407	0.134	0.252	1.28399e-17	T_cells
MT-ATP6.1	6.32038e-22	-0.271793	0.98	0.986	1.37291e-17	T_cells
ARPC3.1	7.21567e-22	0.458263	0.555	0.414	1.56739e-17	T_cells
RPL10A.1	9.43468e-22	-0.340947	0.772	0.799	2.0494e-17	T_cells
TLN1.1	1.13965e-21	0.376583	0.345	0.215	2.47554e-17	T_cells
CANX.1	1.19328e-21	-0.672527	0.269	0.389	2.59204e-17	T_cells
CHD1.1	1.37984e-21	0.407309	0.325	0.2	2.99729e-17	T_cells
ST13.1	1.99602e-21	-0.621434	0.315	0.425	4.33576e-17	T_cells
TPM3.1	4.88573e-21	0.388444	0.516	0.369	1.06128e-16	T_cells
H1FX.1	7.84074e-21	0.70478	0.482	0.369	1.70317e-16	T_cells
VAMP2.1	8.05763e-21	0.386266	0.442	0.305	1.75028e-16	T_cells
PPDPF.1	9.06281e-21	-0.664762	0.555	0.599	1.96862e-16	T_cells
REX1BD.1	9.09273e-21	0.348811	0.302	0.184	1.97512e-16	T_cells
RPL7.1	9.82638e-21	-0.504569	0.598	0.635	2.13449e-16	T_cells
HLA-DPA1.1	1.43878e-20	1.89544	0.327	0.202	3.12532e-16	T_cells
MT-ND4.1	2.31333e-20	-0.299059	0.962	0.967	5.02501e-16	T_cells
FAU.1	2.68246e-20	0.287857	0.842	0.777	5.82685e-16	T_cells
PCSK7.1	4.47192e-20	0.327631	0.281	0.167	9.71391e-16	T_cells
HSP90B1.1	4.66495e-20	-0.637766	0.421	0.506	1.01332e-15	T_cells
TERF2IP.1	4.92662e-20	0.372713	0.372	0.248	1.07016e-15	T_cells
KMT2E.1	5.31015e-20	0.432328	0.488	0.356	1.15347e-15	T_cells
NORAD.1	6.05926e-20	-0.574778	0.155	0.272	1.31619e-15	T_cells
RBM3.1	1.04354e-19	0.378323	0.368	0.243	2.26678e-15	T_cells
RPL15.1	1.37117e-19	-0.292315	0.777	0.801	2.97846e-15	T_cells
TUBA1A.1	1.44894e-19	0.366666	0.341	0.214	3.14738e-15	T_cells
SUB1.1	1.52346e-19	0.376152	0.469	0.334	3.30926e-15	T_cells
UQCRQ.1	1.9316e-19	-0.74465	0.29	0.391	4.19582e-15	T_cells
PPP1R15A.1	4.01184e-19	0.349631	0.634	0.494	8.71452e-15	T_cells
SQSTM1.1	5.03099e-19	-0.720547	0.369	0.457	1.09283e-14	T_cells
BTG2.1	6.76731e-19	0.319398	0.635	0.483	1.47e-14	T_cells
NACA.1	7.57972e-19	-0.310435	0.73	0.764	1.64647e-14	T_cells
CAST.1	7.62667e-19	-0.640441	0.398	0.483	1.65667e-14	T_cells
MT-CO2	9.35113e-19	-0.2572	0.977	0.979	2.03125e-14	T_cells
CHMP4A.1	9.35497e-19	0.298829	0.259	0.152	2.03209e-14	T_cells
SRSF2.1	1.07169e-18	0.486386	0.415	0.296	2.32793e-14	T_cells
RACK1.1	1.27671e-18	-0.334374	0.715	0.746	2.77328e-14	T_cells
GNPTAB.1	1.70105e-18	-0.791778	0.177	0.28	3.69501e-14	T_cells
RPL23.1	2.4601e-18	-0.478023	0.596	0.627	5.34382e-14	T_cells
HIST1H1C.1	2.66759e-18	0.441613	0.273	0.167	5.79454e-14	T_cells
JAK1.1	4.00245e-18	0.308866	0.405	0.276	8.69412e-14	T_cells
LMAN1.1	4.83262e-18	-0.58286	0.175	0.282	1.04974e-13	T_cells
GOLGB1.1	6.91951e-18	-0.607432	0.317	0.421	1.50306e-13	T_cells
DNAJB6.1	7.89812e-18	0.357648	0.378	0.258	1.71563e-13	T_cells
CD81.1	9.45238e-18	-0.472823	0.529	0.584	2.05325e-13	T_cells
GOLGA4.1	1.24525e-17	-0.598671	0.282	0.39	2.70494e-13	T_cells
CLTA.1	1.28934e-17	-0.627281	0.186	0.29	2.80071e-13	T_cells
CHD2.1	1.38003e-17	0.351074	0.327	0.213	2.99769e-13	T_cells
TMEM165.1	1.6362e-17	-0.544707	0.148	0.253	3.55416e-13	T_cells
UBE2D2.1	1.71356e-17	0.299872	0.342	0.227	3.7222e-13	T_cells
RPS4X.1	2.45759e-17	-0.273369	0.814	0.844	5.33838e-13	T_cells
SNRPB2.1	2.46055e-17	0.379784	0.31	0.201	5.34481e-13	T_cells
BAZ2B.1	2.46058e-17	-0.551314	0.156	0.261	5.34486e-13	T_cells
PGK1.1	3.80756e-17	0.344775	0.394	0.273	8.27078e-13	T_cells
MT-ND1.1	3.9904e-17	-0.302032	0.897	0.921	8.66796e-13	T_cells
MAFF.1	4.94748e-17	-0.653072	0.166	0.271	1.07469e-12	T_cells
KTN1.1	6.33279e-17	-0.586322	0.43	0.502	1.37561e-12	T_cells
EIF1.1	7.32198e-17	0.268055	0.836	0.783	1.59048e-12	T_cells
ARPC4.1	7.61125e-17	0.320637	0.284	0.18	1.65331e-12	T_cells
LPP.1	7.84603e-17	-0.572838	0.152	0.257	1.70431e-12	T_cells
MT-ND5.1	8.08327e-17	-0.284903	0.828	0.86	1.75585e-12	T_cells
LDHB.1	1.21102e-16	0.278262	0.355	0.236	2.63059e-12	T_cells
CSRNP1.1	1.45815e-16	0.262411	0.288	0.181	3.16739e-12	T_cells
PRR13.1	1.8751e-16	0.347472	0.348	0.236	4.07309e-12	T_cells
ARL6IP5.1	3.21944e-16	0.257095	0.43	0.304	6.99327e-12	T_cells
PKM.1	4.43507e-16	-0.561074	0.284	0.385	9.63385e-12	T_cells
GABPB1-AS1.1	4.44716e-16	0.544322	0.314	0.212	9.66012e-12	T_cells
SP100.1	4.68067e-16	0.299463	0.337	0.228	1.01674e-11	T_cells
CEBPB.1	5.06687e-16	-0.603814	0.269	0.368	1.10063e-11	T_cells
ITM2B.1	6.26511e-16	-0.322036	0.719	0.738	1.36091e-11	T_cells
RPL29.1	7.21631e-16	-0.272188	0.807	0.828	1.56753e-11	T_cells
TM9SF3.1	9.25437e-16	-0.645021	0.219	0.314	2.01023e-11	T_cells
SELENOK.1	9.90431e-16	0.416826	0.423	0.306	2.15141e-11	T_cells
BRI3.1	1.32067e-15	-0.430126	0.201	0.306	2.86875e-11	T_cells
UQCR11.1	1.3478e-15	0.285112	0.493	0.368	2.92769e-11	T_cells
OGT	2.00492e-15	0.355955	0.255	0.16	4.35509e-11	T_cells
ARRDC3.1	2.58296e-15	0.319383	0.317	0.208	5.6107e-11	T_cells
SRSF3.1	2.74684e-15	0.286274	0.546	0.416	5.96669e-11	T_cells
PAIP2.1	2.7708e-15	0.272172	0.347	0.236	6.01873e-11	T_cells
EEF2.1	3.11893e-15	-0.522184	0.429	0.499	6.77495e-11	T_cells
WTAP.1	3.53321e-15	0.478608	0.316	0.216	7.67484e-11	T_cells
MT-ND3.1	3.88998e-15	-0.250329	0.977	0.981	8.44982e-11	T_cells
ATP1A1.1	3.95159e-15	-0.557185	0.271	0.365	8.58364e-11	T_cells
TRA2B.1	4.73435e-15	0.323621	0.467	0.344	1.02839e-10	T_cells
ACTG1.1	8.67551e-15	-0.425706	0.763	0.771	1.88449e-10	T_cells
PRDX2.1	1.21316e-14	-0.575073	0.215	0.31	2.63523e-10	T_cells
SRP14.1	1.31133e-14	-0.403586	0.595	0.635	2.84847e-10	T_cells
BHLHE40.1	2.06498e-14	-0.488567	0.26	0.36	4.48554e-10	T_cells
CLDND1.1	2.76809e-14	0.478248	0.25	0.163	6.01285e-10	T_cells
TAF7.1	2.93082e-14	0.263329	0.34	0.233	6.36634e-10	T_cells
TXN.1	2.98489e-14	-0.562593	0.264	0.355	6.48377e-10	T_cells
ANKRD12.1	3.52487e-14	0.341832	0.512	0.395	7.65673e-10	T_cells
PCF11.1	4.78598e-14	0.335453	0.327	0.227	1.03961e-09	T_cells
WNK1	8.63221e-14	0.252024	0.272	0.177	1.87509e-09	T_cells
RBM39.1	9.95867e-14	0.298632	0.607	0.488	2.16322e-09	T_cells
CDC42SE1.1	1.40136e-13	0.341847	0.378	0.272	3.04403e-09	T_cells
TMED2.1	2.25988e-13	-0.531098	0.214	0.302	4.90891e-09	T_cells
CFDP1.1	2.37867e-13	-0.455284	0.16	0.253	5.16694e-09	T_cells
RAB2A.1	2.46767e-13	-0.577415	0.205	0.294	5.36028e-09	T_cells
SERPINB6.1	2.73202e-13	-0.526953	0.177	0.267	5.93449e-09	T_cells
RPL22L1.1	3.19999e-13	0.309694	0.3	0.205	6.95102e-09	T_cells
PCMTD1.1	4.18213e-13	-0.519356	0.194	0.286	9.08442e-09	T_cells
MOB1A.1	8.29779e-13	0.305421	0.262	0.176	1.80245e-08	T_cells
DYNLL1.1	1.21313e-12	-0.519047	0.282	0.366	2.63516e-08	T_cells
ANKRD11.1	1.54439e-12	0.291897	0.367	0.265	3.35473e-08	T_cells
EEF1D.1	1.71082e-12	0.281918	0.627	0.522	3.71624e-08	T_cells
PRDX5.1	1.74664e-12	-0.543816	0.259	0.338	3.79406e-08	T_cells
SYNE2.1	1.78411e-12	-0.551428	0.313	0.391	3.87544e-08	T_cells
RHOC.1	2.28739e-12	-0.538185	0.217	0.303	4.96868e-08	T_cells
NUCKS1.1	2.84109e-12	-0.512096	0.455	0.504	6.17141e-08	T_cells
EIF4A2.1	3.41624e-12	0.267634	0.528	0.413	7.42076e-08	T_cells
RPL27.1	4.45875e-12	0.264489	0.665	0.577	9.68531e-08	T_cells
NDUFC1.1	4.62421e-12	-0.494289	0.224	0.308	1.00447e-07	T_cells
HSPA9.1	5.33167e-12	0.271609	0.331	0.235	1.15815e-07	T_cells
CFLAR.1	7.46065e-12	0.312927	0.376	0.277	1.6206e-07	T_cells
CSNK1A1.1	1.02455e-11	-0.492778	0.31	0.385	2.22552e-07	T_cells
DDX18.1	1.27772e-11	0.289031	0.378	0.281	2.77546e-07	T_cells
MAGED2.1	2.05247e-11	-0.544732	0.176	0.256	4.45839e-07	T_cells
KIF5B.1	3.92499e-11	-0.528637	0.235	0.313	8.52586e-07	T_cells
BRD2.1	5.24701e-11	0.311531	0.377	0.283	1.13976e-06	T_cells
CALR.1	7.23229e-11	-0.435415	0.455	0.517	1.571e-06	T_cells
BTF3.1	8.84846e-11	-0.381673	0.597	0.607	1.92206e-06	T_cells
AC020916.1.1	9.956e-11	0.353551	0.276	0.194	2.16264e-06	T_cells
NR4A1.1	1.16469e-10	-0.494468	0.504	0.548	2.52994e-06	T_cells
LAMP1.1	1.18258e-10	-0.460067	0.203	0.282	2.5688e-06	T_cells
HSPA1B.1	2.23931e-10	1.12748	0.418	0.384	4.86424e-06	T_cells
RAB11FIP1.1	2.73444e-10	-0.470576	0.217	0.289	5.93976e-06	T_cells
TMBIM6.1	2.83453e-10	-0.420498	0.524	0.546	6.15716e-06	T_cells
PABPC1.1	2.93141e-10	0.312392	0.744	0.667	6.3676e-06	T_cells
PPA1.1	3.24201e-10	-0.566254	0.211	0.282	7.0423e-06	T_cells
SLC38A2.1	3.8564e-10	0.280734	0.39	0.294	8.37686e-06	T_cells
EIF2S2.1	4.14753e-10	-0.479143	0.233	0.309	9.00926e-06	T_cells
VMP1.1	4.45634e-10	-0.498328	0.437	0.482	9.68007e-06	T_cells
DNAJA1.1	4.65526e-10	0.38351	0.509	0.413	1.01122e-05	T_cells
GTF2I.1	5.83895e-10	-0.433091	0.217	0.294	1.26834e-05	T_cells
IVNS1ABP.1	7.12579e-10	0.252683	0.283	0.203	1.54786e-05	T_cells
ARPC5.1	1.09391e-09	0.295856	0.343	0.259	2.37619e-05	T_cells
ATP5F1A.1	1.18161e-09	-0.449541	0.201	0.275	2.5667e-05	T_cells
RANBP2.1	1.20628e-09	0.291864	0.288	0.209	2.62029e-05	T_cells
TMEM219.1	1.94684e-09	-0.519198	0.182	0.251	4.22892e-05	T_cells
PDIA3.1	3.17298e-09	-0.470394	0.389	0.442	6.89236e-05	T_cells
RBM8A.1	5.06226e-09	0.285174	0.359	0.274	0.000109962	T_cells
HMGN3.1	1.70041e-08	-0.374366	0.191	0.262	0.000369363	T_cells
TACC1.1	1.72361e-08	-0.627955	0.199	0.258	0.000374402	T_cells
ZBTB20.1	1.74493e-08	-0.545082	0.3	0.36	0.000379034	T_cells
TMEM14C.1	1.74518e-08	-0.40771	0.211	0.278	0.000379088	T_cells
FKBP2.1	2.4361e-08	-0.444835	0.236	0.304	0.000529169	T_cells
COX5B.1	3.58389e-08	-0.426216	0.376	0.416	0.000778492	T_cells
EIF3E.1	3.76086e-08	-0.451829	0.344	0.396	0.000816933	T_cells
TECR.1	4.0917e-08	-0.39947	0.204	0.27	0.000888798	T_cells
MT-ATP8.1	6.84078e-08	-0.449171	0.333	0.385	0.00148596	T_cells
ATP5PD.1	6.84943e-08	-0.352863	0.229	0.296	0.00148783	T_cells
WASF2.1	7.81655e-08	-0.423082	0.202	0.265	0.00169791	T_cells
HNRNPAB.1	1.59806e-07	-0.388746	0.189	0.253	0.0034713	T_cells
NDUFB9.1	1.98072e-07	-0.384727	0.188	0.25	0.00430251	T_cells
P4HB.1	2.08791e-07	-0.43335	0.214	0.274	0.00453536	T_cells
NDUFB7.1	2.34565e-07	-0.446547	0.201	0.261	0.00509522	T_cells
GNG5.1	2.42369e-07	-0.445747	0.304	0.357	0.00526474	T_cells
AP2M1.1	3.56559e-07	-0.339184	0.197	0.259	0.00774517	T_cells
FOXP1.1	3.75365e-07	-0.46948	0.353	0.395	0.00815368	T_cells
CSDE1.1	5.56842e-07	-0.423485	0.337	0.38	0.0120957	T_cells
HSPA1A.1	6.38268e-07	0.403181	0.384	0.514	0.0138645	T_cells
SCP2.1	7.8013e-07	-0.423164	0.215	0.27	0.016946	T_cells
AKAP9.1	8.15091e-07	-0.354999	0.376	0.422	0.0177054	T_cells
RAB14.1	1.36082e-06	-0.328318	0.194	0.254	0.0295598	T_cells
ZFP36L1.1	1.37801e-06	-0.34678	0.677	0.684	0.0299332	T_cells
SEC62.1	1.55028e-06	-0.360143	0.448	0.471	0.0336751	T_cells
TTC3.1	1.76054e-06	-0.475717	0.256	0.307	0.0382425	T_cells
FTH1.1	1.98895e-06	0.650514	0.856	0.832	0.0432039	T_cells
NDUFC2.1	2.04509e-06	-0.412065	0.224	0.279	0.0444234	T_cells
CAPNS1.1	2.59138e-06	-0.349527	0.219	0.275	0.05629	T_cells
TOB1.1	2.62671e-06	-0.406223	0.291	0.338	0.0570574	T_cells
CALM2.1	2.70617e-06	-0.299231	0.563	0.566	0.0587833	T_cells
COX6A1.1	3.03549e-06	-0.388743	0.425	0.449	0.0659368	T_cells
TMEM123.1	5.12168e-06	-0.298856	0.242	0.293	0.111253	T_cells
DYNC1I2.1	5.69602e-06	-0.368027	0.219	0.274	0.123729	T_cells
SET.1	7.3924e-06	-0.303169	0.52	0.54	0.160578	T_cells
EIF3L.1	1.22436e-05	-0.302566	0.237	0.29	0.265955	T_cells
CIRBP.1	1.22903e-05	-0.409404	0.449	0.461	0.26697	T_cells
NDUFB4.1	1.32188e-05	-0.340833	0.274	0.321	0.287138	T_cells
MGST3.1	1.64698e-05	-0.452364	0.23	0.276	0.357757	T_cells
EIF4G2.1	1.86635e-05	-0.387202	0.343	0.381	0.405409	T_cells
SKP1.1	1.95228e-05	-0.310466	0.524	0.533	0.424073	T_cells
NOP53.1	2.56635e-05	-0.427328	0.348	0.377	0.557463	T_cells
ANXA11.1	2.67652e-05	-0.467735	0.294	0.329	0.581394	T_cells
AHNAK.1	2.84476e-05	-0.261829	0.419	0.454	0.617939	T_cells
RPS27L.1	3.72769e-05	-0.345047	0.334	0.37	0.80973	T_cells
DDT.1	5.21399e-05	-0.323025	0.21	0.258	1	T_cells
ATRAID.1	5.31542e-05	-0.365576	0.21	0.256	1	T_cells
RNH1.1	5.97394e-05	-0.316	0.21	0.257	1	T_cells
VDAC2.1	6.21137e-05	-0.407357	0.239	0.281	1	T_cells
WDR83OS.1	6.44063e-05	-0.385691	0.299	0.336	1	T_cells
TMED10.1	6.48309e-05	-0.359185	0.237	0.282	1	T_cells
CD55.1	7.11248e-05	-0.440343	0.245	0.291	1	T_cells
SERBP1.1	8.24934e-05	-0.388994	0.4	0.424	1	T_cells
PRDX6.1	8.68766e-05	-0.354287	0.265	0.305	1	T_cells
EIF4B.1	0.000126732	-0.339338	0.345	0.376	1	T_cells
ATP5MC2.1	0.00012914	-0.299043	0.508	0.509	1	T_cells
YBX1.1	0.000142762	-0.269426	0.484	0.498	1	T_cells
PDIA6.1	0.000155324	-0.428062	0.268	0.305	1	T_cells
TOMM20.1	0.000213535	-0.404836	0.319	0.345	1	T_cells
CSTB.1	0.000219528	-0.327633	0.375	0.401	1	T_cells
SRI.1	0.000226727	-0.440297	0.268	0.299	1	T_cells
BANF1	0.000232891	-0.299814	0.213	0.256	1	T_cells
OCIAD1.1	0.000267314	-0.376112	0.268	0.306	1	T_cells
ACTN4.1	0.000283038	-0.340381	0.316	0.348	1	T_cells
ARGLU1.1	0.00031825	-0.27448	0.474	0.49	1	T_cells
CD47.1	0.000335571	-0.373648	0.301	0.326	1	T_cells
CHD9.1	0.000361722	-0.2917	0.256	0.297	1	T_cells
FKBP1A.1	0.000394019	-0.436144	0.268	0.303	1	T_cells
HINT1.1	0.000423079	-0.339897	0.514	0.503	1	T_cells
SRSF6.1	0.000438593	-0.264463	0.218	0.261	1	T_cells
NME3.1	0.000584293	-0.352263	0.213	0.252	1	T_cells
EDF1	0.000606332	-0.290329	0.418	0.424	1	T_cells
NSA2.1	0.0006092	-0.301579	0.292	0.327	1	T_cells
MT-ND4L.1	0.000620671	-0.399895	0.457	0.45	1	T_cells
ATP5PO	0.00084329	-0.285576	0.245	0.284	1	T_cells
SUMO2	0.000851599	-0.269888	0.493	0.492	1	T_cells
UFC1	0.000951225	-0.268007	0.213	0.253	1	T_cells
SLC25A3.1	0.00117903	-0.256243	0.364	0.385	1	T_cells
SRSF9	0.00118502	-0.412946	0.293	0.314	1	T_cells
HLA-DRB1.1	0.00134643	1.21434	0.223	0.294	1	T_cells
RPS17.1	0.00147836	-0.322383	0.287	0.317	1	T_cells
HLA-DRA.1	0.00199884	1.75957	0.213	0.291	1	T_cells
ROMO1.1	0.00202311	-0.294819	0.235	0.268	1	T_cells
GABARAPL2.1	0.00264104	-0.316726	0.281	0.306	1	T_cells
BSG.1	0.00333626	-0.355152	0.229	0.259	1	T_cells
MRPL33.1	0.00533696	-0.343444	0.241	0.268	1	T_cells
JUN	0.00643811	0.276385	0.801	0.768	1	T_cells
EIF3A.1	0.00667411	-0.294992	0.304	0.33	1	T_cells
TPI1	0.00712507	-0.282318	0.351	0.365	1	T_cells
LY6E	0.00724556	-0.395549	0.321	0.335	1	T_cells
EID1	0.00787718	-0.35262	0.335	0.347	1	T_cells
MRFAP1.1	0.00815964	-0.257858	0.245	0.274	1	T_cells
EIF1AX	0.00846563	-0.25392	0.245	0.273	1	T_cells
KLRF1	0	2.32325	0.401	0.004	0	Endothelial_cells
TRDC	6.8744e-264	2.58023	0.422	0.01	1.49326e-259	Endothelial_cells
FGFBP2	1.15462e-205	1.99534	0.257	0.002	2.50806e-201	Endothelial_cells
GNLY	1.09919e-165	3.53852	0.46	0.031	2.38767e-161	Endothelial_cells
TYROBP	3.6493e-156	2.2381	0.615	0.061	7.92702e-152	Endothelial_cells
NKG7.2	3.08798e-147	3.8066	0.818	0.163	6.70771e-143	Endothelial_cells
TXK	1.66728e-141	1.25778	0.251	0.007	3.62167e-137	Endothelial_cells
FCER1G	2.5863e-137	2.24722	0.535	0.052	5.61796e-133	Endothelial_cells
GZMA.2	1.47876e-109	2.71808	0.663	0.123	3.21216e-105	Endothelial_cells
CST7.2	1.97489e-102	2.69289	0.701	0.156	4.28986e-98	Endothelial_cells
CD247.2	2.1431e-98	2.54099	0.61	0.117	4.65524e-94	Endothelial_cells
CTSW.2	1.70152e-93	2.3924	0.69	0.157	3.69605e-89	Endothelial_cells
CCL3.2	7.75878e-92	3.28419	0.62	0.12	1.68536e-87	Endothelial_cells
KLRD1.2	2.33366e-90	2.32081	0.615	0.124	5.06917e-86	Endothelial_cells
GZMB	4.8444e-80	2.67001	0.481	0.082	1.0523e-75	Endothelial_cells
PLAC8	7.18937e-80	1.68703	0.321	0.033	1.56168e-75	Endothelial_cells
PLEK	2.1086e-76	1.21007	0.321	0.033	4.58029e-72	Endothelial_cells
PRF1.2	4.06438e-72	2.52475	0.476	0.091	8.82865e-68	Endothelial_cells
ZEB2.1	2.6451e-68	1.86342	0.567	0.126	5.74569e-64	Endothelial_cells
FCGR3A	2.40369e-67	1.52717	0.267	0.026	5.2213e-63	Endothelial_cells
SRGN.2	6.50837e-63	1.87231	0.861	0.384	1.41375e-58	Endothelial_cells
SAMD3	4.92591e-62	1.44331	0.385	0.063	1.07001e-57	Endothelial_cells
HCST.2	6.80257e-61	1.8771	0.706	0.232	1.47765e-56	Endothelial_cells
MATK	1.29757e-55	1.35421	0.332	0.052	2.81859e-51	Endothelial_cells
CCL5.2	7.3807e-53	1.60456	0.829	0.341	1.60323e-48	Endothelial_cells
IL2RB	2.08562e-50	1.54547	0.364	0.07	4.53038e-46	Endothelial_cells
LIMD2.2	2.81363e-50	1.61106	0.508	0.136	6.11178e-46	Endothelial_cells
PYHIN1	2.55059e-47	1.41748	0.38	0.079	5.54039e-43	Endothelial_cells
CD7.2	8.76737e-47	1.76021	0.599	0.197	1.90445e-42	Endothelial_cells
DUSP2.2	1.40771e-45	1.97807	0.658	0.253	3.05783e-41	Endothelial_cells
CCL4.2	1.84037e-45	1.82515	0.84	0.458	3.99766e-41	Endothelial_cells
PFN1.2	1.70886e-44	1.65085	0.85	0.547	3.71199e-40	Endothelial_cells
SPON2	1.62441e-43	1.66798	0.31	0.057	3.52855e-39	Endothelial_cells
CORO1A.2	9.95313e-43	1.66459	0.615	0.222	2.16202e-38	Endothelial_cells
CD160	2.05621e-42	1.54383	0.278	0.048	4.46651e-38	Endothelial_cells
ITGB2.2	6.48598e-42	1.62323	0.433	0.114	1.40888e-37	Endothelial_cells
RAC2.2	2.49812e-40	1.55043	0.572	0.201	5.42642e-36	Endothelial_cells
ARHGDIB.2	1.00265e-36	1.29809	0.759	0.382	2.17795e-32	Endothelial_cells
GZMM.2	4.8234e-36	1.50233	0.401	0.112	1.04774e-31	Endothelial_cells
CD69.2	9.86751e-35	0.983385	0.77	0.317	2.14342e-30	Endothelial_cells
SH3BGRL3.2	3.42305e-34	1.42952	0.791	0.461	7.43556e-30	Endothelial_cells
DOK2	1.58725e-33	1.24513	0.321	0.076	3.44783e-29	Endothelial_cells
CLIC3	3.52631e-33	1.44019	0.305	0.071	7.65986e-29	Endothelial_cells
CD37.2	6.33746e-33	1.34188	0.545	0.198	1.37662e-28	Endothelial_cells
PTPRC.2	1.00702e-32	1.14349	0.711	0.309	2.18746e-28	Endothelial_cells
TMSB4X.2	1.67946e-32	0.886966	0.973	0.863	3.64812e-28	Endothelial_cells
PTGDR	2.34756e-32	1.05765	0.251	0.049	5.09938e-28	Endothelial_cells
SLA.2	3.7301e-32	1.27453	0.406	0.116	8.10253e-28	Endothelial_cells
IL2RG.2	4.92822e-32	1.30705	0.481	0.163	1.07051e-27	Endothelial_cells
LCP1.2	1.01493e-30	1.20209	0.567	0.223	2.20463e-26	Endothelial_cells
HOPX.2	1.31374e-30	1.5168	0.497	0.186	2.85371e-26	Endothelial_cells
TBC1D10C.2	1.8541e-30	1.12002	0.396	0.116	4.02747e-26	Endothelial_cells
SH2D2A	1.52719e-29	0.979296	0.31	0.077	3.31736e-25	Endothelial_cells
XCL2.2	1.30431e-28	1.90908	0.46	0.167	2.83322e-24	Endothelial_cells
RIPOR2	5.54816e-28	1.00722	0.267	0.062	1.20517e-23	Endothelial_cells
CD48.2	8.39596e-28	1.18731	0.508	0.192	1.82377e-23	Endothelial_cells
LGALS3.2	1.03624e-27	-1.93577	0.118	0.543	2.25091e-23	Endothelial_cells
ACTB.2	2.24365e-27	1.08038	0.979	0.86	4.87365e-23	Endothelial_cells
LAPTM5.2	8.23458e-27	1.16332	0.492	0.18	1.78872e-22	Endothelial_cells
KLRB1.2	1.24354e-26	1.06377	0.406	0.128	2.70122e-22	Endothelial_cells
CFL1.2	1.8621e-26	1.13504	0.818	0.588	4.04485e-22	Endothelial_cells
CCL4L2.2	5.48937e-26	1.06345	0.652	0.306	1.1924e-21	Endothelial_cells
TGFB1.2	6.63274e-26	1.03265	0.449	0.167	1.44076e-21	Endothelial_cells
CLEC2B.2	3.67456e-25	1.30409	0.508	0.222	7.98188e-21	Endothelial_cells
ID1.2	4.01861e-25	-3.22801	0.043	0.425	8.72923e-21	Endothelial_cells
GPR65.2	1.52822e-24	1.24915	0.358	0.112	3.3196e-20	Endothelial_cells
ADIRF.2	1.81319e-24	-2.61976	0.027	0.412	3.93862e-20	Endothelial_cells
TAGAP.2	2.31648e-24	1.1654	0.439	0.159	5.03185e-20	Endothelial_cells
STK4.2	2.53314e-24	1.10499	0.567	0.26	5.50249e-20	Endothelial_cells
UCP2.2	4.74053e-24	0.976907	0.369	0.123	1.02974e-19	Endothelial_cells
HSPB1.2	5.396e-24	-2.33645	0.112	0.484	1.17212e-19	Endothelial_cells
B2M.2	1.80514e-23	0.720005	0.989	0.956	3.92112e-19	Endothelial_cells
ARHGAP9.2	3.29125e-23	1.23307	0.385	0.133	7.14925e-19	Endothelial_cells
CLDN4.2	4.02582e-23	-3.29933	0.075	0.439	8.74489e-19	Endothelial_cells
RBM38	5.53386e-23	0.916686	0.294	0.085	1.20206e-18	Endothelial_cells
CEMIP2.2	1.03771e-22	1.32029	0.449	0.182	2.2541e-18	Endothelial_cells
BTG1.2	1.27097e-22	1.09819	0.829	0.617	2.7608e-18	Endothelial_cells
CYTIP.2	1.55855e-22	1.12284	0.471	0.189	3.38549e-18	Endothelial_cells
LSP1.2	1.77305e-22	1.12495	0.46	0.19	3.85142e-18	Endothelial_cells
CXCR4.2	2.18277e-22	1.53669	0.578	0.288	4.74142e-18	Endothelial_cells
CD53.2	2.70236e-22	1.01182	0.422	0.161	5.87008e-18	Endothelial_cells
ADGRE5.2	2.93942e-22	1.3762	0.39	0.148	6.38501e-18	Endothelial_cells
PIK3R1.2	3.77406e-22	1.63252	0.497	0.235	8.19801e-18	Endothelial_cells
GNG2.2	4.91055e-22	1.13656	0.342	0.113	1.06667e-17	Endothelial_cells
KRT19.2	7.57843e-22	-3.38479	0.053	0.4	1.64619e-17	Endothelial_cells
ITGAL	8.40727e-22	0.916936	0.278	0.08	1.82623e-17	Endothelial_cells
CYBA.2	9.26324e-22	1.25849	0.663	0.387	2.01216e-17	Endothelial_cells
SPN.2	1.16254e-21	1.02761	0.326	0.107	2.52528e-17	Endothelial_cells
BIN2.2	1.19043e-21	0.983465	0.294	0.09	2.58585e-17	Endothelial_cells
GPSM3.2	2.42611e-21	0.986293	0.364	0.129	5.27e-17	Endothelial_cells
ELF3.2	3.24523e-21	-2.8518	0.07	0.409	7.04928e-17	Endothelial_cells
S100A4.2	4.18657e-21	0.961418	0.711	0.363	9.09406e-17	Endothelial_cells
ITGA4.2	7.09586e-21	1.05849	0.337	0.113	1.54136e-16	Endothelial_cells
MARCKS.2	9.76608e-21	-2.0647	0.005	0.339	2.12139e-16	Endothelial_cells
TACSTD2.2	1.37653e-20	-2.64092	0.021	0.354	2.99011e-16	Endothelial_cells
EMP3.2	1.6482e-20	1.18861	0.465	0.207	3.58023e-16	Endothelial_cells
GYPC.2	2.31686e-20	0.879449	0.364	0.13	5.03268e-16	Endothelial_cells
WFDC2.2	2.73254e-20	-3.07854	0.032	0.362	5.93563e-16	Endothelial_cells
PTPN6	5.97307e-20	1.20278	0.299	0.1	1.29747e-15	Endothelial_cells
TSC22D1.2	6.25322e-20	-1.95048	0.16	0.484	1.35832e-15	Endothelial_cells
AC044849.1	6.73887e-20	0.924825	0.251	0.072	1.46382e-15	Endothelial_cells
FASLG.2	1.08043e-19	0.973171	0.299	0.094	2.34692e-15	Endothelial_cells
S100A11.2	2.666e-19	-1.54603	0.38	0.643	5.79109e-15	Endothelial_cells
DENND2D	2.79767e-19	0.904718	0.251	0.074	6.07711e-15	Endothelial_cells
MYL12A.2	3.67403e-19	0.949019	0.738	0.521	7.98072e-15	Endothelial_cells
METRNL.2	4.10532e-19	1.32395	0.439	0.198	8.91757e-15	Endothelial_cells
TM4SF1.2	7.0005e-19	-2.35888	0.005	0.316	1.52065e-14	Endothelial_cells
PTPN7.2	9.523e-19	1.06238	0.283	0.093	2.06859e-14	Endothelial_cells
ATM.2	1.06379e-18	1.17483	0.422	0.185	2.31077e-14	Endothelial_cells
KRT18.2	1.11775e-18	-2.12854	0.011	0.322	2.42797e-14	Endothelial_cells
CST3	1.51544e-18	-2.02673	0.107	0.437	3.29183e-14	Endothelial_cells
FAM49B.2	1.8014e-18	1.11648	0.385	0.16	3.913e-14	Endothelial_cells
EVL.2	1.8247e-18	1.12432	0.524	0.26	3.96362e-14	Endothelial_cells
CTSH.2	1.89998e-18	-1.70218	0.016	0.327	4.12713e-14	Endothelial_cells
ALOX5AP.2	2.12673e-18	0.975909	0.417	0.171	4.61968e-14	Endothelial_cells
RARRES1.2	4.79077e-18	-3.27138	0.021	0.323	1.04065e-13	Endothelial_cells
XCL1.2	5.00871e-18	1.35529	0.364	0.144	1.08799e-13	Endothelial_cells
FMNL1.2	5.90116e-18	0.812638	0.289	0.096	1.28185e-13	Endothelial_cells
ARL4C.2	6.35419e-18	1.24601	0.513	0.268	1.38026e-13	Endothelial_cells
CD9.2	8.08879e-18	-1.26458	0.182	0.521	1.75705e-13	Endothelial_cells
APOBEC3G.2	8.26971e-18	1.17148	0.401	0.177	1.79635e-13	Endothelial_cells
DSP.2	8.53098e-18	-1.91272	0	0.294	1.8531e-13	Endothelial_cells
KRT8.2	8.58877e-18	-2.07073	0.005	0.303	1.86565e-13	Endothelial_cells
ATP1B1.2	1.10901e-17	-2.0234	0.048	0.355	2.40899e-13	Endothelial_cells
IKZF1.2	1.21794e-17	0.874908	0.326	0.118	2.64561e-13	Endothelial_cells
STAT4.2	1.39686e-17	0.768095	0.326	0.115	3.03425e-13	Endothelial_cells
AGR2.2	1.66791e-17	-2.36855	0.005	0.298	3.62303e-13	Endothelial_cells
ABHD17A.1	2.64316e-17	1.23472	0.417	0.197	5.74147e-13	Endothelial_cells
MYO1F	2.68567e-17	0.869797	0.257	0.081	5.83382e-13	Endothelial_cells
HES1.2	3.96602e-17	-2.09055	0.07	0.382	8.61498e-13	Endothelial_cells
IFITM3.2	6.80845e-17	-2.12997	0.091	0.387	1.47893e-12	Endothelial_cells
APMAP	1.10801e-16	0.959514	0.299	0.112	2.40681e-12	Endothelial_cells
APP.2	1.3522e-16	-1.69293	0.021	0.308	2.93724e-12	Endothelial_cells
GZMH.2	1.4028e-16	1.32805	0.31	0.118	3.04716e-12	Endothelial_cells
STK17B.2	1.41147e-16	0.736049	0.642	0.331	3.06598e-12	Endothelial_cells
PTPN4	1.47438e-16	0.899486	0.299	0.11	3.20265e-12	Endothelial_cells
YBX3.2	3.34074e-16	-1.25491	0.07	0.374	7.25676e-12	Endothelial_cells
PPP1R18.1	3.7654e-16	0.859425	0.31	0.117	8.1792e-12	Endothelial_cells
KLF2.2	5.22373e-16	0.74372	0.481	0.222	1.1347e-11	Endothelial_cells
AKNA.2	9.99192e-16	0.864842	0.305	0.115	2.17045e-11	Endothelial_cells
RPS29.2	1.24067e-15	0.521799	0.947	0.848	2.69498e-11	Endothelial_cells
ANXA6	1.28497e-15	0.887581	0.278	0.102	2.79121e-11	Endothelial_cells
TRAF3IP3.2	1.33937e-15	0.748985	0.332	0.128	2.90939e-11	Endothelial_cells
CHST12.1	1.37665e-15	0.799125	0.348	0.145	2.99035e-11	Endothelial_cells
TMSB10.2	1.43495e-15	0.685923	0.85	0.709	3.117e-11	Endothelial_cells
ACAP1.2	1.59924e-15	0.936307	0.39	0.17	3.47386e-11	Endothelial_cells
RAB8B.2	1.85569e-15	0.886724	0.374	0.161	4.03094e-11	Endothelial_cells
NFIB.2	1.85592e-15	-1.62123	0.005	0.27	4.03143e-11	Endothelial_cells
ANKRD44.2	1.94432e-15	0.91995	0.342	0.138	4.22345e-11	Endothelial_cells
C12orf75	2.41566e-15	1.02595	0.289	0.11	5.2473e-11	Endothelial_cells
DOCK8.2	2.57139e-15	0.888521	0.396	0.177	5.58557e-11	Endothelial_cells
LCK.2	2.7046e-15	0.73107	0.353	0.143	5.87492e-11	Endothelial_cells
WIPF1.2	2.94851e-15	0.787531	0.369	0.158	6.40475e-11	Endothelial_cells
ATF3.2	3.7066e-15	-2.25232	0.059	0.328	8.05149e-11	Endothelial_cells
EFHD2	4.08771e-15	1.22466	0.369	0.172	8.87932e-11	Endothelial_cells
IL16	4.83337e-15	0.663267	0.267	0.094	1.0499e-10	Endothelial_cells
APBB1IP.2	5.37822e-15	0.691712	0.353	0.142	1.16826e-10	Endothelial_cells
ANXA2.2	5.68139e-15	-1.45818	0.251	0.509	1.23411e-10	Endothelial_cells
DDX5.2	5.91027e-15	0.564744	0.861	0.753	1.28383e-10	Endothelial_cells
MYBL1	6.26198e-15	0.811043	0.251	0.085	1.36023e-10	Endothelial_cells
AZGP1.2	7.02893e-15	-2.12416	0.016	0.277	1.52682e-10	Endothelial_cells
PERP.2	8.22368e-15	-1.65649	0.048	0.318	1.78635e-10	Endothelial_cells
HLA-A.2	1.01053e-14	0.750446	0.856	0.731	2.19506e-10	Endothelial_cells
RHOH.2	1.04495e-14	0.820265	0.316	0.123	2.26984e-10	Endothelial_cells
GIMAP4.2	1.38538e-14	0.860491	0.364	0.161	3.00933e-10	Endothelial_cells
SOCS3.2	1.50132e-14	-2.05734	0.037	0.295	3.26117e-10	Endothelial_cells
SLPI.2	1.66486e-14	-2.09463	0.011	0.262	3.61641e-10	Endothelial_cells
PIGR.2	1.86402e-14	-3.20892	0.021	0.273	4.04902e-10	Endothelial_cells
STK17A.2	1.99586e-14	1.17758	0.439	0.229	4.3354e-10	Endothelial_cells
STK10	2.13723e-14	0.799236	0.273	0.102	4.64248e-10	Endothelial_cells
PTMA	2.1913e-14	0.564945	0.957	0.889	4.75995e-10	Endothelial_cells
ETS2.2	3.23749e-14	-1.59076	0.043	0.301	7.03247e-10	Endothelial_cells
FYN.2	3.24356e-14	0.751576	0.385	0.171	7.04565e-10	Endothelial_cells
MEIS2.2	3.40809e-14	-1.59832	0.032	0.287	7.40306e-10	Endothelial_cells
PIP4K2A.2	3.73869e-14	0.723278	0.342	0.146	8.12119e-10	Endothelial_cells
SH3KBP1.2	4.10534e-14	0.665174	0.321	0.13	8.91762e-10	Endothelial_cells
CCL3L1	4.9866e-14	0.889775	0.262	0.093	1.08319e-09	Endothelial_cells
SYTL3.2	5.07187e-14	0.774484	0.342	0.145	1.10171e-09	Endothelial_cells
FXYD3.2	5.47362e-14	-1.57993	0.016	0.263	1.18898e-09	Endothelial_cells
LITAF	5.83134e-14	1.08607	0.492	0.276	1.26668e-09	Endothelial_cells
CELF2.2	7.3016e-14	0.924543	0.374	0.171	1.58605e-09	Endothelial_cells
ABI3	8.76051e-14	0.81271	0.262	0.099	1.90296e-09	Endothelial_cells
LAT.2	9.62112e-14	0.688477	0.299	0.118	2.0899e-09	Endothelial_cells
KRT7.2	1.05896e-13	-1.88596	0.032	0.279	2.30027e-09	Endothelial_cells
MBP.2	1.17254e-13	0.912706	0.396	0.197	2.547e-09	Endothelial_cells
MAPK1	1.2103e-13	0.71539	0.289	0.114	2.62901e-09	Endothelial_cells
GIMAP7.2	1.25502e-13	0.924513	0.401	0.189	2.72616e-09	Endothelial_cells
CLDN3.2	1.30367e-13	-2.23801	0.032	0.276	2.83184e-09	Endothelial_cells
IFITM2	1.91503e-13	0.872976	0.604	0.384	4.15983e-09	Endothelial_cells
CTSB.2	2.03067e-13	-1.37033	0.091	0.351	4.41101e-09	Endothelial_cells
GMFG.2	2.21174e-13	0.735289	0.406	0.192	4.80434e-09	Endothelial_cells
NR4A2.2	2.77126e-13	1.06349	0.615	0.405	6.01973e-09	Endothelial_cells
HLA-C.2	3.36364e-13	0.709971	0.813	0.708	7.30651e-09	Endothelial_cells
ZNF331.2	3.51176e-13	1.32804	0.412	0.217	7.62825e-09	Endothelial_cells
RHOF.2	6.15936e-13	0.615645	0.273	0.105	1.33794e-08	Endothelial_cells
TRBC2.2	6.41602e-13	0.430186	0.497	0.234	1.39369e-08	Endothelial_cells
ID3.2	8.52103e-13	-2.13173	0.059	0.293	1.85094e-08	Endothelial_cells
LINC01871.2	8.58341e-13	0.848243	0.385	0.179	1.86449e-08	Endothelial_cells
ELF1.2	1.06752e-12	0.979204	0.503	0.297	2.31887e-08	Endothelial_cells
AC114760.2.2	1.09702e-12	0.816175	0.396	0.185	2.38294e-08	Endothelial_cells
TNFSF10.2	1.48527e-12	-1.32189	0.144	0.401	3.2263e-08	Endothelial_cells
RASGEF1B.2	1.63866e-12	0.836733	0.401	0.199	3.55949e-08	Endothelial_cells
CREM.2	2.27288e-12	1.01127	0.374	0.189	4.93716e-08	Endothelial_cells
SKAP1.2	2.67079e-12	0.59723	0.299	0.123	5.80148e-08	Endothelial_cells
RNF125	2.83327e-12	0.497557	0.262	0.102	6.15442e-08	Endothelial_cells
CTSC.2	2.94194e-12	0.707109	0.348	0.159	6.39048e-08	Endothelial_cells
CSK	3.36974e-12	0.885516	0.262	0.108	7.31975e-08	Endothelial_cells
ARPC2.2	3.40511e-12	0.988335	0.631	0.466	7.39658e-08	Endothelial_cells
HLA-DRA.2	6.68625e-12	-2.85986	0.053	0.275	1.45239e-07	Endothelial_cells
RUNX3.2	7.01938e-12	0.498973	0.417	0.194	1.52475e-07	Endothelial_cells
IKZF3.2	7.30883e-12	0.730311	0.273	0.11	1.58762e-07	Endothelial_cells
LEPROTL1.2	7.31699e-12	0.710742	0.401	0.201	1.5894e-07	Endothelial_cells
SPINT2.2	8.17164e-12	-1.34311	0.091	0.327	1.77504e-07	Endothelial_cells
AQP3.2	8.95529e-12	-1.73288	0.07	0.294	1.94527e-07	Endothelial_cells
RGS1.2	9.53363e-12	1.14352	0.433	0.233	2.0709e-07	Endothelial_cells
IER3.2	9.53384e-12	-1.80066	0.096	0.328	2.07094e-07	Endothelial_cells
SYNE1	9.61889e-12	0.747288	0.305	0.132	2.08942e-07	Endothelial_cells
IFNG.2	1.15094e-11	0.721181	0.417	0.204	2.50007e-07	Endothelial_cells
REL.2	1.22271e-11	0.915438	0.545	0.354	2.65597e-07	Endothelial_cells
MTRNR2L8.2	1.60835e-11	-0.742481	0.743	0.867	3.49365e-07	Endothelial_cells
PTMS.2	1.72938e-11	-1.24347	0.08	0.312	3.75655e-07	Endothelial_cells
HCLS1.2	1.94323e-11	0.474155	0.305	0.131	4.22108e-07	Endothelial_cells
RHOG	1.97361e-11	0.729591	0.294	0.131	4.28708e-07	Endothelial_cells
DDIT4.2	3.15139e-11	1.25404	0.422	0.23	6.84544e-07	Endothelial_cells
IFITM1	3.39853e-11	0.914241	0.283	0.13	7.38228e-07	Endothelial_cells
JUND.2	3.76583e-11	0.661742	0.941	0.821	8.18013e-07	Endothelial_cells
DSTN.2	4.16578e-11	-1.32027	0.23	0.443	9.04891e-07	Endothelial_cells
SAMSN1.2	4.59037e-11	0.756458	0.422	0.211	9.9712e-07	Endothelial_cells
CDC42SE1.2	5.11759e-11	0.941398	0.487	0.298	1.11164e-06	Endothelial_cells
CD99.2	5.176e-11	0.867414	0.561	0.384	1.12433e-06	Endothelial_cells
TOB1.2	5.41464e-11	-1.09955	0.102	0.332	1.17617e-06	Endothelial_cells
CD59.2	6.89108e-11	-1.26613	0.053	0.263	1.49688e-06	Endothelial_cells
ICAM3.2	7.27772e-11	0.626711	0.305	0.137	1.58087e-06	Endothelial_cells
APLP2.2	8.5303e-11	-1.27114	0.107	0.323	1.85295e-06	Endothelial_cells
PTGER4.2	9.4952e-11	0.644681	0.412	0.203	2.06255e-06	Endothelial_cells
MT-ND1.2	1.03817e-10	-0.566447	0.888	0.915	2.25511e-06	Endothelial_cells
CALM1.2	1.25026e-10	0.745503	0.69	0.567	2.71582e-06	Endothelial_cells
EGR1.2	1.31103e-10	-1.28447	0.257	0.49	2.84783e-06	Endothelial_cells
ITM2B.2	1.80192e-10	-0.785939	0.652	0.735	3.91414e-06	Endothelial_cells
CLU.2	2.04793e-10	-1.24215	0.144	0.383	4.44852e-06	Endothelial_cells
NFKBID.2	2.06739e-10	1.03558	0.326	0.16	4.49078e-06	Endothelial_cells
RARRES3.1	2.57624e-10	0.909348	0.487	0.308	5.59612e-06	Endothelial_cells
LIMA1.2	2.72642e-10	-1.1247	0.07	0.274	5.92232e-06	Endothelial_cells
MAP3K8	3.18869e-10	0.65682	0.289	0.132	6.92647e-06	Endothelial_cells
PSMB9.2	3.70107e-10	0.946953	0.38	0.214	8.03946e-06	Endothelial_cells
RPS6.2	3.74569e-10	-0.522158	0.802	0.876	8.1364e-06	Endothelial_cells
GSN.2	4.93442e-10	-1.68577	0.064	0.259	1.07185e-05	Endothelial_cells
BTN3A2	7.55979e-10	0.623842	0.294	0.14	1.64214e-05	Endothelial_cells
DRAP1.2	7.73435e-10	0.880382	0.401	0.231	1.68006e-05	Endothelial_cells
AC245297.3.2	8.62602e-10	0.71089	0.358	0.185	1.87374e-05	Endothelial_cells
SYPL1.2	9.19824e-10	-0.970621	0.07	0.268	1.99804e-05	Endothelial_cells
JUNB	9.71726e-10	-0.808019	0.695	0.783	2.11078e-05	Endothelial_cells
CITED2.2	1.00093e-09	0.56811	0.369	0.187	2.17422e-05	Endothelial_cells
TMEM123.2	1.06718e-09	-1.00303	0.086	0.285	2.31812e-05	Endothelial_cells
SLC9A3R1.2	1.10471e-09	0.892263	0.31	0.159	2.39964e-05	Endothelial_cells
S100A6.2	1.26115e-09	-0.882318	0.674	0.747	2.73946e-05	Endothelial_cells
MRPS6	1.31744e-09	0.827296	0.267	0.126	2.86174e-05	Endothelial_cells
RPS8.2	1.45182e-09	-0.467324	0.882	0.903	3.15364e-05	Endothelial_cells
MSN.2	1.51002e-09	0.562951	0.417	0.229	3.28005e-05	Endothelial_cells
MT-CYB.2	1.75195e-09	-0.468359	0.957	0.976	3.80558e-05	Endothelial_cells
ATP1A1.2	2.02398e-09	-0.92278	0.134	0.344	4.39648e-05	Endothelial_cells
NFIC.2	2.32974e-09	-0.973774	0.07	0.262	5.06066e-05	Endothelial_cells
SLC38A1.2	2.50867e-09	0.600308	0.305	0.15	5.44934e-05	Endothelial_cells
ATP5F1E.2	3.11958e-09	0.555034	0.738	0.608	6.77636e-05	Endothelial_cells
KLF6.2	3.50473e-09	0.559913	0.722	0.514	7.61298e-05	Endothelial_cells
GOLGB1.2	3.8238e-09	-0.999339	0.193	0.396	8.30606e-05	Endothelial_cells
ETS1.2	3.89247e-09	0.765939	0.449	0.262	8.45522e-05	Endothelial_cells
DNTTIP2	3.9061e-09	0.754198	0.342	0.188	8.48482e-05	Endothelial_cells
ID2.2	4.67147e-09	0.647575	0.588	0.397	0.000101474	Endothelial_cells
VPS37B	4.71084e-09	0.824503	0.326	0.172	0.000102329	Endothelial_cells
TMEM14C.2	5.34593e-09	-0.755327	0.07	0.264	0.000116124	Endothelial_cells
RGS2.2	6.05677e-09	0.669957	0.332	0.167	0.000131565	Endothelial_cells
ANXA5	6.16108e-09	-0.985208	0.102	0.296	0.000133831	Endothelial_cells
TRBC1.2	8.80254e-09	0.588128	0.299	0.144	0.000191209	Endothelial_cells
RPLP0.2	8.85465e-09	-0.593342	0.626	0.734	0.000192341	Endothelial_cells
ARHGEF1.2	9.77693e-09	0.702985	0.289	0.145	0.000212375	Endothelial_cells
TPST2	1.02017e-08	0.713312	0.267	0.13	0.000221601	Endothelial_cells
CCND3	1.03727e-08	0.769287	0.294	0.153	0.000225316	Endothelial_cells
FYB1.2	1.15071e-08	0.491285	0.417	0.222	0.000249957	Endothelial_cells
RPL8.2	1.1759e-08	-0.519013	0.711	0.819	0.00025543	Endothelial_cells
MT-CO3.2	1.25272e-08	-0.417543	0.973	0.989	0.000272115	Endothelial_cells
RPL12.1	1.45399e-08	-0.42268	0.765	0.849	0.000315836	Endothelial_cells
SEPT7.2	1.62517e-08	0.680496	0.599	0.44	0.000353019	Endothelial_cells
VASP	1.81779e-08	0.71204	0.353	0.2	0.00039486	Endothelial_cells
MCL1.2	1.89615e-08	0.774761	0.578	0.395	0.000411882	Endothelial_cells
CARD16	1.90725e-08	0.705905	0.257	0.123	0.000414292	Endothelial_cells
NPC2.2	2.14711e-08	-1.12147	0.166	0.354	0.000466396	Endothelial_cells
RPL10	2.59054e-08	0.275247	0.989	0.944	0.000562717	Endothelial_cells
RTN4.2	2.7558e-08	-0.999108	0.203	0.385	0.000598616	Endothelial_cells
PPP2R5C.2	3.28513e-08	0.733842	0.449	0.291	0.000713595	Endothelial_cells
HLA-B.2	3.84653e-08	0.547839	0.813	0.736	0.000835542	Endothelial_cells
HLA-DRB1.2	4.06311e-08	-2.10959	0.107	0.278	0.000882589	Endothelial_cells
HEBP2.2	4.37689e-08	-0.87972	0.123	0.309	0.000950747	Endothelial_cells
JUN.1	4.46309e-08	-0.750851	0.642	0.784	0.000969473	Endothelial_cells
TERF2IP.2	4.55672e-08	0.623514	0.444	0.281	0.00098981	Endothelial_cells
BRI3.2	5.52094e-08	-1.00494	0.107	0.28	0.00119926	Endothelial_cells
GBP2	5.66465e-08	0.654675	0.321	0.176	0.00123047	Endothelial_cells
APOBEC3C.2	5.75864e-08	0.617197	0.305	0.163	0.00125089	Endothelial_cells
SUN2	5.89717e-08	0.580177	0.283	0.148	0.00128098	Endothelial_cells
RPS27.2	6.05056e-08	0.348484	0.984	0.945	0.0013143	Endothelial_cells
ARPC4.2	6.3645e-08	0.678734	0.353	0.207	0.0013825	Endothelial_cells
RBM39.2	6.87737e-08	0.617361	0.674	0.52	0.0014939	Endothelial_cells
TCEAL4.2	7.39249e-08	-0.735855	0.086	0.266	0.0016058	Endothelial_cells
PTPN22.2	7.4093e-08	0.502224	0.299	0.147	0.00160945	Endothelial_cells
KTN1.2	1.19719e-07	-0.867355	0.326	0.486	0.00260054	Endothelial_cells
PRKCH.2	1.22592e-07	0.556273	0.289	0.153	0.00266294	Endothelial_cells
IRF1	1.28084e-07	0.610432	0.455	0.288	0.00278223	Endothelial_cells
UBB.1	1.31996e-07	0.620228	0.69	0.535	0.00286723	Endothelial_cells
CD3E.2	1.66237e-07	0.58676	0.385	0.221	0.003611	Endothelial_cells
TSC22D3.2	1.76368e-07	0.767886	0.513	0.354	0.00383106	Endothelial_cells
CD74.1	2.04171e-07	-2.16723	0.299	0.448	0.004435	Endothelial_cells
CLK1.2	2.13816e-07	0.68127	0.444	0.284	0.00464452	Endothelial_cells
ACTR3.2	2.16696e-07	0.775469	0.396	0.256	0.00470707	Endothelial_cells
CNOT2.1	2.3033e-07	1.04346	0.326	0.197	0.00500324	Endothelial_cells
RPS18	2.47464e-07	-0.340819	0.893	0.917	0.00537542	Endothelial_cells
VMP1.2	2.49712e-07	-0.898595	0.299	0.474	0.00542424	Endothelial_cells
NCOA7.2	2.55095e-07	-1.31393	0.102	0.26	0.00554116	Endothelial_cells
RPLP1	2.88689e-07	-0.337231	0.941	0.959	0.00627089	Endothelial_cells
EVI2A.2	3.19485e-07	0.695867	0.257	0.128	0.00693985	Endothelial_cells
CD96.2	3.62172e-07	0.663286	0.283	0.148	0.00786711	Endothelial_cells
IQGAP2	3.86396e-07	0.604838	0.299	0.165	0.00839329	Endothelial_cells
CLIC1.1	3.97187e-07	0.614566	0.647	0.513	0.00862769	Endothelial_cells
AKAP13.2	4.12116e-07	0.689071	0.465	0.309	0.00895199	Endothelial_cells
PPIA	4.17161e-07	0.543004	0.695	0.537	0.00906156	Endothelial_cells
AREG	4.37382e-07	1.17413	0.262	0.142	0.00950081	Endothelial_cells
MTRNR2L12.2	4.4731e-07	-0.642258	0.652	0.751	0.00971648	Endothelial_cells
SEPT9.2	4.80114e-07	0.609711	0.305	0.168	0.010429	Endothelial_cells
PRMT2.1	4.86461e-07	0.591519	0.342	0.208	0.0105669	Endothelial_cells
ARPC5L	4.89179e-07	0.534366	0.299	0.17	0.010626	Endothelial_cells
IL32.2	6.70734e-07	0.939314	0.465	0.335	0.0145697	Endothelial_cells
RPL5.2	7.0409e-07	-0.423195	0.765	0.831	0.0152942	Endothelial_cells
OSTF1.2	7.08347e-07	0.695396	0.348	0.216	0.0153867	Endothelial_cells
CD46.2	7.15469e-07	-0.784381	0.187	0.354	0.0155414	Endothelial_cells
PIM3.2	7.27124e-07	-0.977193	0.128	0.287	0.0157946	Endothelial_cells
RORA.2	7.75223e-07	0.515313	0.39	0.238	0.0168394	Endothelial_cells
TIMP1.2	8.37384e-07	-0.931249	0.15	0.317	0.0181896	Endothelial_cells
CTSD	8.61108e-07	0.71542	0.444	0.302	0.018705	Endothelial_cells
HSPA1A.2	9.24901e-07	-0.562023	0.289	0.48	0.0200907	Endothelial_cells
GTF3A.2	1.29971e-06	0.505357	0.305	0.177	0.0282322	Endothelial_cells
TNFAIP3.2	1.39868e-06	0.426148	0.444	0.272	0.0303822	Endothelial_cells
C1orf56	1.55012e-06	0.695691	0.401	0.266	0.0336716	Endothelial_cells
CDC42.1	1.59739e-06	0.593329	0.631	0.503	0.0346985	Endothelial_cells
RAP1B.2	1.68011e-06	0.584664	0.476	0.337	0.0364953	Endothelial_cells
CKLF.2	1.73857e-06	0.502116	0.385	0.236	0.0377653	Endothelial_cells
CNOT6L.2	1.83723e-06	0.747129	0.31	0.187	0.0399084	Endothelial_cells
CLEC2D.2	2.12415e-06	0.623408	0.353	0.21	0.0461408	Endothelial_cells
SEPT6.2	2.18986e-06	0.597978	0.267	0.148	0.0475682	Endothelial_cells
PCSK7.2	2.29146e-06	0.590952	0.332	0.198	0.0497751	Endothelial_cells
SELENOM.2	2.35768e-06	-0.810044	0.112	0.266	0.0512136	Endothelial_cells
TM9SF3.2	2.58294e-06	-0.798233	0.139	0.29	0.0561066	Endothelial_cells
JAK1.2	3.40197e-06	0.706803	0.428	0.313	0.0738976	Endothelial_cells
RRBP1.2	3.45425e-06	-0.891015	0.134	0.283	0.0750332	Endothelial_cells
EIF1.2	3.46567e-06	0.333609	0.834	0.798	0.0752812	Endothelial_cells
SPTBN1.2	3.74386e-06	-0.988177	0.112	0.256	0.0813241	Endothelial_cells
ARPC1B.2	3.87004e-06	0.583886	0.417	0.286	0.0840651	Endothelial_cells
GLIPR1.2	3.95887e-06	0.445874	0.267	0.144	0.0859945	Endothelial_cells
PEBP1.2	4.0321e-06	-0.697783	0.251	0.407	0.0875853	Endothelial_cells
H2AFJ.2	4.06045e-06	-1.01988	0.134	0.278	0.0882012	Endothelial_cells
ZFP36L1.2	4.17913e-06	-0.452861	0.567	0.686	0.0907791	Endothelial_cells
EEF2.2	4.52148e-06	-0.799734	0.353	0.482	0.0982157	Endothelial_cells
VAMP2.2	4.56629e-06	0.551719	0.471	0.343	0.099189	Endothelial_cells
TPM3.2	5.04768e-06	0.494084	0.551	0.41	0.109646	Endothelial_cells
PPDPF.2	5.72393e-06	-0.743474	0.492	0.589	0.124335	Endothelial_cells
RPL34	6.01763e-06	-0.272123	0.925	0.924	0.130715	Endothelial_cells
CANX.2	6.25124e-06	-0.719771	0.203	0.357	0.135789	Endothelial_cells
SUB1.2	6.32681e-06	0.563351	0.492	0.372	0.137431	Endothelial_cells
RPS15A.2	6.48934e-06	0.344087	0.925	0.87	0.140961	Endothelial_cells
GLUL.2	7.55397e-06	-0.58804	0.16	0.323	0.164087	Endothelial_cells
BST2	8.04781e-06	0.375996	0.348	0.208	0.174815	Endothelial_cells
IDS.2	8.53694e-06	0.716778	0.396	0.266	0.185439	Endothelial_cells
CDC42SE2.2	8.89212e-06	0.421169	0.358	0.222	0.193155	Endothelial_cells
RNF213.2	1.02179e-05	0.49828	0.417	0.287	0.221953	Endothelial_cells
HNRNPA3	1.14484e-05	0.47123	0.631	0.486	0.248682	Endothelial_cells
TUBB4B.2	1.27094e-05	-0.689536	0.155	0.304	0.276074	Endothelial_cells
RPL36.1	1.28734e-05	-0.355972	0.834	0.847	0.279637	Endothelial_cells
ST13.2	1.38326e-05	-0.76928	0.257	0.396	0.300471	Endothelial_cells
RPL10A.2	1.39254e-05	-0.390354	0.749	0.792	0.302487	Endothelial_cells
MBNL1.2	1.41122e-05	0.420871	0.471	0.321	0.306546	Endothelial_cells
TECR.2	1.74902e-05	-0.658972	0.118	0.255	0.379922	Endothelial_cells
CYCS.2	1.89198e-05	1.04392	0.449	0.312	0.410975	Endothelial_cells
ARF6.2	1.96156e-05	0.697612	0.46	0.338	0.426089	Endothelial_cells
ARPC3.2	2.02707e-05	0.530413	0.578	0.454	0.44032	Endothelial_cells
HSPA8.2	2.06725e-05	0.431899	0.604	0.484	0.449049	Endothelial_cells
PPA1.2	2.4508e-05	-0.792253	0.134	0.264	0.532362	Endothelial_cells
DNAJC1	2.45464e-05	0.47011	0.267	0.157	0.533197	Endothelial_cells
FOSL2.2	2.48037e-05	0.625557	0.444	0.321	0.538786	Endothelial_cells
JOSD1	2.66718e-05	0.617658	0.262	0.157	0.579365	Endothelial_cells
PHF20.2	2.67203e-05	0.495201	0.294	0.181	0.580418	Endothelial_cells
EIF3G	2.72833e-05	0.543105	0.422	0.308	0.592647	Endothelial_cells
FXYD5.2	2.88945e-05	0.517188	0.455	0.326	0.627647	Endothelial_cells
LMO4	2.95497e-05	0.650084	0.294	0.183	0.641879	Endothelial_cells
YWHAE.2	3.25991e-05	-0.577824	0.289	0.428	0.708119	Endothelial_cells
CD52.2	3.54825e-05	0.509594	0.396	0.253	0.770752	Endothelial_cells
CEBPB.2	3.63939e-05	-0.928617	0.214	0.341	0.790549	Endothelial_cells
PSAP	4.12008e-05	-0.666034	0.203	0.344	0.894963	Endothelial_cells
RPS20	4.53547e-05	-0.410671	0.519	0.632	0.985194	Endothelial_cells
PSME2.1	4.64942e-05	0.604099	0.342	0.231	1	Endothelial_cells
RPL23.2	5.11603e-05	-0.417694	0.535	0.621	1	Endothelial_cells
HLA-E.2	5.94706e-05	0.352788	0.695	0.607	1	Endothelial_cells
NOP53.2	6.29876e-05	-0.642779	0.241	0.373	1	Endothelial_cells
SLC2A3.2	6.70776e-05	0.439768	0.455	0.311	1	Endothelial_cells
EIF4G2.2	6.72575e-05	-0.724887	0.251	0.374	1	Endothelial_cells
MT-ND2	7.01701e-05	-0.351263	0.856	0.875	1	Endothelial_cells
TENT5C.2	7.10975e-05	0.512014	0.251	0.149	1	Endothelial_cells
ZBTB20.2	7.84227e-05	-0.689543	0.214	0.346	1	Endothelial_cells
PAXX.2	7.87156e-05	0.494756	0.289	0.186	1	Endothelial_cells
TMA7.2	8.23207e-05	0.418777	0.636	0.547	1	Endothelial_cells
FOXN3	9.22284e-05	0.445871	0.31	0.2	1	Endothelial_cells
ASH1L.1	9.31461e-05	-0.650608	0.171	0.301	1	Endothelial_cells
TRA2A.2	9.32611e-05	0.596261	0.455	0.343	1	Endothelial_cells
RPS9	9.47154e-05	-0.361102	0.722	0.789	1	Endothelial_cells
TXN.2	9.4942e-05	-0.680448	0.203	0.331	1	Endothelial_cells
TMBIM6.2	9.61487e-05	-0.613915	0.455	0.543	1	Endothelial_cells
MGST3.2	9.95301e-05	-0.695264	0.144	0.266	1	Endothelial_cells
HLA-F.2	0.000107455	0.529298	0.369	0.26	1	Endothelial_cells
S100A10	0.00010905	-0.676593	0.396	0.503	1	Endothelial_cells
LAPTM4A.2	0.000112204	-0.346324	0.251	0.384	1	Endothelial_cells
SELENOW.2	0.000114469	-0.656377	0.257	0.386	1	Endothelial_cells
GNAI2.2	0.000121998	0.416818	0.46	0.337	1	Endothelial_cells
DNAJB6.2	0.000123105	0.508588	0.406	0.291	1	Endothelial_cells
CCNH.2	0.000129353	0.556777	0.305	0.201	1	Endothelial_cells
DUT	0.000129854	-0.516588	0.128	0.252	1	Endothelial_cells
GNAS	0.000135225	-0.500675	0.519	0.618	1	Endothelial_cells
RPL22.1	0.000140723	-0.324651	0.706	0.764	1	Endothelial_cells
AKAP9.2	0.000140933	-0.60167	0.289	0.413	1	Endothelial_cells
ACTG1.2	0.000145493	0.388459	0.813	0.767	1	Endothelial_cells
LMAN1.2	0.000148543	-0.598191	0.134	0.253	1	Endothelial_cells
CALM3.1	0.000150682	0.639649	0.305	0.205	1	Endothelial_cells
RPL36A	0.000153022	-0.391298	0.588	0.684	1	Endothelial_cells
MT-ND4.2	0.000153975	-0.267434	0.93	0.967	1	Endothelial_cells
SNRPB	0.000160633	0.495332	0.38	0.274	1	Endothelial_cells
DBI	0.000169718	0.625765	0.412	0.296	1	Endothelial_cells
TLN1.2	0.000170077	0.47793	0.364	0.252	1	Endothelial_cells
RPS4X.2	0.000176554	-0.307298	0.797	0.836	1	Endothelial_cells
ZNF207	0.000176563	0.533964	0.38	0.268	1	Endothelial_cells
PSME1	0.000185975	0.475519	0.497	0.404	1	Endothelial_cells
CLDND1.2	0.000187078	0.808262	0.278	0.187	1	Endothelial_cells
TTC14	0.000187932	0.498237	0.251	0.155	1	Endothelial_cells
PRDX1.2	0.000196856	-0.500658	0.273	0.401	1	Endothelial_cells
RPL13A	0.000200301	-0.316014	0.786	0.812	1	Endothelial_cells
KMT2E.2	0.000210256	0.476262	0.508	0.393	1	Endothelial_cells
NEAT1.2	0.000231449	-0.597474	0.818	0.843	1	Endothelial_cells
TOMM20.2	0.00024431	-0.545324	0.219	0.342	1	Endothelial_cells
SELENOK.2	0.00028593	0.499173	0.444	0.339	1	Endothelial_cells
TMEM59.2	0.000286483	-0.530687	0.348	0.45	1	Endothelial_cells
RPL28.2	0.00029462	0.270527	0.925	0.899	1	Endothelial_cells
EIF4B.2	0.000342376	-0.568776	0.251	0.371	1	Endothelial_cells
PRELID1.1	0.000345814	0.546338	0.337	0.238	1	Endothelial_cells
RAC1.2	0.000357216	-0.562118	0.316	0.418	1	Endothelial_cells
ANKRD28.2	0.000365475	0.406436	0.278	0.178	1	Endothelial_cells
DDX24.2	0.000376104	0.458074	0.535	0.415	1	Endothelial_cells
OAZ1.2	0.000422317	0.277697	0.615	0.512	1	Endothelial_cells
KDM6B.2	0.000441047	0.93237	0.321	0.235	1	Endothelial_cells
COPE	0.000464524	0.379754	0.321	0.223	1	Endothelial_cells
NAMPT	0.000487946	-0.680005	0.155	0.268	1	Endothelial_cells
DIAPH1.2	0.000492203	0.445849	0.257	0.167	1	Endothelial_cells
HSP90AB1.2	0.000494383	-0.347385	0.674	0.749	1	Endothelial_cells
BAG1.2	0.000495948	-0.57074	0.15	0.261	1	Endothelial_cells
SYNRG.2	0.000497946	0.555241	0.267	0.179	1	Endothelial_cells
USP15.2	0.000507981	0.390508	0.31	0.211	1	Endothelial_cells
CSNK1A1.2	0.000515082	-0.588494	0.262	0.365	1	Endothelial_cells
VPS28	0.000517624	0.591138	0.38	0.275	1	Endothelial_cells
SPRY1.2	0.000531007	-0.834665	0.155	0.267	1	Endothelial_cells
PNRC1.2	0.000603367	0.338207	0.631	0.543	1	Endothelial_cells
CNN2	0.000660508	0.368553	0.257	0.167	1	Endothelial_cells
TRIR	0.000670258	0.364484	0.449	0.34	1	Endothelial_cells
ABRACL.2	0.000711265	0.332964	0.267	0.174	1	Endothelial_cells
KDELR1.2	0.000735567	-0.439366	0.155	0.266	1	Endothelial_cells
CAP1.2	0.000738222	0.529058	0.374	0.287	1	Endothelial_cells
PRDX6.2	0.00074467	-0.432514	0.182	0.297	1	Endothelial_cells
EMD	0.000758291	0.396875	0.273	0.183	1	Endothelial_cells
SRI.2	0.000768724	-0.61603	0.187	0.293	1	Endothelial_cells
GCC2	0.000814743	-0.610821	0.278	0.386	1	Endothelial_cells
CTNNB1.2	0.000817186	-0.432663	0.289	0.399	1	Endothelial_cells
FOS	0.000828606	-0.413474	0.733	0.804	1	Endothelial_cells
SEM1	0.000831455	-0.497026	0.203	0.309	1	Endothelial_cells
HSP90B1.2	0.000856631	-0.368991	0.364	0.484	1	Endothelial_cells
PKM.2	0.000939702	-0.571536	0.257	0.357	1	Endothelial_cells
AC020916.1.2	0.000971058	0.76048	0.305	0.216	1	Endothelial_cells
NFKBIA.1	0.000988256	0.738924	0.465	0.387	1	Endothelial_cells
GUK1	0.000992008	0.493112	0.46	0.36	1	Endothelial_cells
EIF3E.2	0.000992737	-0.418951	0.278	0.384	1	Endothelial_cells
PPIG	0.00108692	-0.357721	0.203	0.329	1	Endothelial_cells
TXNIP	0.00110963	0.370755	0.599	0.521	1	Endothelial_cells
PRDX5.2	0.00112849	-0.546139	0.209	0.317	1	Endothelial_cells
FOXP1.2	0.00115738	-0.410461	0.267	0.387	1	Endothelial_cells
FAM96B	0.00125741	0.39934	0.278	0.192	1	Endothelial_cells
H3F3B.2	0.00130568	0.338465	0.914	0.832	1	Endothelial_cells
ZFAS1	0.0013102	-0.574185	0.289	0.39	1	Endothelial_cells
TRAPPC1.1	0.00131864	0.419651	0.316	0.23	1	Endothelial_cells
AAK1.2	0.00133921	0.394106	0.385	0.284	1	Endothelial_cells
TAPBP	0.0014436	0.381597	0.353	0.257	1	Endothelial_cells
ERP29	0.00166859	-0.491986	0.225	0.329	1	Endothelial_cells
TIPARP.2	0.00168781	0.431998	0.332	0.234	1	Endothelial_cells
BAX	0.00177549	0.387834	0.251	0.17	1	Endothelial_cells
CEBPD.2	0.00179546	-1.15389	0.235	0.315	1	Endothelial_cells
RPL7.2	0.00179649	-0.332371	0.578	0.625	1	Endothelial_cells
CSNK1D	0.00206747	0.429851	0.257	0.179	1	Endothelial_cells
[truncated: 57 more rows]

## Sheet: geneGroup_Diff
Between-group differences in high and low expression of CASP8 in T cells
gene	p_val	avg_log2FC	pct.1	pct.2	p_val_adj	cluster
CASP8	0	2.45717	1	0	0	High CASP8 T_cells
EMB	8.54161e-28	0.42355	0.592	0.243	1.85541e-23	High CASP8 T_cells
FYN	3.437e-26	0.502261	0.688	0.314	7.46584e-22	High CASP8 T_cells
IFITM1	1.36409e-25	0.613959	0.431	0.162	2.96308e-21	High CASP8 T_cells
APBB1IP	1.01324e-24	0.288445	0.666	0.298	2.20096e-20	High CASP8 T_cells
CD96	1.25272e-24	0.487146	0.671	0.315	2.72117e-20	High CASP8 T_cells
THEMIS	5.19271e-24	0.507329	0.518	0.222	1.12796e-19	High CASP8 T_cells
CD8B	9.92822e-24	0.528975	0.654	0.313	2.15661e-19	High CASP8 T_cells
TRG-AS1	2.57049e-23	0.49677	0.431	0.161	5.58362e-19	High CASP8 T_cells
ITGA1	3.01393e-23	0.484589	0.637	0.293	6.54685e-19	High CASP8 T_cells
BCL11B	3.93577e-23	0.421681	0.459	0.179	8.54927e-19	High CASP8 T_cells
OSTF1	5.93964e-23	0.363338	0.618	0.278	1.29021e-18	High CASP8 T_cells
LEPROTL1	1.60331e-22	0.340059	0.686	0.328	3.4827e-18	High CASP8 T_cells
GIMAP4	1.60941e-22	0.396326	0.584	0.265	3.49595e-18	High CASP8 T_cells
ACAP1	2.09468e-22	0.399298	0.708	0.346	4.55007e-18	High CASP8 T_cells
CD8A	2.66124e-22	0.570576	0.762	0.405	5.78074e-18	High CASP8 T_cells
ARAP2	9.02626e-22	0.280895	0.482	0.195	1.96068e-17	High CASP8 T_cells
CAMK4	2.27766e-21	0.331947	0.348	0.118	4.94753e-17	High CASP8 T_cells
AC245297.3	3.31025e-21	0.462282	0.635	0.311	7.19052e-17	High CASP8 T_cells
TERF2IP	7.68575e-21	0.342467	0.62	0.295	1.6695e-16	High CASP8 T_cells
KMT2A	2.42739e-20	0.333799	0.569	0.268	5.27278e-16	High CASP8 T_cells
GIMAP7	2.53026e-20	0.359312	0.575	0.265	5.49623e-16	High CASP8 T_cells
STAT4	2.53353e-20	0.46416	0.541	0.25	5.50333e-16	High CASP8 T_cells
LAT	2.99555e-20	0.38988	0.527	0.236	6.50693e-16	High CASP8 T_cells
CHST12	3.25633e-20	0.340693	0.448	0.187	7.07339e-16	High CASP8 T_cells
ATP8A1	3.55197e-20	0.345918	0.303	0.098	7.7156e-16	High CASP8 T_cells
CRIP1	3.6608e-20	0.479297	0.535	0.252	7.95199e-16	High CASP8 T_cells
HELB	4.52865e-20	0.416005	0.36	0.133	9.83713e-16	High CASP8 T_cells
SYTL3	6.90823e-20	0.340856	0.606	0.295	1.50061e-15	High CASP8 T_cells
EVI2A	6.94095e-20	0.405392	0.589	0.286	1.50771e-15	High CASP8 T_cells
GZMM	1.18999e-19	0.300527	0.53	0.236	2.5849e-15	High CASP8 T_cells
DDX6	1.49794e-19	0.330521	0.589	0.272	3.25383e-15	High CASP8 T_cells
STK17A	1.67187e-19	0.466126	0.705	0.366	3.63164e-15	High CASP8 T_cells
RSL24D1	2.17217e-19	0.266561	0.516	0.234	4.71839e-15	High CASP8 T_cells
GPR65	3.21926e-19	0.473853	0.527	0.241	6.99288e-15	High CASP8 T_cells
ARID1A	3.46361e-19	0.33452	0.346	0.127	7.52365e-15	High CASP8 T_cells
LINC01871	7.94622e-19	0.523964	0.708	0.388	1.72608e-14	High CASP8 T_cells
RPS27	1.03348e-18	0.35682	0.983	0.941	2.24492e-14	High CASP8 T_cells
IL2RB	1.08161e-18	0.27969	0.368	0.139	2.34948e-14	High CASP8 T_cells
PPP1R12A	1.08627e-18	0.289796	0.572	0.277	2.3596e-14	High CASP8 T_cells
DNAJB9	1.31379e-18	0.350629	0.374	0.146	2.85381e-14	High CASP8 T_cells
CD3G	1.37817e-18	0.466273	0.807	0.44	2.99365e-14	High CASP8 T_cells
ITM2A	1.44406e-18	0.328676	0.584	0.278	3.13679e-14	High CASP8 T_cells
TSEN54	1.53223e-18	0.312432	0.329	0.12	3.32831e-14	High CASP8 T_cells
C9orf78	1.6833e-18	0.273103	0.555	0.264	3.65646e-14	High CASP8 T_cells
MACF1	1.73656e-18	0.253621	0.598	0.283	3.77216e-14	High CASP8 T_cells
CHURC1	2.3598e-18	0.285433	0.428	0.18	5.12596e-14	High CASP8 T_cells
YPEL5	3.3552e-18	0.479132	0.765	0.424	7.28817e-14	High CASP8 T_cells
VAMP2	3.87979e-18	0.359551	0.691	0.365	8.42768e-14	High CASP8 T_cells
LCK	3.9535e-18	0.252078	0.632	0.315	8.58779e-14	High CASP8 T_cells
CD2	4.31492e-18	0.501886	0.875	0.56	9.37288e-14	High CASP8 T_cells
TNRC6C	4.47417e-18	0.270025	0.34	0.126	9.7188e-14	High CASP8 T_cells
H1FX	4.76815e-18	0.512738	0.734	0.403	1.03574e-13	High CASP8 T_cells
PARP8	5.17245e-18	0.31523	0.552	0.269	1.12356e-13	High CASP8 T_cells
ZC3H15	6.06684e-18	0.273267	0.436	0.19	1.31784e-13	High CASP8 T_cells
IKZF3	7.12054e-18	0.401971	0.507	0.232	1.54672e-13	High CASP8 T_cells
TGOLN2	7.15901e-18	0.278033	0.504	0.228	1.55508e-13	High CASP8 T_cells
CLK1	7.26319e-18	0.27247	0.652	0.338	1.57771e-13	High CASP8 T_cells
ZNF683	7.73792e-18	0.380296	0.516	0.241	1.68083e-13	High CASP8 T_cells
LINC00623	8.14741e-18	0.270829	0.408	0.17	1.76978e-13	High CASP8 T_cells
IKZF1	8.68694e-18	0.346096	0.527	0.248	1.88698e-13	High CASP8 T_cells
HOPX	9.05524e-18	0.42616	0.637	0.331	1.96698e-13	High CASP8 T_cells
RNF213	1.78247e-17	0.338324	0.66	0.349	3.87188e-13	High CASP8 T_cells
PTGER4	2.54166e-17	0.505099	0.762	0.456	5.521e-13	High CASP8 T_cells
CDC42SE2	4.07671e-17	0.318331	0.635	0.328	8.85544e-13	High CASP8 T_cells
SLAMF1	4.08065e-17	0.314506	0.334	0.128	8.86398e-13	High CASP8 T_cells
PHF20	5.0877e-17	0.277417	0.482	0.221	1.10515e-12	High CASP8 T_cells
ATF7IP	5.24242e-17	0.295825	0.567	0.28	1.13876e-12	High CASP8 T_cells
RAB27A	6.34616e-17	0.278794	0.391	0.166	1.37851e-12	High CASP8 T_cells
KIAA1551	7.26207e-17	0.267976	0.66	0.338	1.57747e-12	High CASP8 T_cells
AC020571.1	7.77369e-17	0.541786	0.337	0.134	1.6886e-12	High CASP8 T_cells
EVL	8.08724e-17	0.337761	0.796	0.443	1.75671e-12	High CASP8 T_cells
ATM	8.38552e-17	0.253929	0.479	0.218	1.8215e-12	High CASP8 T_cells
RHOH	1.05838e-16	0.266972	0.561	0.267	2.29901e-12	High CASP8 T_cells
RCAN3	1.5589e-16	0.305939	0.49	0.231	3.38624e-12	High CASP8 T_cells
PGGHG	1.62955e-16	0.427982	0.326	0.124	3.5397e-12	High CASP8 T_cells
GRAP2	2.08118e-16	0.3867	0.326	0.129	4.52074e-12	High CASP8 T_cells
JAK1	2.58695e-16	0.291584	0.632	0.335	5.61938e-12	High CASP8 T_cells
DDX3Y	3.06475e-16	0.269793	0.609	0.309	6.65724e-12	High CASP8 T_cells
USP36	3.16185e-16	0.272898	0.448	0.205	6.86816e-12	High CASP8 T_cells
CELF2	3.19615e-16	0.281576	0.643	0.342	6.94269e-12	High CASP8 T_cells
RUNX3	3.6477e-16	0.40876	0.751	0.438	7.92354e-12	High CASP8 T_cells
FNBP1	3.70089e-16	0.322243	0.652	0.348	8.03908e-12	High CASP8 T_cells
CTSW	4.22082e-16	0.258404	0.663	0.351	9.16847e-12	High CASP8 T_cells
CLEC2D	5.30644e-16	0.346144	0.717	0.398	1.15267e-11	High CASP8 T_cells
IFI16	6.44e-16	0.261657	0.561	0.285	1.3989e-11	High CASP8 T_cells
ITGA4	8.36013e-16	0.340045	0.507	0.247	1.81599e-11	High CASP8 T_cells
SMARCA2	1.05662e-15	0.26592	0.499	0.243	2.29519e-11	High CASP8 T_cells
SLA	1.17387e-15	0.302414	0.518	0.252	2.54988e-11	High CASP8 T_cells
IRF1	1.28687e-15	0.254676	0.524	0.257	2.79534e-11	High CASP8 T_cells
AC016831.7	1.42214e-15	0.30118	0.45	0.211	3.08918e-11	High CASP8 T_cells
HNRNPF	1.5188e-15	0.256868	0.615	0.318	3.29913e-11	High CASP8 T_cells
TIPARP	1.83395e-15	0.267246	0.544	0.272	3.9837e-11	High CASP8 T_cells
SCML4	2.14574e-15	0.334277	0.34	0.141	4.66097e-11	High CASP8 T_cells
CDKN1B	2.4117e-15	0.353366	0.666	0.366	5.2387e-11	High CASP8 T_cells
CD3D	2.74766e-15	0.374389	0.816	0.489	5.96848e-11	High CASP8 T_cells
MBNL1	2.76574e-15	0.362926	0.768	0.432	6.00774e-11	High CASP8 T_cells
KIF2A	3.04158e-15	0.282245	0.391	0.177	6.60692e-11	High CASP8 T_cells
CXCR6	3.19584e-15	0.250106	0.414	0.185	6.94201e-11	High CASP8 T_cells
AP3M2	4.92371e-15	0.409544	0.258	0.093	1.06953e-10	High CASP8 T_cells
TRGC2	5.25499e-15	0.391359	0.53	0.272	1.14149e-10	High CASP8 T_cells
TRBC2	5.38426e-15	0.399321	0.802	0.512	1.16957e-10	High CASP8 T_cells
ETS1	5.79056e-15	0.297067	0.714	0.388	1.25783e-10	High CASP8 T_cells
MBD5	7.71154e-15	0.306876	0.255	0.091	1.6751e-10	High CASP8 T_cells
RORA	9.47494e-15	0.432522	0.669	0.373	2.05815e-10	High CASP8 T_cells
AC013394.1	1.17592e-14	0.253756	0.326	0.135	2.55433e-10	High CASP8 T_cells
KLRD1	1.18213e-14	0.33947	0.516	0.259	2.56783e-10	High CASP8 T_cells
IL7R	1.19086e-14	0.506712	0.728	0.438	2.58679e-10	High CASP8 T_cells
CD3E	1.6038e-14	0.397106	0.807	0.478	3.48378e-10	High CASP8 T_cells
CD48	1.65099e-14	0.282389	0.756	0.42	3.58629e-10	High CASP8 T_cells
CBLB	1.69236e-14	0.251417	0.433	0.205	3.67615e-10	High CASP8 T_cells
ODF2L	1.86251e-14	0.32901	0.433	0.209	4.04574e-10	High CASP8 T_cells
TRAC	1.879e-14	0.442418	0.833	0.54	4.08155e-10	High CASP8 T_cells
SMG1	2.32998e-14	0.272789	0.459	0.227	5.06118e-10	High CASP8 T_cells
SUZ12	3.14667e-14	0.251619	0.32	0.134	6.83519e-10	High CASP8 T_cells
ADGRE5	3.33372e-14	0.265489	0.496	0.249	7.24151e-10	High CASP8 T_cells
CD52	3.5381e-14	0.385603	0.839	0.55	7.68547e-10	High CASP8 T_cells
ITM2C	3.69505e-14	0.285009	0.561	0.297	8.02639e-10	High CASP8 T_cells
CNOT6L	4.64535e-14	0.319422	0.45	0.221	1.00906e-09	High CASP8 T_cells
MPC1	5.17175e-14	0.320816	0.286	0.115	1.12341e-09	High CASP8 T_cells
FBXO34	5.53381e-14	0.276621	0.312	0.129	1.20205e-09	High CASP8 T_cells
CRTAM	6.71652e-14	0.307578	0.343	0.148	1.45896e-09	High CASP8 T_cells
PAG1	7.10369e-14	0.262016	0.326	0.141	1.54306e-09	High CASP8 T_cells
TC2N	7.55151e-14	0.368282	0.385	0.182	1.64034e-09	High CASP8 T_cells
CD69	7.71131e-14	0.492934	0.915	0.678	1.67505e-09	High CASP8 T_cells
FASLG	8.20582e-14	0.255742	0.436	0.207	1.78247e-09	High CASP8 T_cells
GIMAP1	8.22974e-14	0.315222	0.343	0.149	1.78766e-09	High CASP8 T_cells
CYTIP	1.25062e-13	0.338789	0.734	0.429	2.71659e-09	High CASP8 T_cells
PDLIM2	1.36775e-13	0.311049	0.343	0.154	2.97103e-09	High CASP8 T_cells
FKBP11	2.29526e-13	0.298357	0.399	0.19	4.98577e-09	High CASP8 T_cells
SUPT3H	2.87373e-13	0.29218	0.252	0.098	6.24231e-09	High CASP8 T_cells
CCL5	2.9112e-13	0.404497	0.895	0.69	6.32371e-09	High CASP8 T_cells
STK17B	3.28611e-13	0.355233	0.887	0.602	7.1381e-09	High CASP8 T_cells
AC026979.2	3.50792e-13	0.378516	0.337	0.154	7.6199e-09	High CASP8 T_cells
IL32	3.59709e-13	0.409457	0.878	0.598	7.8136e-09	High CASP8 T_cells
ANKRD36	3.72138e-13	0.365036	0.258	0.1	8.08358e-09	High CASP8 T_cells
SPSB3	4.78579e-13	0.254797	0.283	0.115	1.03957e-08	High CASP8 T_cells
ID2	9.88818e-13	0.477635	0.802	0.525	2.14791e-08	High CASP8 T_cells
ANKRD28	1.14214e-12	0.293984	0.501	0.267	2.48095e-08	High CASP8 T_cells
TAGAP	1.50048e-12	0.333008	0.626	0.366	3.25935e-08	High CASP8 T_cells
HLA-C	1.77628e-12	0.336819	0.955	0.783	3.85844e-08	High CASP8 T_cells
DYNLT3	2.16326e-12	0.271042	0.317	0.143	4.69903e-08	High CASP8 T_cells
TSC22D4	2.22199e-12	0.271333	0.331	0.155	4.82662e-08	High CASP8 T_cells
CD7	2.52166e-12	0.32102	0.722	0.444	5.47755e-08	High CASP8 T_cells
SAMSN1	2.8086e-12	0.265399	0.773	0.489	6.10083e-08	High CASP8 T_cells
NUMA1	2.83737e-12	0.261087	0.263	0.108	6.16333e-08	High CASP8 T_cells
PHF1	2.87856e-12	0.26481	0.295	0.129	6.2528e-08	High CASP8 T_cells
CD44	3.11297e-12	0.265826	0.759	0.449	6.76198e-08	High CASP8 T_cells
RPS29	4.555e-12	0.302411	0.96	0.893	9.89438e-08	High CASP8 T_cells
SPRY1	5.76182e-12	0.397198	0.598	0.355	1.25158e-07	High CASP8 T_cells
BTG1	9.8703e-12	0.379621	0.969	0.824	2.14403e-07	High CASP8 T_cells
ARL4C	1.76571e-11	0.324639	0.822	0.525	3.83548e-07	High CASP8 T_cells
RPL36AL	1.98029e-11	0.270367	0.853	0.525	4.30159e-07	High CASP8 T_cells
TRAF1	2.67573e-11	0.32558	0.303	0.141	5.81222e-07	High CASP8 T_cells
ICOS	2.86546e-11	0.305103	0.473	0.253	6.22436e-07	High CASP8 T_cells
SNAPC1	2.96923e-11	0.295618	0.258	0.111	6.44975e-07	High CASP8 T_cells
CEP85L	3.22902e-11	0.267249	0.295	0.134	7.01407e-07	High CASP8 T_cells
HIST1H1D	4.95569e-11	0.307778	0.343	0.168	1.07648e-06	High CASP8 T_cells
SARAF	8.81706e-11	0.256555	0.841	0.54	1.91524e-06	High CASP8 T_cells
CD6	1.08928e-10	0.279405	0.263	0.115	2.36614e-06	High CASP8 T_cells
CXCR4	2.03239e-10	0.406707	0.892	0.636	4.41475e-06	High CASP8 T_cells
TBCC	2.31092e-10	0.326126	0.275	0.124	5.01977e-06	High CASP8 T_cells
AC243960.1	2.31628e-10	0.262436	0.329	0.163	5.03143e-06	High CASP8 T_cells
CCNH	3.08433e-10	0.28274	0.527	0.31	6.69978e-06	High CASP8 T_cells
KLRB1	3.33339e-10	0.335429	0.487	0.275	7.24078e-06	High CASP8 T_cells
TMSB4X	4.40214e-10	0.262703	0.989	0.948	9.56233e-06	High CASP8 T_cells
SIT1	4.8219e-10	0.25186	0.323	0.161	1.04741e-05	High CASP8 T_cells
GBP5	9.88056e-10	0.273306	0.266	0.124	2.14626e-05	High CASP8 T_cells
RPS3	1.13488e-09	0.262224	0.938	0.858	2.46519e-05	High CASP8 T_cells
HLA-B	1.34047e-09	0.26474	0.972	0.809	2.91177e-05	High CASP8 T_cells
INTS6	1.49429e-09	0.313739	0.649	0.395	3.2459e-05	High CASP8 T_cells
PTPRC	1.82145e-09	0.342973	0.924	0.694	3.95656e-05	High CASP8 T_cells
ZFP36L2	1.82766e-09	0.346801	0.909	0.691	3.97005e-05	High CASP8 T_cells
IL2	2.88487e-09	0.531474	0.255	0.12	6.26651e-05	High CASP8 T_cells
TNFSF9	4.49386e-09	0.595402	0.377	0.212	9.76157e-05	High CASP8 T_cells
TNFAIP3	2.51947e-08	0.393993	0.771	0.547	0.000547278	High CASP8 T_cells
IFNG	2.88805e-08	0.530845	0.669	0.457	0.000627343	High CASP8 T_cells
TRGC1	5.13873e-08	0.251406	0.303	0.161	0.00111623	High CASP8 T_cells
CTSD	6.22301e-08	-0.251845	0.501	0.283	0.00135176	High CASP8 T_cells
TSC22D3	7.74035e-07	0.268368	0.805	0.571	0.0168136	High CASP8 T_cells
REEP5	3.66387e-06	-0.321077	0.388	0.224	0.0795867	High CASP8 T_cells
RBM6	4.9648e-06	-0.255922	0.351	0.205	0.107845	High CASP8 T_cells
CCL4L2	6.09029e-06	0.321875	0.717	0.535	0.132293	High CASP8 T_cells
LGALS3	6.92344e-06	-0.251775	0.578	0.352	0.150391	High CASP8 T_cells
VAPA	7.747e-06	-0.26334	0.493	0.293	0.16828	High CASP8 T_cells
CCL4	1.73806e-05	0.261937	0.909	0.761	0.377542	High CASP8 T_cells
KLF6	2.49698e-05	0.296228	0.909	0.725	0.542393	High CASP8 T_cells
TUBA1B	3.071e-05	-0.325861	0.462	0.287	0.667084	High CASP8 T_cells
TRIM38	3.57635e-05	-0.258138	0.326	0.197	0.776855	High CASP8 T_cells
COTL1	7.61681e-05	-0.300039	0.524	0.332	1	High CASP8 T_cells
ATP6V1F	0.000105874	-0.272218	0.357	0.221	1	High CASP8 T_cells
NEAT1	0.000159354	-0.81086	0.847	0.749	1	High CASP8 T_cells
PKM	0.000190267	-0.260723	0.397	0.249	1	High CASP8 T_cells
YBX1	0.000236631	-0.293822	0.669	0.427	1	High CASP8 T_cells
DYNLL1	0.00025493	-0.264068	0.391	0.249	1	High CASP8 T_cells
CD9	0.000293365	-0.310522	0.397	0.251	1	High CASP8 T_cells
YWHAE	0.000361426	-0.322892	0.431	0.28	1	High CASP8 T_cells
PRDX6	0.000392681	-0.259587	0.363	0.235	1	High CASP8 T_cells
RNASET2	0.000541616	-0.268681	0.399	0.257	1	High CASP8 T_cells
HEBP2	0.000620154	-0.27412	0.289	0.182	1	High CASP8 T_cells
EEF2	0.000652762	-0.272231	0.569	0.386	1	High CASP8 T_cells
TRA2A	0.000744447	-0.315399	0.612	0.395	1	High CASP8 T_cells
WTAP	0.000748862	-0.403787	0.425	0.282	1	High CASP8 T_cells
PRDX1	0.00136343	-0.478548	0.428	0.276	1	High CASP8 T_cells
TALDO1	0.00149276	-0.317985	0.283	0.182	1	High CASP8 T_cells
TPM4	0.00169233	-0.255553	0.334	0.217	1	High CASP8 T_cells
ATP1B1	0.00172054	-0.428214	0.275	0.171	1	High CASP8 T_cells
ATP5PD	0.00212808	-0.275263	0.309	0.205	1	High CASP8 T_cells
HIF1A	0.00236648	-0.336918	0.394	0.261	1	High CASP8 T_cells
BCL2A1	0.00290023	-0.513286	0.306	0.202	1	High CASP8 T_cells
B4GALT1	0.00292277	-0.29785	0.261	0.169	1	High CASP8 T_cells
ATP2B1	0.00382477	-0.371551	0.266	0.177	1	High CASP8 T_cells
PTPRE	0.00397491	-0.268647	0.269	0.178	1	High CASP8 T_cells
SAMHD1	0.00402299	-0.268103	0.269	0.179	1	High CASP8 T_cells
C1orf56	0.00470952	-0.404381	0.399	0.27	1	High CASP8 T_cells
BRI3	0.00546926	-0.446369	0.272	0.179	1	High CASP8 T_cells
GDI2	0.00567528	-0.250404	0.275	0.187	1	High CASP8 T_cells
ACTB	0.00569269	-0.267158	0.986	0.917	1	High CASP8 T_cells
ITGB1	0.00646235	-0.374794	0.28	0.188	1	High CASP8 T_cells
RAC1	0.0091204	-0.431734	0.436	0.3	1	High CASP8 T_cells
CASP8.1	0	-2.45717	0	1	0	Low CASP8 T_cells
EMB.1	8.54161e-28	-0.42355	0.243	0.592	1.85541e-23	Low CASP8 T_cells
FYN.1	3.437e-26	-0.502261	0.314	0.688	7.46584e-22	Low CASP8 T_cells
IFITM1.1	1.36409e-25	-0.613959	0.162	0.431	2.96308e-21	Low CASP8 T_cells
APBB1IP.1	1.01324e-24	-0.288445	0.298	0.666	2.20096e-20	Low CASP8 T_cells
CD96.1	1.25272e-24	-0.487146	0.315	0.671	2.72117e-20	Low CASP8 T_cells
THEMIS.1	5.19271e-24	-0.507329	0.222	0.518	1.12796e-19	Low CASP8 T_cells
CD8B.1	9.92822e-24	-0.528975	0.313	0.654	2.15661e-19	Low CASP8 T_cells
TRG-AS1.1	2.57049e-23	-0.49677	0.161	0.431	5.58362e-19	Low CASP8 T_cells
ITGA1.1	3.01393e-23	-0.484589	0.293	0.637	6.54685e-19	Low CASP8 T_cells
BCL11B.1	3.93577e-23	-0.421681	0.179	0.459	8.54927e-19	Low CASP8 T_cells
OSTF1.1	5.93964e-23	-0.363338	0.278	0.618	1.29021e-18	Low CASP8 T_cells
LEPROTL1.1	1.60331e-22	-0.340059	0.328	0.686	3.4827e-18	Low CASP8 T_cells
GIMAP4.1	1.60941e-22	-0.396326	0.265	0.584	3.49595e-18	Low CASP8 T_cells
ACAP1.1	2.09468e-22	-0.399298	0.346	0.708	4.55007e-18	Low CASP8 T_cells
CD8A.1	2.66124e-22	-0.570576	0.405	0.762	5.78074e-18	Low CASP8 T_cells
ARAP2.1	9.02626e-22	-0.280895	0.195	0.482	1.96068e-17	Low CASP8 T_cells
CAMK4.1	2.27766e-21	-0.331947	0.118	0.348	4.94753e-17	Low CASP8 T_cells
AC245297.3.1	3.31025e-21	-0.462282	0.311	0.635	7.19052e-17	Low CASP8 T_cells
TERF2IP.1	7.68575e-21	-0.342467	0.295	0.62	1.6695e-16	Low CASP8 T_cells
KMT2A.1	2.42739e-20	-0.333799	0.268	0.569	5.27278e-16	Low CASP8 T_cells
GIMAP7.1	2.53026e-20	-0.359312	0.265	0.575	5.49623e-16	Low CASP8 T_cells
STAT4.1	2.53353e-20	-0.46416	0.25	0.541	5.50333e-16	Low CASP8 T_cells
LAT.1	2.99555e-20	-0.38988	0.236	0.527	6.50693e-16	Low CASP8 T_cells
CHST12.1	3.25633e-20	-0.340693	0.187	0.448	7.07339e-16	Low CASP8 T_cells
ATP8A1.1	3.55197e-20	-0.345918	0.098	0.303	7.7156e-16	Low CASP8 T_cells
CRIP1.1	3.6608e-20	-0.479297	0.252	0.535	7.95199e-16	Low CASP8 T_cells
HELB.1	4.52865e-20	-0.416005	0.133	0.36	9.83713e-16	Low CASP8 T_cells
SYTL3.1	6.90823e-20	-0.340856	0.295	0.606	1.50061e-15	Low CASP8 T_cells
EVI2A.1	6.94095e-20	-0.405392	0.286	0.589	1.50771e-15	Low CASP8 T_cells
GZMM.1	1.18999e-19	-0.300527	0.236	0.53	2.5849e-15	Low CASP8 T_cells
DDX6.1	1.49794e-19	-0.330521	0.272	0.589	3.25383e-15	Low CASP8 T_cells
STK17A.1	1.67187e-19	-0.466126	0.366	0.705	3.63164e-15	Low CASP8 T_cells
RSL24D1.1	2.17217e-19	-0.266561	0.234	0.516	4.71839e-15	Low CASP8 T_cells
GPR65.1	3.21926e-19	-0.473853	0.241	0.527	6.99288e-15	Low CASP8 T_cells
ARID1A.1	3.46361e-19	-0.33452	0.127	0.346	7.52365e-15	Low CASP8 T_cells
LINC01871.1	7.94622e-19	-0.523964	0.388	0.708	1.72608e-14	Low CASP8 T_cells
RPS27.1	1.03348e-18	-0.35682	0.941	0.983	2.24492e-14	Low CASP8 T_cells
IL2RB.1	1.08161e-18	-0.27969	0.139	0.368	2.34948e-14	Low CASP8 T_cells
PPP1R12A.1	1.08627e-18	-0.289796	0.277	0.572	2.3596e-14	Low CASP8 T_cells
DNAJB9.1	1.31379e-18	-0.350629	0.146	0.374	2.85381e-14	Low CASP8 T_cells
CD3G.1	1.37817e-18	-0.466273	0.44	0.807	2.99365e-14	Low CASP8 T_cells
ITM2A.1	1.44406e-18	-0.328676	0.278	0.584	3.13679e-14	Low CASP8 T_cells
TSEN54.1	1.53223e-18	-0.312432	0.12	0.329	3.32831e-14	Low CASP8 T_cells
C9orf78.1	1.6833e-18	-0.273103	0.264	0.555	3.65646e-14	Low CASP8 T_cells
MACF1.1	1.73656e-18	-0.253621	0.283	0.598	3.77216e-14	Low CASP8 T_cells
CHURC1.1	2.3598e-18	-0.285433	0.18	0.428	5.12596e-14	Low CASP8 T_cells
YPEL5.1	3.3552e-18	-0.479132	0.424	0.765	7.28817e-14	Low CASP8 T_cells
VAMP2.1	3.87979e-18	-0.359551	0.365	0.691	8.42768e-14	Low CASP8 T_cells
LCK.1	3.9535e-18	-0.252078	0.315	0.632	8.58779e-14	Low CASP8 T_cells
CD2.1	4.31492e-18	-0.501886	0.56	0.875	9.37288e-14	Low CASP8 T_cells
TNRC6C.1	4.47417e-18	-0.270025	0.126	0.34	9.7188e-14	Low CASP8 T_cells
H1FX.1	4.76815e-18	-0.512738	0.403	0.734	1.03574e-13	Low CASP8 T_cells
PARP8.1	5.17245e-18	-0.31523	0.269	0.552	1.12356e-13	Low CASP8 T_cells
ZC3H15.1	6.06684e-18	-0.273267	0.19	0.436	1.31784e-13	Low CASP8 T_cells
IKZF3.1	7.12054e-18	-0.401971	0.232	0.507	1.54672e-13	Low CASP8 T_cells
TGOLN2.1	7.15901e-18	-0.278033	0.228	0.504	1.55508e-13	Low CASP8 T_cells
CLK1.1	7.26319e-18	-0.27247	0.338	0.652	1.57771e-13	Low CASP8 T_cells
ZNF683.1	7.73792e-18	-0.380296	0.241	0.516	1.68083e-13	Low CASP8 T_cells
LINC00623.1	8.14741e-18	-0.270829	0.17	0.408	1.76978e-13	Low CASP8 T_cells
IKZF1.1	8.68694e-18	-0.346096	0.248	0.527	1.88698e-13	Low CASP8 T_cells
HOPX.1	9.05524e-18	-0.42616	0.331	0.637	1.96698e-13	Low CASP8 T_cells
RNF213.1	1.78247e-17	-0.338324	0.349	0.66	3.87188e-13	Low CASP8 T_cells
PTGER4.1	2.54166e-17	-0.505099	0.456	0.762	5.521e-13	Low CASP8 T_cells
CDC42SE2.1	4.07671e-17	-0.318331	0.328	0.635	8.85544e-13	Low CASP8 T_cells
SLAMF1.1	4.08065e-17	-0.314506	0.128	0.334	8.86398e-13	Low CASP8 T_cells
PHF20.1	5.0877e-17	-0.277417	0.221	0.482	1.10515e-12	Low CASP8 T_cells
ATF7IP.1	5.24242e-17	-0.295825	0.28	0.567	1.13876e-12	Low CASP8 T_cells
RAB27A.1	6.34616e-17	-0.278794	0.166	0.391	1.37851e-12	Low CASP8 T_cells
KIAA1551.1	7.26207e-17	-0.267976	0.338	0.66	1.57747e-12	Low CASP8 T_cells
AC020571.1.1	7.77369e-17	-0.541786	0.134	0.337	1.6886e-12	Low CASP8 T_cells
EVL.1	8.08724e-17	-0.337761	0.443	0.796	1.75671e-12	Low CASP8 T_cells
ATM.1	8.38552e-17	-0.253929	0.218	0.479	1.8215e-12	Low CASP8 T_cells
RHOH.1	1.05838e-16	-0.266972	0.267	0.561	2.29901e-12	Low CASP8 T_cells
RCAN3.1	1.5589e-16	-0.305939	0.231	0.49	3.38624e-12	Low CASP8 T_cells
PGGHG.1	1.62955e-16	-0.427982	0.124	0.326	3.5397e-12	Low CASP8 T_cells
GRAP2.1	2.08118e-16	-0.3867	0.129	0.326	4.52074e-12	Low CASP8 T_cells
JAK1.1	2.58695e-16	-0.291584	0.335	0.632	5.61938e-12	Low CASP8 T_cells
DDX3Y.1	3.06475e-16	-0.269793	0.309	0.609	6.65724e-12	Low CASP8 T_cells
USP36.1	3.16185e-16	-0.272898	0.205	0.448	6.86816e-12	Low CASP8 T_cells
CELF2.1	3.19615e-16	-0.281576	0.342	0.643	6.94269e-12	Low CASP8 T_cells
RUNX3.1	3.6477e-16	-0.40876	0.438	0.751	7.92354e-12	Low CASP8 T_cells
FNBP1.1	3.70089e-16	-0.322243	0.348	0.652	8.03908e-12	Low CASP8 T_cells
CTSW.1	4.22082e-16	-0.258404	0.351	0.663	9.16847e-12	Low CASP8 T_cells
CLEC2D.1	5.30644e-16	-0.346144	0.398	0.717	1.15267e-11	Low CASP8 T_cells
IFI16.1	6.44e-16	-0.261657	0.285	0.561	1.3989e-11	Low CASP8 T_cells
ITGA4.1	8.36013e-16	-0.340045	0.247	0.507	1.81599e-11	Low CASP8 T_cells
SMARCA2.1	1.05662e-15	-0.26592	0.243	0.499	2.29519e-11	Low CASP8 T_cells
SLA.1	1.17387e-15	-0.302414	0.252	0.518	2.54988e-11	Low CASP8 T_cells
IRF1.1	1.28687e-15	-0.254676	0.257	0.524	2.79534e-11	Low CASP8 T_cells
AC016831.7.1	1.42214e-15	-0.30118	0.211	0.45	3.08918e-11	Low CASP8 T_cells
HNRNPF.1	1.5188e-15	-0.256868	0.318	0.615	3.29913e-11	Low CASP8 T_cells
TIPARP.1	1.83395e-15	-0.267246	0.272	0.544	3.9837e-11	Low CASP8 T_cells
SCML4.1	2.14574e-15	-0.334277	0.141	0.34	4.66097e-11	Low CASP8 T_cells
CDKN1B.1	2.4117e-15	-0.353366	0.366	0.666	5.2387e-11	Low CASP8 T_cells
CD3D.1	2.74766e-15	-0.374389	0.489	0.816	5.96848e-11	Low CASP8 T_cells
MBNL1.1	2.76574e-15	-0.362926	0.432	0.768	6.00774e-11	Low CASP8 T_cells
KIF2A.1	3.04158e-15	-0.282245	0.177	0.391	6.60692e-11	Low CASP8 T_cells
CXCR6.1	3.19584e-15	-0.250106	0.185	0.414	6.94201e-11	Low CASP8 T_cells
AP3M2.1	4.92371e-15	-0.409544	0.093	0.258	1.06953e-10	Low CASP8 T_cells
TRGC2.1	5.25499e-15	-0.391359	0.272	0.53	1.14149e-10	Low CASP8 T_cells
TRBC2.1	5.38426e-15	-0.399321	0.512	0.802	1.16957e-10	Low CASP8 T_cells
ETS1.1	5.79056e-15	-0.297067	0.388	0.714	1.25783e-10	Low CASP8 T_cells
MBD5.1	7.71154e-15	-0.306876	0.091	0.255	1.6751e-10	Low CASP8 T_cells
RORA.1	9.47494e-15	-0.432522	0.373	0.669	2.05815e-10	Low CASP8 T_cells
AC013394.1.1	1.17592e-14	-0.253756	0.135	0.326	2.55433e-10	Low CASP8 T_cells
KLRD1.1	1.18213e-14	-0.33947	0.259	0.516	2.56783e-10	Low CASP8 T_cells
IL7R.1	1.19086e-14	-0.506712	0.438	0.728	2.58679e-10	Low CASP8 T_cells
CD3E.1	1.6038e-14	-0.397106	0.478	0.807	3.48378e-10	Low CASP8 T_cells
CD48.1	1.65099e-14	-0.282389	0.42	0.756	3.58629e-10	Low CASP8 T_cells
CBLB.1	1.69236e-14	-0.251417	0.205	0.433	3.67615e-10	Low CASP8 T_cells
ODF2L.1	1.86251e-14	-0.32901	0.209	0.433	4.04574e-10	Low CASP8 T_cells
TRAC.1	1.879e-14	-0.442418	0.54	0.833	4.08155e-10	Low CASP8 T_cells
SMG1.1	2.32998e-14	-0.272789	0.227	0.459	5.06118e-10	Low CASP8 T_cells
SUZ12.1	3.14667e-14	-0.251619	0.134	0.32	6.83519e-10	Low CASP8 T_cells
ADGRE5.1	3.33372e-14	-0.265489	0.249	0.496	7.24151e-10	Low CASP8 T_cells
CD52.1	3.5381e-14	-0.385603	0.55	0.839	7.68547e-10	Low CASP8 T_cells
ITM2C.1	3.69505e-14	-0.285009	0.297	0.561	8.02639e-10	Low CASP8 T_cells
CNOT6L.1	4.64535e-14	-0.319422	0.221	0.45	1.00906e-09	Low CASP8 T_cells
MPC1.1	5.17175e-14	-0.320816	0.115	0.286	1.12341e-09	Low CASP8 T_cells
FBXO34.1	5.53381e-14	-0.276621	0.129	0.312	1.20205e-09	Low CASP8 T_cells
CRTAM.1	6.71652e-14	-0.307578	0.148	0.343	1.45896e-09	Low CASP8 T_cells
PAG1.1	7.10369e-14	-0.262016	0.141	0.326	1.54306e-09	Low CASP8 T_cells
TC2N.1	7.55151e-14	-0.368282	0.182	0.385	1.64034e-09	Low CASP8 T_cells
CD69.1	7.71131e-14	-0.492934	0.678	0.915	1.67505e-09	Low CASP8 T_cells
FASLG.1	8.20582e-14	-0.255742	0.207	0.436	1.78247e-09	Low CASP8 T_cells
GIMAP1.1	8.22974e-14	-0.315222	0.149	0.343	1.78766e-09	Low CASP8 T_cells
CYTIP.1	1.25062e-13	-0.338789	0.429	0.734	2.71659e-09	Low CASP8 T_cells
PDLIM2.1	1.36775e-13	-0.311049	0.154	0.343	2.97103e-09	Low CASP8 T_cells
FKBP11.1	2.29526e-13	-0.298357	0.19	0.399	4.98577e-09	Low CASP8 T_cells
SUPT3H.1	2.87373e-13	-0.29218	0.098	0.252	6.24231e-09	Low CASP8 T_cells
CCL5.1	2.9112e-13	-0.404497	0.69	0.895	6.32371e-09	Low CASP8 T_cells
STK17B.1	3.28611e-13	-0.355233	0.602	0.887	7.1381e-09	Low CASP8 T_cells
AC026979.2.1	3.50792e-13	-0.378516	0.154	0.337	7.6199e-09	Low CASP8 T_cells
IL32.1	3.59709e-13	-0.409457	0.598	0.878	7.8136e-09	Low CASP8 T_cells
ANKRD36.1	3.72138e-13	-0.365036	0.1	0.258	8.08358e-09	Low CASP8 T_cells
SPSB3.1	4.78579e-13	-0.254797	0.115	0.283	1.03957e-08	Low CASP8 T_cells
ID2.1	9.88818e-13	-0.477635	0.525	0.802	2.14791e-08	Low CASP8 T_cells
ANKRD28.1	1.14214e-12	-0.293984	0.267	0.501	2.48095e-08	Low CASP8 T_cells
TAGAP.1	1.50048e-12	-0.333008	0.366	0.626	3.25935e-08	Low CASP8 T_cells
HLA-C.1	1.77628e-12	-0.336819	0.783	0.955	3.85844e-08	Low CASP8 T_cells
DYNLT3.1	2.16326e-12	-0.271042	0.143	0.317	4.69903e-08	Low CASP8 T_cells
TSC22D4.1	2.22199e-12	-0.271333	0.155	0.331	4.82662e-08	Low CASP8 T_cells
CD7.1	2.52166e-12	-0.32102	0.444	0.722	5.47755e-08	Low CASP8 T_cells
SAMSN1.1	2.8086e-12	-0.265399	0.489	0.773	6.10083e-08	Low CASP8 T_cells
NUMA1.1	2.83737e-12	-0.261087	0.108	0.263	6.16333e-08	Low CASP8 T_cells
PHF1.1	2.87856e-12	-0.26481	0.129	0.295	6.2528e-08	Low CASP8 T_cells
CD44.1	3.11297e-12	-0.265826	0.449	0.759	6.76198e-08	Low CASP8 T_cells
RPS29.1	4.555e-12	-0.302411	0.893	0.96	9.89438e-08	Low CASP8 T_cells
SPRY1.1	5.76182e-12	-0.397198	0.355	0.598	1.25158e-07	Low CASP8 T_cells
BTG1.1	9.8703e-12	-0.379621	0.824	0.969	2.14403e-07	Low CASP8 T_cells
ARL4C.1	1.76571e-11	-0.324639	0.525	0.822	3.83548e-07	Low CASP8 T_cells
RPL36AL.1	1.98029e-11	-0.270367	0.525	0.853	4.30159e-07	Low CASP8 T_cells
TRAF1.1	2.67573e-11	-0.32558	0.141	0.303	5.81222e-07	Low CASP8 T_cells
ICOS.1	2.86546e-11	-0.305103	0.253	0.473	6.22436e-07	Low CASP8 T_cells
SNAPC1.1	2.96923e-11	-0.295618	0.111	0.258	6.44975e-07	Low CASP8 T_cells
CEP85L.1	3.22902e-11	-0.267249	0.134	0.295	7.01407e-07	Low CASP8 T_cells
HIST1H1D.1	4.95569e-11	-0.307778	0.168	0.343	1.07648e-06	Low CASP8 T_cells
SARAF.1	8.81706e-11	-0.256555	0.54	0.841	1.91524e-06	Low CASP8 T_cells
CD6.1	1.08928e-10	-0.279405	0.115	0.263	2.36614e-06	Low CASP8 T_cells
CXCR4.1	2.03239e-10	-0.406707	0.636	0.892	4.41475e-06	Low CASP8 T_cells
TBCC.1	2.31092e-10	-0.326126	0.124	0.275	5.01977e-06	Low CASP8 T_cells
AC243960.1.1	2.31628e-10	-0.262436	0.163	0.329	5.03143e-06	Low CASP8 T_cells
CCNH.1	3.08433e-10	-0.28274	0.31	0.527	6.69978e-06	Low CASP8 T_cells
KLRB1.1	3.33339e-10	-0.335429	0.275	0.487	7.24078e-06	Low CASP8 T_cells
TMSB4X.1	4.40214e-10	-0.262703	0.948	0.989	9.56233e-06	Low CASP8 T_cells
SIT1.1	4.8219e-10	-0.25186	0.161	0.323	1.04741e-05	Low CASP8 T_cells
GBP5.1	9.88056e-10	-0.273306	0.124	0.266	2.14626e-05	Low CASP8 T_cells
RPS3.1	1.13488e-09	-0.262224	0.858	0.938	2.46519e-05	Low CASP8 T_cells
HLA-B.1	1.34047e-09	-0.26474	0.809	0.972	2.91177e-05	Low CASP8 T_cells
INTS6.1	1.49429e-09	-0.313739	0.395	0.649	3.2459e-05	Low CASP8 T_cells
PTPRC.1	1.82145e-09	-0.342973	0.694	0.924	3.95656e-05	Low CASP8 T_cells
ZFP36L2.1	1.82766e-09	-0.346801	0.691	0.909	3.97005e-05	Low CASP8 T_cells
IL2.1	2.88487e-09	-0.531474	0.12	0.255	6.26651e-05	Low CASP8 T_cells
TNFSF9.1	4.49386e-09	-0.595402	0.212	0.377	9.76157e-05	Low CASP8 T_cells
TNFAIP3.1	2.51947e-08	-0.393993	0.547	0.771	0.000547278	Low CASP8 T_cells
IFNG.1	2.88805e-08	-0.530845	0.457	0.669	0.000627343	Low CASP8 T_cells
TRGC1.1	5.13873e-08	-0.251406	0.161	0.303	0.00111623	Low CASP8 T_cells
CTSD.1	6.22301e-08	0.251845	0.283	0.501	0.00135176	Low CASP8 T_cells
TSC22D3.1	7.74035e-07	-0.268368	0.571	0.805	0.0168136	Low CASP8 T_cells
REEP5.1	3.66387e-06	0.321077	0.224	0.388	0.0795867	Low CASP8 T_cells
RBM6.1	4.9648e-06	0.255922	0.205	0.351	0.107845	Low CASP8 T_cells
CCL4L2.1	6.09029e-06	-0.321875	0.535	0.717	0.132293	Low CASP8 T_cells
LGALS3.1	6.92344e-06	0.251775	0.352	0.578	0.150391	Low CASP8 T_cells
VAPA.1	7.747e-06	0.26334	0.293	0.493	0.16828	Low CASP8 T_cells
CCL4.1	1.73806e-05	-0.261937	0.761	0.909	0.377542	Low CASP8 T_cells
KLF6.1	2.49698e-05	-0.296228	0.725	0.909	0.542393	Low CASP8 T_cells
TUBA1B.1	3.071e-05	0.325861	0.287	0.462	0.667084	Low CASP8 T_cells
TRIM38.1	3.57635e-05	0.258138	0.197	0.326	0.776855	Low CASP8 T_cells
COTL1.1	7.61681e-05	0.300039	0.332	0.524	1	Low CASP8 T_cells
ATP6V1F.1	0.000105874	0.272218	0.221	0.357	1	Low CASP8 T_cells
NEAT1.1	0.000159354	0.81086	0.749	0.847	1	Low CASP8 T_cells
PKM.1	0.000190267	0.260723	0.249	0.397	1	Low CASP8 T_cells
YBX1.1	0.000236631	0.293822	0.427	0.669	1	Low CASP8 T_cells
DYNLL1.1	0.00025493	0.264068	0.249	0.391	1	Low CASP8 T_cells
CD9.1	0.000293365	0.310522	0.251	0.397	1	Low CASP8 T_cells
YWHAE.1	0.000361426	0.322892	0.28	0.431	1	Low CASP8 T_cells
PRDX6.1	0.000392681	0.259587	0.235	0.363	1	Low CASP8 T_cells
RNASET2.1	0.000541616	0.268681	0.257	0.399	1	Low CASP8 T_cells
HEBP2.1	0.000620154	0.27412	0.182	0.289	1	Low CASP8 T_cells
EEF2.1	0.000652762	0.272231	0.386	0.569	1	Low CASP8 T_cells
TRA2A.1	0.000744447	0.315399	0.395	0.612	1	Low CASP8 T_cells
WTAP.1	0.000748862	0.403787	0.282	0.425	1	Low CASP8 T_cells
PRDX1.1	0.00136343	0.478548	0.276	0.428	1	Low CASP8 T_cells
TALDO1.1	0.00149276	0.317985	0.182	0.283	1	Low CASP8 T_cells
TPM4.1	0.00169233	0.255553	0.217	0.334	1	Low CASP8 T_cells
ATP1B1.1	0.00172054	0.428214	0.171	0.275	1	Low CASP8 T_cells
ATP5PD.1	0.00212808	0.275263	0.205	0.309	1	Low CASP8 T_cells
HIF1A.1	0.00236648	0.336918	0.261	0.394	1	Low CASP8 T_cells
BCL2A1.1	0.00290023	0.513286	0.202	0.306	1	Low CASP8 T_cells
B4GALT1.1	0.00292277	0.29785	0.169	0.261	1	Low CASP8 T_cells
ATP2B1.1	0.00382477	0.371551	0.177	0.266	1	Low CASP8 T_cells
PTPRE.1	0.00397491	0.268647	0.178	0.269	1	Low CASP8 T_cells
SAMHD1.1	0.00402299	0.268103	0.179	0.269	1	Low CASP8 T_cells
C1orf56.1	0.00470952	0.404381	0.27	0.399	1	Low CASP8 T_cells
BRI3.1	0.00546926	0.446369	0.179	0.272	1	Low CASP8 T_cells
GDI2.1	0.00567528	0.250404	0.187	0.275	1	Low CASP8 T_cells
ACTB.1	0.00569269	0.267158	0.917	0.986	1	Low CASP8 T_cells
ITGB1.1	0.00646235	0.374794	0.188	0.28	1	Low CASP8 T_cells
RAC1.1	0.0091204	0.431734	0.3	0.436	1	Low CASP8 T_cells
