# Supplementary material for: Multi-Omics Analysis of the Anoikis Gene CASP8 in Prostate Cancer and Biochemical Recurrence (BCR)
Source: Biomedicines. 2025 Mar 7;13(3):661. doi: 10.3390/biomedicines13030661 (PMC11939882; doi:10.3390/biomedicines13030661)
Supplement: Supplementary file 1 [file biomedicines-13-00661-s001.zip › Supplementary File S2.xlsx]

## Sheet: risk_train
Details of risk score and risk grouping for each sample in the training set
id	bcr_time	bcr	KLF6	SAMSN1	TXNIP	XCL1	riskScore	risk
GSM3263664	9.75	0	5.03433	2.818	7.11214	1.95677	0.870585	low
GSM3263665	5.08333	0	5.06744	2.42884	6.79587	2.0413	1.47047	high
GSM3263666	9.25	0	5.18034	2.72082	7.42522	1.86158	0.980971	low
GSM3263668	8.58333	0	4.93065	2.79056	7.37754	1.87683	1.12069	high
GSM3263669	9.08333	0	5.60076	2.89118	7.73228	2.00617	0.741888	low
GSM3263670	8.83333	0	5.20954	2.66639	8.19514	2.06959	2.71874	high
GSM3263671	8.5	0	5.12377	3.559	7.16482	1.80349	0.175656	low
GSM3263672	7.66667	0	5.06072	2.97206	7.31998	1.93443	0.737841	low
GSM3263674	9	0	5.30333	2.69669	7.70483	1.85701	1.11748	high
GSM3263676	2.16667	0	5.1948	2.67597	7.09213	2.07324	1.10933	high
GSM3263680	3.58333	1	5.28548	2.90556	6.838	2.94855	2.14857	high
GSM3263683	4.75	1	5.01103	2.66577	7.57496	1.86589	1.47817	high
GSM3263686	6.16667	0	5.14288	2.83437	7.05289	2.11525	0.918205	low
GSM3263687	6.33333	0	5.11146	3.22961	7.29362	1.93007	0.431048	low
GSM3263688	3	0	4.6697	2.71369	7.40942	1.93181	1.90609	high
GSM3263690	2.25	1	4.73325	2.44109	7.46884	2.04029	3.57939	high
GSM3263691	2	1	4.90822	2.39711	7.23466	1.75506	1.68931	high
GSM3263694	4.75	1	5.36246	2.69981	7.66326	1.87203	1.03143	low
GSM3263695	2.33333	1	5.35204	2.84108	7.32684	1.90558	0.651107	low
GSM3263696	1.33333	1	4.82128	2.69091	7.37527	1.94363	1.66736	high
GSM3263697	7.08333	1	4.84243	2.53748	8.09404	2.02506	4.36521	high
GSM3263698	2.66667	1	5.40506	2.44622	7.53487	1.77339	1.18796	high
GSM3263702	8.5	1	5.08302	2.73014	6.8355	1.96881	0.783705	low
GSM3263703	3	1	4.88141	2.65902	7.55506	2.01869	2.15268	high
GSM3263704	9.16667	0	4.87561	2.80741	7.69631	1.85596	1.4503	high
GSM3263705	9.33333	0	5.5193	3.05263	7.70832	1.99069	0.583582	low
GSM3263706	9.75	0	5.16745	2.54402	7.36884	1.71886	1.03739	high
GSM3263708	9	0	5.1865	2.6096	7.67358	1.70762	1.14087	high
GSM3263710	9.5	0	5.62206	2.63339	6.85504	2.26635	0.838437	low
GSM3263713	7.58333	0	5.17263	2.5652	6.9636	1.8213	0.837933	low
GSM3263714	8.58333	0	5.35882	2.51779	7.08604	1.85977	0.873657	low
GSM3263716	7.66667	1	5.14076	2.48221	7.93612	1.88252	2.44664	high
GSM3263721	7.58333	1	4.76441	2.51527	7.29478	1.84612	1.94257	high
GSM3263722	8.83333	1	5.06904	2.55022	6.78907	1.75431	0.751639	low
GSM3263723	5.16667	1	5.28297	2.66765	7.10961	1.93991	0.841963	low
GSM3263728	8.83333	0	5.48538	2.49368	7.25696	2.07932	1.28886	high
GSM3263730	9.08333	0	5.38202	2.50297	7.54479	1.6839	0.965653	low
GSM3263735	9.33333	0	5.76672	3.18759	7.43622	1.78055	0.202533	low
GSM3263738	6.75	0	5.11074	2.64894	7.45121	1.91165	1.32687	high
GSM3263740	8.66667	0	5.04025	3.07975	7.56642	2.1841	1.12868	high
GSM3263741	7.75	0	5.34079	2.61746	7.23172	1.99284	1.03707	high
GSM3263742	9.25	0	5.6379	2.57536	7.0681	1.79537	0.51933	low
GSM3263744	8.16667	0	5.28928	2.5495	7.53378	1.91863	1.40865	high
GSM3263747	9.08333	0	5.3861	2.50403	7.30742	2.113	1.54859	high
GSM3263748	8.83333	0	5.38736	2.60344	7.3417	1.80492	0.823546	low
GSM3263749	8.66667	0	4.73854	3.29441	7.28924	1.88497	0.535226	low
GSM3263750	9	0	4.63839	2.53341	7.32366	2.06814	3.12831	high
GSM3263751	2.41667	0	5.17823	2.83081	7.59292	1.81415	0.862321	low
GSM3263756	8.5	0	5.4149	2.59819	7.03671	1.9046	0.7351	low
GSM3263758	0.833333	1	5.03434	2.80831	7.65299	1.98353	1.43672	high
GSM3263759	2	1	5.20795	2.52275	7.38964	2.02021	1.68127	high
GSM3263761	8.66667	0	4.79809	2.44019	8.05702	1.81409	3.79017	high
GSM3263763	2.5	0	5.30394	2.8865	7.82111	1.9644	1.03991	high
GSM3263765	8.5	0	5.16633	2.8467	7.44305	1.94423	0.921459	low
GSM3263767	8.33333	0	5.82795	2.90079	7.72478	1.91047	0.48756	low
GSM3263770	8.58333	0	5.36699	2.64248	7.23872	1.86456	0.793343	low
GSM3263771	8.25	0	5.03611	2.46453	7.7752	2.09404	3.45407	high
GSM3263772	7.58333	0	5.22389	2.66399	7.32975	1.99933	1.18719	high
GSM3263774	6.16667	1	5.29289	2.7598	7.61748	1.90908	1.02163	low
GSM3263779	7.25	1	5.10459	2.6597	7.27703	2.10937	1.54977	high
GSM3263781	7.66667	0	6.22041	3.13928	7.26344	2.10489	0.194526	low
GSM3263783	8	0	5.13938	3.59705	7.3025	1.89095	0.207279	low
GSM3263785	7.91667	0	6.14135	4.5623	6.82146	2.09699	0.0118725	low
GSM3263788	7	0	5.00413	3.08509	7.22499	1.72916	0.431196	low
GSM3263791	7.16667	0	4.9935	4.39246	7.80939	1.92865	0.0959184	low
GSM3263795	5.91667	0	5.44322	2.94679	7.26837	1.87438	0.444355	low
GSM3263797	7.83333	0	4.75265	2.47892	7.65464	1.77807	2.5301	high
GSM3263800	6.91667	0	5.30381	2.95968	7.24744	2.28748	0.949246	low
GSM3263803	7	0	6.16469	2.77368	7.29526	1.86498	0.277431	low
GSM3263804	7.33333	0	5.5153	2.6948	7.01243	1.84386	0.49552	low
GSM3263805	5.16667	1	5.12465	2.49126	7.51922	1.85629	1.67278	high
GSM3263806	7.83333	0	5.22251	2.79511	7.23025	1.81565	0.652289	low
GSM3263807	6.75	1	5.75044	2.68164	7.50225	1.76975	0.521925	low
GSM3263809	7.83333	0	5.31682	3.21925	6.88721	1.86786	0.22858	low
GSM3263810	2.83333	0	5.12882	2.59849	7.07802	1.87199	0.985144	low
GSM3263811	7.58333	0	5.36761	2.71309	7.47862	1.87611	0.867162	low
GSM3263815	7	0	4.68277	2.51826	7.16775	1.89901	2.06787	high
GSM3263818	5.41667	0	5.57677	2.77609	7.45021	1.80927	0.544051	low
GSM3263819	4.41667	1	5.35557	2.8943	7.69319	1.96299	0.871609	low
GSM3263823	1.25	0	5.39269	3.13646	7.32398	1.9585	0.401178	low
GSM3263825	6.91667	0	5.12323	2.6433	7.18476	2.59501	3.10358	high
GSM3263827	1.5	1	5.06385	2.76179	7.37457	1.76886	0.859297	low
GSM3263829	6.75	0	4.84088	2.56727	7.17578	1.85973	1.51196	high
GSM3263830	6.66667	0	5.05413	2.60461	7.41232	1.86243	1.36823	high
GSM3263831	7.16667	0	4.69788	2.72671	7.48777	1.86203	1.7266	high
GSM3263832	7.08333	0	5.31526	2.73993	7.47848	1.88793	0.891722	low
GSM3263834	6.16667	0	5.10074	2.68533	7.61869	1.81484	1.2394	high
GSM3263839	7.33333	0	4.81101	2.88479	7.27028	1.99857	1.1983	high
GSM3263841	4.25	1	4.88842	2.40045	8.13189	1.93971	4.77051	high
GSM3263842	7.25	0	4.95249	2.85611	7.08336	2.12511	1.13138	high
GSM3263843	4.66667	0	5.40653	2.74211	7.42288	2.74264	2.93491	high
GSM3263844	3.16667	1	5.01398	2.44647	7.62278	1.81928	2.09643	high
GSM3263845	6.25	0	5.41695	2.60452	7.88364	1.82193	1.27292	high
GSM3263847	6.91667	0	5.25149	2.5425	6.96813	1.81468	0.795259	low
GSM3263848	6.91667	0	4.77484	2.59049	7.4734	1.94979	2.28993	high
GSM3263850	6.83333	0	5.60106	2.88434	7.37521	2.05178	0.602246	low
GSM3263853	6.75	0	4.54966	2.60199	6.89757	1.84243	1.51287	high
GSM3263857	6.58333	0	5.4752	3.50614	7.5048	2.20446	0.325822	low
GSM3263860	6.5	0	5.32451	2.74667	6.84998	1.91586	0.545376	low
GSM3263863	6.41667	0	4.92176	2.56034	6.85016	1.85357	1.06406	high
GSM3263865	6.58333	0	5.07565	2.47932	7.97622	2.12428	3.98357	high
GSM3263867	6.58333	1	5.12796	2.71215	7.65452	2.15164	2.00361	high
GSM3263871	6.66667	1	4.93578	2.85845	7.54033	1.71346	0.874279	low
GSM3263875	5.5	0	5.22924	2.6243	7.49768	2.01741	1.49375	high
GSM3263877	5.08333	1	4.95496	2.73481	7.57445	2.08323	1.95465	high
GSM3263878	6.66667	0	5.62194	2.99014	7.21661	1.87535	0.325494	low
GSM3263879	6.66667	0	5.74614	2.64125	7.34163	1.83882	0.550279	low
GSM3263881	5.16667	0	5.09051	2.64277	7.24441	1.75688	0.908549	low
GSM3263882	5.5	0	5.37036	2.71854	6.83956	1.92397	0.547563	low
GSM3263889	5.66667	1	5.22863	2.93878	7.31094	2.02369	0.744394	low
GSM3263890	6.5	0	5.28956	2.77771	7.8965	1.91524	1.25995	high
GSM3263891	2.08333	1	5.05767	2.68778	8.09613	3.29453	19.4222	high
GSM3263892	4.58333	1	5.23071	2.53439	7.81661	1.85661	1.76255	high
GSM3263895	5.83333	0	4.6495	2.62415	6.96612	1.96515	1.67344	high
GSM3263898	1.58333	0	4.75602	2.38487	7.52954	1.78142	2.70049	high
GSM3263900	6.16667	0	5.12368	2.57839	7.2574	1.73378	0.956951	low
GSM3263901	6.25	0	5.28213	2.61429	7.1357	1.79053	0.748369	low
GSM3263902	5.75	0	5.66215	2.70754	8.03193	2.05242	1.31764	high
GSM3263903	8.41667	0	5.74763	2.9965	7.72348	1.86731	0.419554	low
GSM3263904	7.91667	0	5.15359	2.75877	7.14483	1.83823	0.724152	low
GSM3263905	7.41667	0	5.6886	2.92842	7.38741	1.84911	0.37248	low
GSM3263906	8.83333	0	5.18996	2.45513	7.7175	1.84271	1.91169	high
GSM3263907	4.5	1	5.11105	2.54746	7.91883	1.93754	2.42066	high
GSM3263909	8	0	5.95	2.8362	7.26806	1.95522	0.353436	low

## Sheet: risk_test
Details of risk score and risk grouping for each sample in the test set
id	bcr_time	bcr	KLF6	SAMSN1	TXNIP	XCL1	riskScore	risk
GSM3263667	7.66667	1	5.40782	2.62552	7.49878	1.97404	1.14813	high
GSM3263673	7.83333	0	5.09149	2.52698	8.02002	1.86257	2.47582	high
GSM3263675	8.41667	0	5.72409	2.58408	8.0707	1.66265	0.85813	low
GSM3263677	7.66667	0	5.00137	3.38329	7.22986	1.76861	0.273056	low
GSM3263678	6.66667	0	4.97552	2.48576	7.50871	2.19926	3.37064	high
GSM3263679	6.16667	0	5.16218	2.54854	7.68271	1.75753	1.42125	high
GSM3263681	2.58333	1	4.71202	2.74831	8.11918	2.30711	5.50814	high
GSM3263682	6.33333	0	5.33514	2.77093	7.37118	1.85233	0.715842	low
GSM3263684	6.75	0	5.44555	3.00623	7.39691	2.04506	0.579317	low
GSM3263685	6.25	0	5.02153	3.55456	8.59102	2.29712	1.37525	high
GSM3263689	5.08333	0	5.22573	2.94593	8.0107	1.94111	1.14761	high
GSM3263692	7.75	1	4.5721	2.5854	7.25931	1.96428	2.47303	high
GSM3263693	7.83333	1	4.83985	2.84071	7.77886	1.78016	1.35056	high
GSM3263699	7.5	1	4.87928	2.67228	7.22428	2.05376	1.69949	high
GSM3263700	3.41667	1	5.04923	2.5529	6.97933	2.90098	5.38709	high
GSM3263701	5.33333	1	4.89697	2.67267	7.60884	1.90137	1.79646	high
GSM3263707	9.33333	0	4.6189	2.54594	7.85376	1.84124	3.37723	high
GSM3263709	8.91667	0	5.1071	2.65087	7.85119	2.02125	2.18574	high
GSM3263711	5.25	1	5.07066	2.62736	6.96621	1.93283	1.0013	low
GSM3263712	9.66667	0	4.91243	2.45621	7.29689	1.93287	2.10663	high
GSM3263715	6.25	1	5.16241	2.65141	7.68874	2.03746	1.84711	high
GSM3263717	5.25	1	5.153	2.89472	7.7481	1.93172	1.08077	high
GSM3263718	1.83333	0	5.06333	2.60837	7.48032	1.79933	1.28858	high
GSM3263719	3.33333	1	5.06178	2.56357	7.04943	1.87743	1.11021	high
GSM3263720	3.66667	1	5.09737	2.69072	7.7616	1.89559	1.57162	high
GSM3263724	9.41667	0	5.05034	2.82962	7.10909	1.79981	0.653799	low
GSM3263725	9	0	5.98303	3.63482	7.46055	2.14987	0.132464	low
GSM3263726	4.58333	0	5.40232	2.45251	7.71167	1.70895	1.23069	high
GSM3263727	9.41667	0	5.29788	3.03734	7.88065	2.09642	1.03599	high
GSM3263729	2.08333	1	4.6929	3.34153	7.21346	1.7621	0.401288	low
GSM3263731	2.33333	1	5.03278	2.48985	7.69935	1.88894	2.25938	high
GSM3263732	9.41667	0	5.39426	2.50392	7.6492	1.96067	1.59871	high
GSM3263733	9.25	0	5.6088	2.55618	7.63371	2.22451	1.72452	high
GSM3263734	8	0	5.0023	3.13429	7.22732	1.92536	0.539832	low
GSM3263736	8.75	0	4.81856	2.50703	7.0217	1.86771	1.53796	high
GSM3263737	9.16667	0	5.11439	2.71341	7.66349	1.72841	1.05278	high
GSM3263739	9.58333	0	4.81258	2.60591	7.90466	1.77521	2.3143	high
GSM3263743	2.33333	0	5.20517	3.20125	8.08483	2.15153	1.10549	high
GSM3263745	8.91667	0	4.94377	2.80626	8.10138	2.05657	2.57326	high
GSM3263746	4.33333	1	5.40609	2.61485	7.32381	1.83565	0.817878	low
GSM3263752	8.16667	0	4.93841	3.00591	7.94827	2.36284	2.596	high
GSM3263753	2.91667	0	5.76168	3.01466	7.25901	1.802	0.247163	low
GSM3263754	8.41667	0	4.95378	2.72322	7.66156	1.67596	1.13288	high
GSM3263755	3.16667	0	5.17462	2.84476	7.72208	1.76751	0.872526	low
GSM3263757	7	1	5.21079	2.47928	7.15397	2.13823	1.79594	high
GSM3263760	6.66667	0	5.57609	3.68951	7.21064	2.11694	0.144892	low
GSM3263762	4.5	0	5.7974	2.8856	7.61211	1.80768	0.401897	low
GSM3263764	8.83333	0	5.13717	3.0375	7.42508	2.056	0.797722	low
GSM3263766	7.83333	0	4.76234	2.65285	7.46902	1.78911	1.61082	high
GSM3263768	8.5	0	5.51108	2.89376	7.52621	2.10737	0.806155	low
GSM3263769	8.75	0	4.88963	2.68533	7.76862	2.60607	6.08939	high
GSM3263773	8.5	0	5.01627	2.47674	7.95883	1.87151	2.83154	high
GSM3263775	8.33333	0	4.78292	2.4993	7.62286	1.73449	2.14937	high
GSM3263776	2.75	0	5.34515	2.80077	7.48738	1.98223	0.905535	low
GSM3263777	8.33333	0	5.34569	2.78135	7.29567	1.86735	0.66879	low
GSM3263778	7.58333	0	4.63151	2.54527	8.35663	1.75626	4.4028	high
GSM3263780	3.75	0	5.15443	2.68277	7.0662	1.98019	0.969057	low
GSM3263782	8.33333	0	4.96092	2.40262	7.17867	2.00179	2.22188	high
GSM3263784	8	0	5.10085	2.71855	8.16029	1.76637	1.68627	high
GSM3263786	7.58333	1	4.86457	2.71183	7.89917	1.72465	1.66897	high
GSM3263787	8	0	5.32487	3.01409	7.27688	2.0486	0.593778	low
GSM3263789	7.91667	0	5.18672	2.62819	7.59361	1.91563	1.43256	high
GSM3263790	8	0	5.28773	2.58069	7.44402	1.94157	1.28654	high
GSM3263792	4.58333	1	4.80941	2.96157	7.62663	2.81784	5.06604	high
GSM3263793	7.83333	0	5.65732	3.2781	7.07736	1.80961	0.151784	low
GSM3263794	3.58333	1	4.88133	2.66554	7.62478	1.78667	1.5661	high
GSM3263796	7.5	0	5.54857	2.56561	7.45754	1.76467	0.762656	low
GSM3263798	7.83333	0	4.71899	2.58614	7.56661	1.99608	2.84499	high
GSM3263799	7.5	0	4.66071	2.8461	7.31649	2.05363	1.70979	high
GSM3263801	6.5	1	5.5478	2.63266	7.29201	1.82707	0.653269	low
GSM3263802	6.33333	1	5.18727	2.69956	7.13055	2.01773	1.01483	low
GSM3263808	6.83333	0	4.67747	2.57468	7.00827	1.83428	1.49338	high
GSM3263812	1	0	4.89593	2.68748	7.6705	1.80846	1.59294	high
GSM3263813	7.5	0	5.11508	2.98976	7.27643	2.02291	0.747389	low
GSM3263814	7.41667	0	5.3177	2.39963	7.32178	1.87883	1.40549	high
GSM3263816	7.58333	0	5.2377	2.53551	7.51117	2.95967	7.66392	high
GSM3263817	7.58333	0	5.57995	2.52216	7.38244	2.00421	1.08945	high
GSM3263820	7.41667	0	5.6115	2.90142	7.78973	1.92037	0.659807	low
GSM3263821	6.83333	0	4.90521	3.02867	8.1252	2.7388	5.38563	high
GSM3263822	7.41667	0	5.53916	2.95814	7.71932	2.00551	0.696747	low
GSM3263824	7.25	0	5.87513	3.04709	7.25578	2.07445	0.315469	low
GSM3263826	7.66667	0	5.25713	2.5519	6.90974	1.80109	0.725562	low
GSM3263828	7	0	5.3943	2.44847	6.72514	1.87416	0.723451	low
GSM3263833	7.08333	0	5.12783	3.01506	7.77741	1.48523	0.457026	low
GSM3263835	7.16667	0	4.90474	2.75823	7.56313	1.80715	1.27315	high
GSM3263836	7.08333	0	5.79566	3.71403	7.28967	2.07291	0.108841	low
GSM3263837	7.08333	0	4.97304	2.74916	7.37446	1.77922	0.985511	low
GSM3263838	7.25	0	5.23134	2.69926	6.78155	1.77584	0.498124	low
GSM3263840	6.83333	1	5.29418	2.55376	7.96169	1.96307	2.11508	high
GSM3263846	6.08333	0	5.18688	2.73566	7.35644	1.94713	1.02573	low
GSM3263849	7	0	4.9261	2.55552	7.3241	1.91997	1.74575	high
GSM3263851	6.41667	0	4.98661	2.90688	7.8616	2.54784	3.65227	high
GSM3263852	6.41667	0	5.59181	2.92256	7.38138	1.76298	0.363476	low
GSM3263854	6.5	0	4.93804	3.47474	7.61009	1.87225	0.399557	low
GSM3263855	6.41667	0	5.04318	2.5602	7.50897	2.11701	2.41497	high
GSM3263856	6.83333	0	4.69861	2.61258	7.74202	1.94768	2.96991	high
GSM3263858	0.916667	0	5.13468	2.77242	7.23355	1.89897	0.853349	low
GSM3263859	6.33333	0	5.47979	3.10165	7.83168	1.88371	0.52259	low
GSM3263861	6.5	0	5.28524	2.47881	7.6977	1.78893	1.49523	high
GSM3263862	6.5	0	5.41549	3.43769	7.18296	1.7975	0.159337	low
GSM3263864	6.75	0	5.34919	2.62114	7.28584	1.93858	0.980167	low
GSM3263866	6.66667	0	4.69218	2.52546	7.45357	1.89113	2.5213	high
GSM3263868	6.58333	0	5.60027	2.96715	7.17409	1.85574	0.325035	low
GSM3263869	6.66667	0	5.42188	2.67374	7.50483	2.63671	2.94899	high
GSM3263870	6.16667	0	5.28811	2.74771	7.81429	1.7237	0.921404	low
GSM3263872	6.5	0	5.18544	3.00805	6.63068	2.25148	0.565987	low
GSM3263873	6.25	0	5.26336	3.90092	7.75463	1.72379	0.118056	low
GSM3263874	5.25	0	5.46087	2.47772	7.73721	1.82257	1.34783	high
GSM3263876	6.58333	0	5.15747	2.66484	6.80332	1.79243	0.599174	low
GSM3263880	1.75	0	4.91757	2.69746	8.0311	2.56379	6.70602	high
GSM3263883	6.58333	0	5.11266	2.56892	6.6845	1.80101	0.685169	low
GSM3263884	6.5	0	5.45586	3.5074	7.30405	2.16117	0.263284	low
GSM3263885	5.08333	1	5.45542	2.54205	7.90937	1.9223	1.62907	high
GSM3263886	6.41667	0	5.95657	2.85392	7.26607	2.13779	0.452083	low
GSM3263887	5.41667	0	5.18861	2.96676	7.0301	2.17333	0.743802	low
GSM3263888	6.08333	0	5.21955	2.47971	7.31011	1.77155	1.13667	high
GSM3263893	6.33333	0	5.37959	2.86615	7.57626	1.81335	0.641487	low
GSM3263894	5.58333	0	5.02557	2.64143	7.89256	1.82123	1.83568	high
GSM3263896	4.66667	1	5.33143	2.39014	7.52596	1.73528	1.32848	high
GSM3263897	5.83333	0	5.47922	2.61346	7.42992	1.89881	0.911835	low
GSM3263899	5.83333	0	5.87536	2.5136	8.11191	2.09202	1.67137	high
GSM3263908	7.41667	0	5.99755	2.83251	7.11244	1.83044	0.244655	low
GSM3263910	6	0	5.93746	2.67411	7.13858	2.13591	0.56935	low
GSM3263911	8.16667	0	5.24766	2.79351	7.67306	2.04314	1.30553	high

## Sheet: risk_all
Details of risk scores and risk groupings for each sample in the full dataset
id	bcr_time	bcr	KLF6	SAMSN1	TXNIP	XCL1	riskScore	risk
GSM3263664	9.75	0	5.03433	2.818	7.11214	1.95677	0.870585	low
GSM3263665	5.08333	0	5.06744	2.42884	6.79587	2.0413	1.47047	high
GSM3263666	9.25	0	5.18034	2.72082	7.42522	1.86158	0.980971	low
GSM3263668	8.58333	0	4.93065	2.79056	7.37754	1.87683	1.12069	high
GSM3263669	9.08333	0	5.60076	2.89118	7.73228	2.00617	0.741888	low
GSM3263670	8.83333	0	5.20954	2.66639	8.19514	2.06959	2.71874	high
GSM3263671	8.5	0	5.12377	3.559	7.16482	1.80349	0.175656	low
GSM3263672	7.66667	0	5.06072	2.97206	7.31998	1.93443	0.737841	low
GSM3263674	9	0	5.30333	2.69669	7.70483	1.85701	1.11748	high
GSM3263676	2.16667	0	5.1948	2.67597	7.09213	2.07324	1.10933	high
GSM3263680	3.58333	1	5.28548	2.90556	6.838	2.94855	2.14857	high
GSM3263683	4.75	1	5.01103	2.66577	7.57496	1.86589	1.47817	high
GSM3263686	6.16667	0	5.14288	2.83437	7.05289	2.11525	0.918205	low
GSM3263687	6.33333	0	5.11146	3.22961	7.29362	1.93007	0.431048	low
GSM3263688	3	0	4.6697	2.71369	7.40942	1.93181	1.90609	high
GSM3263690	2.25	1	4.73325	2.44109	7.46884	2.04029	3.57939	high
GSM3263691	2	1	4.90822	2.39711	7.23466	1.75506	1.68931	high
GSM3263694	4.75	1	5.36246	2.69981	7.66326	1.87203	1.03143	low
GSM3263695	2.33333	1	5.35204	2.84108	7.32684	1.90558	0.651107	low
GSM3263696	1.33333	1	4.82128	2.69091	7.37527	1.94363	1.66736	high
GSM3263697	7.08333	1	4.84243	2.53748	8.09404	2.02506	4.36521	high
GSM3263698	2.66667	1	5.40506	2.44622	7.53487	1.77339	1.18796	high
GSM3263702	8.5	1	5.08302	2.73014	6.8355	1.96881	0.783705	low
GSM3263703	3	1	4.88141	2.65902	7.55506	2.01869	2.15268	high
GSM3263704	9.16667	0	4.87561	2.80741	7.69631	1.85596	1.4503	high
GSM3263705	9.33333	0	5.5193	3.05263	7.70832	1.99069	0.583582	low
GSM3263706	9.75	0	5.16745	2.54402	7.36884	1.71886	1.03739	high
GSM3263708	9	0	5.1865	2.6096	7.67358	1.70762	1.14087	high
GSM3263710	9.5	0	5.62206	2.63339	6.85504	2.26635	0.838437	low
GSM3263713	7.58333	0	5.17263	2.5652	6.9636	1.8213	0.837933	low
GSM3263714	8.58333	0	5.35882	2.51779	7.08604	1.85977	0.873657	low
GSM3263716	7.66667	1	5.14076	2.48221	7.93612	1.88252	2.44664	high
GSM3263721	7.58333	1	4.76441	2.51527	7.29478	1.84612	1.94257	high
GSM3263722	8.83333	1	5.06904	2.55022	6.78907	1.75431	0.751639	low
GSM3263723	5.16667	1	5.28297	2.66765	7.10961	1.93991	0.841963	low
GSM3263728	8.83333	0	5.48538	2.49368	7.25696	2.07932	1.28886	high
GSM3263730	9.08333	0	5.38202	2.50297	7.54479	1.6839	0.965653	low
GSM3263735	9.33333	0	5.76672	3.18759	7.43622	1.78055	0.202533	low
GSM3263738	6.75	0	5.11074	2.64894	7.45121	1.91165	1.32687	high
GSM3263740	8.66667	0	5.04025	3.07975	7.56642	2.1841	1.12868	high
GSM3263741	7.75	0	5.34079	2.61746	7.23172	1.99284	1.03707	high
GSM3263742	9.25	0	5.6379	2.57536	7.0681	1.79537	0.51933	low
GSM3263744	8.16667	0	5.28928	2.5495	7.53378	1.91863	1.40865	high
GSM3263747	9.08333	0	5.3861	2.50403	7.30742	2.113	1.54859	high
GSM3263748	8.83333	0	5.38736	2.60344	7.3417	1.80492	0.823546	low
GSM3263749	8.66667	0	4.73854	3.29441	7.28924	1.88497	0.535226	low
GSM3263750	9	0	4.63839	2.53341	7.32366	2.06814	3.12831	high
GSM3263751	2.41667	0	5.17823	2.83081	7.59292	1.81415	0.862321	low
GSM3263756	8.5	0	5.4149	2.59819	7.03671	1.9046	0.7351	low
GSM3263758	0.833333	1	5.03434	2.80831	7.65299	1.98353	1.43672	high
GSM3263759	2	1	5.20795	2.52275	7.38964	2.02021	1.68127	high
GSM3263761	8.66667	0	4.79809	2.44019	8.05702	1.81409	3.79017	high
GSM3263763	2.5	0	5.30394	2.8865	7.82111	1.9644	1.03991	high
GSM3263765	8.5	0	5.16633	2.8467	7.44305	1.94423	0.921459	low
GSM3263767	8.33333	0	5.82795	2.90079	7.72478	1.91047	0.48756	low
GSM3263770	8.58333	0	5.36699	2.64248	7.23872	1.86456	0.793343	low
GSM3263771	8.25	0	5.03611	2.46453	7.7752	2.09404	3.45407	high
GSM3263772	7.58333	0	5.22389	2.66399	7.32975	1.99933	1.18719	high
GSM3263774	6.16667	1	5.29289	2.7598	7.61748	1.90908	1.02163	low
GSM3263779	7.25	1	5.10459	2.6597	7.27703	2.10937	1.54977	high
GSM3263781	7.66667	0	6.22041	3.13928	7.26344	2.10489	0.194526	low
GSM3263783	8	0	5.13938	3.59705	7.3025	1.89095	0.207279	low
GSM3263785	7.91667	0	6.14135	4.5623	6.82146	2.09699	0.0118725	low
GSM3263788	7	0	5.00413	3.08509	7.22499	1.72916	0.431196	low
GSM3263791	7.16667	0	4.9935	4.39246	7.80939	1.92865	0.0959184	low
GSM3263795	5.91667	0	5.44322	2.94679	7.26837	1.87438	0.444355	low
GSM3263797	7.83333	0	4.75265	2.47892	7.65464	1.77807	2.5301	high
GSM3263800	6.91667	0	5.30381	2.95968	7.24744	2.28748	0.949246	low
GSM3263803	7	0	6.16469	2.77368	7.29526	1.86498	0.277431	low
GSM3263804	7.33333	0	5.5153	2.6948	7.01243	1.84386	0.49552	low
GSM3263805	5.16667	1	5.12465	2.49126	7.51922	1.85629	1.67278	high
GSM3263806	7.83333	0	5.22251	2.79511	7.23025	1.81565	0.652289	low
GSM3263807	6.75	1	5.75044	2.68164	7.50225	1.76975	0.521925	low
GSM3263809	7.83333	0	5.31682	3.21925	6.88721	1.86786	0.22858	low
GSM3263810	2.83333	0	5.12882	2.59849	7.07802	1.87199	0.985144	low
GSM3263811	7.58333	0	5.36761	2.71309	7.47862	1.87611	0.867162	low
GSM3263815	7	0	4.68277	2.51826	7.16775	1.89901	2.06787	high
GSM3263818	5.41667	0	5.57677	2.77609	7.45021	1.80927	0.544051	low
GSM3263819	4.41667	1	5.35557	2.8943	7.69319	1.96299	0.871609	low
GSM3263823	1.25	0	5.39269	3.13646	7.32398	1.9585	0.401178	low
GSM3263825	6.91667	0	5.12323	2.6433	7.18476	2.59501	3.10358	high
GSM3263827	1.5	1	5.06385	2.76179	7.37457	1.76886	0.859297	low
GSM3263829	6.75	0	4.84088	2.56727	7.17578	1.85973	1.51196	high
GSM3263830	6.66667	0	5.05413	2.60461	7.41232	1.86243	1.36823	high
GSM3263831	7.16667	0	4.69788	2.72671	7.48777	1.86203	1.7266	high
GSM3263832	7.08333	0	5.31526	2.73993	7.47848	1.88793	0.891722	low
GSM3263834	6.16667	0	5.10074	2.68533	7.61869	1.81484	1.2394	high
GSM3263839	7.33333	0	4.81101	2.88479	7.27028	1.99857	1.1983	high
GSM3263841	4.25	1	4.88842	2.40045	8.13189	1.93971	4.77051	high
GSM3263842	7.25	0	4.95249	2.85611	7.08336	2.12511	1.13138	high
GSM3263843	4.66667	0	5.40653	2.74211	7.42288	2.74264	2.93491	high
GSM3263844	3.16667	1	5.01398	2.44647	7.62278	1.81928	2.09643	high
GSM3263845	6.25	0	5.41695	2.60452	7.88364	1.82193	1.27292	high
GSM3263847	6.91667	0	5.25149	2.5425	6.96813	1.81468	0.795259	low
GSM3263848	6.91667	0	4.77484	2.59049	7.4734	1.94979	2.28993	high
GSM3263850	6.83333	0	5.60106	2.88434	7.37521	2.05178	0.602246	low
GSM3263853	6.75	0	4.54966	2.60199	6.89757	1.84243	1.51287	high
GSM3263857	6.58333	0	5.4752	3.50614	7.5048	2.20446	0.325822	low
GSM3263860	6.5	0	5.32451	2.74667	6.84998	1.91586	0.545376	low
GSM3263863	6.41667	0	4.92176	2.56034	6.85016	1.85357	1.06406	high
GSM3263865	6.58333	0	5.07565	2.47932	7.97622	2.12428	3.98357	high
GSM3263867	6.58333	1	5.12796	2.71215	7.65452	2.15164	2.00361	high
GSM3263871	6.66667	1	4.93578	2.85845	7.54033	1.71346	0.874279	low
GSM3263875	5.5	0	5.22924	2.6243	7.49768	2.01741	1.49375	high
GSM3263877	5.08333	1	4.95496	2.73481	7.57445	2.08323	1.95465	high
GSM3263878	6.66667	0	5.62194	2.99014	7.21661	1.87535	0.325494	low
GSM3263879	6.66667	0	5.74614	2.64125	7.34163	1.83882	0.550279	low
GSM3263881	5.16667	0	5.09051	2.64277	7.24441	1.75688	0.908549	low
GSM3263882	5.5	0	5.37036	2.71854	6.83956	1.92397	0.547563	low
GSM3263889	5.66667	1	5.22863	2.93878	7.31094	2.02369	0.744394	low
GSM3263890	6.5	0	5.28956	2.77771	7.8965	1.91524	1.25995	high
GSM3263891	2.08333	1	5.05767	2.68778	8.09613	3.29453	19.4222	high
GSM3263892	4.58333	1	5.23071	2.53439	7.81661	1.85661	1.76255	high
GSM3263895	5.83333	0	4.6495	2.62415	6.96612	1.96515	1.67344	high
GSM3263898	1.58333	0	4.75602	2.38487	7.52954	1.78142	2.70049	high
GSM3263900	6.16667	0	5.12368	2.57839	7.2574	1.73378	0.956951	low
GSM3263901	6.25	0	5.28213	2.61429	7.1357	1.79053	0.748369	low
GSM3263902	5.75	0	5.66215	2.70754	8.03193	2.05242	1.31764	high
GSM3263903	8.41667	0	5.74763	2.9965	7.72348	1.86731	0.419554	low
GSM3263904	7.91667	0	5.15359	2.75877	7.14483	1.83823	0.724152	low
GSM3263905	7.41667	0	5.6886	2.92842	7.38741	1.84911	0.37248	low
GSM3263906	8.83333	0	5.18996	2.45513	7.7175	1.84271	1.91169	high
GSM3263907	4.5	1	5.11105	2.54746	7.91883	1.93754	2.42066	high
GSM3263909	8	0	5.95	2.8362	7.26806	1.95522	0.353436	low
GSM3263667	7.66667	1	5.40782	2.62552	7.49878	1.97404	1.14813	high
GSM3263673	7.83333	0	5.09149	2.52698	8.02002	1.86257	2.47582	high
GSM3263675	8.41667	0	5.72409	2.58408	8.0707	1.66265	0.85813	low
GSM3263677	7.66667	0	5.00137	3.38329	7.22986	1.76861	0.273056	low
GSM3263678	6.66667	0	4.97552	2.48576	7.50871	2.19926	3.37064	high
GSM3263679	6.16667	0	5.16218	2.54854	7.68271	1.75753	1.42125	high
GSM3263681	2.58333	1	4.71202	2.74831	8.11918	2.30711	5.50814	high
GSM3263682	6.33333	0	5.33514	2.77093	7.37118	1.85233	0.715842	low
GSM3263684	6.75	0	5.44555	3.00623	7.39691	2.04506	0.579317	low
GSM3263685	6.25	0	5.02153	3.55456	8.59102	2.29712	1.37525	high
GSM3263689	5.08333	0	5.22573	2.94593	8.0107	1.94111	1.14761	high
GSM3263692	7.75	1	4.5721	2.5854	7.25931	1.96428	2.47303	high
GSM3263693	7.83333	1	4.83985	2.84071	7.77886	1.78016	1.35056	high
GSM3263699	7.5	1	4.87928	2.67228	7.22428	2.05376	1.69949	high
GSM3263700	3.41667	1	5.04923	2.5529	6.97933	2.90098	5.38709	high
GSM3263701	5.33333	1	4.89697	2.67267	7.60884	1.90137	1.79646	high
GSM3263707	9.33333	0	4.6189	2.54594	7.85376	1.84124	3.37723	high
GSM3263709	8.91667	0	5.1071	2.65087	7.85119	2.02125	2.18574	high
GSM3263711	5.25	1	5.07066	2.62736	6.96621	1.93283	1.0013	low
GSM3263712	9.66667	0	4.91243	2.45621	7.29689	1.93287	2.10663	high
GSM3263715	6.25	1	5.16241	2.65141	7.68874	2.03746	1.84711	high
GSM3263717	5.25	1	5.153	2.89472	7.7481	1.93172	1.08077	high
GSM3263718	1.83333	0	5.06333	2.60837	7.48032	1.79933	1.28858	high
GSM3263719	3.33333	1	5.06178	2.56357	7.04943	1.87743	1.11021	high
GSM3263720	3.66667	1	5.09737	2.69072	7.7616	1.89559	1.57162	high
GSM3263724	9.41667	0	5.05034	2.82962	7.10909	1.79981	0.653799	low
GSM3263725	9	0	5.98303	3.63482	7.46055	2.14987	0.132464	low
GSM3263726	4.58333	0	5.40232	2.45251	7.71167	1.70895	1.23069	high
GSM3263727	9.41667	0	5.29788	3.03734	7.88065	2.09642	1.03599	high
GSM3263729	2.08333	1	4.6929	3.34153	7.21346	1.7621	0.401288	low
GSM3263731	2.33333	1	5.03278	2.48985	7.69935	1.88894	2.25938	high
GSM3263732	9.41667	0	5.39426	2.50392	7.6492	1.96067	1.59871	high
GSM3263733	9.25	0	5.6088	2.55618	7.63371	2.22451	1.72452	high
GSM3263734	8	0	5.0023	3.13429	7.22732	1.92536	0.539832	low
GSM3263736	8.75	0	4.81856	2.50703	7.0217	1.86771	1.53796	high
GSM3263737	9.16667	0	5.11439	2.71341	7.66349	1.72841	1.05278	high
GSM3263739	9.58333	0	4.81258	2.60591	7.90466	1.77521	2.3143	high
GSM3263743	2.33333	0	5.20517	3.20125	8.08483	2.15153	1.10549	high
GSM3263745	8.91667	0	4.94377	2.80626	8.10138	2.05657	2.57326	high
GSM3263746	4.33333	1	5.40609	2.61485	7.32381	1.83565	0.817878	low
GSM3263752	8.16667	0	4.93841	3.00591	7.94827	2.36284	2.596	high
GSM3263753	2.91667	0	5.76168	3.01466	7.25901	1.802	0.247163	low
GSM3263754	8.41667	0	4.95378	2.72322	7.66156	1.67596	1.13288	high
GSM3263755	3.16667	0	5.17462	2.84476	7.72208	1.76751	0.872526	low
GSM3263757	7	1	5.21079	2.47928	7.15397	2.13823	1.79594	high
GSM3263760	6.66667	0	5.57609	3.68951	7.21064	2.11694	0.144892	low
GSM3263762	4.5	0	5.7974	2.8856	7.61211	1.80768	0.401897	low
GSM3263764	8.83333	0	5.13717	3.0375	7.42508	2.056	0.797722	low
GSM3263766	7.83333	0	4.76234	2.65285	7.46902	1.78911	1.61082	high
GSM3263768	8.5	0	5.51108	2.89376	7.52621	2.10737	0.806155	low
GSM3263769	8.75	0	4.88963	2.68533	7.76862	2.60607	6.08939	high
GSM3263773	8.5	0	5.01627	2.47674	7.95883	1.87151	2.83154	high
GSM3263775	8.33333	0	4.78292	2.4993	7.62286	1.73449	2.14937	high
GSM3263776	2.75	0	5.34515	2.80077	7.48738	1.98223	0.905535	low
GSM3263777	8.33333	0	5.34569	2.78135	7.29567	1.86735	0.66879	low
GSM3263778	7.58333	0	4.63151	2.54527	8.35663	1.75626	4.4028	high
GSM3263780	3.75	0	5.15443	2.68277	7.0662	1.98019	0.969057	low
GSM3263782	8.33333	0	4.96092	2.40262	7.17867	2.00179	2.22188	high
GSM3263784	8	0	5.10085	2.71855	8.16029	1.76637	1.68627	high
GSM3263786	7.58333	1	4.86457	2.71183	7.89917	1.72465	1.66897	high
GSM3263787	8	0	5.32487	3.01409	7.27688	2.0486	0.593778	low
GSM3263789	7.91667	0	5.18672	2.62819	7.59361	1.91563	1.43256	high
GSM3263790	8	0	5.28773	2.58069	7.44402	1.94157	1.28654	high
GSM3263792	4.58333	1	4.80941	2.96157	7.62663	2.81784	5.06604	high
GSM3263793	7.83333	0	5.65732	3.2781	7.07736	1.80961	0.151784	low
GSM3263794	3.58333	1	4.88133	2.66554	7.62478	1.78667	1.5661	high
GSM3263796	7.5	0	5.54857	2.56561	7.45754	1.76467	0.762656	low
GSM3263798	7.83333	0	4.71899	2.58614	7.56661	1.99608	2.84499	high
GSM3263799	7.5	0	4.66071	2.8461	7.31649	2.05363	1.70979	high
GSM3263801	6.5	1	5.5478	2.63266	7.29201	1.82707	0.653269	low
GSM3263802	6.33333	1	5.18727	2.69956	7.13055	2.01773	1.01483	low
GSM3263808	6.83333	0	4.67747	2.57468	7.00827	1.83428	1.49338	high
GSM3263812	1	0	4.89593	2.68748	7.6705	1.80846	1.59294	high
GSM3263813	7.5	0	5.11508	2.98976	7.27643	2.02291	0.747389	low
GSM3263814	7.41667	0	5.3177	2.39963	7.32178	1.87883	1.40549	high
GSM3263816	7.58333	0	5.2377	2.53551	7.51117	2.95967	7.66392	high
GSM3263817	7.58333	0	5.57995	2.52216	7.38244	2.00421	1.08945	high
GSM3263820	7.41667	0	5.6115	2.90142	7.78973	1.92037	0.659807	low
GSM3263821	6.83333	0	4.90521	3.02867	8.1252	2.7388	5.38563	high
GSM3263822	7.41667	0	5.53916	2.95814	7.71932	2.00551	0.696747	low
GSM3263824	7.25	0	5.87513	3.04709	7.25578	2.07445	0.315469	low
GSM3263826	7.66667	0	5.25713	2.5519	6.90974	1.80109	0.725562	low
GSM3263828	7	0	5.3943	2.44847	6.72514	1.87416	0.723451	low
GSM3263833	7.08333	0	5.12783	3.01506	7.77741	1.48523	0.457026	low
GSM3263835	7.16667	0	4.90474	2.75823	7.56313	1.80715	1.27315	high
GSM3263836	7.08333	0	5.79566	3.71403	7.28967	2.07291	0.108841	low
GSM3263837	7.08333	0	4.97304	2.74916	7.37446	1.77922	0.985511	low
GSM3263838	7.25	0	5.23134	2.69926	6.78155	1.77584	0.498124	low
GSM3263840	6.83333	1	5.29418	2.55376	7.96169	1.96307	2.11508	high
GSM3263846	6.08333	0	5.18688	2.73566	7.35644	1.94713	1.02573	low
GSM3263849	7	0	4.9261	2.55552	7.3241	1.91997	1.74575	high
GSM3263851	6.41667	0	4.98661	2.90688	7.8616	2.54784	3.65227	high
GSM3263852	6.41667	0	5.59181	2.92256	7.38138	1.76298	0.363476	low
GSM3263854	6.5	0	4.93804	3.47474	7.61009	1.87225	0.399557	low
GSM3263855	6.41667	0	5.04318	2.5602	7.50897	2.11701	2.41497	high
GSM3263856	6.83333	0	4.69861	2.61258	7.74202	1.94768	2.96991	high
GSM3263858	0.916667	0	5.13468	2.77242	7.23355	1.89897	0.853349	low
GSM3263859	6.33333	0	5.47979	3.10165	7.83168	1.88371	0.52259	low
GSM3263861	6.5	0	5.28524	2.47881	7.6977	1.78893	1.49523	high
GSM3263862	6.5	0	5.41549	3.43769	7.18296	1.7975	0.159337	low
GSM3263864	6.75	0	5.34919	2.62114	7.28584	1.93858	0.980167	low
GSM3263866	6.66667	0	4.69218	2.52546	7.45357	1.89113	2.5213	high
GSM3263868	6.58333	0	5.60027	2.96715	7.17409	1.85574	0.325035	low
GSM3263869	6.66667	0	5.42188	2.67374	7.50483	2.63671	2.94899	high
GSM3263870	6.16667	0	5.28811	2.74771	7.81429	1.7237	0.921404	low
GSM3263872	6.5	0	5.18544	3.00805	6.63068	2.25148	0.565987	low
GSM3263873	6.25	0	5.26336	3.90092	7.75463	1.72379	0.118056	low
GSM3263874	5.25	0	5.46087	2.47772	7.73721	1.82257	1.34783	high
GSM3263876	6.58333	0	5.15747	2.66484	6.80332	1.79243	0.599174	low
GSM3263880	1.75	0	4.91757	2.69746	8.0311	2.56379	6.70602	high
GSM3263883	6.58333	0	5.11266	2.56892	6.6845	1.80101	0.685169	low
GSM3263884	6.5	0	5.45586	3.5074	7.30405	2.16117	0.263284	low
GSM3263885	5.08333	1	5.45542	2.54205	7.90937	1.9223	1.62907	high
GSM3263886	6.41667	0	5.95657	2.85392	7.26607	2.13779	0.452083	low
GSM3263887	5.41667	0	5.18861	2.96676	7.0301	2.17333	0.743802	low
GSM3263888	6.08333	0	5.21955	2.47971	7.31011	1.77155	1.13667	high
GSM3263893	6.33333	0	5.37959	2.86615	7.57626	1.81335	0.641487	low
GSM3263894	5.58333	0	5.02557	2.64143	7.89256	1.82123	1.83568	high
GSM3263896	4.66667	1	5.33143	2.39014	7.52596	1.73528	1.32848	high
GSM3263897	5.83333	0	5.47922	2.61346	7.42992	1.89881	0.911835	low
GSM3263899	5.83333	0	5.87536	2.5136	8.11191	2.09202	1.67137	high
GSM3263908	7.41667	0	5.99755	2.83251	7.11244	1.83044	0.244655	low
GSM3263910	6	0	5.93746	2.67411	7.13858	2.13591	0.56935	low
GSM3263911	8.16667	0	5.24766	2.79351	7.67306	2.04314	1.30553	high
