# Supplementary material for: Multi-Omics Analysis of the Anoikis Gene CASP8 in Prostate Cancer and Biochemical Recurrence (BCR)
Source: Biomedicines. 2025 Mar 7;13(3):661. doi: 10.3390/biomedicines13030661 (PMC11939882; doi:10.3390/biomedicines13030661)
Supplement: Supplementary file 1 [file biomedicines-13-00661-s001.zip › Supplementary File S3.xlsx]

## Sheet: weight_RCTD_geneset
RCTD deconvolution results of Anoikis gene set in prostate cancer
SPOT	AnoikishighT	AnoikislowT	Endothelial_cells	Epithelial_cells	Monocyte	NK_cell	Smooth_muscle_cells
AAACAATCTACTAGCA-1	0.026916	0.00469971	0.0756019	0.660086	0.0465131	0.0021484	0.179682
AAACACCAATAACTGC-1	0.000113989	0.00130619	0.053372	0.726414	0.0505236	0.00259492	0.17298
AAACAGAGCGACTCCT-1	0.000162841	0.000391962	0.0726269	0.478939	0.037219	0.00447624	0.374436
AAACAGCTTTCAGAAG-1	0.000113989	0.00406234	0.0436269	0.716565	0.0275601	0.00404602	0.142914
AAACAGGGTCTATATT-1	0.00208386	0.0030049	0.0520464	0.817242	0.0255119	0.00192724	0.0732672
AAACCCGAACGAAATC-1	0.000113989	0.000113989	0.0662195	0.736394	0.0314809	0.0175051	0.21049
AAACCGGGTAGGTACC-1	0.000232631	0.0263274	0.0761067	0.467499	0.0321963	0.0209549	0.320105
AAACCGTTCGTCCAGG-1	0.000232631	0.0245511	0.0689475	0.439658	0.121037	0.0061556	0.292173
AAACCTCATGAAGTTG-1	0.000232631	0.0255855	0.0590858	0.341644	0.0535969	0.000232631	0.39139
AAACGAAGAACATACC-1	0.000232631	0.0276713	0.11359	0.523375	0.0276228	0.00848242	0.225661
AAACGAGACGGTTGAT-1	0.000232631	0.022988	0.0796798	0.559211	0.0510523	0.0137019	0.219036
AAACTCGTGATATAAG-1	0.0137463	0.000113989	0.0570019	0.769103	0.00966381	0.000113989	0.135183
AAACTGCTGGCTCCAA-1	0.00796562	0.00207533	0.0434575	0.757324	0.023166	0.00128148	0.119335
AAACTTGCAAACGTAT-1	0.000113989	0.00108615	0.034233	0.834199	0.0152891	0.00166846	0.138167
AAAGACATGAAGTTTA-1	0.0119754	0.000113989	0.0434381	0.624258	0.0411917	0.000113989	0.239643
AAAGACCCAAGTCGCG-1	0.000232631	0.0194413	0.0654427	0.499106	0.0372774	0.00618417	0.265545
AAAGACTGGGCGCTTT-1	0.000162841	0.0196886	0.0879673	0.626405	0.0349697	0.00297772	0.148885
AAAGGCTACGGACCAT-1	7.97923e-05	7.97923e-05	0.0311658	0.817128	0.0292732	7.97923e-05	0.036748
AAAGGCTCTCGCGCCG-1	0.0425995	0.0280097	0.0476393	0.509491	0.0780633	0.00371723	0.196005
AAAGGGATGTAGCAAG-1	0.000113989	0.00647585	0.0432265	0.761484	0.0227177	0.00390428	0.131243
AAAGGGCAGCTTGAAT-1	0.000232631	0.0130723	0.0368136	0.455462	0.0363403	0.00545114	0.38083
AAAGTAGCATTGCTCA-1	0.019159	0.00426364	0.100395	0.518877	0.0776544	0.000162841	0.2505
AAAGTCACTGATGTAA-1	0.00695239	0.0047161	0.0644473	0.755746	0.0355646	0.0078367	0.0992019
AAAGTCGACCCTCAGT-1	0.000232631	0.0311957	0.081287	0.34887	0.0385092	0.00312201	0.387635
AAAGTGTGATTTATCT-1	0.0082838	0.000113989	0.0528764	0.808389	0.00984649	0.000113989	0.137041
AAAGTTGACTCCCGTA-1	0.000113989	0.000113989	0.0331028	0.810769	0.0186868	0.000113989	0.162646
AAATAACCATACGGGA-1	0.00406543	0.00281874	0.0646794	0.593474	0.0582208	0.000162841	0.184716
AAATAAGGTAGTGCCC-1	7.97923e-05	7.97923e-05	0.0483058	0.825786	0.0185582	7.97923e-05	0.144582
AAATACCTATAAGCAT-1	0.000162841	0.00551115	0.051809	0.657975	0.0211845	0.00086198	0.238912
AAATAGCTTAGACTTT-1	0.000162841	0.000162841	0.0469247	0.779376	0.00550343	0.00456991	0.0950264
AAATCGTGTACCACAA-1	0.000624903	0.0143751	0.0794002	0.698564	0.0261957	0.000752275	0.131648
AAATGATTCGATCAGC-1	0.000113989	0.000113989	0.0826647	0.696817	0.00778021	0.000113989	0.150991
AAATGCTCGTTACGTT-1	0.00674235	0.0169329	0.0431334	0.595678	0.0804334	0.00409527	0.0716304
AAATGGCATGTCTTGT-1	0.000113989	0.00163369	0.074446	0.715899	0.0245612	0.00129367	0.142625
AAATGGCCCGTGCCCT-1	0.000163031	0.00201998	0.0398283	0.809069	0.0113899	0.000113989	0.0689661
AAATGGTCAATGTGCC-1	0.0240588	0.036693	0.0523728	0.571446	0.0580248	0.00882768	0.169144
AAATGTATCTTATCCC-1	0.0221319	0.0563926	0.0439522	0.441493	0.0302536	0.0033293	0.209047
AAATGTGGGTGCTCCT-1	0.0195507	0.00199247	0.0627127	0.711774	0.0346202	0.000162841	0.0980801
AAATTAACGGGTAGCT-1	0.000113989	0.0105992	0.0516354	0.757458	0.030087	0.000113989	0.123436
AAATTAATAAGCGCGA-1	0.000232631	0.0206609	0.0948638	0.515557	0.0466312	0.0134656	0.22607
AAATTACACGACTCTG-1	0.00544665	0.00185766	0.057987	0.641021	0.0383138	0.00500877	0.239874
AAATTACCTATCGATG-1	0.00600497	0.000113989	0.0450077	0.750622	0.0308395	0.00376111	0.131917
AAATTCCAGGTCCAAA-1	0.00291774	0.000113989	0.0747942	0.73154	0.0241876	0.00247528	0.152029
AAATTGATAGTCCTTT-1	0.000232631	0.018118	0.0693503	0.485429	0.091386	0.000232631	0.270719
AAATTTACCGAAATCC-1	0.00206163	0.000162841	0.042064	0.537607	0.0376777	0.00160736	0.355079
AAATTTGCGGGTGTGG-1	0.000162841	0.0159764	0.0588751	0.603945	0.0652316	0.000162841	0.140217
AACAACTGGTAGTTGC-1	0.000162841	0.0146329	0.0355181	0.729499	0.0231604	0.0038892	0.0735522
AACAATACATTGTCGA-1	0.000113989	0.00909884	0.0560883	0.739011	0.0402927	0.000113989	0.0932476
AACAATTACTCTACGC-1	0.000162841	0.020017	0.0663052	0.626789	0.0315514	0.010548	0.162943
AACACGACTGTACTGA-1	0.000232631	0.024127	0.0514463	0.538375	0.0387018	0.000232631	0.227205
AACACGAGACGCGGCC-1	0.0042938	0.00101925	0.0403913	0.842739	0.0136837	0.000113989	0.0639199
AACACGCGGCCGCGAA-1	0.000113989	0.0019556	0.0832894	0.746797	0.0143438	0.000113989	0.107942
AACAGCTGTGTGGCAA-1	0.010376	0.0728485	0.065026	0.287223	0.0982509	0.0457803	0.282375
AACAGGAAATCGAATA-1	0.000113989	0.000513433	0.0490365	0.749997	0.0274476	0.000113989	0.142568
AACAGGATGGGCCGCG-1	0.000162841	0.0101868	0.048198	0.719158	0.0146551	0.00170687	0.179195
AACATATCAACTGGTG-1	0.0166124	0.000162841	0.126066	0.571163	0.0386946	0.0028836	0.2076
AACCAAGACTTCTCTG-1	0.000232631	0.0164017	0.128633	0.562675	0.0163414	0.00321868	0.115712
AACCAGTATCACTCTT-1	0.000113989	0.000113989	0.0426364	0.585908	0.0207225	0.000113989	0.295572
AACCATGGGATCGCTA-1	0.0609597	0.0132498	0.124774	0.491598	0.0617729	0.000232631	0.171868
AACCCAGAGACGGAGA-1	0.000550968	0.0181899	0.0728266	0.626246	0.0372059	0.000162841	0.170702
AACCCTACTGTCAATA-1	0.000113989	0.000113989	0.0238299	0.887836	0.00391781	0.000113989	0.0418503
AACCCTGGTGGAACCA-1	0.00258362	0.00207062	0.0432409	0.706638	0.0260669	0.000447952	0.182174
AACCGAGCTTGGTCAT-1	0.000113989	0.000113989	0.100253	0.737899	0.0135249	0.00206619	0.122314
AACCGCTAAGGGATGC-1	0.000113989	0.000113989	0.0171729	0.931148	0.00583043	0.000113989	0.0459002
AACCGTTGTGTTTGCT-1	0.000113989	0.00144563	0.0708223	0.694837	0.0514793	0.000113989	0.201944
AACCTAAAGCCGTCCG-1	0.00971285	0.00208097	0.0558806	0.748805	0.0273254	0.000162841	0.077981
AACCTGTCACGGAATT-1	7.97923e-05	7.97923e-05	0.0755456	0.755675	0.0218216	7.97923e-05	0.150681
AACCTTTAAATACGGT-1	0.000113989	0.000113989	0.0303191	0.829957	0.0447383	0.000113989	0.112405
AACCTTTACGACGTCT-1	0.00483521	0.00274798	0.0474071	0.674704	0.0285299	0.00208709	0.223332
AACGATAGAAGGGCCG-1	0.000162841	0.0126685	0.0456074	0.740572	0.0215871	0.00145639	0.128828
AACGATATGTCAACTG-1	0.125586	0.00417871	0.052327	0.487309	0.0404516	0.018663	0.1976
AACGCATGATCTGGGT-1	0.000113989	0.000113989	0.0449467	0.792574	0.00783832	0.000113989	0.0871979
AACGCGAACGGCAACA-1	0.000113989	0.000607766	0.0293862	0.854975	0.0109354	0.000113989	0.0677296
AACGCGGTCTCCAGCC-1	0.000162841	0.021606	0.0656419	0.632211	0.0302305	0.000742788	0.125613
AACGGACGTACGTATA-1	0.000162841	0.00131253	0.042374	0.624535	0.0394817	0.0142423	0.230463
AACGGCCATCTCCGGT-1	0.000162841	0.0162978	0.0676907	0.61043	0.0643232	0.00581625	0.151071
AACGTACTGTGGGTAC-1	0.000232631	0.04157	0.0879202	0.416033	0.0594044	0.000232631	0.294837
AACGTAGTCTACCCAT-1	0.0138367	0.00856176	0.0832375	0.557855	0.126205	0.00318345	0.202993
AACGTCAGACTAGTGG-1	0.00208163	0.0138334	0.107143	0.504106	0.0521824	0.00243904	0.29358
AACGTGATGAAGGACA-1	0.000113989	0.000113989	0.0349803	0.738844	0.0198501	0.000823825	0.192943
AACGTGCGAAAGTCTC-1	0.000113989	0.00025633	0.054433	0.794368	0.0221061	0.00273709	0.106802
AACGTTATCAGCACCT-1	0.000398469	0.00845021	0.0445032	0.780129	0.0182764	0.00535974	0.12153
AACTAGGCTTGGGTGT-1	0.000113989	0.00294657	0.0358484	0.852189	0.0191553	0.00278909	0.0717524
AACTCAAGTTAATTGC-1	0.000162841	0.0226234	0.0648928	0.658818	0.0396146	0.0056052	0.165458
AACTCCTAATCCCATG-1	0.00795403	0.000681741	0.0625536	0.493566	0.0260704	0.000162841	0.278693
AACTCGATGGCGCAGT-1	0.000113989	0.011055	0.0589037	0.686303	0.0298644	0.000113989	0.178701
AACTCTCAATAGAGCG-1	0.0138682	0.000113989	0.0469265	0.798406	0.0209614	0.000113989	0.0746601
AACTCTCAGTGTGCTC-1	0.000999914	0.043937	0.0952244	0.45561	0.0757427	0.0108619	0.255149
AACTGATATTAGGCCT-1	0.0129766	0.00180687	0.058219	0.588414	0.0396969	0.000162841	0.253695
AACTGGGTCCCGACGT-1	0.00511585	0.00295708	0.0455016	0.66986	0.0405264	0.000113989	0.20015
AACTGGGTTCGAGCCG-1	0.000113989	0.000113989	0.0462026	0.661516	0.0253347	0.000113989	0.224432
AACTTCTGCGTCTATC-1	0.000113989	0.000944463	0.0299191	0.825806	0.01727	0.000113989	0.0736461
AACTTGCCCGTATGCA-1	0.000113989	0.0117341	0.0694212	0.714697	0.0378862	0.00689655	0.114312
AACTTGCGTTCTCGCG-1	0.00365947	0.00626996	0.238815	0.388426	0.032968	0.0354018	0.238034
AACTTTACGGGAGCTT-1	0.00504972	0.0321143	0.0802137	0.555007	0.0813548	0.000232631	0.133755
AACTTTAGCTGCTGAG-1	0.00545949	0.000113989	0.043667	0.793155	0.0415502	0.000113989	0.0762403
AAGAAGGATCAGTTAG-1	0.000113989	0.00343372	0.0611867	0.693816	0.052302	0.000113989	0.105124
AAGACCCAACTGAACA-1	0.000850288	0.0716051	0.0692924	0.36895	0.0631025	0.00841475	0.212651
AAGACTAACCCGTTGT-1	0.00484052	0.000113989	0.0425144	0.795779	0.0325116	0.000113989	0.111084
AAGACTCACGCCCACT-1	0.00199856	0.000113989	0.0379832	0.668175	0.0268983	0.000113989	0.187709
AAGACTGCAAGCTACT-1	0.00397608	0.00898899	0.0488987	0.72791	0.0312924	0.00418274	0.144051
AAGAGATGAATCGGTA-1	0.000162841	0.0153784	0.0609905	0.608522	0.0282483	0.000162841	0.22096
AAGAGCTCTTTATCGG-1	0.000113989	0.000113989	0.0755982	0.765468	0.0302137	0.00475555	0.117367
AAGAGGATGTACGCGA-1	0.00177152	0.0115129	0.0428009	0.574166	0.0263973	0.000162841	0.299
AAGAGGCATGGATCGC-1	0.00568865	0.00535867	0.0538606	0.714073	0.0352853	0.00915424	0.165953
AAGATGGCACCGGACC-1	0.000232631	0.0214126	0.148595	0.551401	0.0407096	0.00873035	0.186399
AAGATTGGCGGAACGT-1	0.000113989	0.000113989	0.0578019	0.718722	0.0209255	0.000113989	0.202334
AAGCATACTCTCCTGA-1	0.000113989	0.000113989	0.0554352	0.693687	0.0252068	0.000329482	0.183002
AAGCGGCGTCATGGGT-1	0.000113989	0.000113989	0.066118	0.494539	0.0376442	0.000113989	0.435235
AAGCGTCCCTCATCGA-1	0.000162841	0.0205784	0.078612	0.565248	0.0557363	0.000162841	0.188288
AAGCTAGATCGAGTAA-1	0.000686229	0.0327251	0.137881	0.513807	0.0278318	0.00802031	0.178315
AAGCTCGTGCCAAGTC-1	0.000165468	0.0305923	0.0432214	0.66905	0.0356403	0.00317698	0.175196
AAGGAGAACTTATAAG-1	0.0176229	0.0202821	0.0697118	0.584512	0.0584397	0.000162841	0.225517
AAGGAGCGGTTGGTGC-1	0.000162841	0.0247532	0.0596502	0.587688	0.0367448	0.000162841	0.222838
AAGGATCGATCGCTTG-1	0.000113989	0.000113989	0.034124	0.823649	0.0247306	0.000113989	0.126634
AAGGATGAGGGACCTC-1	0.000113989	0.000113989	0.0856031	0.681529	0.0153974	0.000113989	0.140176
AAGGCAGGCTGTCTCC-1	0.000113989	0.00045044	0.0411094	0.743724	0.00798873	0.00436431	0.22744
AAGGCGCGTAAAGCTT-1	0.000232631	0.0434683	0.0472484	0.38506	0.0750589	0.0028613	0.377768
AAGGCTGTGCTCATCG-1	0.00661439	0.0158239	0.0261682	0.755692	0.0350073	0.00311991	0.086918
AAGGGACAGATTCTGT-1	0.0210126	0.0041415	0.140768	0.601479	0.0209727	0.000162841	0.186405
AAGGGACTATGCATTC-1	0.000162841	0.0169342	0.0504916	0.652403	0.0188154	0.00231281	0.140876
AAGGTATCCTAATATA-1	0.0046282	0.0164366	0.0631514	0.534927	0.0422846	0.00303908	0.273287
AAGGTGATAAACCAGC-1	0.000113989	0.000113989	0.0498446	0.823587	0.0175346	0.00386271	0.10359
AAGTAAGCTTCCAAAC-1	0.017578	0.00378112	0.0660083	0.71899	0.0622141	0.00242651	0.175854
AAGTAGAAGACCGGGT-1	0.000113989	0.00596248	0.0369804	0.837674	0.0192526	0.00298168	0.0859129
AAGTAGTGACGCGAGG-1	0.000162841	0.0203166	0.0636613	0.682273	0.0255455	0.00146055	0.147697
AAGTCAATTGTCGTCA-1	0.000162841	0.000162841	0.021456	0.786868	0.00586987	0.000162841	0.0917456
AAGTGACGACCGAATT-1	0.000113989	0.00461351	0.0425418	0.734382	0.0271536	0.000113989	0.170847
AAGTGAGTCGGGTTTA-1	0.00669059	0.0173068	0.0673106	0.467676	0.0590673	0.00039928	0.229076
AAGTGCAAAGGTAGAC-1	0.00601418	0.0311488	0.0589745	0.62597	0.0583012	0.000162841	0.189687
AAGTGCCTTGACTGTA-1	0.000162841	0.000162841	0.0300255	0.772159	0.00607939	0.000162841	0.0697145
AAGTGCGTTAGAATCT-1	0.000162841	0.0220131	0.11598	0.434698	0.0267571	0.000162841	0.349943
AAGTTCAGTCTGCGTA-1	0.000113989	0.000113989	0.0465015	0.844802	0.00564726	0.000503086	0.0623863
AAGTTCGGCCAACAGG-1	0.0040551	0.00392009	0.0688071	0.591036	0.0849394	0.00226659	0.159799
AAGTTTACTAATGGCA-1	0.00242049	0.00324031	0.0524094	0.745151	0.0347532	0.00167578	0.14106
AATAACAACGCTCGGC-1	0.000162841	0.0164708	0.0511384	0.562269	0.0290931	0.00236203	0.265496
AATAACACTAGAACAA-1	0.000232631	0.0330872	0.0900291	0.49827	0.0716195	0.000232631	0.201694
AATAAGTCCTCGAGAC-1	0.0009523	0.000113989	0.0483605	0.79136	0.011275	0.00564139	0.112834
AATACAATGTTTCAGG-1	0.000162841	0.0157833	0.0807176	0.602873	0.00957518	0.00451287	0.256806
AATAGAACAGAGTGGC-1	0.00222044	0.0189304	0.0479098	0.666395	0.0917724	0.0022369	0.144353
AATAGAATCTGTTTCA-1	0.000113989	0.000113989	0.0302626	0.801704	0.00712975	0.000113989	0.0678074
AATAGCTACCGCGTGC-1	0.000113989	0.000113989	0.057773	0.854451	0.00936499	0.000113989	0.0640159
AATAGTCCGTCCCGAC-1	0.000232631	0.0479694	0.0797427	0.509124	0.0670525	0.0111449	0.210621
AATAGTCGCGAGTCGG-1	0.000113989	0.00601808	0.035788	0.793098	0.0183112	0.000270418	0.132653
AATATCAAGGTCGGAT-1	0.000113989	0.000113989	0.0287639	0.839202	0.00619928	0.00104366	0.0340156
AATATCGAGGGTTCTC-1	0.00165382	0.00478038	0.0547788	0.59907	0.0524738	0.0107332	0.252376
AATATTGGAGTATTGA-1	0.000332329	0.0337752	0.10648	0.312066	0.0504356	0.00996448	0.355636
AATCAGACTGCAGGAC-1	7.97923e-05	7.97923e-05	0.0438503	0.836888	0.0144663	7.97923e-05	0.0964488
AATCCAAGGGCCTGAG-1	0.0064306	0.00474391	0.059742	0.563256	0.0304903	0.000162841	0.312126
AATCCATGCAAGGGTG-1	0.0023234	0.000113989	0.0351084	0.80135	0.0287227	0.014182	0.111801
AATCGCCTCAGCGCCA-1	0.000162841	0.00449129	0.0549388	0.690581	0.0305806	0.00291045	0.199498
AATCGCGCAGAGGACT-1	0.000162841	0.0183669	0.0557716	0.592292	0.0338181	0.000162841	0.280683
AATCGGGACACTACGA-1	0.0257887	0.00294518	0.0775302	0.61616	0.0555115	0.000162841	0.205347
AATCTAGGTTTACTTG-1	0.000232631	0.0211685	0.0992636	0.473877	0.0721037	0.000232631	0.248587
AATCTATGCCGGAGCC-1	0.0238717	0.00392671	0.119188	0.63867	0.0382239	0.00497991	0.192843
AATCTCTACTGTGGTT-1	0.170437	0.0104162	0.151466	0.44224	0.0467108	0.00358747	0.148537
AATCTGCGTTGGGACG-1	0.040123	0.00237219	0.0699625	0.61187	0.0794963	0.00252209	0.217185
AATCTGGCTTTCTAGT-1	0.00134167	0.00852781	0.06229	0.6073	0.0661072	0.00279803	0.226091
AATCTGGGTAGACCCT-1	0.000113989	0.000186967	0.060952	0.601788	0.0211596	0.00126689	0.292222
AATGACAGCAATGTCT-1	0.00379814	0.00571133	0.0795475	0.54895	0.0237399	0.00284302	0.270569
AATGACGTAGGATGTC-1	0.00151003	0.00302365	0.0958662	0.748276	0.0113478	0.00272519	0.160408
AATGACTGTCAGCCGG-1	0.0151633	0.00799974	0.0603383	0.629821	0.0736686	0.00175711	0.225671
AATGAGTTCGCATATG-1	0.0106106	0.00424237	0.0807125	0.591031	0.0870378	0.000162841	0.141677
AATGATGATACGCTAT-1	0.000113989	0.000113989	0.0587756	0.755951	0.00662889	0.000554553	0.110616
AATGATGCGACTCCTG-1	0.0108759	0.000113989	0.0389563	0.753308	0.0177502	0.0048433	0.105009
AATGCAACCGGGTACC-1	0.00485504	0.0127773	0.054719	0.726999	0.0359934	0.0127191	0.103286
AATGCACCAAGCAATG-1	0.000113989	0.000113989	0.0429492	0.776748	0.0254877	0.000113989	0.113169
AATGGTCCACCGTTCA-1	0.000332329	0.0306379	0.0940828	0.415051	0.0700072	0.0168002	0.222272
AATGGTTCTCACAAGC-1	0.00136272	0.0259608	0.0649294	0.642888	0.0561317	0.00513793	0.104356
AATGTGCCCGAGGTGT-1	0.000232631	0.00542522	0.0342746	0.493386	0.0458725	0.00245468	0.173931
AATGTGCTAATCTGAG-1	0.0021125	0.0277927	0.0436253	0.14554	0.0582924	0.0152287	0.231672
AATTAAAGGTCGGCGT-1	0.000162841	0.0104916	0.0540312	0.673631	0.0361456	0.000925222	0.152876
AATTAGCGCTGCAGCG-1	0.000232631	0.0216752	0.0395385	0.500622	0.0320892	0.00997184	0.124712
AATTCATAAGGGATCT-1	0.00584875	0.00158261	0.196265	0.417948	0.0225815	0.0139341	0.317859
AATTCTAGAGTTAGGC-1	0.000113989	0.00432427	0.0496888	0.763727	0.0234395	0.00350798	0.11347
AATTGAACGCTCTGGT-1	0.000162841	0.0195376	0.0508276	0.571236	0.0254319	0.000162841	0.30263
AATTTGGGACATAGTA-1	0.000227576	0.0150887	0.0760296	0.584286	0.0157835	0.000162841	0.253912
AATTTGGTTCCAAAGA-1	0.00581602	0.00244409	0.0715085	0.584792	0.0322995	0.000162841	0.284641
ACAAACCGACAAGGCG-1	0.0303704	0.000113989	0.0400127	0.712533	0.0329719	0.000113989	0.115765
ACAAATCGCACCGAAT-1	0.000113989	0.000113989	0.0361252	0.86561	0.00466656	0.000113989	0.0428067
ACAAATGGTAGTGTTT-1	0.000113989	0.000113989	0.0378707	0.767841	0.0152152	0.000113989	0.132173
ACAAATTCAGATCTGA-1	0.000909509	0.00153539	0.0927695	0.627971	0.0299702	0.00531375	0.218573
ACAACAGCATGAGCTA-1	0.0271458	0.00552603	0.0387747	0.809383	0.017705	0.000162841	0.0964333
ACAACGGTCCCTGCGA-1	0.000332329	0.036375	0.0552261	0.422107	0.0369243	0.00204232	0.263021
ACAAGCAGTGCCTAGC-1	0.000162841	0.0137063	0.0768454	0.596355	0.050903	0.00200916	0.20532
ACAAGGAAATCCGCCC-1	0.000113989	0.000113989	0.0232184	0.848511	0.00667575	0.000113989	0.0595964
ACAAGGACAAGAGGTT-1	0.000162841	0.0206424	0.0471976	0.640331	0.0297994	0.000162841	0.190055
ACAAGGGCAGGCTCTG-1	0.0222651	0.00581204	0.0355358	0.710475	0.0372583	0.000162841	0.146956
ACAATAGTCGTACGTT-1	0.000162841	0.0351799	0.0572799	0.372697	0.0427573	0.000162841	0.425693
ACAATCCATTTAAACC-1	0.00420649	0.0173201	0.059127	0.425963	0.049263	0.000386051	0.38241
ACAATCGATCTTTATA-1	0.000113989	0.0021797	0.0470969	0.710719	0.0152825	0.00180988	0.211619
ACAATGAATACGGAGA-1	0.000332329	0.0523871	0.082181	0.335082	0.0638945	0.00457698	0.285659
ACAATTTAGGAGGCTC-1	0.0480447	0.0460015	0.0553863	0.400085	0.140572	0.00780617	0.123917
ACAATTTGAGCAGTGG-1	0.0190377	0.00216527	0.0526117	0.707652	0.0256806	0.000113989	0.168907
ACAATTTGGCCATATT-1	0.00193479	0.00108538	0.0464568	0.692418	0.0379262	0.000113989	0.269987
ACACAAAGACGGGTGG-1	0.0325073	0.0103434	0.0595509	0.638072	0.0695436	0.000162841	0.16376
ACACACCAGGACCAGT-1	0.000113989	0.000113989	0.0646818	0.706743	0.0202427	0.000113989	0.238716
ACACACTTTCTACACG-1	0.00194184	0.00364698	0.0533264	0.651986	0.0249008	0.000374369	0.237765
ACACCACATAATTAGC-1	0.00758329	0.000113989	0.0646494	0.824894	0.0117223	0.00134611	0.0701606
ACACCCAGCATGCAGC-1	0.056043	0.0325953	0.0379523	0.455115	0.0593762	0.00910692	0.200147
ACACCCGAGAAATCCG-1	0.000113989	0.00394572	0.0380963	0.854072	0.0183171	0.00270876	0.0428289
ACACCGAGCGCTCTTT-1	0.000113989	0.00326564	0.0621009	0.717958	0.0264738	0.0077767	0.157099
ACACCTTAAGTAGGGC-1	0.000162841	0.00768093	0.0770627	0.685808	0.0234786	0.0055167	0.177928
ACACCTTACTACTTGC-1	0.00357084	0.000113989	0.0674055	0.777156	0.022155	0.000113989	0.148614
ACACGAGACTCCTTCT-1	0.0130808	0.0158461	0.0994681	0.571888	0.0423862	0.000762097	0.181538
ACACGGCACTATGCAT-1	0.00107703	0.00198304	0.0531295	0.646989	0.027242	0.00110862	0.234045
ACACGGGAACTTAGGG-1	0.0144713	0.011598	0.0354965	0.706996	0.0238299	0.0133736	0.12209
ACACTCCAATGTCACT-1	0.000113989	0.000113989	0.0338588	0.856618	0.0180863	0.000113989	0.0409186
ACACTGATCAAGGTGT-1	0.00981399	0.0248549	0.0866608	0.612723	0.0720876	0.0074756	0.137843
ACAGAACTGAGAACAA-1	0.00587676	0.00139656	0.0495576	0.784461	0.0171948	0.000353489	0.142579
ACAGATTAGGTTAGTG-1	0.0110824	0.0039659	0.0840514	0.641938	0.0436293	0.00454085	0.149396
ACAGCATAGAGCCAGT-1	0.00659309	0.00135212	0.0437254	0.78675	0.016819	0.0019166	0.127898
ACAGCGCACCCGCAGC-1	0.000113989	0.000113989	0.0459791	0.737765	0.0265752	0.0028588	0.14208
ACAGGTGGAGGTGAGG-1	0.028155	0.0229086	0.102808	0.445307	0.0606269	0.014542	0.221439
ACAGTAATACAACTTG-1	0.0162301	0.0561088	0.0461928	0.393017	0.0370094	0.00253293	0.233481
ACATAATAAGGCGGTG-1	0.000113989	0.0054417	0.0590359	0.706972	0.0220788	0.000113989	0.159334
ACATCAGCTGGGACGC-1	0.0111489	0.0201021	0.0672294	0.499747	0.0442969	0.000232631	0.29272
ACATCCCGGCCATACG-1	0.000232631	0.0393836	0.0587404	0.523773	0.071563	0.0174126	0.222668
ACATCCTGGTAACTGT-1	0.000113989	0.000113989	0.0383907	0.880534	0.0134186	0.000113989	0.0986881
ACATCGATCGTTTACC-1	0.000162841	0.0126078	0.0638353	0.608938	0.0275618	0.0068179	0.243811
ACATCGGTCAGCCGCG-1	0.000232631	0.0286294	0.0576492	0.528142	0.0356838	0.000232631	0.246856
ACATCGTATGCAATGG-1	0.000162841	0.0151051	0.0359052	0.668794	0.0142356	0.00174238	0.163722
ACATCGTTAACCTAGT-1	0.000113989	0.000997787	0.0436859	0.736694	0.0216041	0.000113989	0.144432
ACATCTCAACGCGTAA-1	0.00559153	0.000113989	0.0397961	0.742991	0.020634	0.00025118	0.132564
ACATGGCGCCAAAGTA-1	0.00279998	0.000113989	0.0575292	0.770395	0.00775135	0.000113989	0.095658
ACATTAGTTTATATCC-1	0.000162841	0.0247118	0.0450999	0.557314	0.0658884	0.000162841	0.179433
ACCAAACTAGAAATCC-1	0.00274611	0.00138379	0.0448502	0.691304	0.0342666	0.00290387	0.197666
ACCAACACCACACACT-1	0.000113989	0.000113989	0.0766305	0.794012	0.0239256	0.00860801	0.072266
ACCAACGCTTATTTAT-1	0.000232631	0.0407524	0.0425469	0.50291	0.0935645	0.000232631	0.197089
ACCAAGAACGCGTGTC-1	0.0100782	0.00259968	0.0486572	0.651393	0.0408586	0.000162841	0.178247
ACCACAACTCAGAACA-1	0.00675463	0.0253685	0.068618	0.587786	0.0290518	0.00565941	0.201708
ACCACAAGTTTCTATC-1	0.0156581	0.0143012	0.0418344	0.720995	0.0435998	0.000162841	0.12195
ACCACCAATGTAACAA-1	0.000113989	0.000113989	0.0415336	0.801128	0.0155729	0.000113989	0.0930763
ACCACGTGCAGCTATA-1	0.000113989	0.000113989	0.0351769	0.776139	0.0245728	0.00336203	0.154121
ACCAGACCATAACAAC-1	0.000162841	0.0299892	0.0735251	0.248121	0.0364881	0.000162841	0.53077
ACCAGCCCGGTCTTTG-1	0.00594212	0.000799664	0.0430188	0.709218	0.0380965	0.000113989	0.159543
ACCAGGAGTGTGATCT-1	0.0145151	0.00686249	0.0656628	0.693967	0.0378102	0.00364251	0.129626
ACCAGTGCCCGGTCAA-1	0.00651645	0.0029219	0.0446817	0.601649	0.0354482	0.00101731	0.273518
ACCAGTGCGGGAGACG-1	0.000113989	0.000230355	0.0469433	0.740621	0.023437	0.000113989	0.149716
ACCATATCCGCAATAA-1	0.00264961	0.0184646	0.0665494	0.668725	0.0394001	0.00274305	0.146768
ACCATCCGCCAACTAG-1	0.000162841	0.00401709	0.0565308	0.787109	0.0103765	0.00308889	0.0674082
ACCATCGTATATGGTA-1	0.000162841	0.0152781	0.0546241	0.62325	0.0424768	0.00241944	0.184504
ACCATTAAGGGTGTCA-1	0.000113989	0.000358804	0.0412845	0.748443	0.0244208	0.000113989	0.161937
ACCCAACGCCCGTGGC-1	0.00339239	0.000162841	0.0510705	0.576287	0.0482223	0.00589526	0.272346
ACCCACCTACATGCTC-1	0.000162841	0.0241155	0.0620808	0.612511	0.0248771	0.00282557	0.167526
ACCCATCTTGAGGGTA-1	0.00419921	0.0137737	0.0538279	0.675618	0.022918	0.00154334	0.159526
ACCCGAGCGAAATTAC-1	0.000232631	0.0275592	0.0575889	0.451475	0.0340874	0.0181326	0.332134
ACCCGGATGACGCATC-1	0.000162841	0.000162841	0.0291731	0.862897	0.00429389	0.00279815	0.0647379
ACCCGGTTACACTTCC-1	0.000162841	0.0148838	0.0531204	0.668291	0.0387294	0.000162841	0.157867
ACCCGTGTCATCAGTA-1	0.00383744	0.0458879	0.0380606	0.512312	0.0751264	0.00615717	0.165876
ACCCTATAGGACTGAG-1	0.024559	0.00384082	0.060224	0.570779	0.119556	0.000167618	0.144483
ACCCTATGCCATATCG-1	0.00367516	0.022251	0.0500165	0.525738	0.106547	0.00802051	0.183817
ACCCTCCCTTGCTATT-1	0.000113989	0.000113989	0.0215026	0.868353	0.00447362	0.000113989	0.0377432
ACCCTTCATCTGCGAA-1	0.000113989	0.00314783	0.0522176	0.68302	0.0201123	0.00147914	0.224075
ACCCTTTAGTTCTCCA-1	0.00403915	0.019604	0.0587742	0.607565	0.0385988	0.000533642	0.181287
ACCGAAAGGGCCCTGC-1	0.00823868	0.0165748	0.0611761	0.641597	0.0419093	0.0010305	0.127423
ACCGACTGAGTCCCAC-1	0.00583774	0.00239543	0.0466853	0.763915	0.0314857	0.000182934	0.112281
ACCGATGGTAGCATCG-1	0.00458397	0.000162841	0.0373285	0.792448	0.0148943	0.000162841	0.0724441
ACCGCGGTGGAAGTCG-1	0.000113989	0.000113989	0.0484113	0.774134	0.0165043	0.00542077	0.189112
ACCGGGCCTTTGTTGA-1	0.000113989	0.000113989	0.0177919	0.896488	0.00146028	0.000113989	0.0337014
ACCGGTCTGAGTACGG-1	0.00390143	0.000113989	0.0414161	0.699856	0.0169307	0.000113989	0.180677
ACCGTGACCACGTGGG-1	0.000162841	0.0302714	0.0679548	0.583428	0.0769904	0.000162841	0.141798
ACCGTTCCCGCTCTGA-1	0.000162841	0.004182	0.0486645	0.687885	0.0213909	0.00079286	0.215699
ACCTAAGTACCTTTCA-1	0.000332329	0.0310005	0.164508	0.379012	0.0347142	0.00230339	0.253794
ACCTAATCGACTTCCT-1	0.000113989	0.0205112	0.0676251	0.686961	0.0252576	0.000113989	0.1282
ACCTACAGTATGTGGT-1	0.000113989	0.00161821	0.0623205	0.708241	0.0139224	0.000113989	0.289471
ACCTCCGTTATTCACC-1	0.00107778	0.000113989	0.0794192	0.726322	0.0182994	0.000113989	0.17762
ACCTGCGTGTCATGTT-1	0.000162841	0.00556506	0.0521349	0.693521	0.0268444	0.00155899	0.204896
ACCTTTCCTTTAGAAG-1	0.00444601	0.000981697	0.0445703	0.722968	0.0247282	0.000113989	0.205444
ACGAAATGGGCGGCAC-1	0.000162841	0.0201419	0.0395856	0.591927	0.0396003	0.000162841	0.177316
ACGACTGGTCATACTC-1	0.00348425	0.0436577	0.0609133	0.405836	0.0726947	0.00478105	0.237902
ACGAGAACCCATCACG-1	0.000113989	0.00132256	0.0672516	0.819287	0.0114844	0.000113989	0.0873304
ACGAGATATTTGCTTA-1	0.000113989	0.00116427	0.0547383	0.756315	0.0240452	0.000113989	0.14099
ACGAGGATACCACTCT-1	0.000113989	0.000630379	0.0320997	0.868675	0.0113848	0.000113989	0.0594942
ACGAGTACGGATGCCC-1	0.00180662	0.000491852	0.0400096	0.799392	0.0179539	0.00390692	0.106399
ACGATACATAGAACTA-1	0.0246264	0.000902528	0.0961939	0.573488	0.0458512	0.010247	0.184332
ACGATACCTATCCTGA-1	0.000332329	0.0360854	0.0581534	0.413223	0.031974	0.0211095	0.181659
ACGATCATACATAGAG-1	0.0171096	0.00447687	0.0747649	0.707024	0.0250405	0.00143529	0.132692
ACGATCATCTTGTAAA-1	0.000113989	0.000113989	0.0343996	0.809082	0.0193339	0.000113989	0.0683898
ACGATGCATATGTTAT-1	0.0212536	0.0574728	0.0858352	0.340963	0.0374635	0.00781477	0.272331
ACGATGGATCCGATGC-1	0.0059993	0.000113989	0.0477732	0.711484	0.0337116	0.00514616	0.176602
ACGCAAACTAATAGAT-1	0.0130808	0.0314475	0.049299	0.488045	0.0881898	0.0316886	0.223407
ACGCAATCACTACAGC-1	0.00754105	0.000113989	0.0356332	0.655567	0.038121	0.000113989	0.20688
ACGCATTCGTGAGTAC-1	0.000162841	0.00586286	0.0452386	0.736443	0.0439714	0.00456714	0.114126
ACGCCAGATGATTTCT-1	0.000113989	0.00231298	0.0572514	0.774058	0.0144758	0.00564286	0.125272
ACGCCCAGCTGTCGAT-1	0.00134254	0.00194061	0.0479217	0.740528	0.0341008	0.00166051	0.153509
ACGCCGCTAGACGACC-1	0.00288661	0.000113989	0.0396121	0.841074	0.0307747	0.00186774	0.0714179
ACGCGAAGTCAGACGA-1	0.000162841	0.0125136	0.0581781	0.685526	0.0440834	0.00780033	0.134791
ACGCGCTACACAGGGT-1	0.000232631	0.0208561	0.0672514	0.546885	0.0239449	0.00270713	0.221899
ACGCGGGCCAAGGACA-1	0.00273344	0.00648371	0.0386484	0.808782	0.0227258	0.00382093	0.095265
ACGCGTTTCTTAAGAG-1	0.0182831	0.0527116	0.0528509	0.371829	0.0885988	0.00744427	0.180239
ACGCTAGTGATACACT-1	0.00165734	0.000113989	0.0407131	0.800898	0.0118105	0.00448724	0.0780773
ACGCTGTGAGGCGTAG-1	0.00554044	0.0517994	0.0585024	0.377766	0.0635591	0.0125987	0.163709
ACGCTTAGTGTCTCTC-1	0.0153597	0.000113989	0.0559466	0.71562	0.0262479	0.000113989	0.12977
ACGGAATTTAGCAAAT-1	0.00404112	0.0122712	0.0976736	0.555444	0.0612571	0.00434405	0.116642
ACGGAGCGCAAATTAC-1	0.000113989	0.000408625	0.0536526	0.788817	0.0141026	0.000113989	0.09888
ACGGCACTTGCTTGGG-1	0.000162841	0.0205913	0.0683375	0.609206	0.0569231	0.00703538	0.173291
ACGGCCAACATGGACT-1	0.00819037	0.0300115	0.0568964	0.599097	0.0848347	0.00577724	0.179402
ACGGCGACGATGGGAA-1	0.000113989	0.000113989	0.0202386	0.885677	0.00350439	0.000113989	0.0257242
ACGGCGGGTTGCCCTG-1	0.0614785	0.00557956	0.0674659	0.527224	0.143906	0.000232631	0.152465
ACGGGAGTGTCGGCCC-1	0.000162841	0.00726519	0.0531485	0.749792	0.0156218	0.00295992	0.110651
ACGGGTCATGTGACTT-1	0.00409102	0.00646446	0.0543471	0.751808	0.0166744	0.00789509	0.149987
ACGTACAGATTTCTCT-1	0.000162841	0.00477591	0.176843	0.57123	0.0240441	0.00682884	0.207384
ACGTAGATTGCTGATG-1	0.000162841	0.00358348	0.0596294	0.768407	0.0196418	0.00484369	0.116243
ACGTATTACTCCGATC-1	0.000113989	0.000113989	0.0226136	0.87966	0.0065234	0.00236592	0.056454
ACGTCCTAAACGAGAT-1	0.00794022	0.000581839	0.0535162	0.693423	0.0314322	0.000113989	0.217977
ACGTGCGCCTCGTGCA-1	0.00835116	0.00176091	0.0525014	0.656935	0.0209646	0.000162841	0.250455
ACGTGGTCGAATGTGC-1	0.000113989	0.000113989	0.0461733	0.776149	0.0256473	0.000113989	0.101518
ACGTTAATGTCGAAGA-1	0.000162841	0.00868008	0.0456516	0.709093	0.0309786	0.00181315	0.173722
ACGTTAGATTTGCCCG-1	0.000332329	0.0389756	0.0734647	0.437948	0.0540381	0.0148767	0.199908
ACGTTATTGGTCACTC-1	0.000113989	0.0164737	0.0404833	0.744828	0.02027	0.000113989	0.126195
ACGTTCCGCGCTCCGT-1	0.0145182	0.00246508	0.0521044	0.655601	0.0294759	0.000162841	0.241391
ACGTTCGCAATCAATT-1	0.000113989	0.000113989	0.0388623	0.812332	0.0180672	0.000113989	0.149948
ACGTTCGTTCAGGAAA-1	0.010442	0.0653439	0.0530584	0.35432	0.0821533	0.000474756	0.225856
ACGTTTAGTTGTGATC-1	0.000113989	0.00136815	0.0607061	0.702958	0.0201877	0.00787187	0.183849
ACTAATACGTCAGGCG-1	0.0222479	0.000692578	0.0999451	0.463964	0.0576946	0.00161846	0.369332
ACTACCAGCTCTCTGG-1	0.0259173	0.00953067	0.0786223	0.664498	0.0290036	0.000162841	0.141582
ACTACGCGTTAGAATT-1	0.00485128	0.0474848	0.0397396	0.411119	0.0943941	0.00636465	0.233677
ACTATATGCTGTGTTC-1	0.078349	0.0249653	0.0510525	0.409989	0.061852	0.000232631	0.330576
ACTATCCAGGGCATGG-1	0.0179972	0.000113989	0.0710753	0.684097	0.029208	0.000113989	0.231723
ACTATTCGTCCGTGGT-1	0.00441393	0.000113989	0.0624577	0.784889	0.0157778	0.004594	0.140057
ACTATTTCCGGGCCCA-1	0.000232631	0.0186688	0.0641712	0.511159	0.0809452	0.00678141	0.224827
ACTCAACGAATGTATT-1	0.000113989	0.0101896	0.0390502	0.783925	0.0166712	0.000113989	0.0901877
ACTCAATAAAGGCACG-1	0.000113989	0.000113989	0.0628292	0.755598	0.0149561	0.000113989	0.115811
ACTCAGACCTGCTTCT-1	0.00502682	0.00181217	0.0462133	0.855644	0.0152413	0.000351139	0.0642169
ACTCCAATATCATCAT-1	0.000162841	0.0175373	0.086279	0.549038	0.0423003	0.00751929	0.260729
ACTCCCATTCCTAAAG-1	0.00447942	0.00525064	0.0650114	0.605077	0.0240157	0.00246974	0.235958
ACTCCCGAATTCGTTT-1	0.000162841	0.000162841	0.0526035	0.770509	0.00718906	0.00101506	0.0699228
ACTCCCTAGAATAGTA-1	0.000232631	0.0171763	0.11218	0.587452	0.0139056	0.00441556	0.169539
ACTCGATGTATTTCAT-1	0.000162841	0.00667575	0.0643078	0.717313	0.0262932	0.0036993	0.161527
ACTCGCGATCTGACGC-1	0.000113989	0.000113989	0.0315214	0.887675	0.00529646	0.00118864	0.0674916
ACTCGTAACCCGTCCT-1	0.000113989	0.00246204	0.0334649	0.882206	0.00770682	0.000113989	0.0440193
ACTCGTCAGTAATCCC-1	0.000113989	0.00078534	0.0584328	0.76461	0.0253701	0.000113989	0.129004
ACTCTAAACCTGGGAT-1	0.023567	0.0290933	0.0650047	0.606671	0.0615003	0.00253465	0.162464
ACTCTCTGACTTAGGT-1	0.000162841	0.00601152	0.105411	0.602195	0.0233983	0.000162841	0.230926
ACTCTCTTATACACGA-1	0.000113989	0.000113989	0.0414002	0.721083	0.0210747	0.000113989	0.191888
ACTCTTCAGCTCCCGC-1	0.000692723	0.00450581	0.055111	0.771177	0.0161458	0.000113989	0.142429
ACTCTTGTATAGTAAC-1	0.0132898	0.0134122	0.09032	0.628318	0.0576848	0.00110808	0.14327
ACTGAATGGCGAAAGT-1	0.000232631	0.0230686	0.0540126	0.598773	0.018442	0.0131238	0.193981
ACTGATTTAGTGATTC-1	0.000113989	0.000113989	0.0458747	0.709318	0.0231752	0.000113989	0.136734
ACTGCCGTCGTAACTC-1	0.000113989	0.000393183	0.048825	0.765258	0.0197119	0.000113989	0.117692
ACTGCGGACACACCGT-1	0.0349278	0.000763072	0.0450594	0.560207	0.040271	0.0152711	0.243144
ACTGTACGATACACAT-1	0.047996	0.0178791	0.0565683	0.471853	0.0571671	0.000232631	0.259538
ACTGTAGCACTTTGGA-1	0.000232631	0.0337001	0.0357593	0.50363	0.0443409	0.00733073	0.278667
ACTGTATACGCGAGCA-1	0.000113989	0.00546193	0.0474099	0.830701	0.02382	0.00179091	0.0787047
ACTGTCCAGGATTATA-1	0.000232631	0.0197188	0.117243	0.542522	0.0395659	0.00640272	0.22061
ACTGTCTTCTTTAGAA-1	0.000113989	0.0035252	0.0502268	0.776255	0.0242131	0.000864016	0.113734
ACTGTGCTAGTAGATC-1	0.000232631	0.0364135	0.0549359	0.549937	0.0562416	0.00168395	0.160662
ACTGTTTAGTGTAGGC-1	0.00424128	0.00804005	0.0767755	0.645034	0.0310361	0.00897258	0.170035
ACTTACCGGGCGCGCA-1	0.0343308	0.00038096	0.0513325	0.537331	0.0349596	0.00207025	0.301837
ACTTAGTACGACAAGA-1	0.0477752	0.101123	0.0619701	0.338463	0.0688413	0.000474756	0.159513
ACTTATACTTACCCGG-1	0.0176539	0.000162841	0.082952	0.69632	0.0224261	0.00103064	0.146029
ACTTATTAGGATCGGT-1	0.000162841	0.0125114	0.054495	0.610406	0.0376926	0.000162841	0.23272
ACTTATTTATGTGCCA-1	0.000253443	0.000113989	0.0154673	0.858626	0.0087005	0.000113989	0.0438243
ACTTCGCCATACGCAC-1	0.113215	0.00565614	0.056471	0.564645	0.0598802	0.000162841	0.136059
ACTTGACTCCCTCTTT-1	0.000162841	0.0470078	0.0537609	0.672132	0.0486562	0.0283954	0.146021
ACTTGCCATATTGTAC-1	0.0112127	0.00493737	0.0732896	0.682904	0.0546565	0.0138634	0.126955
ACTTGGGACCCGGTGG-1	0.000162841	0.0132837	0.113073	0.459233	0.033198	0.00501983	0.346486
ACTTGTAGTCCCTTCA-1	0.000714644	0.0200753	0.0521795	0.606205	0.0211583	0.000162841	0.216137
ACTTTACCCTCATGAA-1	0.000162841	0.000162841	0.0455491	0.720457	0.00555099	0.0171858	0.0924714
ACTTTCCTATAGCTTC-1	0.000113989	0.00442726	0.0587348	0.797242	0.0217395	0.000113989	0.107125
ACTTTGACTGCATCCT-1	0.17375	0.0501233	0.0600264	0.306729	0.0930271	0.000474756	0.17109
AGAACGTGGTACATTC-1	0.0667556	0.00725541	0.0662286	0.577396	0.057364	0.00403577	0.145553
AGAAGAGCGCCGTTCC-1	0.0169004	0.000162841	0.0435959	0.793711	0.0119265	0.000162841	0.10031
AGAAGGTACACTTCAC-1	0.000162841	0.00678624	0.0708426	0.652225	0.0151088	0.00161125	0.269827
AGAAGGTTGCCGAATT-1	0.00453773	0.00993151	0.113228	0.662737	0.0396075	0.0104802	0.16354
AGAAGTGATTCGTGAT-1	0.000113989	0.0037368	0.0529436	0.785858	0.0143564	0.00293402	0.118308
AGAATAAATCTTCAGG-1	0.0148939	0.0445497	0.0966341	0.513006	0.0751386	0.010173	0.188134
AGAATTATGGATTCGA-1	0.000162841	0.000162841	0.0336746	0.778579	0.0216349	0.00147703	0.104506
AGAATTGTTTGACATA-1	0.0216203	0.0456139	0.0551881	0.252712	0.143199	0.0103032	0.132388
AGACAGCTCAGAATCC-1	0.000474756	0.0342558	0.0739588	0.360754	0.0761919	0.00763715	0.179121
AGACCATGGGATACAA-1	0.000162841	0.0100738	0.0472035	0.778516	0.0237046	0.00311064	0.119891
AGACCCACCGCTGATC-1	0.000113989	0.00271028	0.0456007	0.849765	0.0155381	0.000113989	0.054019
AGACCCGCCCTCCTCG-1	0.015259	0.00649516	0.0515968	0.707303	0.0320919	0.00342107	0.147343
AGACCGGGAAACCCTG-1	0.000232631	0.0247579	0.0891779	0.342033	0.0600561	0.00155427	0.408083
AGACGACGATGCCGCT-1	0.000232631	0.0394085	0.0729642	0.462402	0.0495616	0.000232631	0.274538
AGACGGGATTGGTATA-1	0.00469817	0.000162841	0.0434081	0.756114	0.025322	0.00223081	0.118866
AGACGGGCCGATTTAA-1	0.000162841	0.00124985	0.125684	0.462871	0.0232035	0.0068864	0.370267
AGACTAGCCTTCCAGA-1	0.00262287	0.0405061	0.0631851	0.616577	0.0369551	0.000162841	0.167752
AGACTGTTACCGGGTC-1	0.0418827	0.072427	0.0706068	0.316325	0.0572309	0.000474756	0.245614
AGAGAACCGTCTAGGA-1	0.000232631	0.028176	0.0457412	0.384457	0.0331966	0.0147113	0.434996
AGAGAAGGAGTACAAT-1	0.000232631	0.0342484	0.153102	0.407926	0.0431995	0.000232631	0.256728
AGAGATCTCTAAAGCG-1	0.0111053	0.0180645	0.0623954	0.648459	0.0479891	0.00186657	0.164241
AGAGCAGTTATGAGAC-1	0.000232631	0.0198266	0.100834	0.553579	0.046891	0.00532585	0.19172
AGAGCGGGCTAATCAT-1	0.00665528	0.00369512	0.0840178	0.598812	0.0194453	0.000162841	0.229148
AGAGCGTACAAGCTCG-1	0.000162841	0.00819677	0.0482359	0.67256	0.0238356	0.000162841	0.212908
AGAGGTATCTCGGTCC-1	0.0111737	0.00190874	0.0583498	0.706984	0.0405909	0.000162841	0.123936
AGAGTAAACTTCACTA-1	0.0014352	0.000162841	0.0450576	0.760383	0.0120508	0.000162841	0.0895495
AGAGTTAGAGACCGAT-1	0.00358225	0.000821697	0.0427317	0.595297	0.0282122	0.00221557	0.266286
AGATAACTTCAGGGCC-1	0.0107582	0.0272874	0.0654952	0.57993	0.0584831	0.000232631	0.181266
AGATACCGGTGTTCAC-1	0.000162841	0.0221315	0.0642422	0.693939	0.0387357	0.00045285	0.137355
AGATACGACTTCATAT-1	0.000332329	0.0661956	0.0604305	0.409122	0.074071	0.000332329	0.22681
AGATACTCAAGATCGA-1	0.0121192	0.0334106	0.0632215	0.570085	0.0286655	0.00873101	0.188266
AGATCGTGCATAAGAT-1	0.000113989	0.000113989	0.0494346	0.80752	0.00675927	0.00470354	0.0852398
AGATCTCAGGTGTGAT-1	0.176903	0.00731275	0.0507913	0.433529	0.108114	0.00198497	0.133755
AGATGACTCGCCCACG-1	0.024023	0.0054785	0.115457	0.585121	0.0219066	0.00432387	0.189046
AGATGAGGGTTGCGAT-1	0.0127307	0.000367215	0.0541519	0.550514	0.0505527	0.00639894	0.308269
AGATGATGGAGTCTGG-1	0.000113989	0.000113989	0.0607936	0.779175	0.00398811	0.000113989	0.0786153
AGATGCAAGACGTGCA-1	0.000162841	0.00419198	0.0484343	0.691329	0.0168714	0.0116112	0.187645
AGATTATAGGACGTTT-1	0.000162841	0.0119174	0.064279	0.661283	0.0450327	0.00378702	0.179811
AGCAACATATCTTATT-1	0.000304469	0.000232631	0.0535857	0.715377	0.0102561	0.00301884	0.124067
AGCAACCGAAAGTAAT-1	0.000162841	0.0142438	0.0206009	0.643192	0.0260977	0.000162841	0.199432
AGCACCAGTACTCACG-1	0.00414016	0.00262867	0.0470988	0.703463	0.0335344	0.000162841	0.154013
AGCACTACCGGCCTGT-1	0.0066956	0.0105024	0.181843	0.455302	0.0682502	0.0274991	0.21534
AGCACTTAAGGACGCC-1	0.000113989	0.00996304	0.0443854	0.731153	0.0229439	0.000113989	0.153943
AGCAGCCAGATGAATA-1	0.00479705	0.0298731	0.0586884	0.572736	0.0633039	0.013182	0.197921
AGCATCATTTCGAAAG-1	0.000113989	0.000460271	0.0319764	0.874549	0.0102402	0.000113989	0.0823544
AGCATCGTCGATAATT-1	0.00768249	0.00250377	0.0718205	0.478414	0.0469689	0.000113989	0.44329
AGCCACTCCCGTGCTT-1	0.00437273	0.0107539	0.0391827	0.683192	0.022146	0.000644852	0.164932
AGCCCATACATGTAAG-1	0.000113989	0.00274662	0.040303	0.820297	0.0122622	0.00337735	0.0653549
AGCCCGGCATTAGAGG-1	0.000332329	0.0406316	0.265487	0.288053	0.0247173	0.00222619	0.282876
AGCCCGGTAGCCTGTA-1	0.0213048	0.0372815	0.0472811	0.48266	0.0761852	0.0148897	0.220814
AGCCCTAAGCGAAGTT-1	0.0015671	0.00159202	0.0710295	0.621856	0.0517674	0.00334069	0.250317
AGCCCTGTCGCACCGT-1	0.0104812	0.0020298	0.0551383	0.7004	0.0240963	0.00871138	0.15815
AGCCCTTCTAATCCGA-1	0.00106768	0.000162841	0.113593	0.571927	0.0235177	0.00301895	0.265059
AGCCGCAAATTCAAAT-1	0.000162841	0.0172462	0.0582011	0.321329	0.015573	0.00647241	0.562148
AGCCGTGGCTAAATGT-1	0.00283373	0.00807086	0.103377	0.632024	0.0158913	0.00177906	0.221864
AGCCTAATACCCACGT-1	0.0112003	0.00058303	0.0352721	0.708149	0.0245808	0.000113989	0.17099
AGCCTTAAAGCGGAAG-1	0.000474756	0.067732	0.0426804	0.343315	0.106619	0.0023221	0.121252
AGCGACAGGAACGGTC-1	0.000162841	0.0161843	0.055382	0.541356	0.0438467	0.00282491	0.284149
AGCGACATCCCATTCA-1	0.000162841	0.000251558	0.0691376	0.634705	0.0162698	0.00552094	0.205656
AGCGACCAACGATATT-1	0.00435233	0.00536064	0.0510222	0.760858	0.0311962	0.00069838	0.135233
AGCGCATAATGAATCG-1	0.0135057	0.0280561	0.0742303	0.487907	0.0742396	0.000232631	0.2815
AGCGCGGGTGCCAATG-1	0.000162841	0.000162841	0.0720902	0.584406	0.0463485	0.031911	0.2092
AGCGCTAGAGCGATGT-1	0.00458258	7.97923e-05	0.0365767	0.847215	0.0149057	7.97923e-05	0.0967901
AGCGCTTATGGGCAAG-1	0.0176534	0.000869856	0.0616411	0.569439	0.0280128	0.0100102	0.30608
AGCGGCGGTTAGCGGT-1	0.000162841	0.0122529	0.112787	0.581475	0.0485609	0.000162841	0.216981
AGCGGGAAGGGTCCAT-1	0.000232631	0.0464979	0.0637404	0.560238	0.0178221	0.0159496	0.146486
AGCGGTTGAGATGTAC-1	0.00273742	0.000540405	0.0452048	0.629689	0.0309934	0.000162841	0.217988
AGCGTACGAGAGCTAG-1	0.000696043	0.00118201	0.0396225	0.864868	0.00683529	0.000113989	0.0559728
AGCGTAGCGCTAGACC-1	0.0109261	0.00736236	0.0625602	0.519906	0.0458283	0.000162841	0.344245
AGCGTCTGAACCCGCA-1	0.00693234	0.00243247	0.108968	0.72928	0.0362938	0.00219434	0.126529
AGCGTGGTATTCTACT-1	0.00239299	0.000113989	0.0379121	0.835144	0.0152086	0.000113989	0.101215
AGCGTTCCGATTTAAA-1	0.000113989	0.000113989	0.0364954	0.719601	0.028204	0.000113989	0.178797
AGCTAACAAGCAATGT-1	0.00166785	0.0133553	0.0513012	0.569518	0.0490943	0.00538906	0.233123
AGCTAGAAGCAGAAGT-1	0.00544174	0.000113989	0.0402507	0.773896	0.0149818	0.00191744	0.109412
AGCTATTTAATCCAAC-1	0.000114974	0.00151144	0.0380286	0.811762	0.0160186	0.000339685	0.123364
AGCTCTAGACGTTCCA-1	0.000113989	0.000113989	0.0482134	0.799137	0.0248051	0.00294385	0.0747129
AGCTCTTCCCAGTGCA-1	0.00905807	0.00117651	0.0624645	0.631634	0.0514879	0.00986614	0.239795
AGCTCTTCGTAACCTT-1	0.00216779	0.000162841	0.0510429	0.741543	0.0132224	0.00297391	0.134779
AGCTCTTTACTCAGTT-1	0.000232631	0.0267562	0.0602439	0.479477	0.049756	0.00235228	0.321376
AGCTGAAGTAAACCAA-1	0.000113989	0.000113989	0.0429226	0.801046	0.0127124	0.000113989	0.0870704
AGCTGTAACCTCAATC-1	0.000232631	0.0312029	0.0473207	0.49399	0.0345834	0.00227043	0.129974
AGCTTCAATACTTTGA-1	0.00500322	0.000113989	0.052569	0.712795	0.0280101	0.000113989	0.144574
AGCTTGATCTTAACTT-1	0.000113989	0.00527244	0.045123	0.73669	0.0174287	0.00465426	0.179761
AGGACAGTCGAATCCC-1	0.000113989	0.000113989	0.0291512	0.876499	0.0051296	0.000308858	0.05303
AGGACATCGCACGTCG-1	0.000162841	0.0310233	0.0935387	0.523544	0.0397617	0.000162841	0.116382
AGGACGACCCATTAGA-1	0.000162841	0.0153455	0.0571248	0.6554	0.034817	0.00310015	0.200986
AGGACGCTCGATGTTG-1	0.000113989	0.000113989	0.0307653	0.799195	0.0173471	0.00154064	0.0899894
AGGATAAAGTCGGGAT-1	0.000232631	0.0158552	0.108289	0.461993	0.0514978	0.00877981	0.283233
AGGATATAGGGATTTA-1	0.000113989	0.000113989	0.0460107	0.766136	0.00566594	0.00430119	0.15717
AGGATCACGCGATCTG-1	0.000113989	0.00376025	0.042382	0.861965	0.011504	0.000113989	0.0634232
AGGATTGCTTACGACA-1	0.000113989	0.000113989	0.0808091	0.781445	0.0109639	0.000113989	0.0596513
AGGCAAAGAGGAATCA-1	0.0174477	0.00209965	0.121133	0.519879	0.11429	0.00315728	0.219624
AGGCAGATGCGTAAAC-1	0.00569448	0.00135602	0.0988239	0.470062	0.0284486	0.0144125	0.382114
AGGCAGGGAGCGTACT-1	0.0585709	0.0390935	0.0338712	0.504513	0.0772467	0.00684579	0.203318
AGGCATTGTCGTAGGG-1	0.00180162	0.00344811	0.0637003	0.489122	0.0503893	0.0206865	0.280288
AGGCCACCCGTTATGA-1	0.000162841	0.0133512	0.0536749	0.638733	0.0360794	0.000162841	0.200683
AGGCCCAGTGACTGGT-1	0.000232631	0.0160514	0.0804612	0.479824	0.0303561	0.0122686	0.304642
AGGCCCATTGTACAGG-1	0.00604128	0.00939662	0.100498	0.734305	0.00700426	0.000162841	0.141269
AGGCCCTAGAACGCCA-1	0.000113989	0.00482445	0.0460848	0.730204	0.0190075	0.000113989	0.173781
AGGCTATGGTTAGCTT-1	0.0177852	0.0494035	0.0844721	0.192166	0.0764575	0.00208792	0.270496
AGGCTTCCCGAAGAAG-1	0.0188705	0.0245353	0.0876146	0.44963	0.0906331	0.000332329	0.215684
AGGCTTGCTAGACACC-1	0.000162841	0.00796958	0.0532199	0.740804	0.0241646	0.00104629	0.150634
AGGGAAACGAGGTACT-1	0.0234138	0.000113989	0.0711998	0.643605	0.0456799	0.000113989	0.163076
AGGGACCGGCTGCGTT-1	7.97923e-05	7.97923e-05	0.0549886	0.831775	0.0158572	7.97923e-05	0.135661
AGGGACTCTACGCGAC-1	0.00864363	0.0468362	0.0735134	0.505783	0.102013	0.0128624	0.152889
AGGGAGACATACTTCG-1	0.000113989	0.000113989	0.0740595	0.732849	0.0126418	0.000113989	0.171485
AGGGCAGCGGCGTGGT-1	0.000162841	0.000834953	0.0961193	0.571661	0.016779	0.00299147	0.274679
AGGGCGAGCAGCTGAT-1	0.0228553	0.0111665	0.0299898	0.415053	0.0194467	0.00470557	0.40648
AGGGCGTGATCGGCTA-1	0.000162841	0.00229708	0.0694448	0.646937	0.0563394	0.00344963	0.237979
AGGGCTGCAGTTACAG-1	0.000162841	0.00460743	0.0594769	0.733166	0.0321792	0.00243325	0.136556
AGGGTCGATGCGAACT-1	0.014108	0.000113989	0.0326591	0.796058	0.0134227	0.000113989	0.0732381
AGGGTGCCGTTCTTTA-1	0.000232631	0.0197968	0.0958956	0.356466	0.0930368	0.0121489	0.336893
AGGGTGCTCTCGAGGG-1	0.00438935	0.000162841	0.0273044	0.828954	0.0145987	0.00462406	0.0734059
AGGGTGGATAGTGCAT-1	0.0567666	0.0327541	0.054706	0.515926	0.0695253	0.00548203	0.136319
AGGGTTCCCTTTGGTT-1	0.0609133	0.00710389	0.0890487	0.418014	0.034427	0.00432253	0.341339
AGGGTTTAGTTCGGGA-1	0.00815307	0.0113431	0.0962782	0.64628	0.0354705	0.00683724	0.163021
AGGTAACCTCCTATTC-1	0.000113989	0.00849739	0.0756074	0.709776	0.0396186	0.000113989	0.138649
AGGTACGATATTGCCA-1	7.97923e-05	7.97923e-05	0.0432499	0.853018	0.0190246	7.97923e-05	0.102183
AGGTAGATCGAGATAT-1	0.0149081	0.0354252	0.0628219	0.38592	0.0577883	0.0107111	0.255775
AGGTAGGTACAAAGCT-1	0.000162841	0.0205981	0.106541	0.602529	0.0160147	0.00356007	0.188734
AGGTATAATTGATAGT-1	0.000113989	0.000113989	0.045626	0.854558	0.0113881	0.000202424	0.0787072
AGGTATGCGGACATTA-1	0.00145125	0.0308275	0.0535844	0.634493	0.0341723	0.000162841	0.197296
AGGTCAGGTGAGAGTG-1	0.000113989	0.000113989	0.0368662	0.797937	0.00931195	0.00582973	0.124878
AGGTCGCCACTTCGGT-1	0.000162841	0.00388534	0.0632534	0.546843	0.0482073	0.000162841	0.305765
AGGTCGCGGAGTTACT-1	0.00910208	0.000113989	0.0945995	0.668078	0.0219023	0.00387908	0.173073
AGGTTACACCATGCCG-1	0.000232631	0.0446545	0.0461887	0.571107	0.0380366	0.00798742	0.203428
AGGTTGAGGCACGCTT-1	0.0163869	0.0287404	0.0486567	0.556807	0.0526697	0.0217691	0.204178
AGTAACGTTCATCCTG-1	0.000113989	0.000113989	0.0629284	0.598328	0.01635	0.000113989	0.246538
AGTAATGTCTTGCCGC-1	0.00663782	0.00249161	0.0642489	0.565935	0.0385573	0.000162841	0.280886
AGTACATCATTTATCA-1	0.000113989	0.000113989	0.0592259	0.832881	0.0150955	0.00088014	0.109216
AGTACGGCCCGTATCG-1	0.000332329	0.0472801	0.198246	0.379184	0.0475253	0.000332329	0.196298
AGTACGGGCACCTGGC-1	0.00890471	0.0257718	0.101436	0.456629	0.0312758	0.0124477	0.287221
AGTACGTGGCCTGTCT-1	0.00268988	0.000162841	0.0598174	0.629383	0.0332746	0.00444795	0.203735
AGTAGCGTGAACGAAC-1	0.00775435	0.0342757	0.0467447	0.672812	0.0320774	0.000162841	0.115147
AGTAGCTAGACGCCGA-1	0.00237412	0.00119837	0.0436899	0.693821	0.0295059	0.00179545	0.149567
AGTAGGAAGGAAGTTG-1	0.000162841	0.000705601	0.0365801	0.608588	0.0555202	0.00156274	0.234879
AGTAGGTAACATACAT-1	0.000162841	0.00324795	0.0880134	0.511813	0.0216243	0.00353341	0.37615
AGTATAATACTAGGCA-1	0.000232631	0.0448815	0.156919	0.324184	0.0269094	0.0014952	0.347948
AGTATCCATAATAACG-1	0.00265883	0.000113989	0.0696372	0.778693	0.0207015	0.000113989	0.100425
AGTATGCTGGAGACCA-1	0.000232631	0.0374251	0.0876239	0.387494	0.0652088	0.000232631	0.2817
AGTATTTGGCACGACC-1	0.022298	0.065689	0.0494973	0.418268	0.0674028	0.000332329	0.199213
AGTCAACACCACCATC-1	0.000162841	0.011501	0.0769534	0.693716	0.0179147	0.00196419	0.123919
AGTCAAGATGACACTT-1	0.000162841	0.00449353	0.0503043	0.663809	0.039024	0.00237024	0.187642
AGTCACTCCGCCTCAT-1	0.00430819	0.0134988	0.0484472	0.75099	0.0236601	0.00316798	0.112721
AGTCAGCCACCGCCTG-1	0.0210517	0.0510321	0.0532954	0.515663	0.061821	0.00367228	0.107967
AGTCCATTGGCTGATG-1	0.000113989	0.000113989	0.0345202	0.839138	0.0129141	0.000653005	0.104328
AGTCCCGCCTTTAATT-1	0.00295186	0.00127127	0.0766003	0.618025	0.0334029	0.000162841	0.201565
AGTCGACGGTCTCAAG-1	0.0085743	0.000162841	0.0286995	0.843611	0.0196826	0.000862315	0.0723353
AGTCGGCCCAAACGAC-1	0.000232631	0.0439175	0.0451487	0.365984	0.0494755	0.000232631	0.336404
AGTCGGCTCAACTTTA-1	0.00532305	0.000113989	0.0300473	0.789023	0.00426641	0.000113989	0.0376192
AGTCGGTTGCGTGAGA-1	0.000162841	0.0117795	0.0670927	0.604575	0.0379367	0.000162841	0.25081
AGTCGTGGGCATTACG-1	0.000162841	0.0129911	0.0430858	0.463415	0.0354418	0.00215608	0.379322
AGTCTAAAGTATACTC-1	0.000113989	0.000113989	0.066985	0.738023	0.00845718	0.000113989	0.146552
AGTCTCACAAGACTAC-1	0.000332329	0.0255765	0.0887193	0.456381	0.0510459	0.000560477	0.194677
AGTCTGGACATCCTTG-1	0.000162841	0.0210205	0.0853554	0.554911	0.0274328	0.000162841	0.208784
AGTCTTCTCCTCAAAT-1	0.00138243	0.000397493	0.0295917	0.793724	0.0129634	0.000697861	0.0698189
AGTGAACAAACTTCTC-1	0.000162841	0.000162841	0.0340305	0.814698	0.0055439	0.00594462	0.0738324
AGTGACCTACTTTACG-1	0.000162841	0.0143638	0.0869624	0.571816	0.0359435	0.00671471	0.212412
AGTGACTGTGACACAA-1	0.00814097	0.0154961	0.163496	0.26743	0.0391568	0.00962078	0.418333
AGTGAGACTTCCAGTA-1	0.0437354	0.00159351	0.0445556	0.587614	0.0498204	0.0167562	0.261654
AGTGAGCCTCGCCGCC-1	0.00570201	0.000162841	0.0402965	0.715599	0.0335697	0.00753367	0.125379
AGTGAGGGTTTCTGAC-1	0.0252142	0.00024313	0.0447669	0.624686	0.031404	0.00894872	0.181191
AGTGATATGAGTAGTT-1	0.000113989	0.0091628	0.0781516	0.734594	0.0267135	0.000113989	0.130032
AGTGATTCAAGCAGGA-1	0.000162841	0.0239943	0.0418788	0.803626	0.0236739	0.00266726	0.0715511
AGTGCGTAGCTCGTAA-1	0.000113989	0.00499266	0.0737586	0.736651	0.0219145	0.000415993	0.145521
AGTGCTTGCACGAATA-1	0.0190939	0.000113989	0.0365566	0.683858	0.0274702	0.00568817	0.200149
AGTGGCGGCAATTTGA-1	0.000113989	0.000113989	0.0852392	0.739985	0.00941353	0.00173181	0.129232
AGTGGCTCCGTCGGCC-1	0.0681293	0.0315224	0.0389236	0.549602	0.0571123	0.000232631	0.1754
AGTGGTTGCGTATAGG-1	0.000162841	0.0121241	0.0586701	0.561659	0.0487022	0.00669026	0.315354
AGTGTATTGCGCATTG-1	0.000413079	0.00302972	0.0490117	0.576842	0.0339096	0.00185786	0.342986
AGTGTGCTAAGATCGC-1	0.000162841	0.00784576	0.0635345	0.629774	0.0206122	0.00242977	0.237271
AGTGTGGTCTATTGTG-1	0.000113989	0.00672657	0.0379315	0.798904	0.0140867	0.00200373	0.0750677
AGTTAAACACTTGCGA-1	0.000162841	0.0163801	0.0708804	0.591199	0.0371464	0.000162841	0.223509
AGTTAAGCGGTCCCGG-1	0.0144538	0.000113989	0.055847	0.680501	0.0223919	0.00023788	0.211984
AGTTAAGTCAACCGCT-1	0.000232631	0.003243	0.0931704	0.416035	0.0985267	0.0109469	0.334522
AGTTACCCTTAAGACT-1	0.000162841	0.00809189	0.0602791	0.721317	0.0234507	0.000162841	0.1633
AGTTACCGCACATGGT-1	0.000162841	0.0132105	0.111743	0.612954	0.0490817	0.000162841	0.160112
AGTTACTCTATCGTGG-1	0.000162841	0.0154256	0.0777889	0.499575	0.0435449	0.000162841	0.330635
AGTTATTGAAAGGTAA-1	0.0216981	0.000113989	0.0485651	0.706147	0.0530227	0.00381574	0.101723
AGTTCACCGGTTGGAC-1	0.000113989	0.00660149	0.0546858	0.729805	0.0280659	0.000839053	0.149821
AGTTCCTACAGAATTA-1	0.000162841	0.0109409	0.0489526	0.715269	0.0221241	0.00181467	0.110374
AGTTCCTATTTATGTT-1	0.000162841	0.0127751	0.0515408	0.6634	0.0461656	0.00165797	0.197475
AGTTCTGCGTTGTATC-1	0.00223478	0.0187238	0.0648	0.563103	0.090471	0.00656577	0.161509
AGTTGACATCGGCTGG-1	0.000113989	0.000566689	0.0295356	0.887131	0.00962902	0.000113989	0.057799
AGTTGCTGACTGATAT-1	0.00101962	0.00348317	0.0567315	0.795595	0.0119172	0.00645302	0.0675325
AGTTTCGCAGGTCGGA-1	0.00119328	0.00337545	0.0705717	0.573679	0.0272661	0.000162841	0.330603
AGTTTGGCACGGGTTG-1	0.0151435	0.000113989	0.0468776	0.664984	0.0381179	0.000113989	0.222134
AGTTTGGCCAGACCTA-1	0.000232631	0.0257229	0.0550266	0.490302	0.0296857	0.000232631	0.240758
ATAAACCATTGGACGG-1	0.000113989	0.000113989	0.0616282	0.753619	0.0389636	0.000306616	0.0914646
ATAAACGGACCCGTAA-1	0.00379915	0.0146403	0.057194	0.685735	0.0377949	0.000162841	0.18541
ATAAAGGCTCGGTCGT-1	0.0134083	0.020725	0.0519766	0.572854	0.0410017	0.000794155	0.226038
ATAAAGGTCAAGTACG-1	0.0100118	0.00203061	0.0783864	0.653046	0.0321879	0.0020353	0.182197
ATAAATATTAGCAGCT-1	0.0050308	0.0135861	0.0661698	0.690176	0.043205	0.00987356	0.145776
ATAACGCCGGAGGGTC-1	0.00247171	0.000113989	0.0500909	0.758874	0.0154145	0.000174992	0.137039
ATAACGGAGTCCAACG-1	0.153507	0.00336652	0.0795784	0.47807	0.056705	0.000232631	0.155431
ATAAGTAGGATTCAGA-1	0.000113989	0.000113989	0.0532305	0.806897	0.0335039	0.000113989	0.0948048
ATAAGTAGGGCGACTC-1	0.000113989	0.000113989	0.0861747	0.788818	0.0236304	0.00350463	0.0897227
ATAAGTTACCGCGACG-1	0.000162841	0.012345	0.0472714	0.730432	0.0299718	0.00263413	0.12658
ATAATACCGTTAGCCG-1	0.000113989	0.00255414	0.0480026	0.841859	0.0174723	0.000113989	0.0477529
ATAATAGCTGTTGAAT-1	0.00845351	0.0155387	0.0509736	0.748616	0.0269078	0.000162841	0.0957139
ATAATAGTGTAGGGAC-1	0.000474756	0.0551464	0.0687383	0.349588	0.0862407	0.00743853	0.186894
ATACCACGGGCAACTT-1	0.000232631	0.0306502	0.0776948	0.421213	0.0508424	0.00280159	0.306901
ATACCAGCAAATTGCT-1	0.00177235	0.00466236	0.156159	0.606835	0.0204206	0.000807049	0.205213
ATACCAGGCTAATAGA-1	0.000162841	0.0188703	0.111988	0.57655	0.0385027	0.000162841	0.214088
ATACCAGGTGAGCGAT-1	0.000162841	0.00688102	0.0826142	0.656212	0.0367141	0.000162841	0.163561
ATACGAAGGCTTTCCA-1	0.0162753	0.000511714	0.0749255	0.695543	0.0359274	0.00392458	0.218325
ATACGCCGATCTACCG-1	0.0146413	0.000162841	0.0579028	0.544489	0.0579311	0.000162841	0.244712
ATACGCCGGCGAAACC-1	0.00684762	0.000113989	0.0504642	0.790423	0.013083	0.000113989	0.084224
ATACGGAACGTCGTTT-1	0.000113989	0.00311327	0.0573828	0.77772	0.015637	0.000113989	0.0831714
ATACGGGTTTCGATTG-1	0.00615284	0.000113989	0.044861	0.721195	0.025381	0.00414833	0.152797
ATACGGTGAAGATGCA-1	0.00328484	0.0150664	0.0560147	0.732136	0.0256858	0.00787683	0.139634
ATACGTCCACTCCTGT-1	0.000162841	0.000162841	0.101792	0.670224	0.0144733	0.0155543	0.197167
ATACTAGCATGACCCT-1	0.0390649	0.00414413	0.179763	0.516909	0.0384545	0.00680278	0.180548
ATACTCTCGCCACTCT-1	0.00123464	0.00152594	0.0588411	0.759333	0.00856075	0.000113989	0.0898394
ATACTTGTTCTCGAGC-1	0.076571	0.0632083	0.0431006	0.357275	0.0905394	0.000474756	0.207113
ATAGACAACGGGACCT-1	0.0104756	0.000162841	0.13368	0.58714	0.0363314	0.00667944	0.205809
ATAGACGAAGAGAAAG-1	0.000332329	0.0643637	0.0543754	0.374233	0.0608154	0.0012583	0.221465
ATAGAGTACTGGGACA-1	0.0107911	0.0199335	0.058429	0.68797	0.0225331	0.000162841	0.128282
ATAGAGTTATCAACTT-1	0.0311166	0.000162841	0.0705966	0.568264	0.0502445	0.00444113	0.221334
ATAGATTTGCAGTCGG-1	0.0152586	0.000113989	0.0308941	0.686505	0.0178375	0.00864364	0.189361
ATAGCCTCAGTACCCA-1	0.000162841	0.0133192	0.0688246	0.646993	0.02968	0.00671389	0.154829
ATAGCTGCTCTTGTTA-1	0.000113989	0.0064984	0.0548642	0.748294	0.0294723	0.000113989	0.145151
ATAGGAATCTAAGCTT-1	0.000976281	0.00291915	0.0828069	0.696161	0.018097	0.000162841	0.209295
ATAGGCGGCTATAGAA-1	0.000232631	0.0331313	0.0553271	0.373362	0.0637622	0.00511478	0.378978
ATAGGCTAGCTTCGCA-1	0.00570662	0.000113989	0.0579954	0.667408	0.0442448	0.00895711	0.233265
ATAGGGATATCCTTGA-1	0.000113989	0.000113989	0.0575277	0.741285	0.0157833	0.000113989	0.12423
ATAGGTTGGGCAGATG-1	0.000113989	0.00527385	0.0562968	0.761785	0.0284684	0.000113989	0.11436
ATAGTCTTTGACGTGC-1	0.00289134	0.00408371	0.0315307	0.676113	0.0236114	0.000162841	0.224295
ATAGTGAAGCGTTCTC-1	0.000162841	0.0212284	0.0567735	0.653537	0.026786	0.00606082	0.188996
ATAGTTCCACCCACTC-1	0.00420139	0.000113989	0.060119	0.774361	0.0243593	0.00168794	0.121622
ATATCAACCTACAGAG-1	0.000113989	0.000113989	0.0363281	0.750675	0.021027	0.000113989	0.202443
ATATCGGTAGGGAGAT-1	0.000113989	0.000113989	0.0379084	0.881978	0.0123054	0.000302379	0.0934477
ATATCGTGCCAGACCC-1	0.0235472	0.000162841	0.0798595	0.65489	0.0162417	0.00778786	0.154257
ATATCTCCCTCGTTAA-1	0.00523075	0.000162841	0.0642223	0.688308	0.0104747	0.000985342	0.195788
ATATCTTAGGGCCTTC-1	0.00126211	0.0179549	0.0489976	0.701574	0.0451298	0.00252869	0.150744
ATATGTCTCCCTAGCC-1	0.000113989	0.000113989	0.0467501	0.852879	0.0196322	0.000113989	0.0766213
ATATTCAGTTAAACCT-1	0.000162841	0.0128014	0.0651675	0.648867	0.0344973	0.000162841	0.180263
ATATTCCCACAGGTCA-1	0.00991688	0.00200499	0.0750221	0.634761	0.0279439	0.000162841	0.21999
ATATTGCTGTCAAAGT-1	0.000332329	0.061967	0.0944043	0.442055	0.051525	0.00810035	0.16724
ATATTTAACCCTCAAG-1	0.000162841	0.0111404	0.0376131	0.767002	0.0279426	0.00347642	0.0989306
ATCAAACACTGTTCCA-1	0.000113989	0.000113989	0.0223532	0.832381	0.000680803	0.000113989	0.0299064
ATCAAACGAAGGTTTG-1	0.000162841	0.00682968	0.0535971	0.520973	0.0210106	0.000521733	0.335193
ATCAATCTGGGCTGCA-1	0.00302476	0.00502059	0.0620501	0.77681	0.0253838	0.000113989	0.0986966
ATCACATTAGAATATC-1	0.000113989	0.000113989	0.0517847	0.696314	0.0235015	0.000113989	0.185781
ATCACGTGCTAATTAA-1	0.000113989	0.00608171	0.0725078	0.696276	0.0154746	0.00781675	0.165382
ATCACTTCATCCTCGC-1	0.000113989	0.000113989	0.0293167	0.814636	0.0171573	0.00237226	0.0864133
ATCAGACGGCACGCCG-1	0.0202911	0.00939102	0.0790919	0.593787	0.0672643	0.00669591	0.166236
ATCAGCTCGTCCACTA-1	0.00729705	0.0163276	0.063352	0.57119	0.0528561	0.000162841	0.273774
ATCAGGTCGCCATTGC-1	0.000162841	0.000162841	0.0496204	0.631796	0.0411828	0.00305037	0.233078
ATCAGTAGGCAGGGAT-1	0.0262983	0.000162841	0.0525433	0.658425	0.0288677	0.00262003	0.227192
ATCATCCAATATTTGT-1	0.00219234	0.0191516	0.0929516	0.638181	0.035185	0.00215285	0.186033
ATCATCTGCCCAGTGT-1	0.00853235	0.000113989	0.0370052	0.734167	0.0263755	0.000113989	0.144382
ATCCAACGCAGTCATA-1	0.000113989	0.00761072	0.0351435	0.851301	0.0278033	0.0010228	0.0940276
ATCCAATGGAGGGTCC-1	0.000332329	0.029212	0.236956	0.36015	0.0297986	0.0175901	0.198437
ATCCAATGGTACCGAA-1	0.000332329	0.0347899	0.116613	0.369607	0.0426591	0.000332329	0.264496
ATCCACGCTAAATGTT-1	0.00104382	0.000113989	0.0447508	0.751381	0.0217053	0.000113989	0.13747
ATCCAGAGCAACAACC-1	0.000232631	0.0218292	0.0610459	0.58991	0.0656008	0.00645215	0.168843
ATCCAGGATTCGTGAA-1	0.000162841	0.0231629	0.0644034	0.506947	0.0578464	0.000162841	0.280047
ATCCTACCTAAGCTCT-1	0.000162841	0.00588048	0.0478707	0.745697	0.025667	0.00217436	0.123784
ATCCTGAATCGCTGCG-1	0.0235081	0.0119618	0.0664928	0.58926	0.0978298	0.00577752	0.15211
ATCCTGCGTGGAATGG-1	0.000162841	0.0108083	0.0573037	0.667118	0.0426299	0.00181946	0.15855
ATCCTGCTGCAGATAG-1	0.000684704	0.000113989	0.0468199	0.828071	0.0136329	0.00188547	0.0756543
ATCGACCCAATACAGA-1	0.000113989	0.00490439	0.0785436	0.700765	0.0320759	0.000113989	0.193613
ATCGACTCTTTCCGTT-1	0.00357401	0.00271828	0.0744969	0.676221	0.0281211	0.00186336	0.159668
ATCGCACGCCGGGAGA-1	0.000232631	0.00558423	0.161316	0.495006	0.032319	0.00250977	0.243074
ATCGCCAGTCAACATT-1	0.000162841	0.000162841	0.0450741	0.809228	0.00185573	0.000686038	0.057333
ATCGCTGCGTGCAGCA-1	0.00460177	0.00121971	0.16569	0.602404	0.037005	0.000162841	0.19916
ATCGCTTTACGTCTCA-1	0.00616254	0.00113241	0.0621956	0.77174	0.0185077	0.0103138	0.161096
ATCGGCAAGCAGTCCA-1	0.000113989	0.000113989	0.0715727	0.718291	0.0185374	0.000113989	0.121556
ATCGGTTACCTAGTAA-1	0.000162841	0.0225637	0.0438487	0.731162	0.0343168	0.000162841	0.127765
ATCGTATTCCGAGAAC-1	0.000162841	0.0128427	0.0959706	0.719443	0.020672	0.000162841	0.135463
ATCGTCCAATCGAGTC-1	0.000162841	0.0104216	0.0440156	0.518979	0.0384923	0.000162841	0.385784
ATCGTGGAAAGTCTGG-1	0.000232631	0.0349073	0.0723888	0.383786	0.0557758	0.00303193	0.359452
ATCGTTCACTTTCGCC-1	0.0123667	0.000162841	0.0643379	0.504908	0.0647308	0.000162841	0.302289
ATCTAATATCCTACGG-1	0.000232631	0.0102624	0.0558755	0.560181	0.0700257	0.00368909	0.229363
ATCTCCCTGCAATCTA-1	0.0109832	0.000113989	0.0390006	0.799526	0.0247583	0.00201187	0.123512
ATCTGACATGGAAGGA-1	0.0195346	0.015741	0.0655491	0.497318	0.0807796	0.00733359	0.203761
ATCTGATAGTGTCTTA-1	0.000113989	0.00209513	0.0534754	0.724431	0.0389424	0.00504341	0.139982
ATCTGCACCTCTGCGA-1	0.000113989	0.000113989	0.0551157	0.698525	0.0264647	0.00231927	0.14699
ATCTGGTTAAGACTGT-1	0.0389621	0.00951947	0.063996	0.594467	0.0464296	0.00857347	0.176642
ATCTGTAATTGTACCC-1	0.000162841	0.0140713	0.0890655	0.593272	0.0313804	0.000162841	0.173023
ATCTTGACCTGCAACG-1	0.000113989	0.00744975	0.0535621	0.73788	0.0217599	0.00165542	0.133483
ATCTTGACTTGTCCAA-1	0.000113989	0.000113989	0.0378274	0.76474	0.0150964	0.000339624	0.116844
ATGAAGCCAAGGAGCC-1	0.00326818	0.00948702	0.0557733	0.765207	0.041455	0.000113989	0.110645
ATGAAGTGGACCCAGC-1	0.000113989	0.0207411	0.0392044	0.776704	0.0258307	0.000113989	0.093743
ATGACGCCGGCTCTAA-1	0.000113989	0.00283259	0.0789921	0.680354	0.0226986	0.000113989	0.195313
ATGACGCGTTCTATCC-1	0.000162841	0.0121043	0.0665874	0.365284	0.0683024	0.000162841	0.456156
ATGACTATCAGCTGTG-1	0.0119855	0.0718904	0.118044	0.383837	0.0686858	0.0198029	0.178726
ATGACTATGCGACATT-1	0.000113989	0.000113989	0.0198173	0.82382	0.00598162	0.000113989	0.0534552
ATGAGGAGTGTTAATC-1	0.000113989	0.00981822	0.0400685	0.830929	0.0269732	0.00068405	0.0999865
ATGAGGGCAGCGGCTA-1	0.00934402	0.000732495	0.0929178	0.670518	0.0294644	0.000162841	0.214956
ATGATCGGGAATAGAC-1	0.00165909	0.00611171	0.0773842	0.711041	0.0148969	0.00376282	0.166742
ATGATGCAATGGTACA-1	0.000162841	0.0110542	0.0867771	0.731361	0.0206497	0.00735847	0.124775
ATGCACCTTCCTTAAT-1	0.000162841	0.0135258	0.0911855	0.669865	0.0276494	0.00379469	0.182928
ATGCACTACCGCATTG-1	0.000113989	0.00940754	0.0392807	0.754886	0.0186796	0.00303949	0.10505
ATGCATGATCCAGGAT-1	0.00932708	0.000667465	0.0663403	0.734485	0.0207974	0.00228126	0.140308
ATGCATTCCGTGATGG-1	0.000821073	0.000858181	0.0589509	0.781974	0.0304723	0.00278617	0.0983192
ATGCCAATCGCTCTGC-1	0.000113989	0.000320117	0.0757967	0.502675	0.0247504	0.00507823	0.387984
ATGCCATTTGCGACCA-1	0.00611331	0.000162841	0.0342874	0.867979	0.0101787	0.000162841	0.06075
ATGCCGGTCTTGCATA-1	0.0811201	0.0135448	0.0578854	0.582271	0.0356094	0.000162841	0.172937
ATGCCGGTTGATGGGA-1	0.00525507	0.00698481	0.0514114	0.665527	0.0368958	0.00207627	0.186093
ATGCGACAGTCCCATT-1	0.00638176	0.00345881	0.0400623	0.778486	0.0188791	0.000162841	0.118039
ATGCGAGTCCCACCAC-1	0.000113989	0.000113989	0.0317429	0.759405	0.00699395	0.00235373	0.0867682
ATGCTCAGTGTTGCAT-1	0.000332329	0.0413009	0.0294062	0.292635	0.0315279	0.000332329	0.280223
ATGGAACCTTTGCACA-1	0.0200483	0.00193353	0.117481	0.628022	0.0386468	0.000162841	0.217408
ATGGAGCAGGCCGTGA-1	0.000113989	0.00836565	0.0462801	0.753755	0.0223344	0.000115212	0.113145
ATGGATCCGGCGTCCG-1	0.000232631	0.0506892	0.0642152	0.501843	0.0406546	0.00251773	0.200503
ATGGATTGACCAAACG-1	0.0484313	0.0118534	0.223248	0.441268	0.0314982	0.0126959	0.201129
ATGGCAGCCGAGAAAC-1	0.039182	0.0604364	0.0422018	0.473516	0.0662627	0.000332329	0.164471
ATGGCGGAATAGTCGC-1	0.000113989	0.000113989	0.033498	0.899078	0.00908366	0.00200443	0.0731487
ATGGCTGGAAATGGCC-1	0.000162841	0.00714441	0.0498811	0.573493	0.0371451	0.00598759	0.300095
ATGGGAACGGAAGCGG-1	0.000113989	0.000113989	0.0516761	0.577913	0.0271389	0.000113989	0.24684
ATGGGACCTGCTGAAC-1	0.000332329	0.0251685	0.172308	0.392491	0.0338221	0.00151019	0.255141
ATGGGCCTCGGCCTCT-1	0.000113989	0.000113989	0.0348759	0.87809	0.0112475	0.000598108	0.0595509
ATGGGTGTATACCTCC-1	7.97923e-05	0.00153792	0.0236166	0.964017	0.0191048	0.00176954	0.0800462
ATGGTCGCGTGGTTTC-1	0.0156085	0.01304	0.0559293	0.573796	0.0125106	0.0118914	0.285817
ATGGTGCTCAAAGCCA-1	0.000232631	0.0224753	0.0593541	0.515027	0.0419893	0.00981198	0.203092
ATGTAAGGCTGCTCTT-1	0.000113989	0.00114257	0.0897327	0.692876	0.0507536	0.00626895	0.170935
ATGTCATTTCCCATTG-1	0.000162841	0.0158283	0.0703651	0.698391	0.0225741	0.00361082	0.183997
ATGTGAAAGCCTAATG-1	0.000162841	0.0129955	0.0320859	0.695953	0.0230025	0.000162841	0.167029
ATGTGCATCCGACGCA-1	0.000162841	0.027905	0.0672338	0.644	0.0229529	0.00165041	0.16507
ATGTGGACATCTTGAT-1	0.000113989	0.00207098	0.0391283	0.83001	0.0183748	0.00264694	0.0773838
ATGTGTAGTTTAGTCA-1	0.000162841	0.0102094	0.0409865	0.659302	0.0344047	0.0017666	0.241861
ATGTTACGAGCAATAC-1	0.102316	0.0225804	0.0618909	0.422478	0.0654982	0.012708	0.18521
ATGTTCCTGCCCACCT-1	0.000113989	0.00496417	0.0509078	0.769675	0.030213	0.000113989	0.14406
ATGTTCGTCGACCCAC-1	0.0164156	0.0159325	0.0617462	0.567002	0.0471318	0.0146621	0.189511
ATGTTTCGGCCCGGAG-1	7.97923e-05	7.97923e-05	0.0332656	0.879149	0.0209532	7.97923e-05	0.0988066
ATTAAACATGCGGACC-1	0.00123302	0.0142789	0.0571594	0.687447	0.0362832	0.00221087	0.179617
ATTAACACCTGAGATA-1	0.0035981	0.00505685	0.0309131	0.79962	0.0246497	0.000113989	0.126848
ATTAATACTACGCGGG-1	0.000162841	0.019321	0.0809494	0.614389	0.035111	0.00650501	0.171454
ATTAATGAACCAGTCG-1	0.000162841	0.0214244	0.054269	0.635758	0.0206679	0.00314606	0.162856
ATTAATTCGGTCACTC-1	0.000113989	0.00099305	0.0443693	0.710279	0.0270426	0.00704827	0.155445
ATTACAACTACCGGCC-1	0.000162841	0.000162841	0.0412658	0.544722	0.0337099	0.00555342	0.298408
ATTACGCGCTGGCAGG-1	0.000113989	0.015198	0.0815906	0.660949	0.0280957	0.000113989	0.19491
ATTACTAGCCTCTTGC-1	0.0177696	0.0109557	0.0901363	0.485809	0.0719154	0.00237111	0.269344
ATTACTTACTGGGCAT-1	0.00482681	0.0008467	0.0816738	0.672174	0.015021	0.000162841	0.231892
ATTAGATTCCTCAGCA-1	0.0234025	0.000162841	0.0684663	0.659081	0.0324341	0.0125109	0.192418
ATTAGATTGATAGCGG-1	0.000113989	0.000137945	0.0657244	0.81943	0.0240512	0.00299911	0.109365
ATTAGGCGATGCTTTC-1	0.00841304	0.00341073	0.071911	0.702404	0.0269764	0.00536569	0.15074
ATTATACTTTGCTCGT-1	0.0345273	0.00520705	0.0650182	0.613094	0.0290627	0.000162841	0.219463
ATTATAGCTACTTTAC-1	0.000113989	0.000113989	0.0225193	0.863845	0.0177344	0.0104137	0.07647
ATTATCTCGACAGATC-1	0.00389117	0.00811505	0.0708794	0.675879	0.0571483	0.000162841	0.148313
ATTATGCCATAGGGAG-1	0.00186719	0.00340984	0.0702087	0.465337	0.0674722	0.000162841	0.374624
ATTATTATGTCCGTCA-1	0.000162841	0.0112833	0.0681934	0.650839	0.0335954	0.000162841	0.16382
ATTCAGGACCTATTTC-1	0.000113989	0.000113989	0.0376908	0.811821	0.013226	0.000816796	0.0892309
ATTCAGGATCGCCTCT-1	0.000113989	0.000113989	0.0390999	0.725083	0.0280061	0.00386269	0.149065
ATTCAGTAGCAGGGTC-1	0.000113989	0.00793749	0.0451872	0.801375	0.0172713	0.00156634	0.125107
ATTCATATACTGTCCA-1	0.000113989	0.0054428	0.0845983	0.771199	0.0172428	0.00142958	0.0954037
ATTCCCACATAAACAA-1	0.000113989	0.0116634	0.0510964	0.815299	0.0142059	0.000113989	0.0955447
ATTCCTAAGACGTGGA-1	0.000162841	0.00175071	0.0753048	0.36693	0.0458068	0.0223107	0.451513
ATTCCTCCGCCAGTGC-1	0.000162841	0.0110577	0.0908017	0.571093	0.0513915	0.00895605	0.244432
ATTCCTTCCAGGCGGT-1	0.00290404	0.000964335	0.038141	0.865288	0.0102583	0.000113989	0.0338267
ATTCGACGCCGGGCCT-1	0.0129873	0.0362492	0.061089	0.464003	0.0655087	0.00982444	0.19871
ATTCGTGCTATCTCTT-1	0.00525368	0.000113989	0.0701016	0.771924	0.0131892	0.000113989	0.169628
ATTCTCGTCTCTTTAG-1	0.00186814	0.0085567	0.0503186	0.664542	0.037981	0.0128665	0.117218
ATTCTGAGTATGAACT-1	0.00744564	0.000162841	0.0572426	0.645846	0.0332025	0.000162841	0.201313
ATTCTTCGTACTTATG-1	0.0134009	0.000113989	0.0484341	0.691602	0.0345901	0.00379262	0.198419
ATTGAAGATCTTAGTG-1	0.00876811	0.0217648	0.0862503	0.521248	0.0596074	0.00398275	0.210679
ATTGACGTAACTCGGT-1	0.00465117	0.0033266	0.0633203	0.713689	0.0253139	0.000954402	0.126923
ATTGATAGCAACGAGA-1	0.000162841	0.00496741	0.159683	0.633431	0.0344709	0.00624066	0.183848
ATTGATGAGTCCTAAC-1	0.000808052	0.000162841	0.0894753	0.527664	0.035774	0.000162841	0.241576
ATTGCTGCTCCTCCAT-1	0.10594	0.0413455	0.048381	0.367779	0.0863969	0.00573629	0.18153
ATTGGGAATATCTTGG-1	0.000162841	0.0221167	0.0811324	0.538462	0.0444851	0.000162841	0.282066
ATTGGTAGGATCCGCT-1	0.000162841	0.017385	0.0572611	0.546737	0.0570111	0.000860946	0.283489
ATTGTACAACTCGGCT-1	0.000162841	0.000162841	0.0367486	0.759017	0.022345	0.00118578	0.0900888
ATTGTCGCAATACCTT-1	0.0401163	0.000113989	0.0472112	0.499977	0.0362386	0.000113989	0.351407
ATTTAACTCGTATTAC-1	0.00525494	0.00364557	0.104188	0.587857	0.0152836	0.00172244	0.262581
ATTTACAGTTTACTGG-1	0.00905585	0.0477446	0.0734548	0.495244	0.0426129	0.00616353	0.221876
ATTTACTAAGTCCATT-1	0.00415903	0.0180257	0.0779506	0.640708	0.034594	0.000162841	0.210479
ATTTCATTATTTCGCG-1	0.00475738	0.000113989	0.0414229	0.863294	0.0131255	0.000113989	0.107714
ATTTCCGGGTTCTGCG-1	0.000162841	0.010503	0.0567564	0.736014	0.0354749	0.000162841	0.120546
ATTTGCCTAGTTACGA-1	0.000113989	0.00269949	0.0552814	0.674199	0.0287694	0.000113989	0.230396
ATTTGCGCGAGTAGCT-1	0.000162841	0.023092	0.0531786	0.455132	0.0338265	0.00198214	0.378856
ATTTGTCTTGGGAGCT-1	0.000113989	0.000113989	0.0576791	0.786772	0.0130701	0.0020167	0.111048
ATTTGTTCCAGGGCTC-1	0.000113989	0.000255331	0.0439982	0.810381	0.0151445	0.00134735	0.109553
CAAACGAGTATCGCAG-1	0.000113989	0.0068712	0.0710211	0.71878	0.0272982	0.000643293	0.149728
CAAACGGTCGCACTTT-1	0.131561	0.0487525	0.117282	0.374202	0.0278696	0.0068566	0.175734
CAAACGTGGTCTTGCG-1	0.000113989	0.000113989	0.0526338	0.710433	0.0362345	0.000583141	0.113663
CAAACTACGATAGAGA-1	0.000162841	0.000162841	0.0441953	0.549411	0.0751556	0.00547531	0.251565
CAAACTATTGAGCTTC-1	0.000113989	0.000113989	0.0479052	0.749877	0.0302478	0.00261158	0.136969
CAAACTCGCGACGCCG-1	0.0157321	0.000113989	0.023601	0.77412	0.0143582	0.000113989	0.142258
CAAAGATTATTGGGCC-1	0.000232631	0.0313238	0.0496767	0.512134	0.0406016	0.00357803	0.160986
CAAATCTCTCACAAGG-1	0.000162841	0.0224029	0.124432	0.453408	0.0136982	0.000673214	0.350187
CAAATGCGGAGTGTTC-1	0.0228252	0.0131568	0.0753247	0.589352	0.0258068	0.000162841	0.215764
CAAATGTCCTTCCGTG-1	0.000162841	0.0154002	0.0693843	0.705079	0.0276338	0.000881676	0.14984
CAAATTGTCAGCAAGC-1	7.97923e-05	7.97923e-05	0.0451533	0.795032	0.0260259	7.97923e-05	0.140754
CAACACATCTCCTGCC-1	7.97923e-05	7.97923e-05	0.0526935	0.886654	0.00654052	7.97923e-05	0.0749532
CAACAGAATAACGCTA-1	0.000113989	0.000113989	0.0580269	0.675965	0.0231735	0.00360623	0.174623
CAACAGTGCCAAACGG-1	0.000113989	0.00296001	0.0528764	0.721309	0.0347456	0.000113989	0.132738
CAACGACCCGTTTACA-1	0.0172507	0.00678831	0.0545677	0.69647	0.037837	0.00792004	0.171057
CAACGGTTCTTGATAC-1	0.00100063	0.00934085	0.0400453	0.757963	0.0284793	0.000113989	0.0734322
CAACTATATCGAATGC-1	0.00124471	0.000113989	0.0855549	0.701933	0.0291333	0.000113989	0.171476
CAACTCCAACGTTTAG-1	0.0151777	0.000162841	0.0498007	0.668353	0.0277382	0.0121474	0.192439
CAACTCCTTGATCCCG-1	0.000113989	0.00234979	0.0804675	0.71327	0.0284336	0.000113989	0.138489
CAACTGCTCATCCGAT-1	0.0191185	0.0380363	0.0586848	0.596456	0.0674021	0.00748792	0.153623
CAACTTGTAGTGGGCA-1	0.00605542	0.000113989	0.0394092	0.88237	0.00347539	0.000998849	0.0351532
CAAGAGGGCGGAGTAC-1	0.000113989	0.000113989	0.0401965	0.822037	0.0147469	0.0103767	0.0725388
CAAGATATTATAACGT-1	0.00702957	0.000113989	0.03455	0.864608	0.0084627	0.000137787	0.117363
CAAGCAACGTCGGAGT-1	0.000332329	0.0433388	0.0454772	0.418209	0.0624543	0.000332329	0.177449
CAAGCACCAAATGCCT-1	0.00736097	0.0019856	0.0552141	0.667486	0.0272244	0.00657542	0.192209
CAAGGTCCTATAGGCT-1	0.000113989	0.000113989	0.0496336	0.65127	0.0311734	0.000113989	0.229485
CAAGTGAACTTTGGTT-1	0.00428778	0.000331248	0.0558498	0.68817	0.0404831	0.00272834	0.18408
CAAGTGTGGTTGCAAA-1	0.0152414	0.000113989	0.0514592	0.709613	0.0401418	0.000113989	0.178474
CAATAAACCTTGGCCC-1	0.0872164	0.00825553	0.0669174	0.606558	0.0336467	0.00297921	0.149839
CAATACGAGAGTCTGA-1	0.000113989	0.000113989	0.0628268	0.75477	0.0201243	0.00212849	0.174895
CAATACGCTCTGAGGC-1	0.223093	0.00965976	0.0389343	0.21252	0.189233	0.000678223	0.157609
CAATATTCTTGACCTA-1	0.000232631	0.0370623	0.0690064	0.473389	0.0716712	0.00311558	0.222213
CAATATTGGACTAGTG-1	0.00734	0.0053838	0.0610593	0.613393	0.0577636	0.000913039	0.117175
CAATCCCTATACCAGC-1	0.0244539	0.000162841	0.0697928	0.550108	0.0757371	0.00261164	0.144084
CAATCCTGCCGTGGAG-1	0.0104066	0.00528437	0.0597244	0.672855	0.0559461	0.000162841	0.0850291
CAATGAGGTTCGACTA-1	7.97923e-05	7.97923e-05	0.0481072	0.839543	0.0200435	7.97923e-05	0.0875953
CAATGGAATCTACATA-1	0.000162841	0.000961116	0.151567	0.573757	0.024423	0.00110271	0.217999
CAATGGATCTCTACCA-1	0.00252236	0.000162841	0.0340021	0.678074	0.0284259	0.00556944	0.14296
CAATGGTCGGCCTGGG-1	0.018809	0.00460556	0.0632759	0.687513	0.0358866	0.000990086	0.167112
CAATGTGCCAACCCTT-1	0.000113989	0.000113989	0.0677741	0.722203	0.0258434	0.000563477	0.191405
CAATTAAGGGTGATGA-1	0.000162841	0.00308825	0.0902418	0.612589	0.0324874	0.0111416	0.221773
CAATTTCGTATAAGGG-1	0.00384645	0.00818925	0.0402329	0.797671	0.0268639	0.000162841	0.103301
CACAATGAGCTGCTAT-1	0.000162841	0.0178678	0.0964017	0.574015	0.029241	0.00373366	0.213744
CACACAGGGATAGATT-1	0.000162841	0.0109566	0.0505569	0.70992	0.0220184	0.000696535	0.153898
CACACGCGCTGTCTTA-1	0.0301879	0.000113989	0.0397569	0.740854	0.0480892	0.000113989	0.0600089
CACACGTTTCAATGGG-1	0.00200339	0.000166443	0.0452441	0.587999	0.0381316	0.000162841	0.268827
CACAGCACCCACGGCA-1	0.00707333	0.0143885	0.0570922	0.631878	0.0286031	0.00528014	0.225773
CACAGCTAGGGAGTGA-1	0.00794199	0.000162841	0.0836161	0.535368	0.0191532	0.000162841	0.339621
CACATATTAGCAGGAT-1	0.000113989	0.000113989	0.0415986	0.811252	0.0162041	0.00104524	0.0806464
CACATCGTGCACGCGC-1	0.000113989	0.00902688	0.0626459	0.699831	0.0361884	0.000113989	0.155594
CACATGATTCAGCAAC-1	0.000162841	0.00446607	0.0521802	0.719363	0.0189172	0.00931541	0.161575
CACATTCTTTCGATGG-1	0.000113989	0.000113989	0.0586895	0.697192	0.0168597	0.000113989	0.206603
CACATTTCTTGTCAGA-1	0.00341063	0.000113989	0.0724384	0.752058	0.00894506	0.00339832	0.149552
CACCACGCCACACAGA-1	0.000162841	0.0157096	0.0489846	0.497613	0.031945	0.00212126	0.418124
CACCAGTCAGCATGCA-1	0.000162841	0.00757124	0.106601	0.460539	0.0234767	0.0105835	0.363864
CACCATCGGAGGAGAC-1	0.0108503	0.00138116	0.0596891	0.667965	0.0228303	0.00263684	0.23145
CACCCAAATCTTATGT-1	0.000162841	0.000162841	0.0297451	0.741385	0.00763325	0.000162841	0.127212
CACCCACACGTCACCC-1	0.000232631	0.0428519	0.108159	0.424873	0.0240724	0.00344191	0.315486
CACCCACGAGGCAATT-1	0.006253	0.00980064	0.138953	0.524097	0.039174	0.0016	0.247682
CACCCGGTTTGTGACT-1	0.012816	0.0378995	0.0408331	0.499189	0.0842902	0.000232631	0.23687
CACCCTTGGTGAGACC-1	0.0233323	0.00433038	0.0706706	0.495003	0.0833352	0.00366185	0.273864
CACCCTTTCCTCGCTC-1	0.000113989	0.000113989	0.0370558	0.858102	0.0103664	0.000113989	0.0368176
CACCGATACACCGAGC-1	0.000113989	0.000113989	0.0364666	0.773158	0.0228974	0.000113989	0.13044
CACCGCCAGAAGGTTT-1	0.0237029	0.00461658	0.0768711	0.54118	0.0854722	0.000232631	0.225193
CACCGCCGACCAGCGA-1	0.000162841	0.00678895	0.0575681	0.647852	0.0307184	0.00247971	0.195115
CACCGCGTCCACTCTA-1	0.0141362	0.000113989	0.067232	0.71211	0.0267356	0.000113989	0.195569
CACCGGAGATATCTCC-1	0.00292065	0.000162841	0.0465779	0.566886	0.0281767	0.000162841	0.315917
CACCGTTAGGGATCAC-1	0.000162841	0.019512	0.0536236	0.585569	0.0879064	0.000162841	0.171842
CACCGTTGCGCGATAT-1	0.000113989	0.00282249	0.0349668	0.83204	0.010647	0.000113989	0.0680782
CACCTAATAGAGTCGT-1	0.000332329	0.0558458	0.137342	0.367721	0.111242	0.000332329	0.171836
CACCTAATCAGTTTAC-1	0.00163193	0.00266262	0.0884503	0.670209	0.0174764	0.011964	0.198829
CACCTCGATGGTGGAC-1	0.000113989	0.00089853	0.0512915	0.824109	0.0173363	0.00250454	0.119223
CACCTTGCGAAACTCG-1	0.0238164	0.00625781	0.0680873	0.652738	0.0570719	0.000162841	0.1373
CACCTTGGCGCCTTTG-1	0.000113989	0.000113989	0.0411975	0.875534	0.00814393	0.00148716	0.0763992
CACGAAAGTTAGTCCC-1	0.000162841	0.0223639	0.0612598	0.596975	0.0323989	0.00839898	0.201725
CACGACCACAGACTTT-1	0.00888341	0.000113989	0.0774238	0.706846	0.0281687	0.000113989	0.155302
CACGACTAAAGTTCTG-1	0.00392161	0.017855	0.0401577	0.708742	0.0493474	0.000113989	0.159524
CACGATTGGTCGTTAA-1	0.0168787	0.00625839	0.0400748	0.684377	0.0433029	0.00737738	0.145191
CACGCACAGCGCAGCT-1	0.00349375	0.000113989	0.0468768	0.804122	0.0074841	0.000113989	0.0679321
CACGCAGCGAGGCTTT-1	0.0184797	0.0467638	0.0597936	0.604704	0.0354418	0.000162841	0.126364
CACGCGGAACTGTTGC-1	0.00458834	0.000113989	0.0784692	0.727957	0.0323489	0.0111337	0.145587
CACGGCGCGCCAAAGG-1	0.0401768	0.00067348	0.0792302	0.471689	0.0269872	0.00272275	0.341888
CACGGGATTGAGGGTT-1	0.0101065	0.0446833	0.0543355	0.618238	0.0431535	0.000162841	0.1153
CACGTCGGCAACCTCT-1	0.000474756	0.0422971	0.0560166	0.329319	0.057854	0.00448822	0.258682
CACGTCGGGTTCTAGA-1	0.000232631	0.029067	0.0522195	0.507253	0.0279253	0.000232631	0.170204
CACGTCTATGATGTGG-1	0.0505881	0.00121311	0.0589276	0.582118	0.0293386	0.000162841	0.243344
CACGTTCGTGCTCTAG-1	0.000162841	0.00259369	0.074208	0.621368	0.0213848	0.0119865	0.239561
CACTAAAGTTGCCTAT-1	0.000162841	0.0276066	0.0881702	0.495124	0.0375764	0.000162841	0.258169
CACTACTCAGTTCTGT-1	0.00171747	0.000113989	0.0355463	0.811763	0.01769	0.00127382	0.0779996
CACTCAAGAGCTATGG-1	0.00142295	0.017373	0.0723202	0.6354	0.0394104	0.00339565	0.190401
CACTCAGCTCTTGAGG-1	0.000162841	0.00107486	0.0884297	0.585763	0.0276887	0.000162841	0.272641
CACTCCTATGTAAGAT-1	0.000162841	0.0153772	0.0440619	0.671134	0.0251603	0.0055158	0.18612
CACTCCTCTCGGTCGG-1	0.0403307	0.000484563	0.0651987	0.576015	0.0356909	0.000162841	0.245159
CACTCGAGCTGAACAA-1	0.00158372	0.000162841	0.0339491	0.812689	0.014649	0.000162841	0.0727423
CACTCGGTTAGGAGGA-1	0.00737767	0.0251782	0.0688125	0.652111	0.0182519	0.000162841	0.12277
CACTGTCCAAGTGAGA-1	0.0424364	0.00983879	0.148355	0.378582	0.0407546	0.00237112	0.317136
CACTTAATCAGACGGA-1	0.000162841	0.0147893	0.0522474	0.663359	0.0256665	0.000162841	0.162333
CACTTCGCCACAGGCT-1	0.000162841	0.0151179	0.0592595	0.683099	0.0342997	0.00861172	0.152864
CACTTCGTCTTATCTC-1	0.0548595	0.0226085	0.0934322	0.408453	0.135435	0.000332329	0.183717
CAGACACCGATCGCTG-1	0.0317735	0.0352977	0.0479495	0.494504	0.122559	0.00469544	0.157828
CAGACCTGTAAGTGTT-1	0.000162841	0.000162841	0.0348119	0.786009	0.00886424	0.00119216	0.0490391
CAGACGAACCTGATAC-1	0.000232631	0.0178993	0.0768768	0.527201	0.0528382	0.00379277	0.181497
CAGAGACGGTCACCCA-1	0.000232631	0.0307119	0.0635972	0.487158	0.0598092	0.0108428	0.192431
CAGAGCATGAGCTTGC-1	0.00806437	0.000113989	0.0445067	0.780915	0.020437	0.00269528	0.103146
CAGAGGCGATGCATGA-1	0.000332329	0.0443379	0.057951	0.387432	0.0790078	0.0117582	0.214177
CAGAGTGATTTAACGT-1	0.000933405	0.0181445	0.0568289	0.702313	0.0269866	0.000162841	0.162973
CAGATACTAACATAGT-1	0.000113989	0.0047605	0.0919241	0.730566	0.0262026	0.000113989	0.112427
CAGATCATTTAAAGTC-1	0.000162841	0.00108336	0.0389127	0.60231	0.0436446	0.000162841	0.257341
CAGATCCTGGTTTGAA-1	0.0058838	0.0206151	0.0792396	0.65555	0.0294728	0.000162841	0.166882
CAGCAGCCCGTTCCTT-1	0.079568	0.0216882	0.0500108	0.487195	0.0833791	0.000232631	0.207057
CAGCCCTCACAGGCAG-1	0.000113989	0.00226355	0.0520701	0.728568	0.0280374	0.00207589	0.199171
CAGCCGGGCCCTCTAT-1	0.000162841	0.000162841	0.112531	0.651724	0.0132523	0.00497689	0.163728
CAGCCTCCTGCAGAGG-1	0.0142053	0.000113989	0.062582	0.746318	0.0236696	0.00127915	0.12284
CAGCCTCTCCTCAAGA-1	0.00814652	0.000162841	0.0668664	0.548672	0.0371087	0.00743685	0.29487
CAGCGATTCCCTTCAA-1	0.000162841	0.0174058	0.0927348	0.580711	0.0660165	0.00329649	0.1637
CAGCGCCAACACGATA-1	0.000232631	0.0263939	0.0590467	0.368768	0.0418259	0.0189243	0.383113
CAGCTCACTGAGACAT-1	0.000113989	0.00906343	0.0567396	0.773142	0.0357483	0.000113989	0.114276
CAGCTCGACAAGTTAA-1	0.0100492	0.000113989	0.0810061	0.609203	0.0415431	0.000113989	0.24864
CAGCTCGTGCTTGTGT-1	0.000232631	0.0286635	0.133473	0.530621	0.0359908	0.00916645	0.151802
CAGCTGGCGTAACCGT-1	0.00223802	0.000444868	0.0298792	0.836753	0.0107905	0.000164119	0.0408163
CAGCTTAGTAGGTAGC-1	0.000162841	0.0200761	0.0581263	0.631777	0.0294129	0.00283683	0.203603
CAGGAAGACTTTATAT-1	0.00429514	0.000113989	0.0596357	0.730101	0.0171586	0.000113989	0.12991
CAGGACAGCTGCCCTT-1	0.000113989	0.00644492	0.0817733	0.701327	0.0382695	0.00345687	0.159056
CAGGATATATCGTTGT-1	0.000162841	0.0188279	0.0741516	0.585302	0.0343105	0.000162841	0.243291
CAGGATCCGCCCGACC-1	0.0101248	0.00375248	0.0593521	0.650933	0.042267	0.00343169	0.170402
CAGGCCGTTTGGGTGT-1	0.000232631	0.0300677	0.0906706	0.419022	0.0706417	0.000232631	0.291714
CAGGCGCACGGTGGTC-1	0.000162841	0.0205224	0.0353852	0.346775	0.0451135	0.000162841	0.529835
CAGGCGCCATGCTAGG-1	0.000113989	0.000113989	0.030099	0.804276	0.015614	0.000251341	0.0802614
CAGTAACTATTTATTG-1	0.000113989	0.000113989	0.0454428	0.776239	0.0147985	0.000113989	0.12493
CAGTAATCCCTCCCAG-1	0.000162841	0.0151224	0.0381768	0.670287	0.0209766	0.000162841	0.149676
CAGTACATTCTCTAAA-1	0.000113989	0.000113989	0.0555414	0.759521	0.00770198	0.000113989	0.0710036
CAGTACCAGTTTACGT-1	0.000113989	0.0015067	0.0530539	0.782009	0.0170307	0.0015317	0.107936
CAGTAGATGATGTCCG-1	0.000162841	0.0228689	0.0419745	0.659332	0.0379297	0.00161995	0.153921
CAGTAGCCCACGCGGT-1	0.0108124	0.00101758	0.0626316	0.678027	0.0209293	0.000162841	0.236525
CAGTAGCGAGGTAGTA-1	0.045419	0.000232631	0.130411	0.311993	0.171211	0.000232631	0.313271
CAGTCGAGGATGCAAT-1	0.000113989	0.000113989	0.0449924	0.742347	0.0211712	0.00192827	0.16708
CAGTCTCTCGGCTAAT-1	0.000113989	0.000113989	0.0413131	0.824307	0.0169899	0.000113989	0.0784224
CAGTGAATAAATGACT-1	0.0120542	0.00190033	0.0732087	0.656077	0.0553431	0.00513519	0.138468
CAGTGGTTGCACATGA-1	0.0203571	0.0738729	0.0718473	0.367049	0.114523	0.000474756	0.17089
CAGTGTCCGCAGAATG-1	0.000162841	0.0296145	0.101569	0.553669	0.0630145	0.00209458	0.115063
CAGTTCAAATTGACAC-1	0.000232631	0.0472824	0.0690831	0.476706	0.0511782	0.000232631	0.181125
CAGTTCCGCGGGTCGA-1	0.00611141	0.015788	0.0717346	0.59995	0.0351093	0.00435645	0.244604
CATAACGGACAGTCGT-1	0.0143985	0.000113989	0.0303901	0.748024	0.025662	0.00371093	0.0718938
CATAAGCTCTCCGTCT-1	0.000162841	0.0221128	0.0391433	0.592401	0.0224743	0.000162841	0.218656
CATAATGAGCGGGCGA-1	0.000162841	0.00886841	0.0707101	0.619784	0.0236072	0.001498	0.234568
CATACAAAGCCGAACC-1	0.000162841	0.0342729	0.045514	0.671313	0.0303675	0.000162841	0.153973
CATACACGGTTCCCAC-1	0.000113989	0.00641133	0.026822	0.818893	0.0229636	0.00281544	0.0731253
CATACCCGTACCCAGT-1	0.000162841	0.0200093	0.0876147	0.450329	0.043544	0.0130319	0.365536
CATACGAACTAGCTGG-1	0.000332329	0.0277417	0.160699	0.372607	0.0529372	0.00246134	0.261982
CATACGGCGTCTGGGC-1	0.00341438	0.00909695	0.0666367	0.70475	0.0389188	0.00105305	0.136595
CATACTATGTAATTGT-1	0.000113989	0.0139776	0.056432	0.730122	0.0296116	0.000113989	0.145891
CATACTTAGGCAATAC-1	0.000113989	0.000113989	0.0652334	0.816502	0.0134882	0.000764574	0.124235
CATAGCCGCCCGGGAT-1	0.000162841	0.00952188	0.14249	0.6342	0.0429411	0.00173182	0.133085
CATAGCGTTGCCCACC-1	0.000232631	0.0146165	0.0790378	0.546194	0.0956275	0.00888403	0.172786
CATAGTACATTGAGAG-1	7.97923e-05	7.97923e-05	0.0424671	0.86395	0.013098	7.97923e-05	0.0929112
CATAGTAGCATAGTAG-1	0.048899	0.00111318	0.0671775	0.603502	0.0617017	0.000162841	0.156286
CATAGTCCACAAGAAC-1	0.000232631	0.00725145	0.168208	0.459762	0.0262588	0.00445945	0.281692
CATATACTACTGATAA-1	0.000113989	0.000113989	0.0514087	0.680026	0.0334751	0.000113989	0.198041
CATATAGGTACAGTCA-1	0.000162841	0.0178991	0.069411	0.622931	0.0347244	0.00112327	0.175096
CATATGTCAGGCTACG-1	0.000232631	0.0268206	0.0807421	0.507975	0.00894181	0.0135355	0.189936
CATATTATTTGCCCTA-1	0.000303729	0.000640536	0.0578251	0.657347	0.0301591	0.000432954	0.189663
CATCAACACCTACTAA-1	0.000113989	0.00142489	0.0564044	0.793642	0.0199946	0.00231073	0.115126
CATCATCTACCCGGAC-1	0.00396036	0.00742716	0.109099	0.622963	0.0344474	0.00564409	0.217144
CATCCGCAGGCCCGAA-1	0.00110212	0.000138265	0.0505752	0.764975	0.0322164	0.000113989	0.060418
CATCGCCCGCGGCCAA-1	0.00357629	0.0063533	0.114162	0.608427	0.0445562	0.000162841	0.182356
CATCGGACGGGTTAAT-1	0.000162841	0.0205496	0.0664377	0.58528	0.0433229	0.00421231	0.213801
CATCGTCCGGTTACTA-1	0.000232631	0.0521827	0.0621437	0.552056	0.0249077	0.000331208	0.178966
CATCTATCCCGTGTCT-1	0.000113989	0.000113989	0.0359955	0.783833	0.0133239	0.000113989	0.0810126
CATCTGCAGGATCATT-1	0.0325695	0.0481618	0.0481469	0.393888	0.0608251	0.00796484	0.211363
CATCTTACACCACCTC-1	0.000113989	0.000113989	0.0370853	0.82249	0.00938575	0.000113989	0.0667524
CATGAACCGACATTTG-1	0.000113989	0.00113626	0.0574035	0.769861	0.0280324	0.000113989	0.126187
CATGAACCTCTTATCA-1	0.00708469	0.00103089	0.0573452	0.748675	0.0240876	0.00138898	0.150853
CATGACTTCGCTGAAT-1	0.000162841	0.000162841	0.0522966	0.757521	0.0218437	0.011179	0.0832149
CATGATGCACAATTCT-1	0.000113989	0.000113989	0.148707	0.598873	0.0222946	0.000113989	0.181735
CATGATGGAAGTTAGC-1	0.000162841	0.000162841	0.0601446	0.795872	0.00425117	0.00215769	0.0693621
CATGCACGTGTTACTG-1	0.000113989	0.000113989	0.0349236	0.707167	0.0292113	0.00188748	0.184859
CATGCATGGAGACCCT-1	0.000162841	0.00112597	0.0759072	0.678352	0.0235833	0.00933254	0.182901
CATGCCAACTCGCAAA-1	0.000113989	0.0065717	0.0295351	0.825127	0.0137613	0.00131632	0.117327
CATGCGACCAGTTTAA-1	0.000113989	0.000113989	0.0425167	0.76146	0.0195625	0.00199198	0.0974169
CATGCGTTAGACAGAA-1	0.000162841	0.0135837	0.0561589	0.67951	0.0183492	0.0043367	0.235308
CATGCTGGCTCCAATT-1	0.000113989	0.00205297	0.0554394	0.735064	0.0288681	0.00103012	0.165421
CATGGCAGGAAGATCG-1	0.000113989	0.000113989	0.0842441	0.703294	0.0213528	0.000113989	0.167748
CATGGCTCCCTATGTC-1	0.0104718	0.0185657	0.0690277	0.543661	0.0379147	0.00643379	0.237184
CATGGGTCGGGTGTGG-1	0.000113989	0.000113989	0.0713403	0.769659	0.0191619	0.000113989	0.112442
CATGGTAAGTAGCGTT-1	0.000113989	0.000113989	0.0379876	0.826221	0.0117008	0.000113989	0.0819057
CATGGTCTAGATACCG-1	0.00200343	0.00189375	0.0459426	0.716406	0.0282168	0.00875643	0.134795
CATGTCTCATTTATGG-1	0.000113989	0.000113989	0.0338817	0.860548	0.00547848	0.000113989	0.0600609
CATTACATAGATTGTG-1	0.00400508	0.000199478	0.054949	0.823302	0.0183999	0.000113989	0.102441
CATTACGTCGGCCCGT-1	0.0186794	0.00329144	0.121001	0.554263	0.0229272	0.00744243	0.274129
CATTATAACAGGGTCC-1	0.00623219	0.00141063	0.0577047	0.716764	0.0252564	0.00259735	0.201947
CATTATGCTTGTTGTG-1	0.0360114	0.0334676	0.0793049	0.42169	0.0702506	0.000232631	0.270849
CATTCACTGACAGCTA-1	0.000162444	0.00126768	0.0385489	0.744358	0.0189949	0.00195526	0.166291
CATTCAGGTCAGTGCG-1	0.000113989	0.000113989	0.0756814	0.789823	0.0117115	0.000113989	0.0688876
CATTCCCATTCCGTCG-1	0.000851958	0.00085565	0.04365	0.794178	0.0100763	0.000113989	0.147758
CATTGCAAAGCATAAT-1	0.00839772	0.000113989	0.0525062	0.756304	0.01566	0.00146444	0.107666
CATTGCGAAATGGGCG-1	0.000162841	0.0148412	0.0936883	0.624712	0.0326089	0.00434988	0.204159
CATTGCGGGTCAATTC-1	0.000113989	0.00119577	0.0418445	0.846324	0.015844	0.00455065	0.100768
CATTGTGTGCTAGATC-1	0.0140598	0.00543928	0.0998874	0.6493	0.0308568	0.000162841	0.170724
CATTTAGCGGACCATG-1	0.00900248	0.00170763	0.14523	0.474394	0.0285939	0.00670436	0.304884
CATTTATCGTTCAAGA-1	0.00236527	0.000113989	0.0286868	0.828898	0.0107318	0.000113989	0.0607715
CATTTCTAGCAGACTA-1	0.000500923	0.0623901	0.141402	0.298241	0.0871111	0.00907062	0.186421
CATTTGAGTGGTACGT-1	0.000162841	0.0199449	0.0526301	0.679888	0.0462853	0.000162841	0.116328
CCAAACAGAACCCTCG-1	0.000162841	0.0118986	0.0683528	0.67621	0.0371352	0.0143286	0.177043
CCAAAGCAGTTGGTTG-1	0.000162841	0.00223882	0.0623607	0.578572	0.0498011	0.0144189	0.27939
CCAAAGTCCCGCTAAC-1	0.00612587	0.00265265	0.0923558	0.681771	0.0213012	0.00728532	0.164793
CCAACGATGCACTGAT-1	0.00792249	0.0177467	0.0631826	0.650294	0.0423494	0.000609478	0.162634
CCAACGCTTGCCAGGG-1	0.000855594	0.00910677	0.0707801	0.573241	0.0339028	0.000162841	0.264464
CCAAGAAAGTGGGCGA-1	0.000162841	0.0224354	0.0544872	0.649702	0.0603984	0.00975383	0.127718
CCAAGACTTCTGCGAA-1	0.0159301	0.0056363	0.0701532	0.589992	0.0269415	0.00490374	0.248066
CCAAGCGTAACTCGTA-1	0.00977724	0.00385033	0.0413041	0.785897	0.0349938	0.000162841	0.0997489
CCAAGGAACAGAGAGG-1	0.00337286	0.00028867	0.039742	0.800321	0.0651759	0.000113989	0.149333
CCAAGTTTCTACAGAT-1	0.000162841	0.0103038	0.0611103	0.68588	0.0171193	0.00141908	0.20097
CCAATAGATTTCATCT-1	0.000113989	0.0167206	0.064746	0.73292	0.0296456	0.000113989	0.133675
CCAATAGTGCCGTCGA-1	0.000232631	0.0375702	0.0299909	0.532917	0.0391239	0.000232631	0.209603
CCAATCGGTAGATCGA-1	0.00254215	0.000113989	0.0447459	0.806613	0.0229469	0.000113989	0.111865
CCAATGTCACAGCAAG-1	0.000232631	0.0240535	0.0564242	0.565309	0.0470249	0.0021408	0.169644
CCAATTACGGGTCGAG-1	0.00752179	0.00450756	0.0621906	0.613944	0.0601569	0.00150679	0.165334
CCAATTGAATGTTAAT-1	0.0145476	0.0106693	0.0793138	0.581643	0.0757923	0.0020999	0.143718
CCACAATGTACGTCTT-1	0.00991227	0.000162841	0.137979	0.549017	0.0344309	0.00637823	0.225657
CCACACTGAGATATTA-1	0.000113989	0.0121665	0.0548328	0.737011	0.0394627	0.000113989	0.137371
CCACAGCTGAAATCAT-1	0.000113989	0.000673423	0.0479207	0.777422	0.0190491	0.00282809	0.0827532
CCACAGTACCCATCCT-1	0.000113989	0.00107028	0.0519794	0.746445	0.019258	0.00142686	0.170203
CCACCAACTTTACTGT-1	0.000232631	0.0417153	0.0511657	0.400986	0.140048	0.0112464	0.298363
CCACCCAAGGAAAGTG-1	0.0045911	0.000113989	0.0468693	0.773313	0.0214753	0.000113989	0.108856
CCACGAATTTAACCTC-1	0.00226008	0.000113989	0.0712323	0.773443	0.0122734	0.000113989	0.138353
CCACGAGAAGAGAATC-1	0.000113989	0.000113989	0.055427	0.821318	0.00990902	0.00289995	0.11903
CCACGGAGCCATAAGA-1	0.000113989	0.00979351	0.0913019	0.684711	0.00973695	0.000113989	0.150606
CCACGGTGCCCGGTAG-1	0.000162841	0.000162841	0.0320725	0.741535	0.00925888	0.000162841	0.123712
CCACGTAAATTAGACT-1	7.97923e-05	7.97923e-05	0.0441302	0.878288	0.017711	7.97923e-05	0.0734752
CCACTATCCGGGTCAC-1	0.000113989	0.000113989	0.0385046	0.81676	0.0254415	0.000113989	0.109419
CCACTGGTGGCTGGTT-1	0.00141901	0.0122791	0.045983	0.553189	0.0359797	0.000162841	0.288659
CCAGAAAGCAACTCAT-1	0.000232631	0.0168071	0.0898377	0.551321	0.059847	0.00549204	0.167651
CCAGAGACAAAGCCGG-1	0.000162841	0.0186324	0.0557913	0.680008	0.0242157	0.00802581	0.124947
CCAGATAGTTGAGTGA-1	0.000162841	0.00717259	0.0885978	0.551165	0.041391	0.0228405	0.258548
CCAGCCTGGACCAATA-1	0.00392758	0.00585896	0.0548598	0.750792	0.0283982	0.0022937	0.104202
CCAGCGGGATCACCAG-1	0.00150308	0.000113989	0.0254656	0.879759	0.00863878	0.00274523	0.104864
CCAGCTACGCCTCATA-1	0.000113989	0.00162509	0.0371833	0.877095	0.015636	0.00132173	0.0574518
CCAGCTGATGGTACTT-1	0.000162841	0.0130395	0.053704	0.688599	0.0198826	0.00587701	0.16965
CCAGCTTCCGCCCGCA-1	0.00119496	0.0164737	0.0985193	0.643867	0.0228413	0.00515585	0.159353
CCAGGGACGTGGCCTC-1	0.005486	0.00869727	0.0669789	0.732239	0.030816	0.0014643	0.127714
CCAGTAGTCTGATCCA-1	0.00938996	0.00122359	0.116429	0.634646	0.0236153	0.00680557	0.201386
CCAGTCAAATCTCTTA-1	0.0047183	0.0087725	0.0831143	0.667384	0.0256768	0.00151965	0.138474
CCAGTCCATTATTCGA-1	0.000113989	0.0062356	0.0392138	0.79526	0.016067	0.000113989	0.0905049
CCAGTCTAGACGGCGC-1	0.00605282	0.000113989	0.0377864	0.806422	0.0421061	0.000113989	0.104665
CCAGTCTTGTCATAGA-1	0.000162841	0.00677871	0.0471528	0.64132	0.0725769	0.000162841	0.214211
CCATAAACAACCCGAC-1	0.0116384	0.000113989	0.0533462	0.732756	0.019449	0.012222	0.184042
CCATACCTTTACTTGT-1	0.000113989	0.000113989	0.0499741	0.803088	0.00920828	0.000638295	0.0696698
CCATACTCGCCTCTCC-1	0.000162841	0.0144686	0.0572738	0.332785	0.0193823	0.00106361	0.575117
CCATAGGTTGGCGTGG-1	0.000113989	0.00243078	0.0491073	0.52727	0.0287107	0.000113989	0.383545
CCATAGTCAGTAACCC-1	0.000232631	0.0251664	0.0816125	0.509225	0.0693983	0.000232631	0.162884
CCATATTGGATCATGA-1	0.000232631	0.0328399	0.0719486	0.433567	0.0371738	0.0113167	0.267401
CCATCCATACCAAGTC-1	0.000332329	0.0562084	0.087285	0.391553	0.0588173	0.00611968	0.15805
CCATCGCAGTTAAACT-1	0.000162841	0.0109944	0.0515176	0.677587	0.0333333	0.00426272	0.157159
CCATCTCACCAGTGAA-1	0.000113989	0.000113989	0.0201404	0.910849	0.00865246	0.000113989	0.0492146
CCATCTTGTTCACAAT-1	0.000113989	0.000113989	0.0340964	0.838544	0.00968398	0.000113989	0.052874
CCATGCCTGTTTAGTA-1	0.00535542	0.0214016	0.0954768	0.568723	0.054714	0.00471344	0.193596
CCATGCTCTGCAGGAA-1	0.00790378	0.00965352	0.0754591	0.516988	0.0649283	0.000232631	0.270258
CCATGGCCCTTGTACC-1	0.000232631	0.033733	0.0654062	0.54482	0.0468161	0.00528929	0.203204
CCATTAGCGATAATCC-1	0.0113478	0.0432267	0.0578634	0.534513	0.0337439	0.00359012	0.168123
CCATTCCCTGCCCACA-1	0.0166331	0.0433744	0.0630177	0.479339	0.0352024	0.000332329	0.171593
CCCAAACATGCTGCTC-1	0.012418	0.000113989	0.0499597	0.758048	0.0190594	0.000113989	0.0931671
CCCAACATACGTCGCG-1	0.000162841	0.0196103	0.0572169	0.692444	0.0180656	0.000162841	0.140027
CCCAACCACACTAACA-1	0.000162841	0.00508988	0.103649	0.59461	0.0349344	0.000374079	0.267831
CCCAAGAATGCACGGT-1	0.00154272	0.000113989	0.0582601	0.701253	0.0324395	0.000113989	0.185343
CCCAAGACAGAGTATG-1	0.0154916	0.00100777	0.244262	0.580263	0.0213257	0.00379236	0.117557
CCCAATGAGATTTGCA-1	0.00686426	0.0201572	0.0689186	0.635971	0.0530341	0.00608523	0.161702
CCCAATTTCACAACTT-1	0.00436342	0.0083422	0.0723852	0.660802	0.0738629	0.000113989	0.128687
CCCAGAGGAGGGCGTA-1	0.0197282	0.00103844	0.051437	0.499005	0.0271647	0.000162841	0.402627
CCCAGTTAAGGCGCCG-1	0.000113989	0.000113989	0.0473921	0.812006	0.0105053	0.00250453	0.080766
CCCGAAGTTTCGCGAA-1	0.00153251	0.000162841	0.0473864	0.740997	0.0218293	0.00307023	0.0843831
CCCGACCATAGTCCGC-1	0.000113989	0.000113989	0.059906	0.779908	0.0137263	0.000113989	0.128914
CCCGATAGCCTCGCCT-1	0.0131205	0.00174194	0.0488268	0.734112	0.0189438	0.00362173	0.190251
CCCGCAGCGCGAACTA-1	0.000162841	0.0178216	0.0784606	0.596222	0.0295016	0.00946061	0.193484
CCCGCAGGGCCCAAAG-1	0.000393295	0.000113989	0.05223	0.718597	0.0294391	0.00105356	0.126024
CCCGCCATGCTCCCGT-1	0.000113989	0.00470988	0.0394102	0.814635	0.0185974	0.00520407	0.0877848
CCCGCGCAATGCACCC-1	0.000113989	0.00524567	0.0363434	0.799865	0.0224148	0.000113989	0.0738266
CCCGCTAGAGGGTTAA-1	0.0134085	0.000162841	0.0448594	0.693613	0.0333311	0.00376056	0.145511
CCCGCTTGCCCTCGTC-1	0.000162841	0.0133544	0.0838076	0.628614	0.0668131	0.00278073	0.167102
CCCGGTGGAAGAACCT-1	0.000162841	0.013896	0.0565096	0.739681	0.0173838	0.0012298	0.112858
CCCGGTGTATCGGAAT-1	0.0113808	0.012026	0.105173	0.590932	0.0102852	0.00558207	0.211602
CCCGTAAGTCTAGGCC-1	0.000162841	0.0216498	0.0514373	0.639297	0.0318382	0.000162841	0.219075
CCCGTAGCTGGGAAGA-1	0.0117284	0.0220987	0.0878909	0.416137	0.0784336	0.000332329	0.253456
CCCGTCAGCGTCTGAC-1	0.000162841	0.00474491	0.0415784	0.747054	0.0299122	0.00793234	0.108597
CCCTAGTGTCAGGTGT-1	0.000232631	0.0354825	0.0633333	0.348074	0.0391231	0.0151891	0.407689
CCCTATGTAGAGCAGA-1	0.000678223	0.0368385	0.106999	0.297423	0.0543344	0.00790263	0.200623
CCCTCAAGCTCTTAGT-1	0.000113989	0.00668444	0.0711888	0.729275	0.0247079	0.000113989	0.132843
CCCTCATTCTGGAATT-1	0.000113989	0.00322353	0.0417232	0.769998	0.0413915	0.00235566	0.129681
CCCTCGGGAGCCTTGT-1	0.0113877	0.00804325	0.0648446	0.679207	0.0504482	0.00264925	0.162823
CCCTGAAATGAGTTGA-1	0.0516406	0.0399381	0.0731595	0.412509	0.0437055	0.000332329	0.229634
CCCTGACTAACAAATT-1	0.0602997	0.0422061	0.0671985	0.286643	0.089379	0.0117724	0.166773
CCCTGATGTAACTCGT-1	0.000113989	0.00249223	0.0686078	0.771342	0.0278796	0.000113989	0.0732549
CCCTGCCCAATCCGCT-1	0.000232631	0.0301573	0.0835574	0.437331	0.0351021	0.00508498	0.290946
CCCTGCGCTACGCATA-1	0.000232631	0.0283937	0.0602806	0.505873	0.0461191	0.00138781	0.231363
CCCTGGTATGGGCGGC-1	0.000113989	0.000113989	0.0383144	0.734652	0.0255328	0.000113989	0.138945
CCCTGTTGGCAAAGAC-1	0.000474756	0.058884	0.0424201	0.347526	0.0414853	0.0183209	0.231054
CCCTTCTCGTACGCGA-1	0.000113989	0.000213013	0.0985323	0.704611	0.0236221	0.00694196	0.139102
CCCTTTGACAGGTCTT-1	0.000162841	0.0135647	0.0591411	0.710832	0.0389423	0.00354904	0.136203
CCGAAAGTGGTGAGCA-1	0.0471712	0.0371999	0.0826913	0.390867	0.123847	0.00561417	0.164007
CCGAACACTGGGCCTC-1	0.000113989	0.0188271	0.062444	0.679966	0.0253472	0.000113989	0.217714
CCGAAGTATATTGTTC-1	0.000162841	0.00619023	0.0470226	0.75954	0.00853455	0.00369674	0.12312
CCGACAAACACATGAG-1	0.0137104	0.0274653	0.0744919	0.576388	0.0386602	0.000162841	0.232912
CCGACAAAGGGAGTGC-1	0.000162841	0.0149261	0.0739716	0.631021	0.0367113	0.000162841	0.172727
CCGACGGGCATGAGGT-1	0.000162841	0.0118891	0.137679	0.52772	0.0265144	0.000162841	0.261912
CCGACGTAAACACAAC-1	0.00287341	0.00039168	0.057403	0.575084	0.0286477	0.000162841	0.293048
CCGACTCGCATAGTCT-1	0.000113989	0.000113989	0.0286192	0.821597	0.0105207	0.00390125	0.0534136
CCGAGAAGTCGCATAA-1	0.0238487	0.00996543	0.0503466	0.677756	0.036468	0.000162841	0.137046
CCGAGGGATGTTAGGC-1	0.00646192	0.0269431	0.056472	0.637976	0.0314069	0.000162841	0.122205
CCGATCTCAACCTTAT-1	0.000113989	0.000113989	0.0458067	0.842768	0.00839484	0.000113989	0.0551994
CCGATTCGAGGGACCC-1	0.000232631	0.02657	0.0580572	0.340444	0.0540236	0.00336977	0.462711
CCGATTGGTCAATGAA-1	0.000113989	0.000145664	0.0365563	0.634417	0.0118107	0.000113989	0.30535
CCGCACAAAGACCAAC-1	0.000113989	0.000113989	0.0559461	0.802344	0.0204037	0.000113989	0.0725593
CCGCACGTGACCTCGG-1	0.00734892	0.0115402	0.122956	0.556136	0.0487667	0.000162841	0.178639
CCGCATGTGGTACGAT-1	0.000162841	0.00934927	0.109116	0.629766	0.0323984	0.0021311	0.201559
CCGCCACCACAATCCA-1	0.0192893	0.00174339	0.0656837	0.642228	0.0485367	0.00202951	0.209788
CCGCCGGTCAACACAC-1	0.000113989	0.00190446	0.0582758	0.773102	0.0141854	0.0095553	0.146117
CCGCCGTTGAGGATAA-1	0.00695207	0.000113989	0.0662808	0.73894	0.0159508	0.00246267	0.212645
CCGCCTGCGAATTGGT-1	0.000113989	0.000113989	0.0647217	0.586445	0.0323385	0.00196628	0.284696
CCGCCTTGCGATGTCG-1	0.000113989	0.00272139	0.0288845	0.765501	0.0190766	0.00108554	0.164241
CCGCGATTTGGTAGGT-1	0.265436	0.0236003	0.0416395	0.244682	0.116389	0.000474756	0.221878
CCGCGGAATGCGTCAC-1	0.000232631	0.0355622	0.061763	0.495213	0.0866189	0.0114188	0.210705
CCGCGGGTACGAAGAA-1	0.0042994	0.0144791	0.116202	0.457269	0.08177	0.00380337	0.175191
CCGCGTAGGTAAGGGC-1	0.000232631	0.0251533	0.0731695	0.53181	0.0542443	0.00179592	0.187941
CCGCTATCAGCACCAG-1	0.000113989	0.00552144	0.051028	0.768614	0.0252156	0.000113989	0.145093
CCGCTGGTGCCATTCA-1	0.00282874	0.000113989	0.0389428	0.742261	0.0245262	0.000960917	0.107119
CCGCTTACCTCACTCT-1	0.000162841	0.00633009	0.121886	0.572457	0.0428135	0.00268332	0.259915
CCGCTTCGCGGTTAAC-1	0.000113989	0.00113329	0.104719	0.753413	0.023503	0.00263815	0.0958299
CCGCTTGCTGACATGG-1	0.000113989	0.000113989	0.0580784	0.772373	0.0128178	0.000113989	0.167396
CCGGAATGGTTTCAGT-1	0.00663918	0.0121237	0.0718491	0.609842	0.0248343	0.0118031	0.216867
CCGGAGCGTACTTTCT-1	0.000232631	0.0596075	0.0507342	0.503669	0.0623088	0.00328908	0.176873
CCGGCACGACCGTTTC-1	0.00258709	0.000162841	0.101615	0.575302	0.0801296	0.000162841	0.242434
CCGGCGCATATTGGAT-1	0.00339387	0.000113989	0.0847257	0.713155	0.0175523	0.00639177	0.155724
CCGGCGTGAGACTCTG-1	0.00849047	0.00194004	0.034621	0.796429	0.0135208	0.0027477	0.0863059
CCGGGACCCGCAGAGA-1	0.00401156	0.00206975	0.0536693	0.727766	0.0188553	0.000162841	0.191845
CCGGGCGGTCTCGTCA-1	0.00949542	0.00282874	0.0779958	0.68753	0.0222016	0.00157015	0.145969
CCGGGCTGCTCCATAC-1	0.0234113	0.000113989	0.0417631	0.782065	0.0177975	0.0017974	0.0952428
CCGGGTTCGAGGTTAC-1	0.000232631	0.0115769	0.0695197	0.537239	0.0562607	0.00240558	0.225192
CCGGTAATGGCTAGTC-1	0.00612345	0.000113989	0.0589051	0.640055	0.0160995	0.00480782	0.321309
CCGGTTTGTAATTGTG-1	0.000162841	0.0254572	0.0612069	0.589258	0.0572615	0.0134726	0.162397
CCGTAAGTTGGTCCCA-1	0.0205199	0.000875613	0.0858826	0.666309	0.0426887	0.00298567	0.193123
CCGTACCCAAGCGCCA-1	0.000162841	0.0393748	0.0648639	0.639871	0.0306914	0.000162841	0.145972
CCGTATCTCGTCGTAG-1	0.000162841	0.00993507	0.0824742	0.480729	0.0385593	0.000162841	0.33431
CCGTGAGGCATTCATG-1	0.00333527	0.000113989	0.0720638	0.764574	0.0273266	0.000113989	0.209235
CCGTGCCCATGACGGC-1	0.000113989	0.00490291	0.0487061	0.827106	0.0337584	0.00404822	0.0916742
CCGTGGAACGATCCAA-1	0.0117548	0.000318136	0.0377236	0.699445	0.0277938	0.00147815	0.175513
CCGTGTTAAATTCCAT-1	0.000162841	0.0155204	0.0986868	0.574469	0.0353123	0.00804629	0.245029
CCGTTACGTTAGAACA-1	0.00390871	0.000162841	0.0660576	0.575863	0.0313089	0.00776464	0.318921
CCGTTCCGAATCTCGG-1	0.00938813	0.00905702	0.042785	0.629259	0.0334887	0.000162841	0.210777
CCTAAACAGGGTCCGT-1	0.000113989	0.00713382	0.0412997	0.715026	0.0088407	0.000113989	0.182831
CCTAAAGGCTGACGCT-1	0.000495189	0.000113989	0.0647494	0.73752	0.00829047	0.000113989	0.155625
CCTAACCCAAACAAGT-1	0.000162841	0.000162841	0.0332075	0.760447	0.00756189	0.000162841	0.108246
CCTAACTAAGGCTCTA-1	0.000113989	0.000528978	0.0627298	0.753295	0.0284589	0.000113989	0.126624
CCTACAAGTCCGGAAT-1	0.0105818	0.00526983	0.0580658	0.581588	0.0435971	0.000162841	0.288446
CCTACATTCACAGACG-1	0.000162841	0.0222135	0.0961319	0.544635	0.0329068	0.000162841	0.148706
CCTACGCGACCTTACA-1	0.000113989	0.000113989	0.0838267	0.73689	0.0207637	0.00172658	0.138026
CCTACGGCTCAGTCGA-1	0.014546	0.104894	0.0931429	0.279796	0.0377585	0.00563752	0.165929
CCTACTGCTTACACTT-1	0.0018501	0.0120171	0.0648647	0.731638	0.0226936	0.000151372	0.143563
CCTAGGCGTAGCGATC-1	0.000162841	0.0284681	0.0725754	0.707442	0.0465602	0.000162841	0.141896
CCTAGTTAGTCGCATG-1	0.00397028	0.000113989	0.063075	0.764857	0.0173285	0.00333084	0.161757
CCTATACCGTCCTGTC-1	0.0280645	0.0367455	0.0830725	0.502272	0.0811918	0.000232631	0.215592
CCTATCTATATCGGAA-1	0.000162841	0.0238296	0.0612334	0.578891	0.041468	0.000162841	0.175039
CCTATGAAGTGGTGCC-1	0.00931114	0.000113989	0.0331782	0.8416	0.0143788	0.000113989	0.148249
CCTATGGCTCCTAGTG-1	0.000162841	0.026919	0.0582693	0.612227	0.0412539	0.00647588	0.20913
CCTATGGGTTACCGTC-1	0.003637	0.000113989	0.0379194	0.83954	0.0119964	0.0032632	0.0560146
CCTCACCAATCTTGAC-1	0.000232631	0.0389672	0.0567171	0.535049	0.0540148	0.000232631	0.171261
CCTCACCTGAGGGAGC-1	0.000113989	0.000113989	0.0507849	0.771844	0.0239759	0.00522638	0.112262
CCTCACCTTAGCATCG-1	0.000162841	0.0123209	0.0470529	0.620241	0.0326802	0.0201813	0.254625
CCTCATGCAGCTACGA-1	0.000162841	0.0156287	0.047644	0.673048	0.0223489	0.00311083	0.158129
CCTCCCGACAATCCCT-1	0.00098712	0.0108277	0.0516992	0.608047	0.0344021	0.00212404	0.209294
CCTCCGACAATTCAAG-1	0.000232631	0.021677	0.167291	0.459831	0.0179807	0.00365312	0.247433
CCTCCTGAGCCCACAT-1	0.000232631	0.0172685	0.163806	0.411829	0.0404275	0.0285898	0.372692
CCTCGAAGTGGACGGG-1	0.001452	0.00145982	0.118496	0.663448	0.0339621	0.000162841	0.172128
CCTCGACCCACTGCCT-1	0.00426538	0.00133039	0.0618244	0.74364	0.0236035	0.00529601	0.129508
CCTCGCCAGCAAATTA-1	0.000113989	0.000113989	0.0373364	0.826408	0.0204836	0.00201888	0.0923553
CCTCGCGCGATATAGG-1	0.000113989	0.000113989	0.0287627	0.827404	0.0115309	0.000113989	0.0743833
CCTCGCGCTGTGCGAT-1	0.000162841	0.0221352	0.0588924	0.653399	0.0501725	0.0212522	0.145886
CCTCGGACCGGGATAG-1	0.00829726	0.000162841	0.307329	0.424314	0.041273	0.00622708	0.221629
CCTCGGATGCTACCTG-1	0.0235572	0.0251551	0.0527049	0.525939	0.0481278	0.00256049	0.26387
CCTCTAATCTGCCAAG-1	0.00660766	0.00340664	0.0555066	0.701203	0.0165514	0.00998684	0.132285
CCTCTATCGATTAGCA-1	0.000162841	0.0124544	0.0946217	0.690476	0.0199002	0.00451754	0.199839
CCTCTCTCCCATCTAG-1	0.000232631	0.0301072	0.0565446	0.556321	0.0447676	0.00748358	0.188493
CCTCTGGCCTAGACGG-1	0.00189897	0.00300147	0.044057	0.715994	0.0257959	0.00194557	0.213705
CCTCTGTACTATTCTA-1	0.00450736	0.00857347	0.0676402	0.720636	0.0266978	0.000113989	0.209843
CCTGAACGATATATTC-1	0.000527546	0.000162841	0.0317505	0.81097	0.020196	0.00319156	0.0825513
CCTGAATATTTACATA-1	0.00470918	0.000113989	0.0381816	0.808703	0.0160603	0.00212312	0.118587
CCTGACAAACTCGCGC-1	0.000113989	0.00388812	0.0581807	0.780036	0.0197769	0.000113989	0.148617
CCTGACCACCGATGGT-1	0.000162841	0.00796803	0.080013	0.694746	0.0353256	0.000823109	0.165236
CCTGACGCAACCTTTA-1	0.00495585	0.000113989	0.062549	0.707236	0.0161424	0.000113989	0.200557
CCTGCCCGTTGTCTAG-1	0.0124488	0.0243603	0.0536387	0.579962	0.0523553	0.000162841	0.240286
CCTGCGATAGAACTGT-1	0.0168144	0.018426	0.0756189	0.360892	0.0546383	0.0106628	0.418415
CCTGCGTTCTACGCTT-1	0.000232631	0.0211255	0.119333	0.397985	0.0481288	0.000232631	0.366837
CCTGCTATTTGAGAAG-1	0.00434521	0.0137953	0.070173	0.671308	0.0329728	0.00247874	0.130232
CCTGGAAACGTTCTGC-1	0.00233002	0.00185003	0.0851328	0.762495	0.0129662	0.00187435	0.188329
CCTGGCTAGACCCGCC-1	0.0093242	0.0206858	0.0484681	0.703418	0.0308626	0.00842348	0.103611
CCTGTAAGACATGATA-1	0.0279395	0.0300456	0.069434	0.456049	0.059213	0.000232631	0.260512
CCTGTACTCACGCCCA-1	0.0023063	0.00764561	0.0823157	0.511996	0.0609483	0.0222178	0.315687
CCTGTCACCCGGGCTC-1	0.000113989	0.00145196	0.065217	0.770794	0.0148717	0.000113989	0.0840241
CCTGTCCCTCACGTTA-1	7.97923e-05	7.97923e-05	0.0542216	0.817231	0.0113578	7.97923e-05	0.136797
CCTGTCGCCCGTAAAT-1	0.000162841	0.00662557	0.0545692	0.764039	0.0325123	0.00277569	0.114461
CCTGTGAAACCGTAAC-1	0.0276758	0.0181911	0.0777423	0.423747	0.0690282	0.00641103	0.365293
CCTGTGCGGATTGTAA-1	0.000162841	0.0015208	0.0221708	0.627677	0.0241644	0.000162841	0.259683
CCTTCAGTTAAAGTGA-1	0.0453767	0.0375021	0.0914678	0.437344	0.052564	0.0108651	0.183775
CCTTCTCAGCGTTCCT-1	0.000113989	0.00336735	0.0647217	0.753502	0.0215145	0.000418567	0.126395
CCTTCTTGATCCAGTG-1	0.000113989	0.000671453	0.0633424	0.736456	0.0205604	0.00202212	0.174759
CCTTTAAGGGAGCACT-1	0.0486219	0.044057	0.0615147	0.441885	0.0827737	0.018213	0.17984
CCTTTCAATGAAGAAA-1	0.000113989	0.000113989	0.0445591	0.747276	0.035629	0.000113989	0.121261
CGAAACATAGATGGCA-1	0.00766157	0.00241538	0.0811788	0.668199	0.0227995	0.0108312	0.184206
CGAAACGCAATTCATG-1	0.000162841	0.00933828	0.0390545	0.773258	0.017895	0.00263655	0.0897327
CGAACCCGCATGCGTC-1	0.000162841	0.0140281	0.0509401	0.707553	0.0442773	0.00112879	0.124474
CGAACGCCCAGTGCCG-1	0.00668262	0.000113989	0.0413638	0.824277	0.0216848	0.00439829	0.109123
CGAACGGCCGGACAAC-1	0.000113989	0.00331008	0.0409	0.754327	0.016409	0.00419829	0.140566
CGAAGACGGTGAGTGC-1	0.000113989	0.00377244	0.0409837	0.859946	0.0216519	0.000589702	0.08862
CGAAGACTGCCCGGGA-1	0.000162841	0.00660808	0.0554701	0.628483	0.0372628	0.00821459	0.18936
CGAAGCTATAAATTCA-1	0.000113989	0.000113989	0.0375024	0.816582	0.0087561	0.000113989	0.0836558
CGAAGTTGCTCTGTGT-1	0.000113989	0.0133935	0.0609472	0.754122	0.029965	0.00173198	0.110256
CGAATCTGCTCGACGC-1	0.0189194	0.00389385	0.0489473	0.707121	0.0160577	0.000162841	0.221085
CGAATTACATGGTGTT-1	0.00272016	0.000727298	0.0440187	0.65771	0.0374399	0.000162841	0.237974
CGACAATTTGATCTAA-1	0.000113989	0.000113989	0.0415316	0.822691	0.0122393	0.00425502	0.121153
CGACACGCTCCGACAG-1	0.000113989	0.000113989	0.112194	0.670611	0.0162187	0.000113989	0.176627
CGACAGTTCGCGTTAT-1	0.110327	0.0371873	0.0881099	0.367378	0.0395094	0.000332329	0.271636
CGACATGCGATCTTCT-1	0.000162841	0.0142781	0.0658462	0.568504	0.0325085	0.00660455	0.289631
CGACCCTTAACGCCGG-1	0.000113989	0.00466529	0.0695988	0.736574	0.018717	0.00298086	0.132684
CGACTCAGGATGTTAT-1	0.0117073	0.0010111	0.0610296	0.58877	0.00832447	0.000162841	0.296773
CGACTTTGTATAGCCT-1	0.00357281	0.000113989	0.0336769	0.755435	0.0240248	0.00137561	0.112367
CGAGACCCTAGAGTGT-1	0.000113989	0.00790069	0.0626432	0.746974	0.0322644	0.00342572	0.121302
CGAGAGATGTGAACCT-1	0.0740036	0.0301883	0.0624238	0.551608	0.0604436	0.000568224	0.136872
CGAGATGTTGCCTATA-1	0.0129541	0.0228951	0.0832469	0.498877	0.0775821	0.00665837	0.258424
CGAGATTTCGCTCGGG-1	0.00491948	0.000113989	0.0599759	0.774808	0.0178028	0.000113989	0.14823
CGAGCACTTCAAGTTT-1	0.000162841	0.0083997	0.0337709	0.777642	0.015872	0.00259347	0.116609
CGAGCGTTGATCAGCC-1	0.000162841	0.00467688	0.05264	0.630452	0.0577396	0.000162841	0.225923
CGAGCTGGGCTTTAGG-1	0.00982867	0.000456832	0.0662495	0.619476	0.0230264	0.00211065	0.25434
CGAGGATCGGGAACGA-1	0.00154534	0.000113989	0.0444594	0.869602	0.0170104	0.000113989	0.0964224
CGAGGCCAGGCATTGG-1	0.0107851	0.0371963	0.0525236	0.479401	0.085419	0.000232631	0.218475
CGAGGCTAAATATGGC-1	0.00723231	0.00139199	0.0304439	0.806048	0.0201136	0.00158797	0.0832217
CGAGGGACTGCGGTCG-1	0.000656717	0.000548996	0.0519203	0.797148	0.0113979	0.000113989	0.104487
CGAGTACTAAAGAGGA-1	0.000232631	0.0290324	0.0617797	0.403836	0.0443717	0.00678382	0.359287
CGAGTGAAGGTACCAG-1	0.000232631	0.0195401	0.0555857	0.528465	0.0540656	0.00130656	0.187461
CGAGTGCTATAGTTCG-1	0.00685973	0.000640268	0.0692926	0.821808	0.019024	0.00719708	0.0631077
CGAGTTCTGTCCCACC-1	0.00231593	0.000279887	0.0833455	0.602723	0.0589894	0.0107497	0.179785
CGAGTTTATCGGACTG-1	0.0771552	0.000162841	0.0547329	0.629034	0.0526166	0.000162841	0.129691
CGATAATACTCAGGTT-1	0.0234964	0.000113989	0.0399001	0.647585	0.0558104	0.000113989	0.186821
CGATACCTCGCGGACA-1	0.0054779	0.0117626	0.167424	0.524971	0.0352838	0.00148276	0.242967
CGATATTAGCCGCAGG-1	0.000162841	0.0178809	0.0560466	0.670522	0.0246081	0.000162841	0.176307
CGATCCGACCCAGTGC-1	0.000332329	0.034348	0.0526467	0.435023	0.0465065	0.00362107	0.230027
CGATCTGTTGGAGGAC-1	0.000113989	0.00651302	0.071458	0.744811	0.0173939	0.000113989	0.157358
CGATGGACCCTACGCC-1	0.00358381	0.000162841	0.0641045	0.680189	0.0287152	0.00305709	0.218825
CGATTAAATATCTCCT-1	0.0030078	0.0077694	0.0417795	0.770703	0.0257331	0.00752413	0.131605
CGCAAACACGAGTTAC-1	0.000162841	0.0210082	0.0615299	0.620151	0.0346237	0.00636005	0.210717
CGCAATCGATCATTAG-1	0.000162841	0.0206582	0.047407	0.740686	0.0310003	0.000632366	0.168808
CGCAATTACTTTCGGT-1	0.00387356	0.0120254	0.0582082	0.694761	0.0305997	0.000162841	0.130403
CGCAATTAGGGTAATA-1	0.0148498	0.02791	0.0610238	0.533876	0.0656732	0.00637656	0.183089
CGCAATTCTACAATAA-1	0.000232631	0.0179806	0.15031	0.522547	0.0227436	0.000651981	0.248392
CGCACATGTCCACTAC-1	0.0145708	0.000162841	0.0522626	0.595145	0.0280901	0.000162841	0.201475
CGCACGTGCGCTATCA-1	0.000113989	0.000113989	0.030856	0.871013	0.00346863	0.0018263	0.0522217
CGCAGAAACATTTGCG-1	0.00114407	0.0157274	0.0930425	0.588048	0.0447397	0.000162841	0.205698
CGCAGATCTTCACCCG-1	0.000113989	0.000113989	0.0687256	0.816662	0.0098454	0.00121876	0.119262
CGCATCATGGCTTCAG-1	0.0101839	0.000162841	0.0444428	0.628171	0.0152755	0.00884962	0.239514
CGCATCCATCAGCCAG-1	0.00177789	0.00102756	0.0949699	0.745568	0.0281904	0.000113989	0.161089
CGCATTAGCTAATAGG-1	0.0106944	0.00411556	0.0452377	0.757738	0.0255316	0.0011332	0.111062
CGCCACCCGCATTAAC-1	0.00721901	0.0130737	0.0708014	0.566288	0.0415765	0.00250367	0.200665
CGCCATCCGATTATGA-1	0.038917	0.00699579	0.0625117	0.60696	0.0363163	0.00474842	0.204508
CGCCCAGCACGCCTAG-1	0.000332329	0.0628026	0.0501493	0.427183	0.0771106	0.0057432	0.194349
CGCCCGCTTCCGTACA-1	0.000113989	0.000113989	0.0526814	0.754238	0.0110821	0.000113989	0.138135
CGCCCTTACATCCACC-1	0.000209353	0.00150926	0.0531525	0.595435	0.0248115	0.00213713	0.276364
CGCCCTTGAAGGCTGA-1	0.000162841	0.0212557	0.0559673	0.682508	0.0257924	0.000162841	0.193293
CGCCGACTATTCGCTA-1	0.000162841	0.0103644	0.0865056	0.559915	0.0355117	0.0127298	0.288971
CGCCGCCCATGCCTGT-1	0.000113989	0.000113989	0.09298	0.647612	0.0224736	0.0100642	0.246594
CGCCGTCTACCCATCG-1	0.0128507	0.00309491	0.0688512	0.696233	0.0266945	0.00587173	0.193441
CGCCTCCCTCCTCTAT-1	0.011947	0.000113989	0.0544796	0.779624	0.0191545	0.00358041	0.127803
CGCCTGGCCTACGTAA-1	0.000560738	0.0102871	0.0619131	0.717409	0.0273259	0.000162841	0.16931
CGCCTTTAGCATGCTC-1	0.000113989	0.0102816	0.0392604	0.861071	0.0164946	0.000113989	0.0457268
CGCGACACTGCGCAGC-1	0.000162841	0.0162523	0.0412691	0.722643	0.0250341	0.00086468	0.179374
CGCGAGAGGGACTTGT-1	0.000162841	0.00284395	0.0667592	0.592873	0.0211946	0.00481783	0.269269
CGCGAGTCTGCCGGGT-1	0.000113989	0.0075514	0.0244609	0.830013	0.00968079	0.000365699	0.110649
CGCGCAAATGTCCAGA-1	0.000162841	0.0216634	0.0985187	0.374593	0.0259557	0.00245718	0.45803
CGCGCAAGGAACTACA-1	0.0075401	0.000961582	0.0406444	0.707806	0.0287601	0.000162841	0.16909
CGCGCATGTTTGATTG-1	0.000232631	0.0247156	0.0667865	0.484499	0.0720038	0.00256168	0.268079
CGCGCCCGACTTAATA-1	0.00931304	0.000113989	0.0712758	0.762585	0.0169985	0.00261136	0.12601
CGCGGCAGTATTACGG-1	0.000162841	0.00292729	0.0424758	0.615395	0.0704416	0.0062815	0.197786
CGCGGCTCAACTTGAA-1	0.00366451	0.00659032	0.0271751	0.676159	0.0217359	0.0142838	0.203099
CGCGGGAATTAGGCAG-1	0.0242615	0.000121373	0.0541913	0.81639	0.0219784	0.000113989	0.108015
CGCGGTAAGTCTAGCT-1	0.000113989	0.000113989	0.0453062	0.828931	0.00575126	0.000189165	0.0533473
CGCGGTCACAAACCAA-1	0.000162841	0.000763816	0.0781469	0.667394	0.0206765	0.00365334	0.182901
CGCGTCATATTAAACC-1	0.000113989	0.00167489	0.0361782	0.697704	0.0284355	0.000712987	0.213138
CGCGTTCATGAAATAC-1	0.000162841	0.0101625	0.0541527	0.599874	0.0458739	0.000162841	0.238558
CGCTACCGCCCTATGA-1	0.000162841	0.00296766	0.0455555	0.659509	0.0908479	0.000162841	0.178554
CGCTACGGGACATTTA-1	0.000162841	0.0150135	0.0561185	0.725124	0.0351466	0.000162841	0.112091
CGCTAGAGACCGCTGC-1	0.000113989	0.000113989	0.0278232	0.831077	0.00791466	0.000113989	0.0791899
CGCTATACCGCCCACT-1	0.000162841	0.0330789	0.0586398	0.650969	0.0325783	0.000162841	0.114597
CGCTATTCAATGTATG-1	0.000232631	0.0497809	0.0432792	0.518484	0.060435	0.00347011	0.146607
CGCTATTCTTAGGCTC-1	0.0053738	0.0108656	0.0636717	0.681061	0.0547478	0.000162841	0.154147
CGCTCGACATAATGAT-1	0.00687965	0.00691815	0.0783912	0.58214	0.0446045	0.000162841	0.26475
CGCTCTCCGTAGATTA-1	0.000162841	0.0134248	0.0411474	0.749397	0.0221205	0.000162841	0.126687
CGCTGAGGACGTCCAA-1	0.00367197	0.00571916	0.107685	0.596223	0.0377779	0.000162841	0.289484
CGCTGGTGACTACCCT-1	0.000113989	0.000113989	0.013673	0.881031	0.0026578	0.000113989	0.0186477
CGCTGTGACGCCGCAC-1	0.0161768	0.0408945	0.143493	0.367613	0.0541315	0.0140823	0.24607
CGCTGTGTGGATGTTG-1	0.000332329	0.0517945	0.0608369	0.415389	0.10576	0.00312075	0.226737
CGCTTATTCCCGGTCG-1	0.000232631	0.0266466	0.0468753	0.498966	0.0377117	0.00991583	0.219488
CGCTTCCACTGAAATC-1	0.000162841	0.00726432	0.048603	0.723369	0.0264406	0.003031	0.113862
CGCTTTCATACCGGTG-1	0.00433144	0.00212284	0.0916547	0.546409	0.0625044	0.0113606	0.261567
CGCTTTCTTGCATTCG-1	0.021051	0.00489811	0.120623	0.49144	0.0461823	0.00972749	0.288307
CGGAAAGAATCAAACG-1	0.0446196	0.0323411	0.048273	0.500978	0.0660898	0.000232631	0.227416
CGGAAAGCAAATGTGC-1	0.000113989	0.00963851	0.0680298	0.694823	0.0326037	0.00477778	0.187881
CGGAAATTTCACATCC-1	0.000113989	0.000113989	0.044788	0.791999	0.0129248	0.000949353	0.0907992
CGGAACGTAAACATAG-1	0.000162841	0.0149978	0.0485148	0.683732	0.030043	0.00449249	0.152214
CGGACGTTACTTGAAG-1	0.000113989	0.00327556	0.0612007	0.62987	0.0300665	0.000113989	0.23959
CGGAGCAATTTAATCG-1	0.007283	0.00915297	0.0584601	0.702543	0.0375425	0.00248712	0.14945
CGGAGCTTATAACACC-1	0.00951347	0.000162841	0.0379238	0.667725	0.0179548	0.00472767	0.193007
CGGAGTTTGAGAGACA-1	0.000113989	0.0070132	0.05439	0.782214	0.00880185	0.000279057	0.104392
CGGATAAGCGGACATG-1	0.000113989	0.00677737	0.0682835	0.749996	0.0351986	0.000113989	0.089834
CGGCAAACATCGTGCG-1	0.000162841	0.0187296	0.0790033	0.544678	0.0450027	0.00752494	0.251338
CGGCACCGTTAGCGCC-1	0.00333635	0.000162841	0.0647781	0.63224	0.0488193	0.000162841	0.196643
CGGCACTCAAGAAAGT-1	0.000113989	0.0128814	0.0663058	0.729112	0.0318754	0.0041656	0.126778
CGGCAGGGTCGGGTTG-1	0.000358693	0.000162841	0.0402585	0.759114	0.0198357	0.00231619	0.129365
CGGCCACGCACAAAGT-1	0.000113989	0.0124482	0.0617754	0.740738	0.0357235	0.000113989	0.140033
CGGCCCAACCTGTAGT-1	0.000113989	0.000113989	0.0328646	0.834999	0.0139035	0.000113989	0.0512623
CGGCCCAGGTATATCC-1	0.000113989	0.000113989	0.0667696	0.745615	0.0105862	0.001164	0.164689
CGGCTCTAAAGCTGCA-1	0.00134004	0.000113989	0.0256444	0.830058	0.0262016	0.000113989	0.188735
CGGCTCTTCGTCGAAC-1	0.00284383	0.000113989	0.0609352	0.685812	0.0324083	0.0010383	0.216602
CGGCTGCAAGATTAAG-1	0.00143805	0.0024497	0.0757574	0.664126	0.0159122	0.000162841	0.183635
CGGCTTTGTATGATAA-1	0.019377	0.00237013	0.0620172	0.622989	0.0416037	0.00142537	0.183997
CGGGAATATAGTATAC-1	0.000113989	0.000113989	0.0228309	0.802587	0.00467022	0.000113989	0.0567914
CGGGAATTTATGTAAA-1	0.00124777	0.0033752	0.0548129	0.761017	0.0292195	0.000113989	0.124189
CGGGAGCTTCAGTGTA-1	0.00536313	0.00491346	0.0341021	0.569496	0.0482756	0.00406728	0.254954
CGGGAGTATACCGCCG-1	0.000162841	0.0136061	0.0504985	0.727271	0.0352065	0.00386808	0.13198
CGGGATCAATGTAAGA-1	0.0090853	0.015597	0.0578169	0.700243	0.0459268	0.000162841	0.111853
CGGGCAGCTAAACCGC-1	0.00170311	0.0142421	0.0557639	0.762264	0.0506223	0.0035297	0.12105
CGGGCCATAGCCGCAC-1	0.0258098	0.0070413	0.0784815	0.590196	0.0373789	0.000162841	0.223599
CGGGCCTTCTTTGTAA-1	0.000594581	0.0200379	0.0706482	0.571254	0.0635981	0.00699812	0.223663
CGGGTGTACCCATTTA-1	0.149376	0.000232631	0.103707	0.337884	0.076886	0.0225885	0.247378
CGGTACTAGAATCAAA-1	0.000162841	0.000162841	0.031601	0.849002	0.00610632	0.000424372	0.0476421
CGGTAGAGGTGCAGGT-1	0.000232631	0.0275522	0.0765976	0.533262	0.0417547	0.00593744	0.194979
CGGTATAGGTATTAGC-1	0.000454515	0.000651259	0.0434778	0.581556	0.0576376	0.0008652	0.29512
CGGTCAAGTGGGAACC-1	0.000343143	0.077277	0.0497961	0.413842	0.0488102	0.0116158	0.238946
CGGTCTATCAACCCGT-1	0.000113989	0.000113989	0.0513123	0.685283	0.0180673	0.000113989	0.186391
CGGTGAAGACTAAAGT-1	0.000162841	0.00861648	0.0664714	0.640739	0.0476553	0.0114547	0.151226
CGGTGCAGATAGAACG-1	0.0075513	0.0123865	0.0605256	0.566688	0.0599452	0.0170419	0.226364
CGGTGCGCGTTGGTCC-1	0.000162841	0.0129775	0.057865	0.667658	0.0349627	0.00575779	0.216085
CGGTGGGCTCCAGCCT-1	0.000113989	0.000113989	0.0553977	0.552147	0.0487962	0.000113989	0.269037
CGGTGTACTTGATCCC-1	0.000232631	0.0503902	0.0710646	0.531263	0.0795528	0.00250915	0.116527
CGGTTATCCAACAGTG-1	0.000607547	0.000162841	0.0341809	0.789937	0.00697809	0.000162841	0.0589877
CGGTTCAAGTAGGTGT-1	0.000113989	0.000113989	0.0305034	0.823332	0.0116449	0.000238644	0.0855193
CGGTTCCGGCTTCTTG-1	0.000113989	0.000225092	0.0396536	0.868446	0.00840218	0.000113989	0.0680383
CGGTTGACCTGGCATA-1	0.0170005	0.00513187	0.0497101	0.769037	0.0443491	0.00312819	0.0750132
CGGTTGAGTATCCTTC-1	0.000232631	0.0344494	0.0905694	0.327679	0.0621873	0.000232631	0.381213
CGGTTGGGTTCAAGTT-1	0.000162841	0.00177656	0.0593938	0.512662	0.0372892	0.00594874	0.325873
CGGTTTATGAAGGAAC-1	0.0068681	0.00168325	0.107058	0.509023	0.0370237	0.00389544	0.319855
CGTAAACGCTTGAGTG-1	0.0065232	0.000113989	0.0341046	0.861154	0.0159257	0.000113989	0.0632097
CGTAATAATTACGAGT-1	0.000113989	0.000146735	0.0704388	0.703695	0.0188154	0.0042654	0.150006
CGTACCGAAAGTCTAG-1	0.000113989	0.000627602	0.0473926	0.685697	0.0108869	0.000113989	0.227677
CGTACCTGATAGGCCT-1	0.00185345	0.000162841	0.142755	0.603781	0.0198685	0.000162841	0.152864
CGTAGCGAATTGTCAG-1	7.97923e-05	7.97923e-05	0.0439917	0.867606	0.0201132	7.97923e-05	0.0908401
CGTAGCGCCGACGTTG-1	0.000162841	0.0216111	0.0361676	0.573306	0.0541003	0.000162841	0.225821
CGTATTAAGAGATCTA-1	0.000162841	0.00909262	0.0684122	0.71635	0.0364328	0.00323628	0.138227
CGTCAAGGCTATAAAT-1	0.00733743	0.0113087	0.105759	0.65937	0.0318113	0.00322648	0.186018
CGTCAATCTTTAACAT-1	0.000232631	0.0187533	0.0617319	0.582	0.0447481	0.00280264	0.160018
CGTCACGTCCATTGGT-1	0.000113989	0.00616359	0.0477646	0.804616	0.027163	0.00155516	0.0966181
CGTCAGCTATTTACTC-1	0.00236031	0.00796058	0.0583135	0.70425	0.0217422	0.00587255	0.156787
CGTCAGTGCGCACAAG-1	0.00969319	0.0134509	0.242434	0.338369	0.027152	0.00951195	0.307037
CGTCAGTTTATCGTCT-1	0.0028029	0.00478972	0.0524827	0.643063	0.0362941	0.00205547	0.24797
CGTCATACCATATCCA-1	0.000162841	0.00814253	0.0977372	0.609553	0.0144303	0.00281861	0.226086
CGTCGCGGCGGGATTT-1	0.000162841	0.0366232	0.0482598	0.619613	0.0505529	0.000162841	0.210326
CGTCGCTTGGTTATAC-1	0.000232631	0.0461631	0.0686996	0.500957	0.0490111	0.00314886	0.249096
CGTCGGATAGTGTTGA-1	0.0190435	0.0169194	0.0583333	0.66171	0.0494552	0.000162841	0.124689
CGTCGGGTCTAAGCGC-1	0.000113989	0.0022112	0.0696107	0.751758	0.0128215	0.00140097	0.153787
CGTCTGGAAGGGCCCG-1	0.00243589	0.00397349	0.106138	0.630058	0.0295201	0.00758912	0.218164
CGTCTTGAGTGTGACG-1	0.0246535	0.000371035	0.0337355	0.818597	0.0211839	7.97923e-05	0.16163
CGTGAAGTTAATTCAC-1	0.000162841	0.0153179	0.0952757	0.580829	0.0332948	0.00206625	0.221407
CGTGACATTGGGTCGT-1	0.00568883	0.000113989	0.0347571	0.808708	0.0148164	0.000730743	0.113105
CGTGCAGACTGGGACA-1	0.000113989	0.000113989	0.0394375	0.886284	0.00718297	0.000373247	0.0588497
CGTGCATTGTCGACGC-1	0.00820954	0.0118659	0.18199	0.530137	0.0217571	0.000232631	0.225097
CGTGCCCGACATTTGT-1	0.000162841	0.0216202	0.0685831	0.652735	0.0338187	0.000162841	0.160685
CGTGCCCTCCCGAAGA-1	0.00865506	0.00387719	0.0719057	0.565842	0.0268669	0.000341772	0.296904
CGTGCTGGCCTAGTCG-1	0.00928148	0.00347988	0.0834396	0.627958	0.0547436	0.00299374	0.153255
CGTGCTTCTACCTAAA-1	0.000162841	0.0114157	0.0768838	0.669452	0.0254678	0.0033508	0.159822
CGTGGCCGAATATCTA-1	0.000162841	0.000162841	0.0318741	0.828759	0.0101626	0.000162841	0.0723339
CGTGTCCCATTCGCGA-1	0.00392353	0.0515274	0.0611311	0.583707	0.0382093	0.00227626	0.130953
CGTGTCTCGTTACGAC-1	0.00127479	0.00723607	0.0556577	0.700337	0.0462888	0.000113989	0.1345
CGTGTGTTAAACCCTG-1	0.0106051	7.97923e-05	0.0486442	0.910992	0.00243582	7.97923e-05	0.0945515
CGTTAGCTCACAACTG-1	0.0111973	0.0100902	0.0883494	0.490358	0.0501447	0.00412926	0.279526
CGTTCATGGTGCGCGT-1	0.000606109	0.0189357	0.0592743	0.556409	0.0319007	0.000162841	0.303275
CGTTCTTCGCACACCT-1	0.0121687	0.000113989	0.0504888	0.711515	0.0313095	0.0110016	0.136337
CGTTGAGCGACCGTCG-1	0.000113989	0.000113989	0.0319617	0.874679	0.0114898	0.000113989	0.0604885
CGTTGAGTAATTGCGT-1	0.000162841	0.0082784	0.0443805	0.643743	0.040204	0.0141446	0.201236
CGTTGTAAACGTCAGG-1	0.0258823	0.0247174	0.0429465	0.537711	0.112684	0.000248378	0.168023
CGTTGTAAGATTGATT-1	0.0159087	0.000113989	0.0725199	0.645876	0.0362496	0.00825507	0.148895
CGTTGTTTCAATTCCC-1	0.000232631	0.0440582	0.0602875	0.526409	0.0437931	0.00605686	0.178655
CGTTTAAGCGGAGCAC-1	0.000113989	0.000886601	0.0573597	0.729655	0.01737	0.00235581	0.197041
CGTTTCACTTCGGGCG-1	0.0157427	0.00422272	0.0973474	0.452851	0.0258646	0.0102112	0.385894
CGTTTCGCTCATTACA-1	0.000232631	0.0143788	0.157705	0.483962	0.0314485	0.00410461	0.263788
CGTTTGTGTAGAGGGT-1	0.000232631	0.0182531	0.0616073	0.559238	0.0986909	0.00831559	0.184127
CTAAACGGGTGTAATC-1	0.000404314	0.00256079	0.0453199	0.638758	0.0756451	0.000162841	0.251298
CTAAAGAATGCCTACT-1	0.0225284	0.0471368	0.0681217	0.281462	0.134295	0.000678223	0.161105
CTAAAGGGAAATAGGA-1	0.000162841	0.00883405	0.107506	0.683909	0.0322182	0.000930714	0.15517
CTAAATCCGGTGTACA-1	0.000162841	0.00966116	0.0463138	0.581529	0.0607813	0.0113611	0.243633
CTAAATCCTATTCCGG-1	0.00564436	0.000326136	0.0651762	0.735881	0.0233841	0.00172601	0.168483
CTAACCGCGCGCCCGT-1	0.0522213	0.0258712	0.282771	0.280305	0.0533357	0.00620373	0.274219
CTAACGAAACTTGCTG-1	0.000162841	0.000162841	0.0698786	0.724043	0.0200131	0.00623011	0.115951
CTAACTGGTCCGGTTC-1	0.000162841	0.0158562	0.041798	0.581397	0.0519929	0.00359769	0.266003
CTAAGGGAATGATTGG-1	0.00210383	0.000113989	0.0494966	0.804226	0.0231267	0.000113989	0.0872404
CTAAGTACAGGGCTAC-1	0.000113989	0.000113989	0.122069	0.642571	0.0345987	0.000113989	0.176879
CTAATTCGCACGCGCT-1	0.000232631	0.0158136	0.0594311	0.56016	0.0217616	0.00823046	0.225816
CTAATTCTCAGATATT-1	0.0184955	0.00139066	0.238594	0.505184	0.0325477	0.000232631	0.21953
CTAATTTCAACAACAC-1	0.000232631	0.0329554	0.060175	0.53875	0.0272929	0.00265532	0.153105
CTACAAGAAATAACCC-1	0.000162841	0.0228996	0.0708997	0.594217	0.060043	0.000162841	0.168888
CTACACTAGCTTGTTC-1	0.00487086	0.00811851	0.0614636	0.698472	0.0496943	0.000162841	0.165702
CTACCCTAAGGTCATA-1	0.0147125	0.00388959	0.0399905	0.634289	0.0537391	0.0256207	0.21154
CTACGAACTAGGTCGA-1	0.000113989	0.000113989	0.0340422	0.788885	0.0194971	0.000113989	0.0789526
CTACGACTAGCTATAA-1	0.000162841	0.0137661	0.064804	0.611475	0.0407475	0.000162841	0.261273
CTACGCACGGAGTACC-1	0.000162841	0.0100305	0.0511873	0.753895	0.0312086	0.00153068	0.125587
CTACGCCATTTCCGAT-1	0.000113989	0.00303023	0.065596	0.677622	0.0471557	0.00474659	0.138771
CTACGTGTTGCCACCA-1	0.00701775	0.000301103	0.0442494	0.864432	0.00683697	0.000736664	0.072719
CTACTATCATAGGTTT-1	0.000113989	0.00306732	0.0456789	0.862034	0.0140188	0.000113989	0.0945383
CTACTATCTTTCAGAG-1	0.00187187	0.000162841	0.0399781	0.714362	0.0189665	0.00380691	0.172951
CTACTCAAGGTATAGT-1	0.0188101	0.0141619	0.0649531	0.56902	0.0825197	0.00373379	0.15686
CTACTCTAGGCCCGGC-1	0.000332329	0.0265551	0.10056	0.386902	0.055814	0.00595438	0.261046
CTACTGCCACCTGACC-1	0.00366629	0.0138813	0.0363608	0.757649	0.0281834	0.00181997	0.107376
CTAGACTGCATTTCGT-1	0.0345458	0.00236162	0.0719039	0.570895	0.0643332	0.000162841	0.141076
CTAGATAAACTCCTCG-1	7.97923e-05	7.97923e-05	0.0353171	0.881574	0.00605314	7.97923e-05	0.0407159
CTAGATGTGAGTGTAA-1	0.000162841	0.000162841	0.0243819	0.77588	0.0108064	0.00224338	0.0621037
CTAGATTTACGACGGC-1	0.000113989	0.000113989	0.0361476	0.83511	0.0141913	0.00183718	0.0847706
CTAGCAACTAATTTAC-1	0.0127468	0.0354555	0.0504484	0.494376	0.0338804	0.00803323	0.219309
CTAGCATAGTATAATG-1	0.00162321	0.00526261	0.0523357	0.799931	0.0216466	0.00154426	0.101446
CTAGCCGATGTTATGA-1	0.000113989	0.000113989	0.0510305	0.790485	0.0116234	0.00121137	0.125604
CTAGGCGGCAGAGAAT-1	0.00777441	0.00179867	0.0523279	0.785543	0.0358972	0.000113989	0.0977574
CTAGGTCTGAAGGAAT-1	0.0140656	0.000162841	0.0569154	0.666541	0.0256539	0.00327831	0.206758
CTAGTATTCGGAATTA-1	0.000113989	0.000113989	0.0882637	0.73795	0.0215788	0.00280639	0.154692
CTAGTCACGTCTTAAG-1	0.00743847	0.00786532	0.0638923	0.732767	0.0349926	0.00423087	0.120851
CTAGTGAAGGACAGGA-1	0.000162841	0.025298	0.0429799	0.630643	0.035812	0.000914491	0.12451
CTAGTTACAACCCGGT-1	0.00672454	0.0120275	0.0694366	0.646906	0.0340857	0.000162841	0.203824
CTAGTTGGGCCCGGTA-1	0.00796649	0.00108705	0.102692	0.657557	0.0221192	0.00253749	0.177074
CTATAAGAGCCAATCG-1	0.00430861	0.000113989	0.0402322	0.80769	0.0142371	0.000686776	0.101581
CTATAGGCGTTGATGT-1	0.000162841	0.0127817	0.0562861	0.624219	0.0500282	0.00778379	0.0959025
CTATCGGGTCTCAACA-1	0.000113989	0.00762029	0.0425944	0.770894	0.0478108	0.00456349	0.114501
CTATGTCACTAGCCCA-1	0.000162841	0.00435116	0.0599921	0.784851	0.0249534	0.000766667	0.12038
CTATGTCTATTGAAAC-1	0.00796804	0.0052299	0.057292	0.671883	0.0393066	0.00376684	0.19324
CTATGTGAGTCACGGC-1	0.000162841	0.0086652	0.0319696	0.723569	0.0454162	0.00574013	0.189677
CTATTCATGTGTCCCA-1	0.000162841	0.0162142	0.0747374	0.634925	0.045969	0.001333	0.152244
CTATTGTGTTTGGTCA-1	0.000113989	0.00107225	0.0527485	0.629512	0.0337301	0.000113989	0.266863
CTATTTGGTTACGGAT-1	0.00110455	0.000113989	0.0401185	0.763517	0.0164844	0.000438954	0.127493
CTCAAACCACTGCCCG-1	0.0175997	0.0191114	0.10515	0.465353	0.0876694	0.00545542	0.236732
CTCAAGACATTAGCGC-1	0.0411054	0.000162841	0.111781	0.45363	0.0784685	0.000162841	0.273301
CTCACCAGTACAAGTG-1	0.000162841	0.0166235	0.0514372	0.683965	0.0459709	0.000162841	0.134363
CTCACTTGGCTGGTAA-1	0.0044552	0.0226658	0.0486418	0.594304	0.0556706	0.00447355	0.185464
CTCAGGACTCACCTGT-1	0.116203	0.0593595	0.0544246	0.343322	0.0551374	0.000900439	0.122741
CTCAGTCACGACAAAT-1	0.000113989	0.000113989	0.0316944	0.816528	0.0104441	0.000113989	0.0785151
CTCATGGCTCACAATC-1	0.00124446	0.000113989	0.0493303	0.813112	0.0219096	0.000113989	0.139997
CTCATGGTAATTTGCG-1	0.000162841	0.0127528	0.0644959	0.562667	0.0395662	0.00149698	0.306919
CTCATTCGTGAACATC-1	0.0139288	0.0201923	0.0581008	0.648562	0.0654316	0.0072885	0.13775
CTCATTTGATGGGCGG-1	0.00845258	0.0010094	0.0663782	0.570429	0.0455952	0.0112206	0.279735
CTCCCTCCTTTCGATC-1	0.000232631	0.0437504	0.110463	0.436893	0.058851	0.000232631	0.184849
CTCCGCCCACATGAGG-1	0.00201531	0.0128223	0.0627853	0.643524	0.0849837	0.00387245	0.146073
CTCCGGCCTAATATGC-1	0.000113989	0.000113989	0.0741753	0.729183	0.0341862	0.00133151	0.133254
CTCCGGCTTGTAGACA-1	0.00848942	0.00948098	0.125192	0.528722	0.0412639	0.000852175	0.18076
CTCCTAAGTTATGTCT-1	0.000162841	0.0280048	0.0465798	0.613715	0.0469402	0.00126913	0.121274
CTCCTCCAGCTCACAC-1	0.0247192	0.0413775	0.0748598	0.396412	0.116542	0.0115908	0.2245
CTCCTTTACGCAAGTC-1	0.000113989	0.000113989	0.092627	0.620147	0.0378326	0.000113989	0.259567
CTCGAATGGAACGTAT-1	0.000162841	0.00921226	0.0841007	0.527484	0.0450923	0.000162841	0.264506
CTCGAGATCCAAAGCA-1	0.000113989	0.00272649	0.0322777	0.791312	0.0212332	0.000113989	0.121899
CTCGAGGTCGAACAGT-1	0.000162841	0.00584062	0.0521488	0.60002	0.0304282	0.00548013	0.237222
CTCGATATTTGCGAGC-1	0.00652956	0.000323992	0.0588363	0.574591	0.0494869	0.000162841	0.260525
CTCGCACCTATATAGT-1	0.000113989	0.000914349	0.0607146	0.747716	0.0200223	0.00133552	0.124655
CTCGGGATAACACCTA-1	0.0127382	0.000303458	0.0327567	0.678911	0.0336169	0.000113989	0.165797
CTCGGGCATCGTCGGG-1	0.0100013	0.00231145	0.0351071	0.719926	0.0169243	0.000113989	0.170316
CTCGGGTTCTCTGGCC-1	0.00482813	0.0106813	0.055444	0.67579	0.017624	0.000162841	0.173444
CTCGGTACCACTGCTC-1	0.00144507	0.00177742	0.0455299	0.735647	0.0265549	0.0101764	0.152056
CTCGGTCCGTAGCCTG-1	0.00327937	0.00374657	0.0522279	0.761155	0.0285576	0.000113989	0.126633
CTCGGTTGTCGGCCCT-1	0.000232631	0.0274501	0.109766	0.46	0.0426188	0.00619933	0.220823
CTCGTTTCTAATGTTT-1	0.0341811	0.00337499	0.0658953	0.554749	0.0262167	0.000162841	0.297998
CTCTAATGCATTGATC-1	0.000113989	0.000113989	0.0533461	0.750306	0.0169096	0.000113989	0.199099
CTCTACACTGGCGATT-1	0.000162841	0.00417484	0.0583424	0.677313	0.0250013	0.000162841	0.195983
CTCTATTTGGCTGCAG-1	0.000162841	0.00834504	0.093996	0.661302	0.0224391	0.00246209	0.171343
CTCTCACAATCGATGA-1	0.00207364	0.00564436	0.0405375	0.788866	0.0257521	0.00192306	0.101337
CTCTCGATGTGCGCCT-1	0.00762549	0.0020272	0.0536441	0.702309	0.0267075	0.000162841	0.196683
CTCTCGCTGTACTATG-1	0.000113989	0.00804157	0.0421758	0.742987	0.0240093	0.000113989	0.166917
CTCTCTAACTGCCTAG-1	0.000113989	0.00246819	0.0612346	0.809382	0.0151139	0.000113989	0.0869052
CTCTGCGAAGCAAGCA-1	0.000113989	0.00266346	0.067747	0.744487	0.0332222	0.000113989	0.152768
CTCTGGACGCCTGGTG-1	0.000162841	0.0208474	0.0494046	0.660295	0.0423329	0.000162841	0.146761
CTCTGTGCCTGCTATG-1	0.0435696	0.00342242	0.059106	0.602106	0.0458082	0.00391709	0.206122
CTCTGTTTGAGGATTC-1	0.001616	0.000521103	0.0541626	0.812699	0.0160747	0.00287127	0.118625
CTCTTCTATTGACTGG-1	0.000162841	0.000162841	0.0248451	0.848288	0.00950736	0.000162841	0.0355261
CTCTTCTGGAAGTTAG-1	0.000232631	0.0337992	0.0615806	0.520856	0.0662717	0.0313781	0.155525
CTCTTGTCCCGCTTGG-1	0.0122362	0.02562	0.0793719	0.602578	0.0702822	0.0180618	0.185004
CTGAAAGAGATCCGAC-1	0.0011244	0.000113989	0.0729506	0.807529	0.0147275	0.000483184	0.135317
CTGAATCCGAGACCTC-1	0.000162841	0.0105547	0.0543417	0.743176	0.0282465	0.00622183	0.126067
CTGAATTTATTGCCAG-1	0.000433754	0.000162841	0.0528476	0.599206	0.0546517	0.00380984	0.240672
CTGACTGCGCAGCTCG-1	0.000162841	0.000162841	0.0246407	0.78817	0.00923765	0.00488119	0.0407285
CTGAGCAAGTAACAAG-1	0.000162841	0.0110163	0.0696446	0.546046	0.0776914	0.000162841	0.0837611
CTGATAGTGTATCTCA-1	0.0109588	0.0278968	0.0971478	0.467623	0.0466695	0.000232631	0.322366
CTGCAAATGGGCTCCA-1	0.0239669	0.000790547	0.0917952	0.576655	0.0137939	0.0036267	0.252444
CTGCACAACTACATAT-1	7.97923e-05	7.97923e-05	0.0114599	0.893976	0.0010827	7.97923e-05	0.0206847
CTGCACCTAGTCCACA-1	0.0135402	0.000554438	0.0958417	0.755148	0.0227753	0.000113989	0.113759
CTGCACCTGGAACCGC-1	0.000162841	0.00655403	0.0376309	0.689339	0.0289854	0.00331394	0.194944
CTGCACTCCAGTACAG-1	0.000113989	0.000113989	0.0322023	0.808574	0.0251813	0.000113989	0.117597
CTGCCAAGGTTGGAAG-1	0.0108124	0.00725176	0.0560466	0.622955	0.0295312	0.0143104	0.201682
CTGCCATGCATCACAT-1	0.00614262	0.0115938	0.069934	0.712461	0.0349607	0.00373114	0.160211
CTGCCCACGAAGCGTT-1	0.0730663	0.0466151	0.0572366	0.384589	0.0571537	0.000474756	0.121566
CTGCCTAGCCACCAAG-1	0.00527258	0.00138294	0.0518044	0.664887	0.0266318	0.000162841	0.205958
CTGCCTCATATGCAAC-1	0.00671955	0.000880149	0.0474488	0.82638	0.0142397	0.00351552	0.109429
CTGCCTTTAATACCTT-1	0.000232631	0.0208963	0.0912525	0.483651	0.037978	0.0172547	0.264525
CTGCGGGTGAAATGTT-1	0.00107146	0.0184471	0.0551667	0.550907	0.0518141	0.000232631	0.238426
CTGCGGTAGTCACGTG-1	0.011429	0.00134237	0.0597494	0.678898	0.00999082	0.000162841	0.250089
CTGCGTTACGATATAA-1	0.0029994	0.000113989	0.0473882	0.773605	0.0115962	0.000113989	0.119181
CTGCTGAGGCCACGAA-1	0.000113989	0.0105975	0.0630356	0.770687	0.0246436	0.000113989	0.152446
CTGCTTTATGTCCGCG-1	0.0180261	0.00424739	0.140658	0.613478	0.0160174	0.00508866	0.168575
CTGGAAATGGATGCTT-1	0.000162841	0.0261221	0.031654	0.664392	0.0317341	0.000162841	0.134871
CTGGAAGACACGGTGG-1	0.000113989	0.000113989	0.020327	0.848462	0.0128692	0.000113989	0.0762762
CTGGACGCAGTCCGGC-1	0.00851087	0.00272232	0.0911565	0.673738	0.0587998	0.0135838	0.184661
CTGGATTTACACTTGA-1	0.000232631	0.0290325	0.095408	0.516092	0.0601712	0.00449385	0.18924
CTGGCATCCGAATGAG-1	0.000162841	0.0152154	0.118957	0.490875	0.0314328	0.00728898	0.329299
CTGGCGACATAAGTCC-1	0.0117653	0.000113989	0.0366581	0.770012	0.015207	0.000113989	0.124222
CTGGCGCACAGGTCTG-1	0.0358668	0.000113989	0.0392215	0.776759	0.0315748	0.00223747	0.0703461
CTGGCGGGAATAAGTA-1	0.000162841	0.0201752	0.0552155	0.690442	0.0116205	0.000162841	0.114493
CTGGCTCCTGCGGGAT-1	0.000113989	0.000113989	0.0366046	0.863811	0.0162465	0.000113989	0.0557034
CTGGCTGATTCATCCT-1	0.000113989	0.000289345	0.114161	0.701648	0.0185226	0.000113989	0.170992
CTGGCTGCTAACGTAA-1	7.97923e-05	7.97923e-05	0.0392118	0.897038	0.0135415	0.0022473	0.0718714
CTGGCTGGTTGTCAGT-1	0.0400247	0.0328357	0.0584527	0.474842	0.125721	0.000232631	0.201214
CTGGGATAAATAATGG-1	0.00227452	0.000162841	0.0426846	0.808342	0.017886	0.000889982	0.0840325
CTGGGATACGCTACCC-1	0.000517657	0.000113989	0.0396203	0.870276	0.0164425	0.0038649	0.0811068
CTGGGATCGCCCAGAT-1	0.00031024	0.00261229	0.0652483	0.704215	0.0202396	0.00243857	0.209323
CTGGGCACTAGTCGGA-1	0.000113989	0.000133615	0.0327836	0.612371	0.012606	0.000113989	0.284591
CTGGGCCTGCTATATC-1	0.000162841	0.0113997	0.0473832	0.59311	0.0508555	0.00187021	0.247745
CTGGGCGGCCAAATGT-1	0.0153146	0.000113989	0.0429389	0.780798	0.028108	0.000113989	0.0991062
CTGGGTAGGCAGTTAA-1	0.000113989	0.000113989	0.0560258	0.689176	0.0124407	0.00799841	0.215915
CTGGTAACACATAGAA-1	0.000113989	0.000113989	0.0231531	0.806163	0.00700582	0.000243368	0.0457564
CTGGTAACGAGCTCTT-1	0.000232631	0.0203132	0.0421155	0.583508	0.0263294	0.00526343	0.232586
CTGGTCATTCCAATCC-1	0.000162841	0.018805	0.0546344	0.63528	0.0293942	0.00284641	0.176889
CTGGTCCTAACTTGGC-1	0.000232631	0.0293965	0.065166	0.486118	0.0283993	0.000232631	0.281452
CTGGTTCAACGCATCA-1	0.000113989	0.000113989	0.0228266	0.835979	0.0138835	0.000113989	0.0495282
CTGGTTCGCGAGCTAC-1	7.97923e-05	7.97923e-05	0.026843	0.903558	0.0101286	7.97923e-05	0.0578772
CTGGTTTCGAGCAAGA-1	0.0189562	0.00691867	0.0542407	0.699492	0.0537308	0.0141992	0.150743
CTGTACTTCTTAGCAT-1	0.0126378	0.0127425	0.0465472	0.694211	0.017354	0.00320768	0.144895
CTGTAGCCATCTCACT-1	0.0580991	0.0244841	0.145616	0.362664	0.110148	0.0152288	0.183334
CTGTATGGTGTAGAAA-1	0.000162841	0.0418871	0.0477611	0.61457	0.0382101	0.000162841	0.140591
CTGTCAAATGGCTCGG-1	0.0162236	0.00200616	0.0610194	0.67979	0.0370828	0.00452052	0.152389
CTGTCACGCCAGGCGC-1	0.0211892	0.000162841	0.0530607	0.495141	0.0271711	0.000162841	0.373557
CTGTGCAGGGTAGGTC-1	0.0123594	0.000850371	0.0521529	0.752073	0.0260081	0.00306981	0.12348
CTGTTACCCAATCTAG-1	0.000162841	0.00810011	0.0560475	0.709704	0.0323934	0.010476	0.16497
CTGTTCACTGCCTGTG-1	0.000113989	0.00215103	0.0485702	0.763108	0.0325304	0.00697265	0.140757
CTGTTCATCTCACGGG-1	0.00491448	0.00628589	0.0986149	0.742081	0.0225865	0.000162841	0.102253
CTGTTGGCTCTTCTGA-1	0.00425948	0.000625734	0.053135	0.848037	0.0228566	0.00732758	0.0874176
CTTAAATAAGACCCAT-1	0.00451807	0.0157508	0.158573	0.516493	0.0210543	0.00882581	0.255391
CTTAACTTCGAAGTAC-1	0.000162841	0.00257679	0.0470844	0.655638	0.03875	0.000827978	0.225956
CTTACACGGTATTCCA-1	0.0251387	0.0239906	0.0582797	0.624769	0.0338299	0.00910895	0.150191
CTTACACTGGGAAATA-1	0.0145386	0.00567976	0.046543	0.670055	0.0188472	0.00687103	0.211861
CTTAGCCCGGATAGTG-1	0.000113989	0.00394611	0.0279711	0.894087	0.018633	0.0022464	0.0954304
CTTAGCCTTCCACATG-1	0.0121033	0.00306137	0.0567984	0.630553	0.0284995	0.000162841	0.261029
CTTAGTAGGCCTACAG-1	0.00168243	0.000162841	0.04272	0.750134	0.0110783	0.00213123	0.0696447
CTTATGCGCTCAGGGC-1	0.0145259	0.0117597	0.0609529	0.435651	0.0495257	0.0147405	0.314411
CTTATGTTGACTACCA-1	0.000162841	0.00751114	0.0770085	0.626361	0.0478516	0.00770305	0.13627
CTTCAGTGGTCGCCTA-1	0.00873192	0.00209767	0.0512875	0.784032	0.0271046	0.00357425	0.0801141
CTTCATAGCTCAAGAA-1	0.00612561	0.0066786	0.0429103	0.707785	0.0296183	0.000266331	0.0575675
CTTCATTGTCAGTGGA-1	0.00311678	0.0111371	0.0572182	0.752125	0.0242709	0.000162841	0.102002
CTTCCGCTCCGTGAAG-1	0.0158973	0.0598177	0.0614929	0.453834	0.100988	0.00413642	0.158013
CTTCGTAGATAGGTGA-1	0.0179293	0.0289326	0.112226	0.484145	0.0460814	0.00394085	0.229865
CTTCTATGTTGAAGTA-1	0.000113989	0.00477104	0.0452571	0.823815	0.00838134	0.00149372	0.0998145
CTTCTATTAATGCTAG-1	0.000232631	0.0258017	0.0897783	0.508747	0.0966501	0.00259448	0.187677
CTTCTGGGCGTACCTA-1	0.0111241	0.0526552	0.0632792	0.305999	0.0704055	0.0124256	0.248671
CTTCTTACGTCGTATA-1	0.000162841	0.00517572	0.0678916	0.527632	0.037994	0.000162841	0.295277
CTTGACCCGAAAGATA-1	0.000162841	0.00947027	0.0759164	0.664123	0.0465597	0.00145763	0.15529
CTTGAGGTTATCCCGA-1	0.00278736	0.00242189	0.0507724	0.758039	0.0281287	0.000987648	0.133295
CTTGAGTTAGGGTAAT-1	0.00129895	0.000162841	0.0637132	0.767304	0.029728	0.00311215	0.138458
CTTGCAACCGCCTCCT-1	0.00268319	0.0117605	0.10142	0.487277	0.0225285	0.0238671	0.275481
CTTGCCCAGGCTCTAC-1	0.00369491	0.0188902	0.0573493	0.687229	0.0425199	0.00321061	0.145765
CTTGTACTTGTTGACT-1	0.0773857	0.0102592	0.0702749	0.409441	0.100055	0.000332329	0.243119
CTTGTCAACATTCGAG-1	0.000162841	0.0223548	0.085793	0.66436	0.022023	0.000162841	0.166088
CTTGTCGTACGTGTCA-1	0.000162841	0.00234003	0.176687	0.549086	0.0243253	0.000162841	0.24567
CTTGTGAGTCTTTGAC-1	0.000162841	0.0283805	0.051008	0.632298	0.0278165	0.0126961	0.108632
CTTGTGCTCACCGATT-1	0.00165067	0.000113989	0.0469365	0.797138	0.018864	0.000113989	0.104037
CTTGTTGCTGAGTCAA-1	0.000232631	0.0316636	0.0627106	0.571443	0.0262707	0.0136802	0.221531
CTTGTTTATGTAGCCA-1	0.0691589	0.0411418	0.124331	0.329264	0.0657069	0.000474756	0.170684
CTTTAACTTTCAAAGG-1	0.000113989	0.000113989	0.0516716	0.768615	0.0215529	0.000810006	0.0981899
CTTTACCGAATAGTAG-1	0.000113989	0.000113989	0.0111475	0.859336	0.00239704	0.000113989	0.0525864
CTTTAGGAACACTGTT-1	0.00369039	0.000162841	0.0279937	0.799542	0.00621863	0.000162841	0.0960191
CTTTAGTGCTATTATT-1	0.000162841	0.00415937	0.0572973	0.678811	0.0226362	0.000534537	0.210206
CTTTCTGTGCGGGCTT-1	0.000232631	0.000376706	0.0724537	0.495574	0.0717626	0.00840657	0.173629
CTTTGAAACATATTCC-1	0.0125103	0.000162841	0.0437064	0.614415	0.0243007	0.000162841	0.249471
CTTTGGCGCTTTATAC-1	0.000232631	0.0117201	0.0593028	0.360499	0.108259	0.00615518	0.36554
CTTTGGCTTTAGTAAA-1	0.0317354	0.0494732	0.0461397	0.47074	0.0635367	0.000332329	0.162868
CTTTGGGATTGTTGCA-1	0.0446039	0.0641862	0.0398826	0.343709	0.119689	0.000474756	0.189577
GAAACAGATGACCACC-1	0.000162841	0.000162841	0.0502108	0.741264	0.0462829	0.00252095	0.122595
GAAACAGCCATGCAGT-1	0.012818	0.00246592	0.0492348	0.688472	0.0252416	0.00696842	0.237053
GAAACATAGGAAACAG-1	0.000162841	0.0116769	0.0546791	0.685966	0.0152409	0.00287342	0.156044
GAAACCATGGTGCGCT-1	0.000113989	0.000113989	0.0674794	0.761172	0.0256899	0.00380604	0.120427
GAAACCGAATTACCTT-1	0.000113989	0.00910983	0.0640261	0.753805	0.0214027	0.000113989	0.129954
GAAACCTATACAAATG-1	0.0189761	0.0475339	0.0778892	0.500156	0.0669259	0.000232631	0.168516
GAAACTCGTGCGATGC-1	0.000340987	0.012468	0.0624816	0.670953	0.0256088	0.00284317	0.18359
GAAACTCTAATGAAGG-1	0.000333071	0.00186281	0.0667316	0.752072	0.0193692	0.00802877	0.15083
GAAAGAACAGCGTTAT-1	0.000113989	0.000113989	0.0413981	0.808513	0.0153487	0.00137959	0.115914
GAAAGCAGTGCACTTT-1	0.0422696	0.0547428	0.0494016	0.409902	0.0875828	0.0194832	0.195854
GAAAGCCCTTTGGACC-1	0.000162841	0.0093392	0.0728216	0.669093	0.0227746	0.00602595	0.189854
GAAAGTGACTAACTGC-1	0.000232631	0.0238681	0.0650008	0.358637	0.0431062	0.000232631	0.3965
GAAATACCTGCTGGCT-1	0.00464334	0.000162841	0.0954871	0.672606	0.0287915	0.000488782	0.163149
GAAATACTAAACGTTT-1	0.000113989	0.00759446	0.044404	0.807113	0.0231718	0.000325521	0.0700228
GAAATATCACCATCAG-1	0.000162841	0.0219217	0.0491827	0.65011	0.032998	0.000162841	0.159491
GAAATCGCGCGCAACT-1	0.000113989	0.000113989	0.0997308	0.794192	0.00681879	0.000424699	0.0781986
GAAATCTGACCAAGTT-1	0.000162841	0.0130668	0.0559277	0.702715	0.0280622	0.00613949	0.188677
GAAATGGCGGTGTTAG-1	0.000113989	0.0176295	0.060015	0.734276	0.0352741	0.00384251	0.141442
GAAATGGGATGTAAAC-1	0.00535041	0.0115408	0.133426	0.380162	0.0174394	0.00525437	0.307945
GAAATTAGCACGGATA-1	0.000113989	0.000113989	0.0286154	0.795353	0.0123978	0.00344275	0.0974726
GAAATTCACATCGCTG-1	0.000113989	0.00366761	0.0793314	0.713024	0.0236642	0.00328036	0.183367
GAAATTGTCTCTATAA-1	0.000162841	0.015607	0.117785	0.610254	0.0211453	0.00341316	0.187979
GAACACACATCAACCA-1	0.0180968	0.00667739	0.203179	0.341498	0.0389178	0.00476383	0.37451
GAACCATCTGGGAGAC-1	0.0208605	0.00216662	0.0580845	0.706278	0.0549848	0.000162841	0.118072
GAACCTCGACCTACAC-1	0.000162841	0.00748181	0.180504	0.598471	0.049184	0.00995937	0.155398
GAACGACCGAATGATA-1	0.000113989	0.00100772	0.0553523	0.798556	0.0172851	0.000113989	0.130276
GAACGTCTCATGGTCG-1	0.000232631	0.0384705	0.0434422	0.475152	0.0949356	0.00063447	0.24959
GAACGTTAGGAAGACG-1	0.00683958	0.0223787	0.0664435	0.65499	0.0300617	0.0085862	0.151849
GAACTTAGCGCCCGGT-1	0.000113989	0.00046464	0.0383697	0.65355	0.0178175	0.000113989	0.201072
GAAGAAACGATATTGT-1	0.000232631	0.0228809	0.129081	0.362731	0.0604677	0.0237417	0.365744
GAAGAACGGTGCAGGT-1	0.000332329	0.0361165	0.0961514	0.437298	0.0242589	0.00897386	0.236238
GAAGACTTCAATGCCG-1	0.000162841	0.00103981	0.044862	0.716389	0.024183	0.00150812	0.176676
GAAGCAAGGCAATGTT-1	0.00563708	0.0206952	0.0923227	0.562029	0.0484675	0.000162841	0.231607
GAAGCCGGGTAAGCTC-1	0.00440192	0.00414477	0.0450727	0.7814	0.0205507	0.000113989	0.0950135
GAAGCGTGAGGAATTT-1	0.000113989	0.0103314	0.0460263	0.791664	0.0317653	0.000113989	0.113256
GAAGCTCGGACCCGTC-1	0.00548997	0.00200758	0.0319903	0.871006	0.0142103	0.000113989	0.0674003
GAAGCTCTTTGCTTAG-1	0.000113989	0.00122704	0.0439747	0.791325	0.0116788	0.000113989	0.108617
GAAGCTTGCTGACCGC-1	0.000162841	0.0209512	0.0722513	0.718101	0.0150154	0.00672126	0.1235
GAAGTCAGTTGCACTA-1	0.000232631	0.0185445	0.0585049	0.545387	0.0857737	0.00280592	0.195997
GAAGTCTCCCTAGCGA-1	0.0749495	0.000162841	0.0898005	0.5944	0.0477383	0.00142102	0.14912
GAAGTGATTTATCGTG-1	0.000113989	0.0159721	0.0629856	0.73275	0.0254681	0.000113989	0.120482
GAAGTGCTGGATAGCT-1	0.00849641	0.00278041	0.0799535	0.710891	0.019858	0.00363215	0.177872
GAAGTTTCCACTCAAT-1	0.000166233	0.0221413	0.0554168	0.673806	0.0540778	0.0038028	0.116813
GAATAGACGCGACCCA-1	0.000209411	0.000113989	0.0244799	0.898577	0.0102858	0.000113989	0.058958
GAATAGCATTTAGGGT-1	7.97923e-05	0.00102831	0.0772732	0.800505	0.0147726	0.0130886	0.147536
GAATAGCCCTGCGGTC-1	0.0200505	0.000510146	0.0971481	0.698232	0.0109203	0.00823462	0.150325
GAATAGTGCTCGATTA-1	0.00339995	0.0121274	0.0745699	0.63397	0.051781	0.000162841	0.147922
GAATATTCGGAGTCCC-1	0.000113989	0.000113989	0.0391433	0.698698	0.0208718	0.000113989	0.194532
GAATCGACATGGTCAC-1	0.000162841	0.00982837	0.0478282	0.653756	0.0262907	0.000162841	0.252108
GAATCGCCGGACACGG-1	0.000113989	0.00751535	0.0719366	0.746874	0.0152637	0.000113989	0.135554
GAATCTATACTCGGAC-1	0.0128015	0.000113989	0.0378607	0.710639	0.0205997	0.000756927	0.169189
GAATCTGAACATTCTC-1	0.000162841	0.00671631	0.0461149	0.70606	0.0200858	0.00903964	0.216415
GAATGCCGAAATGACC-1	0.000332329	0.0601948	0.035493	0.363166	0.0599706	0.000332329	0.159929
GAATGGGCTTATCGAC-1	0.00158888	0.0229821	0.0692596	0.485902	0.0360353	0.00255493	0.331218
GAATGTATGGCAGGTC-1	0.042845	0.000113989	0.0641789	0.675428	0.0256519	0.00048964	0.222032
GAATGTGGTCCGGATT-1	0.000113989	0.000113989	0.0313048	0.851042	0.00688687	0.00401509	0.0712885
GAATGTTGGGTAATCT-1	0.00342695	0.000619846	0.115639	0.696748	0.0158105	0.00326376	0.105285
GAATTATAGTGAAAGG-1	0.0119609	0.00778418	0.0469536	0.764249	0.0297538	0.00483996	0.109417
GAATTCACCCGGGTGT-1	0.000162841	0.0274018	0.0820653	0.563456	0.0496959	0.00697925	0.221553
GAATTTCTCGCTGCAG-1	0.0161954	0.0384414	0.0407393	0.197232	0.0701845	0.000232631	0.488077
GACAAACATATGCAGG-1	0.000113989	0.000113989	0.0324881	0.817622	0.00940578	0.000113989	0.0611525
GACAACGACCATTGAA-1	0.112432	0.0304322	0.050103	0.412098	0.0760022	0.0136389	0.210823
GACAACGCAGCTTACG-1	0.012285	0.00225854	0.113164	0.588943	0.0378035	0.000162841	0.188067
GACACAAGGGAAGAAA-1	0.059707	0.00824491	0.0715425	0.59839	0.0640639	0.00873012	0.128603
GACACGAGTTAGAGGA-1	0.0249768	0.0345611	0.285252	0.261423	0.0779747	0.000332329	0.224589
GACACTGAGTTCAGTG-1	0.000162841	0.00901905	0.0617848	0.590583	0.0519444	0.000162841	0.243222
GACAGATTTCTGGCTC-1	0.000162841	0.00476484	0.0954345	0.583546	0.0149658	0.00363819	0.28447
GACAGCCAGACCTGAC-1	0.00581941	0.000162841	0.039122	0.796069	0.00865471	0.0021506	0.0845892
GACAGGCACACACTAT-1	0.000162841	0.0086498	0.0499451	0.703675	0.020182	0.00751347	0.135062
GACATACTGTCGCAGA-1	0.000113989	0.00428424	0.0676991	0.779409	0.035099	0.00396533	0.120717
GACATCGATTTATAAC-1	0.0112431	0.0328367	0.0626129	0.488415	0.0945288	0.0147708	0.20475
GACCAGAGCCCTGTAG-1	0.000162841	0.0166893	0.0365804	0.710074	0.0258544	0.000162841	0.121407
GACCAGGTCATTCATA-1	0.000113989	0.00207383	0.0490001	0.7116	0.0372334	0.000113989	0.166367
GACCCAATTATGATAC-1	0.0436867	0.00219568	0.130078	0.663228	0.0201175	0.00190847	0.112636
GACCCGTCGCCGGCTA-1	0.00742343	0.00910773	0.0699583	0.68813	0.0237586	0.00305831	0.189273
GACCGACGTGAAAGCA-1	7.97923e-05	7.97923e-05	0.0466858	0.850538	0.0207783	7.97923e-05	0.123557
GACCGACTGAAGCGTC-1	0.000232631	0.0185768	0.0727889	0.509319	0.0774281	0.00241275	0.230981
GACCGTCAGGTCGTGA-1	0.000373316	0.000678491	0.0460555	0.557776	0.0341092	0.00626724	0.321531
GACCGTGCTGACGGTG-1	0.000162841	0.0234604	0.0547403	0.617174	0.0334503	0.00132018	0.184053
GACCGTTACATGCGAC-1	0.000162841	0.0136177	0.0373393	0.76381	0.0192567	0.00327061	0.153274
GACGCCGTAAAGGCTA-1	0.0201909	0.0307934	0.109656	0.42633	0.0954437	0.0128622	0.242397
GACGCCTGTTGCAGGG-1	0.000162841	0.000173871	0.0798752	0.544567	0.0583251	0.000162841	0.119331
GACGCTTGCTTCTAAA-1	0.00813014	0.0146198	0.0768882	0.621767	0.0428723	0.000162841	0.162451
GACGGACCGCGTTCCT-1	0.00129601	0.00481132	0.0572798	0.785892	0.0315129	0.00421506	0.157304
GACGGGTTGGCCCGTA-1	0.00288964	0.0343404	0.0636795	0.513752	0.0889888	0.000232631	0.192895
GACGGTCAATAGAAGC-1	0.000113989	0.000113989	0.0442954	0.809512	0.00808834	0.000834096	0.0483296
GACGGTCCTAGGGTGT-1	0.0269449	0.00024963	0.085839	0.67671	0.0308442	0.000113989	0.189442
GACGTGAGACTCCATG-1	0.00043771	0.000330531	0.0427791	0.824156	0.0170892	0.00148249	0.0888882
GACGTGTAGGGATTAT-1	0.000232631	0.0691272	0.0523793	0.142462	0.0345367	0.000232631	0.347294
GACGTTCGTAAATACA-1	0.000113989	0.00219328	0.0418293	0.654239	0.0203993	0.000113989	0.272192
GACTAACACAGCACCT-1	0.000162841	0.00172364	0.051829	0.595758	0.0397575	0.00397274	0.226475
GACTAAGATCATGCAC-1	0.0235299	0.00361094	0.0486543	0.5849	0.0357312	0.000162841	0.253115
GACTAAGTAGGCTCAC-1	0.000162841	0.0234542	0.0321534	0.599937	0.0250262	0.000162841	0.220819
GACTACAAAGCGGTGG-1	0.000113989	0.00260472	0.036613	0.850417	0.00774768	0.000113989	0.0566125
GACTACAATTGCTCGT-1	0.000113989	0.000113989	0.0648579	0.684389	0.031633	0.000775042	0.237542
GACTCACCCACGTGAG-1	0.000162841	0.000162841	0.0509416	0.657178	0.021068	0.00164302	0.232865
GACTCCCAGAATAAGG-1	0.000113989	0.000113989	0.0418843	0.787198	0.00801741	0.000113989	0.108243
GACTCGCGGGAATGAC-1	0.0368178	0.000162841	0.0733498	0.535852	0.0377573	0.0114525	0.303233
GACTGATTGGTCACAA-1	0.000162841	0.0018876	0.0482198	0.643222	0.0236956	0.00539289	0.250765
GACTGCACCAGCCCAG-1	0.000162841	0.00784506	0.0690328	0.652246	0.0185678	0.000162841	0.207908
GACTGCGGCACGTGTA-1	0.000232631	0.0296735	0.0818827	0.387318	0.0352069	0.000232631	0.382587
GACTGGGCGCCGCAAC-1	0.000162841	0.000868276	0.0476472	0.520836	0.0412743	0.000162841	0.320712
GAGAATCTCACGATCA-1	0.0194106	0.0352117	0.032959	0.485986	0.0601707	0.0124968	0.125384
GAGACTGATGGGTAGA-1	0.0133816	0.00810796	0.0970192	0.696729	0.0190724	0.00188563	0.16158
GAGACTTCGCGACCGA-1	0.00952869	0.0345414	0.0504133	0.589258	0.0758677	0.000162841	0.190995
GAGAGCGCAGTCCCTG-1	0.014622	0.0588738	0.0488951	0.518179	0.0552061	0.00694744	0.170177
GAGAGGGCGCGAGGTT-1	0.0130854	0.0416525	0.0946704	0.415179	0.0626657	0.00916131	0.207192
GAGAGGTGCATTCTGG-1	0.000162841	0.0111954	0.0435838	0.6555	0.0185767	0.0015875	0.200178
GAGATCTGCTTGGCAT-1	0.000332329	0.0520904	0.052126	0.399656	0.0745768	0.0019315	0.191981
GAGATCTGTCACTCCG-1	0.0444467	0.00185331	0.0497903	0.698266	0.0818691	0.00441594	0.100048
GAGATCTTCCATGACA-1	0.000162841	0.0132853	0.0444389	0.62198	0.0247135	0.00829667	0.242867
GAGCACGGCGCCTCTT-1	7.97923e-05	7.97923e-05	0.0562064	0.887758	0.0156792	0.00324827	0.11081
GAGCATCAACAACTTG-1	0.000113989	0.00593848	0.0546827	0.701556	0.0248877	0.000113989	0.219364
GAGCATCATCCCTGGG-1	0.000162841	0.0105881	0.0455491	0.46794	0.0512485	0.000162841	0.389299
GAGCCACGGTAGTAGG-1	0.000232631	0.00750414	0.163973	0.537604	0.02902	0.00881836	0.232411
GAGCCGAGCGTTTATT-1	0.0203716	0.00514433	0.0874557	0.52483	0.0403266	0.000162841	0.294973
GAGCGAGGGAGTACCG-1	0.000162841	0.0103268	0.0371642	0.623788	0.0258344	0.00110556	0.217582
GAGCGCGCACGAGTAG-1	0.000113989	0.000113989	0.0328254	0.926753	0.00665337	0.00272765	0.0830304
GAGCGCTGTTAGGTAA-1	0.000162841	0.0057057	0.0639241	0.454065	0.01444	0.0166859	0.445918
GAGCTAAGGGCATATC-1	0.00889415	0.000113989	0.0631376	0.634567	0.0454347	0.000113989	0.198428
GAGCTCTCGGACCTAA-1	0.000232631	0.0518694	0.0562499	0.538869	0.0568462	0.00416097	0.146757
GAGCTGTCGTCTCGGA-1	0.0334032	0.000113989	0.0557224	0.666578	0.0394133	0.00484688	0.172913
GAGGAATGGAGAGGTT-1	0.000474756	0.0473882	0.220709	0.103148	0.0349572	0.0262759	0.289674
GAGGAGATCCTCATGC-1	0.000113989	0.00267398	0.0510425	0.707709	0.0234352	0.000113989	0.184995
GAGGAGTAATTCCTAC-1	0.0366763	0.00272505	0.0525366	0.636107	0.0548509	0.000162841	0.169769
GAGGATAAACAGTGCT-1	0.000468486	0.000692857	0.0641031	0.585949	0.0144659	0.00137943	0.390883
GAGGCCCGACTCCGCA-1	0.0124392	0.00270115	0.0489751	0.707345	0.0205432	0.00436763	0.178935
GAGGCTATCAAAGTCG-1	0.00560992	0.0157803	0.0541071	0.589887	0.0412731	0.000162841	0.265582
GAGGGCATCGCGTATC-1	0.000232631	0.0395326	0.0812223	0.459022	0.0303737	0.000232631	0.232673
GAGGGCGCAGCTCTGC-1	0.000113989	0.000113989	0.0342795	0.727385	0.0131364	0.000185557	0.126507
GAGGGTAGTAACAAAG-1	0.000113989	0.00575637	0.0578942	0.674444	0.0407338	0.000113989	0.226483
GAGGTACATCCATCTT-1	0.000162841	0.00297107	0.0627887	0.516092	0.0469964	0.0182321	0.29679
GAGGTCCCAAAGATCT-1	0.0143974	0.00961281	0.0574649	0.60078	0.127268	0.00578758	0.0664887
GAGGTCTTAGTGGGTC-1	0.000162841	0.00159175	0.0622683	0.63665	0.0220178	0.000162841	0.210364
GAGTAAGGCCACGGGA-1	0.000113989	0.00129544	0.0703616	0.770393	0.0203099	0.00282351	0.106081
GAGTACGGGTATACAA-1	0.000162841	0.0130268	0.0543685	0.417636	0.0430482	0.018073	0.398227
GAGTATGCCCGCCTTG-1	0.000162841	0.0160873	0.067429	0.547242	0.0635977	0.0133547	0.248347
GAGTCAGACCAGAATC-1	0.0450488	0.0376785	0.0726225	0.392324	0.134862	0.00356861	0.197831
GAGTCCGCTTACCGGA-1	0.000162841	0.0133505	0.0590157	0.70725	0.0307325	0.00435005	0.169177
GAGTCGACAGACCCTC-1	0.0160371	0.0402779	0.0756646	0.423138	0.0503498	0.00273663	0.189977
GAGTGTGCGGTACCCA-1	0.000113989	0.000113989	0.0546402	0.786144	0.0100756	0.000825504	0.137335
GAGTTGATGGCAATTT-1	0.000113989	0.000113989	0.0413317	0.870791	0.00851436	0.000668675	0.0562541
GATAAATCGGTGGATG-1	0.000162841	0.0110824	0.0825045	0.616795	0.0789788	0.000162841	0.153428
GATAACTCGCACTGTG-1	0.00261765	0.000162841	0.0403712	0.85521	0.0103664	0.00114976	0.0752776
GATAAGGCAGATGCAA-1	0.000113989	0.00663302	0.0409011	0.808397	0.019283	0.000113989	0.0963412
GATACCGTGTCGGAGT-1	0.000113989	0.00130087	0.0495544	0.796774	0.0299094	0.000113989	0.166672
GATACGATGGGAGTCA-1	0.000113989	0.0137129	0.0563778	0.744667	0.0248123	0.000859377	0.119707
GATAGGATTAATTACA-1	0.00367376	0.00479944	0.0768494	0.573764	0.0481252	0.000162841	0.261813
GATAGGTAACGTTGAC-1	0.000162841	0.0118223	0.0606452	0.713865	0.0336165	0.00045003	0.153929
GATAGGTGTCCCGGGC-1	0.000113989	0.000654187	0.0418993	0.808799	0.0247049	0.00466314	0.145495
GATATCTCATGCAATA-1	0.000113989	0.000310178	0.0574313	0.751356	0.0274648	0.000239348	0.145517
GATATGAGACACTAAC-1	0.00097953	0.000113989	0.0389993	0.80623	0.0117948	0.00532814	0.137926
GATATGCGGTAGCCAA-1	0.000113989	0.00201894	0.0754001	0.534651	0.029314	0.000113989	0.381395
GATATGGATTACGCGG-1	0.000162841	0.00907324	0.0433769	0.78608	0.0209167	0.000487839	0.0967594
GATATTGAGATTGGCG-1	0.000113989	0.000113989	0.0530008	0.761447	0.0264871	0.00492217	0.1475
GATATTTCCTACATGG-1	0.000113989	0.000113989	0.0334188	0.826754	0.0146067	0.000113989	0.0849728
GATCAACATAAAGGGA-1	0.000162841	0.0191583	0.0714957	0.568149	0.0704744	0.00460536	0.184969
GATCATTCCAAACATT-1	0.00162744	0.00975461	0.107583	0.688201	0.0304002	0.00415724	0.110549
GATCCCTTTATACTGC-1	0.00841998	0.00635886	0.0719033	0.734637	0.0206592	0.000231297	0.11587
GATCCGAATATAAGTG-1	0.000530031	0.00257205	0.0481142	0.632293	0.0356963	0.00672857	0.238673
GATCCGGGAATTAACA-1	0.0192204	0.000178245	0.0440163	0.744654	0.0366979	0.00326779	0.136494
GATCCTAAATCGGGAC-1	0.000162841	0.000162841	0.0808096	0.648095	0.0522605	0.0053163	0.207153
GATCCTCGACACTGGC-1	0.000162841	0.00960084	0.0708221	0.646662	0.0570847	0.000162841	0.155186
GATCCTCTTGCGCTTA-1	0.00912988	0.000113989	0.0512236	0.607875	0.0222288	0.000113989	0.281192
GATCGACACTATCTGA-1	0.00819345	0.0140301	0.0821355	0.694384	0.0229032	0.000162841	0.143849
GATCGCGGGCTCTCCA-1	0.000162841	0.0141472	0.0544412	0.655947	0.0482666	0.000162841	0.165456
GATCGCTATATCTCAG-1	0.000332329	0.0378821	0.231601	0.336973	0.0193407	0.0041614	0.254897
GATCGGATAGAACCAT-1	0.000232631	0.00852685	0.10893	0.506471	0.0435159	0.00483096	0.26332
GATCGGCGATAAGTCG-1	0.0141366	0.0285101	0.0753866	0.505843	0.0647974	0.00484754	0.140564
GATCGGTGGCCATAAC-1	0.00485636	0.00146133	0.0546434	0.730262	0.0281352	0.000162841	0.129537
GATCGTGACTGATATC-1	0.0152002	0.000162841	0.0527021	0.743329	0.0332915	0.0110285	0.108863
GATCTTCATTGTCCTC-1	0.000162841	0.00853715	0.0704683	0.685313	0.0223029	0.00248361	0.16566
GATCTTGGAGGGCATA-1	0.0117197	0.000338974	0.0529664	0.777883	0.0263841	0.00156278	0.114607
GATCTTTGCAGGGTAT-1	0.005422	0.0214978	0.254769	0.441495	0.0387148	0.000232631	0.199116
GATGACAAGTAGGGCA-1	0.000232631	0.0109208	0.113251	0.544176	0.0317729	0.0181363	0.197512
GATGATTTGAAACTGG-1	0.000113989	0.000340077	0.0357468	0.769357	0.0330477	0.018985	0.14175
GATGCCACACTACAGC-1	0.0242862	0.000162841	0.124643	0.531479	0.115484	0.00862547	0.210453
GATGCCAGCAGAAGGC-1	0.000113989	0.00410641	0.0333869	0.850057	0.0080048	0.000113989	0.0519796
GATGCGAATGGTATTA-1	0.000232631	0.0356744	0.0629095	0.456401	0.0255315	0.00496851	0.25509
GATGCGTCCTGCATTC-1	0.000162841	0.00880517	0.0701132	0.693131	0.0352801	0.00167026	0.146527
GATGCTACAAGCGCCT-1	0.000113989	0.00385937	0.0419054	0.833237	0.0209856	0.00859847	0.0895498
GATGCTGTATTTCATC-1	0.000113989	0.000113989	0.0342563	0.82219	0.0150144	0.0025159	0.0677877
GATGGCGCACACATTA-1	0.000232631	0.0474909	0.0668716	0.452021	0.0591957	0.00224381	0.222761
GATGGTGCCCTAGGCA-1	0.00318332	0.000379929	0.0538115	0.705977	0.0222706	0.000113989	0.16504
GATGTAACGAACCACC-1	0.00455141	0.0104006	0.101458	0.611029	0.0283269	0.000162841	0.200451
GATGTCCGGATCACAT-1	0.000113989	0.00013163	0.0423212	0.86684	0.00919104	0.000113989	0.0526881
GATGTCGGTCAACTGC-1	0.000113989	0.000113989	0.0474464	0.774398	0.0192145	0.00300355	0.126133
GATGTGTTGTCACAAG-1	0.000408729	0.00293951	0.050503	0.753146	0.0239903	0.00249752	0.101382
GATGTTCAATCCACGA-1	0.000113989	0.00718132	0.0753243	0.763459	0.0219213	0.000113989	0.128148
GATGTTTGTGCGAGAT-1	0.00102247	0.035239	0.069397	0.558162	0.0477365	0.00957777	0.188174
GATTAATCCTGGCTCA-1	0.000113989	0.000113989	0.0398016	0.78978	0.0377023	0.000113989	0.133373
GATTACTGAATTTGGG-1	0.000232631	0.0332071	0.0778394	0.435322	0.0569987	0.00299982	0.291218
GATTCCCTTGTCGCAG-1	0.00955729	0.00403623	0.0559712	0.703238	0.0148933	0.00593179	0.140571
GATTCCGCGTTTCCGT-1	0.00180791	0.000389028	0.0706223	0.709293	0.015796	0.0127021	0.149622
GATTCCTATACGGCGC-1	0.00089868	0.0163346	0.0700122	0.734427	0.0287471	0.000162841	0.113612
GATTCGACGGTTCACG-1	0.00557024	0.000113989	0.0604389	0.777732	0.0232374	0.000113989	0.119558
GATTGACACTCTGCTC-1	0.000162841	0.0135321	0.0536997	0.667405	0.0342327	0.000162841	0.168807
GATTGCTCCAGTTGCA-1	0.000162841	0.00762455	0.0877132	0.609192	0.0647062	0.000162841	0.21587
GCAAACCCTACATTAT-1	0.000113989	0.000113989	0.0246485	0.847727	0.00535337	0.00106171	0.0657881
GCAAATATTACGCTTT-1	0.000162841	0.029681	0.0420939	0.598664	0.0473	0.00108435	0.156747
GCAACACACTAGAACT-1	0.000113989	0.000868206	0.0370275	0.819613	0.0165035	0.000753436	0.0873908
GCAACAGCAGTATGCG-1	0.000162841	0.000162841	0.0648721	0.74413	0.00478497	0.00148296	0.0816922
GCAACCACCAGACCGG-1	0.0148929	0.0164795	0.0824793	0.538223	0.0192486	0.000162841	0.285418
GCAACCACGGCCGCGT-1	0.000113989	0.00382525	0.0432087	0.810063	0.00567447	0.000113989	0.0878383
GCAACCCAAGTTGTTT-1	0.000162841	0.0125335	0.0627735	0.693014	0.0336789	0.0015876	0.11545
GCAACGGCTAGTTATG-1	0.00388045	0.000113989	0.040777	0.898144	0.00729576	0.000113989	0.0807297
GCAAGAATTCCTTGGC-1	0.000162841	0.0205377	0.079721	0.586651	0.0503993	0.000162841	0.160854
GCAAGATGTGTTCGCG-1	0.0286553	0.00225462	0.0614389	0.498203	0.0455327	0.000162841	0.326869
GCAAGTGCACAGAGAA-1	0.0186153	0.0103009	0.057804	0.542663	0.0974808	0.000232631	0.200133
GCAATTAGTCGCACCG-1	7.97923e-05	7.97923e-05	0.0251118	0.902581	0.0133714	7.97923e-05	0.046876
GCACAAACGAGGCGTG-1	0.000162841	0.00255998	0.0785832	0.562791	0.0575671	0.000162841	0.288741
GCACAAGTGGATCATA-1	0.00108501	0.00730621	0.0589365	0.768478	0.0202758	0.00668129	0.157008
GCACAAGTGTCGGAAG-1	0.000162841	0.00480628	0.0678691	0.6056	0.0328571	0.0056603	0.270777
GCACACGCCCATGGTC-1	0.00938424	0.0273047	0.0587835	0.423549	0.0736324	0.0236711	0.295524
GCACGCCTACTTAGAT-1	0.000232631	0.0311709	0.052543	0.53407	0.060485	0.000232631	0.190891
GCACTAGTCGCGCTAT-1	0.000232631	0.0212633	0.073443	0.557898	0.0194882	0.00579921	0.105037
GCACTCCCACAGTCCC-1	0.0513506	0.00100432	0.0556632	0.617095	0.0810983	0.00532878	0.13874
GCACTGTGCAAATGTA-1	0.000162841	0.0168443	0.0607895	0.605072	0.0422248	0.00231858	0.252896
GCAGACCCAGCACGTA-1	0.000113989	0.000113989	0.0494034	0.804277	0.00309364	0.000113989	0.0632864
GCAGATCCTCGCAAAT-1	0.000332329	0.030181	0.0634122	0.45898	0.0578572	0.0168525	0.190975
GCAGATTAGGGATATC-1	0.000162841	0.00974369	0.0481151	0.770593	0.0244803	0.000548831	0.106707
GCAGCACACAGCCCAG-1	0.0254474	0.0400966	0.0436888	0.27363	0.0648677	0.000678223	0.207835
GCAGCCTATATCACAT-1	0.000113989	0.000113989	0.0509168	0.75256	0.0176313	0.00367719	0.210961
GCAGCGGTGGGCATTA-1	0.00911231	0.000113989	0.0535561	0.755959	0.0106716	0.00549027	0.139697
GCAGGAACTTAGATCT-1	0.000162841	0.00551903	0.0416493	0.562047	0.032455	0.029987	0.247317
GCAGGACTATAGAATA-1	0.000232631	0.0307168	0.065733	0.484205	0.0755559	0.00292259	0.231243
GCAGGTAGAGTATGGT-1	0.000113989	0.000748801	0.0655092	0.460446	0.0293311	0.000113989	0.40632
GCATACGAGGTCTTTA-1	0.000235223	0.0341982	0.119652	0.533964	0.0543567	0.00172022	0.194339
GCATAGAGCACTCAGG-1	0.000162841	0.00976821	0.0471479	0.777295	0.0280563	0.000482382	0.113602
GCATCCCTAACTTTGA-1	0.000332329	0.040297	0.0790571	0.428572	0.0328758	0.000332329	0.216252
GCATGAGGGACGCGGC-1	0.066394	0.00327765	0.0940517	0.452347	0.048914	0.000162841	0.319503
GCATTCAAGGCAACGC-1	0.0342399	0.00236976	0.0462413	0.771105	0.0418162	0.00329111	0.107034
GCATTCGAAATGAACA-1	0.000162841	0.0164743	0.0751784	0.655016	0.0238127	0.00990382	0.173031
GCATTGTAATTCATAT-1	0.000232631	0.0435293	0.0648575	0.378387	0.023084	0.000232631	0.370103
GCATTTCCAAGGCTCC-1	0.000113989	0.000113989	0.0330299	0.833558	0.0298383	0.00183342	0.108904
GCCAACCATTTCCGGA-1	0.00138688	0.000162841	0.040997	0.811775	0.0335649	0.00401611	0.0849349
GCCAAGAATACTTCTG-1	0.000162841	0.0195983	0.043126	0.567768	0.0231005	0.000162841	0.243476
GCCAATAGGGCATCTC-1	0.0285482	0.000113989	0.0431332	0.648574	0.0547518	0.00301444	0.228203
GCCACAATTTAAGGAC-1	0.000113989	0.00375022	0.0563376	0.742005	0.018892	0.0010347	0.129212
GCCAGGAGTAACCGAT-1	0.000162841	0.00378391	0.0677919	0.41769	0.0211603	0.0113983	0.480291
GCCAGGCGTTCGCATG-1	0.000113989	0.000402549	0.0899502	0.533643	0.0145381	0.000113989	0.378775
GCCATATTGCACACAG-1	0.00669399	0.00489967	0.0578196	0.452597	0.0417865	0.000162841	0.392979
GCCATCGAGCTGCGTG-1	0.000232631	0.0377078	0.0870136	0.466271	0.102867	0.0223322	0.203566
GCCATCGATGCTGCAT-1	0.00103189	0.000113989	0.0917431	0.693963	0.0232203	0.000113989	0.188174
GCCCACCAAGGCTGTC-1	0.000232631	0.016025	0.133042	0.54999	0.0559332	0.000232631	0.172745
GCCCAGATGCTGGAGA-1	0.0691757	0.0131496	0.0659134	0.553667	0.0648415	0.0188939	0.156699
GCCCAGTTGGTATGCC-1	0.00280066	0.0107413	0.0948901	0.580394	0.0524032	0.00641797	0.236696
GCCCATGGGTGCAATG-1	0.000113989	0.000113989	0.054165	0.739531	0.026528	0.00365906	0.136982
GCCCGACTTCTTCCCG-1	0.000162841	0.00941831	0.123643	0.607538	0.0239848	0.000162841	0.240528
GCCCGATCTGTGGTCG-1	0.000162841	0.027764	0.0469492	0.589504	0.0405799	0.000162841	0.231836
GCCCGCGCGTAAACGG-1	0.000232631	0.0193731	0.0989444	0.542307	0.037035	0.00594065	0.159237
GCCCGCGCGTTTGACA-1	0.0120678	0.0144228	0.103869	0.473197	0.0480176	0.00990574	0.252697
GCCCGTAATACCTTCT-1	0.00674757	0.0479785	0.0516968	0.547838	0.0466607	0.00296219	0.147882
GCCCTAGCCGTCGCGA-1	0.000113989	0.000680988	0.0345597	0.838334	0.00491322	0.00574796	0.134287
GCCGAAATTCCTACGT-1	0.00790873	0.0308928	0.0798041	0.536076	0.0566747	0.00927059	0.169618
GCCGACCCACGACTGC-1	0.000232631	0.0393562	0.0656529	0.407869	0.0464078	0.00632408	0.371662
GCCGATTGGCCAAGCT-1	0.000162841	0.0120299	0.0603607	0.544219	0.0301582	0.00433534	0.323961
GCCGCACTCCGTTTCA-1	0.00239926	7.97923e-05	0.0741166	0.833682	0.0121775	7.97923e-05	0.147999
GCCGCTAGATACGCAG-1	0.000162841	0.000703127	0.0469171	0.651469	0.0219271	0.000162841	0.167304
GCCGCTTGTGAGAAAC-1	0.000162841	0.0130903	0.0530451	0.687822	0.02188	0.0156336	0.157256
GCCGGAAACACATCTT-1	0.0187079	0.00238919	0.0401399	0.758955	0.0278516	0.00538013	0.119812
GCCGGGTTAGGGTCGC-1	0.000162841	0.016348	0.0674843	0.602139	0.0307571	0.00818202	0.267019
GCCGGTTTGGGCGGAT-1	0.00799849	0.00514084	0.050247	0.621815	0.0538548	0.00385024	0.159038
GCCGTGGAAGAAATGT-1	0.00690562	0.000113989	0.0522749	0.661229	0.0115856	0.00359453	0.289251
GCCTAGCGATCTGACC-1	0.0102517	0.00973065	0.0863457	0.379015	0.0822356	0.0139107	0.389304
GCCTATAGTGTCAGGG-1	0.0299631	0.000162841	0.191166	0.551573	0.0245888	0.00603399	0.214126
GCCTATTCCGATATAG-1	0.000232631	0.0490159	0.0767514	0.44208	0.0289365	0.00252756	0.28902
GCCTATTTGCTACACA-1	0.00135229	0.00491264	0.054341	0.599137	0.0295877	0.00201402	0.24658
GCCTCATCTGGAAATA-1	0.0054799	0.000113989	0.0354216	0.755205	0.040633	0.00492934	0.14756
GCCTTCAGCCCTACCG-1	0.000113989	0.00180657	0.0370794	0.800079	0.0161767	0.00318251	0.117129
GCCTTGTATATGCAGT-1	0.000162841	0.00460082	0.12611	0.678844	0.0137366	0.000320899	0.12424
GCGAAACTTAACTGGA-1	0.000113989	0.000113989	0.0593725	0.787414	0.0227607	0.000969534	0.118223
GCGAAGCCATACCCGT-1	0.000113989	0.00690175	0.0481119	0.791608	0.0305459	0.000798924	0.121354
GCGACATGTAAACATC-1	0.000113989	0.000113989	0.0415382	0.779174	0.0197818	0.000113989	0.145524
GCGACCCAACCATCTG-1	0.000162841	0.00897739	0.0783961	0.603977	0.0366711	0.000162841	0.166973
GCGACGATAGTTGTAC-1	0.000162841	0.0125327	0.0764769	0.721504	0.0319739	0.00458817	0.126793
GCGAGAAACGGGAGTT-1	0.000232631	0.0351846	0.0891984	0.486293	0.0426862	0.0109102	0.206226
GCGAGAGGCCATGTAA-1	0.000377286	0.000113989	0.0640307	0.826103	0.00621028	0.000113989	0.105902
GCGAGAGTTGCGTCCA-1	0.000113989	0.000113989	0.101897	0.707738	0.0182917	0.0149679	0.117281
GCGAGCGCATGCTCCC-1	0.0045217	0.000162841	0.135212	0.60801	0.045665	0.000162841	0.203094
GCGAGGCCCGAGCAGA-1	0.000162841	0.0229555	0.0601098	0.652346	0.0468669	0.00526328	0.124833
GCGAGTTCTGCAAAGA-1	0.000162841	0.00770371	0.0746932	0.660941	0.0268674	0.00441761	0.196963
GCGATGTCTGTGCTTG-1	0.000113989	0.0047297	0.0356889	0.783255	0.0219587	0.000113989	0.162872
GCGATTCTGGAAGCAG-1	0.00998697	0.000113989	0.0738208	0.762057	0.0165455	0.0032863	0.115119
GCGATTGTTAACGTTA-1	0.00165079	0.000342513	0.0765254	0.747205	0.0231537	0.00185471	0.11577
GCGCAAATATATTCAA-1	0.000232631	0.0257623	0.0547422	0.588935	0.034202	0.00638389	0.18619
GCGCAAGAGCGCGCTG-1	0.00500308	0.000113989	0.0558769	0.828471	0.0148146	0.000113989	0.0825408
GCGCATCCAGTCAGCA-1	0.000162841	0.000162841	0.0474685	0.717037	0.0216324	0.00635775	0.153869
GCGCGATGGGTCAAGT-1	0.0200702	0.0108787	0.0719041	0.541944	0.0659783	0.0072195	0.253569
GCGCTAAGTATGCATG-1	0.00192389	0.000162841	0.0382106	0.696819	0.0281733	0.00299686	0.185887
GCGCTAATTGAATAGA-1	0.0153044	0.00685477	0.0474272	0.782915	0.0322503	0.000113989	0.114634
GCGCTATGCCGAGGCA-1	0.00597512	0.012121	0.0579596	0.683795	0.0345434	0.000162841	0.164032
GCGCTGATCCAGACTC-1	0.00462123	0.000113989	0.0426523	0.818338	0.0153803	0.000113989	0.115757
GCGCTGCTTTGCATTT-1	0.0209814	0.000162841	0.0823625	0.618629	0.0239946	0.000162841	0.216847
GCGGACCGCGTTGTGG-1	0.000232631	0.0144489	0.0956333	0.524215	0.0723159	0.0101282	0.225574
GCGGAGAAACTTCGCA-1	0.000232631	0.0237142	0.0944329	0.477205	0.0423376	0.00452893	0.257119
GCGGAGAGGGAGAACG-1	0.000232631	0.030449	0.0540268	0.544779	0.0228273	0.00306935	0.270798
GCGGCAAAGTATTGCC-1	0.000162841	0.0087183	0.0479696	0.649888	0.036888	0.00844934	0.166709
GCGGCTCTGACGTACC-1	0.000232631	0.0239554	0.067115	0.491382	0.0450643	0.000232631	0.28432
GCGGGAACCAGGCCCT-1	0.00651927	0.00694499	0.0656483	0.751237	0.0205806	0.000113989	0.14446
GCGGGCATTACGATGC-1	0.00385896	0.000263161	0.0614563	0.67053	0.0264805	0.00102372	0.207427
GCGGGCGAGCCTTACC-1	0.00472429	0.0430074	0.0708645	0.516181	0.102442	0.00127807	0.171248
GCGGTAACCCAAATGA-1	0.00277937	0.00363414	0.0338549	0.800214	0.014152	0.000113989	0.0877492
GCGGTCCCTAGACGCA-1	0.0151323	0.00224225	0.0359216	0.797321	0.0169145	0.017355	0.0655055
GCGGTGAACTGCGCTC-1	0.000113989	0.000113989	0.11979	0.686379	0.0175332	0.000692482	0.152415
GCGGTGCGGAGCATCG-1	0.000113989	0.00851081	0.0911207	0.707803	0.0282089	0.000113989	0.186697
GCGGTTCCCTATCATG-1	0.000162841	0.00930397	0.0612103	0.685616	0.0334822	0.0101877	0.136655
GCGTAAATGGCCATAA-1	0.000113989	0.000113989	0.0293293	0.814692	0.0128383	0.000355765	0.0829337
GCGTCCAGCTCGTGGC-1	0.00191677	0.00103932	0.174733	0.672815	0.0209074	0.000113989	0.151334
GCGTCCCTAAGACATA-1	0.0602165	0.0349233	0.170173	0.296219	0.0698268	0.000332329	0.288394
GCGTCGAAATGTCGGT-1	0.0136549	0.00104229	0.0779938	0.468006	0.0374043	0.00701579	0.413551
GCGTCGCCAGGGTGAT-1	0.000162841	0.0101134	0.0639746	0.615485	0.0466941	0.000162841	0.167582
GCGTCTCTGCATTGGG-1	0.000232631	0.03654	0.0485408	0.482671	0.0484563	0.000232631	0.223329
GCGTGGTACTGGGTTA-1	0.0141131	0.000162841	0.0490955	0.727094	0.0196875	0.000162841	0.12996
GCGTGTATGTCGTATT-1	0.000113989	0.00225968	0.0674502	0.664781	0.0378266	0.000113989	0.201886
GCGTTATATTTGGAAC-1	0.000232631	0.0224885	0.132173	0.525981	0.0395995	0.00433067	0.233868
GCGTTCGGAGACCGGG-1	0.000113989	0.000113989	0.0679388	0.750807	0.00784448	0.000644948	0.114782
GCTAAACCTGAGGTGA-1	0.000162841	0.0127939	0.072502	0.498333	0.0309753	0.000162841	0.370884
GCTAAGTAAAGGCGAT-1	0.000232631	0.0176205	0.0424708	0.527005	0.0615705	0.00267464	0.245794
GCTAAGTAGTTTCTCT-1	0.00715377	0.000113989	0.080642	0.747439	0.0349556	0.00791201	0.114199
GCTAATACCGAATGCC-1	0.000232631	0.0371598	0.0479929	0.500855	0.0852218	0.00473485	0.246194
GCTACACTGTCCGAAC-1	0.0200543	0.018276	0.0911559	0.682893	0.0260445	0.000113989	0.146497
GCTACAGTACGGACCG-1	0.0166486	0.0142921	0.110341	0.553869	0.0403908	0.00987014	0.222381
GCTACTATAGTAGAGT-1	0.0136875	0.000113989	0.0512712	0.629377	0.0386453	0.000113989	0.262847
GCTAGACCGTCTACTG-1	0.000113989	0.000113989	0.0587871	0.811882	0.00731407	0.0041004	0.113261
GCTAGCACCTGGGCCA-1	0.00414126	0.000113989	0.0435933	0.793147	0.0190272	0.000113989	0.125362
GCTAGCAGGGAGTGGG-1	0.0155442	0.000162841	0.0400237	0.569179	0.06524	0.000162841	0.277425
GCTAGCTTGAATAGCT-1	0.000232631	0.0210966	0.130637	0.525923	0.0572983	0.00163208	0.20187
GCTAGTAGAGCTTGTA-1	0.00276224	0.019631	0.0521764	0.701596	0.0297027	0.00579474	0.153972
GCTAGTTTCATTGAGG-1	0.000232631	0.0205098	0.0957083	0.567161	0.0487505	0.00339333	0.157831
GCTATCGCGGCGCAAC-1	0.000113989	0.00427083	0.0348708	0.875261	0.00982895	0.000113989	0.0554495
GCTCAACCTCTTAGAG-1	0.000162841	0.00754778	0.0631539	0.736649	0.0310891	0.00375681	0.14905
GCTCAATCCGTTTATT-1	0.000232631	0.0293746	0.0505889	0.495139	0.0328565	0.00584418	0.245192
GCTCATTACTGCATGT-1	0.000162841	0.00644715	0.0617688	0.572293	0.0335684	0.00887823	0.27593
GCTCCCAGTCGGTCCA-1	7.97923e-05	7.97923e-05	0.0187463	0.901059	0.00634646	7.97923e-05	0.061669
GCTCCGCTCGCTTCAG-1	0.0041931	0.000113989	0.0639501	0.801962	0.0126463	0.000113989	0.120366
GCTCCTGACATACTGG-1	0.000162841	0.0164166	0.0757073	0.669057	0.0238766	0.00320517	0.155274
GCTCGCGGTTCCGCTC-1	0.000162841	0.0207086	0.0898544	0.528661	0.0527515	0.000162841	0.21841
GCTCGCTCATGTCCAA-1	0.000162841	0.000162841	0.063865	0.783308	0.00914846	0.00202615	0.107457
GCTCGGAATTTAAAGC-1	0.00549995	0.000162841	0.146671	0.5267	0.0492247	0.000162841	0.261276
GCTCTAAACCCTGACG-1	0.00614717	0.0201535	0.0549957	0.670137	0.0280216	0.00210059	0.145299
GCTCTATGTTACGTGC-1	0.00101974	0.0117202	0.0473494	0.751098	0.0367183	0.000162841	0.114191
GCTCTCGGGTACCGAA-1	0.000113989	0.00405567	0.0481496	0.766165	0.0236162	0.00101531	0.112776
GCTGAACTCTCCAGGG-1	7.97923e-05	7.97923e-05	0.03773	0.894066	0.0113217	0.00217706	0.0728823
GCTGAATCTTCCAATC-1	0.000162841	0.0151957	0.0429688	0.669945	0.027897	0.00282794	0.159742
GCTGAGCAACGGTTCT-1	0.000162841	0.00822521	0.0852665	0.692015	0.0261882	0.00225624	0.202689
GCTGAGGCGTGAGTAT-1	0.0027492	0.00807247	0.0544189	0.78003	0.0307202	0.0025603	0.117021
GCTGCACGGTTTCTTA-1	0.000113989	0.000113989	0.0676235	0.788791	0.0123975	0.00375557	0.0860284
GCTGCGCCTCCCACGT-1	0.000113989	0.00962276	0.0454715	0.817981	0.0237648	0.00275317	0.113522
GCTGCTAAGTAGTCGA-1	0.0108639	0.0418524	0.143633	0.434545	0.0461172	0.0021677	0.233497
GCTGCTCTCCGGACAC-1	0.00419441	0.00628613	0.0428824	0.77141	0.0219927	0.00471807	0.105632
GCTGGACCCAAAGTGG-1	0.00612357	0.00491843	0.164261	0.524408	0.0271727	0.0112162	0.259847
GCTGGCAGGTGCCGTG-1	0.00174963	0.0211782	0.077181	0.415121	0.0440731	0.0327822	0.336006
GCTGGCATATTCACCT-1	0.000232631	0.029198	0.10509	0.499692	0.0336669	0.000232631	0.201006
GCTGGCGGCGCATGCT-1	0.00752442	0.00492678	0.0803642	0.632969	0.0540446	0.0051906	0.174028
GCTGTATTACTGGCCC-1	0.000162841	0.022085	0.0618164	0.648778	0.0367887	0.000162841	0.157065
GCTGTCTGTGATCGAC-1	0.0153409	0.000162841	0.0584839	0.596836	0.0270428	0.0024783	0.247876
GCTGTTGCTACCGAAC-1	0.000113989	0.000113989	0.0210075	0.839338	0.00827079	0.000113989	0.0528001
GCTTAATGTAACTAAC-1	0.000162841	0.000162841	0.0536229	0.750649	0.0185359	0.00386036	0.140869
GCTTACGTAGTTAGTA-1	0.0178422	0.000113989	0.0971563	0.741237	0.0280697	0.00743181	0.124204
GCTTATGAAGCAGGAA-1	0.00151662	0.000113989	0.0306092	0.767334	0.058203	0.00292448	0.107874
GCTTCCGTCCCTAGAC-1	0.107465	0.00512409	0.0444534	0.559651	0.0848432	0.00278348	0.133061
GCTTGATGATAATCAG-1	0.000162841	0.00865282	0.0420987	0.778406	0.0266164	0.00378148	0.069445
GCTTGGATCGATTAGG-1	0.000113989	0.000113989	0.033427	0.782062	0.00722485	0.000113989	0.0457639
GCTTTCAGAGGAGGTG-1	0.000113989	0.0048789	0.0748901	0.710823	0.0148812	0.00298249	0.171821
GGAAACCTTGTTGAAT-1	0.0468756	0.000162841	0.0632167	0.590311	0.0497307	0.000162841	0.20404
GGAAAGTGCCCATGCC-1	0.0167923	0.0297797	0.0690491	0.442762	0.0327482	0.000232631	0.346967
GGAACCCGAACAAGAA-1	0.000232631	0.00424916	0.132606	0.507538	0.0599767	0.0142755	0.19999
GGAACCGTGTAAATTG-1	0.000162841	0.024347	0.086918	0.565196	0.0488665	0.00523009	0.235007
GGAACCTTGACTCTGC-1	0.000162841	0.0185526	0.0482088	0.560476	0.0366264	0.000162841	0.270527
GGAACGGCCTGCAGCC-1	0.000162841	0.0133097	0.0904216	0.610877	0.0230054	0.00605256	0.178803
GGAAGCTCGCTTACAG-1	0.00219639	0.000113989	0.0401426	0.775386	0.0139269	0.000113989	0.108634
GGAATAACCTCAAGAA-1	0.000113989	0.00340333	0.0604662	0.712433	0.0300847	0.0013882	0.200005
GGAATGCGCTAGCGTG-1	0.00299559	0.000113989	0.0591832	0.751973	0.0346788	0.00145637	0.138002
GGACAAGTTGCAGTGA-1	0.0165231	0.0479397	0.0525209	0.424114	0.0611672	0.000332329	0.256271
GGACACAAGTTTACAC-1	0.000113989	0.000113989	0.0223731	0.855944	0.0208516	0.000113989	0.136442
GGACCAACAGGATAAC-1	0.000162841	0.0214904	0.066668	0.606547	0.0341162	0.000162841	0.178549
GGACCTACGGTAACGT-1	0.0167089	0.0028348	0.143459	0.546807	0.0459847	0.000162841	0.196127
GGACCTCTAGGCCGCC-1	0.000332329	0.053817	0.0588933	0.347235	0.0964506	0.00319403	0.25298
GGACGGCTTGCGCAAC-1	0.00792738	0.00177533	0.0979508	0.640748	0.0248642	0.00315572	0.202263
GGACTAAGTCAGGAGT-1	0.000162841	0.014103	0.0580572	0.710297	0.0374494	0.00245322	0.137072
GGACTCGTGAGTGGTC-1	0.000162841	0.00770966	0.0765777	0.593349	0.0782501	0.000162841	0.123756
GGAGAAGTCATTGGCA-1	0.0367294	0.00552311	0.0859739	0.567786	0.0423155	0.000162841	0.193031
GGAGCACCAAGAACTA-1	0.0292498	0.0100849	0.0723189	0.512581	0.0385568	0.00318439	0.296815
GGAGGATTGAAAGGAG-1	0.000514824	0.00094599	0.0746697	0.65154	0.032783	0.000162841	0.173514
GGAGGCCGAAGTCGTC-1	0.0205242	0.00575205	0.0764011	0.605239	0.0371057	0.000162841	0.238454
GGAGGCGAAGAACCGC-1	0.000113989	0.000159069	0.0350387	0.796811	0.00598078	0.000806701	0.116471
GGAGGGCTTGGTTGGC-1	0.0449503	0.0145828	0.0661833	0.605087	0.0773574	0.000397414	0.176169
GGAGTACACATGAGCT-1	0.000113989	0.000675872	0.0381291	0.849995	0.0116646	0.000568536	0.144357
GGAGTGCCGCCCTGGA-1	0.000113989	0.000264483	0.0544204	0.777635	0.0160997	0.0029875	0.13033
GGATACTCATGAATTG-1	0.000113989	0.0132458	0.0648069	0.734659	0.00763655	0.000113989	0.136431
GGATCAAAGGACGAGG-1	0.000232631	0.0118954	0.140478	0.552839	0.0412013	0.00392021	0.187355
GGATCATCCCGTACGC-1	0.00055228	0.000253194	0.0368481	0.719422	0.0185847	0.00220183	0.173259
GGATCCGGAATATACT-1	0.000113989	0.000113989	0.0438675	0.844701	0.0150206	0.0054139	0.0800283
GGATCTTACTGCCCTT-1	0.000232631	0.041292	0.0333423	0.505647	0.06322	0.00392918	0.211951
GGATCTTGACTCAACC-1	0.00178515	0.00203493	0.0613506	0.801793	0.0114242	0.00273051	0.0721415
GGATGAAGATCGCTGA-1	0.000113989	0.000113989	0.0318283	0.905569	0.00729383	0.000113989	0.0656137
GGATGACGCGAGTTTA-1	0.0125843	0.0236624	0.0575494	0.673617	0.0315608	0.000162841	0.129934
GGATGCTGGCGTTCCT-1	0.00310091	0.0187175	0.0433406	0.608329	0.0401467	0.00909517	0.179616
GGATGTCCTTACCGCA-1	0.000113989	0.000113989	0.0386313	0.7872	0.0170994	0.000113989	0.0833643
GGATTAAGCTAAGGTC-1	0.00268454	0.000162841	0.0613209	0.54368	0.0326422	0.00229752	0.303199
GGATTCAGTACGGTGG-1	0.000232631	0.0560516	0.0612797	0.511675	0.0499977	0.00219772	0.169801
GGATTCCGCTATACCC-1	0.00480222	0.000113989	0.0513544	0.741106	0.0194348	0.000298207	0.134026
GGATTTCACTTCTATA-1	0.0240358	0.00526343	0.101694	0.536817	0.0408197	0.00296406	0.265551
GGCAAAGGCGCCAATA-1	0.000232631	0.0286257	0.053451	0.399419	0.0612938	0.00374048	0.385448
GGCAAATTACTTTACT-1	0.000162841	0.0133758	0.0510005	0.633156	0.0387138	0.00168867	0.189029
GGCAAGGCGAAATAGC-1	0.000152092	0.000113989	0.0377597	0.832077	0.0134993	0.00113724	0.0540115
GGCAATAGTCAATGAG-1	0.00819598	0.00128498	0.0444443	0.840454	0.0229028	0.000983342	0.0702803
GGCACTCCACTGGGCA-1	0.00131677	0.0167805	0.0510093	0.498995	0.0482569	0.000232631	0.228778
GGCAGAGAGATCGGGA-1	0.000162841	0.00670596	0.0713236	0.410931	0.048388	0.0186568	0.448188
GGCAGCGGTAATCCTA-1	0.00281154	0.000113989	0.0345179	0.793818	0.0130477	0.000113989	0.102302
GGCATACAGGTAGCGG-1	0.000113989	0.00831128	0.0374002	0.831617	0.0185939	0.000941961	0.0957647
GGCATATCGGTTCTGC-1	0.00857616	0.000113989	0.0546817	0.732505	0.0279339	0.000113989	0.154118
GGCATCAACGAGCACG-1	0.00281911	0.00734938	0.0965258	0.726298	0.0370331	0.000113989	0.121799
GGCCACAAGCGATGGC-1	0.0125264	0.00196745	0.133628	0.63569	0.055691	0.00260326	0.104869
GGCCACACGAAAGCCT-1	0.00933088	0.0075955	0.0676587	0.701837	0.0381537	0.00366772	0.110384
GGCCCGGAGCATGTCT-1	7.97923e-05	7.97923e-05	0.0418296	0.814853	0.0115294	7.97923e-05	0.126444
GGCCCGTATACCATGC-1	0.000685358	0.000294825	0.0496952	0.792525	0.00967815	0.000113989	0.109367
GGCCCTCACCCACTTA-1	0.010069	0.0171411	0.0507414	0.61964	0.0230409	0.000162841	0.174234
GGCCGAGACTCTGGTG-1	0.000162841	0.0118601	0.0470122	0.462854	0.0693424	0.0147037	0.40162
GGCCGTTTGGGTTTCA-1	0.000332329	0.0855302	0.080567	0.379098	0.0720229	0.0102888	0.19151
GGCCTTTGCAACTGGC-1	0.0129183	0.0367386	0.0561082	0.440161	0.102486	0.00914724	0.185556
GGCGAAATCTAACTTG-1	0.000162841	0.000162841	0.0392986	0.784743	0.0135261	0.000162841	0.0723045
GGCGCAGGACATCTTC-1	0.00431299	0.0321384	0.0738816	0.425059	0.138032	0.00958818	0.271424
GGCGCATGAATTGATG-1	0.000162841	0.0144429	0.0607852	0.726725	0.0237129	0.00187428	0.130702
GGCGCGTTCGAGTTTA-1	0.00227992	0.00858409	0.0655464	0.714554	0.0516608	0.00346251	0.130558
GGCGCTCCTCATCAAT-1	0.000113989	0.00240151	0.0659264	0.735758	0.0144517	0.00147526	0.122905
GGCGGAGTAATATTAG-1	0.000162841	0.0248005	0.0520212	0.674107	0.0292997	0.00937276	0.14055
GGCGGTAGGATCATTG-1	0.00334468	0.00336043	0.0440119	0.81146	0.0216908	0.000113989	0.0858653
GGCGGTTTGCCGGTGC-1	0.000113989	0.00304284	0.0432999	0.71973	0.0238025	0.00277687	0.154164
GGCGTACCCTATATAA-1	0.0477836	0.0147109	0.065985	0.653525	0.0366262	0.000162841	0.127468
GGCGTCCTATCCGCTG-1	0.000113989	0.00997365	0.0454479	0.771114	0.0145707	0.000113989	0.0889913
GGCTAAAGGGCGGGTC-1	0.00208649	0.000113989	0.0261644	0.834184	0.00559724	0.000353618	0.0545886
GGCTACTATACACTCC-1	0.00644262	0.027636	0.0441457	0.628525	0.0639283	0.000162841	0.22054
GGCTATTAAGTTGTAT-1	0.00944331	0.0481054	0.0568976	0.380024	0.0441462	0.00410448	0.18975
GGCTCCTCCACCTGTT-1	0.0127112	0.0139004	0.0694962	0.521711	0.0742402	0.000232631	0.247676
GGCTCGCGTTGAGGTA-1	0.000162841	0.000162841	0.0695613	0.805008	0.0200934	0.00299327	0.0761728
GGCTCGTGCCACCAGC-1	0.0133191	0.0167967	0.0652885	0.71355	0.0346933	0.00534279	0.0768386
GGCTCTGCTCCAACGC-1	0.0699884	0.00935578	0.0478611	0.552057	0.0332532	0.00383762	0.179006
GGCTGAAATAGCAAAG-1	0.000113989	0.00081321	0.0598907	0.738853	0.0139555	0.000113989	0.145379
GGCTGAGCATCGTAAG-1	0.0149664	0.000962152	0.056418	0.528639	0.0360783	0.000162841	0.350021
GGCTGGCTAGCTTAAA-1	0.000332329	0.0363314	0.0689779	0.452234	0.0287895	0.00282287	0.200752
GGCTTGGCTCTCACCT-1	0.000113989	0.00790745	0.0632895	0.737626	0.0222554	0.00148058	0.152308
GGGAACCACCTGTTTC-1	0.000113989	0.000113989	0.0543148	0.771159	0.0242925	0.000113989	0.0927668
GGGAACGGGAGGTTAG-1	0.00240728	0.0155081	0.0341327	0.669044	0.0389967	0.000162841	0.160191
GGGAACGGTTTCAGAT-1	0.000162841	0.0139706	0.0483028	0.565128	0.056178	0.014203	0.256412
GGGAATGAGCCCTCAC-1	0.00131231	0.000487839	0.118674	0.598019	0.0325891	0.0225233	0.202205
GGGAATTCTGTCCAGT-1	0.00842128	0.0516355	0.0589662	0.556753	0.0309075	0.00253317	0.174419
GGGACAGAGTTACTCC-1	0.00364526	0.0315861	0.0575344	0.326888	0.041784	0.000232631	0.380162
GGGACCCGTATATCTT-1	0.0154296	0.0778135	0.0565476	0.379138	0.0659909	0.000379971	0.20192
GGGACTGCATAGATAG-1	0.00341863	0.0094028	0.0710129	0.777379	0.0179342	0.0006641	0.0999152
GGGAGAACTCACAGTA-1	0.000113989	0.00264083	0.0451544	0.800747	0.0295572	0.000113989	0.0887862
GGGAGGATGCCCGAAA-1	0.000162841	0.0127368	0.052656	0.625332	0.040726	0.00322788	0.202627
GGGAGTAATGGCTGGC-1	0.00891347	0.00132536	0.0450629	0.850477	0.011362	0.000113989	0.0581163
GGGAGTTAATGAGGCG-1	0.00465982	0.00287595	0.0563982	0.753484	0.0288961	0.00829165	0.141917
GGGATACGGTAATAAT-1	0.000162841	0.0251568	0.0689908	0.663168	0.0203768	0.000162841	0.21357
GGGATGGTCGTAACCG-1	0.000162841	0.0134311	0.0736406	0.592198	0.040806	0.00504492	0.225114
GGGATTTACCGCACCT-1	0.000113989	0.000113989	0.0381722	0.759261	0.0225876	0.000580203	0.16962
GGGCAACCGCACGTGC-1	7.97923e-05	7.97923e-05	0.0238711	0.889467	0.00297382	7.97923e-05	0.0276183
GGGCACGAATTGGCCG-1	0.00855179	0.0446596	0.084428	0.381305	0.0454169	0.00914171	0.219065
GGGCAGAGCAATCGTT-1	0.000162841	0.0318334	0.0494369	0.661723	0.0503264	0.00183901	0.132306
GGGCCCGTCTTAAACA-1	0.00166892	0.0176703	0.07142	0.650081	0.0342224	0.000162841	0.168243
GGGCCCTACGAAAGGG-1	0.000474756	0.048425	0.0701866	0.259539	0.0250912	0.000474756	0.200126
GGGCCCTTATCTATAC-1	0.00907595	0.0308943	0.0498619	0.440609	0.0959047	0.0135545	0.238999
GGGCCGGCCGAAGTAC-1	0.01071	0.000162841	0.0533646	0.743044	0.0164064	0.000966517	0.117161
GGGCCTAAATGGGCTA-1	0.000162841	0.00739881	0.148839	0.460535	0.0359157	0.00208897	0.32964
GGGCGAATTTCTCCAC-1	0.000113989	0.00692696	0.0581398	0.73344	0.0442959	0.00123216	0.15758
GGGCGATATGTGTGAA-1	0.000113989	0.00516702	0.0397741	0.78788	0.0209787	0.00496309	0.103602
GGGCGCAGCGTTACTC-1	0.000113989	0.000113989	0.0281599	0.884239	0.00791701	0.00350338	0.0867611
GGGCGGCAAATGAATT-1	0.000162841	0.0229862	0.0930187	0.616263	0.0447977	0.00179427	0.171661
GGGCGGGTTCCCTACG-1	0.000232631	0.032043	0.0445882	0.429277	0.0574754	0.000232631	0.325306
GGGCGGTCCTATTGTC-1	0.0218517	0.0152447	0.0702841	0.580319	0.0570047	0.000162841	0.130452
GGGCGTACATTTATAT-1	0.012929	0.00645761	0.0730412	0.621128	0.0400307	0.000162841	0.206367
GGGCGTCACCACGTAA-1	0.000232631	0.0168735	0.0909587	0.585393	0.046969	0.0163119	0.165982
GGGCGTCCACTGGCTC-1	0.0263503	0.000113989	0.0630659	0.60241	0.0215125	0.000113989	0.267523
GGGCGTTTACATTCAT-1	0.00959048	0.018811	0.190576	0.275005	0.0327304	0.0105702	0.450541
GGGCTATGATCGATGG-1	0.0480181	0.0425341	0.0642619	0.438432	0.0927059	0.00726058	0.1932
GGGCTCATCGAACCCA-1	0.000455853	0.000928736	0.0869794	0.426748	0.0320116	0.0087263	0.467738
GGGCTGCCTAGGGCGA-1	0.00482499	0.0080336	0.0434074	0.758782	0.0411746	0.00504474	0.101135
GGGCTGGTTAGTCGCG-1	0.000162841	0.0244414	0.0648994	0.631455	0.0311612	0.00810337	0.134917
GGGTAATGCTGTGTTT-1	0.00184637	0.0433493	0.0501686	0.362179	0.0618307	0.00865757	0.364009
GGGTACCCACGGTCCT-1	0.000474756	0.041765	0.0913331	0.365986	0.0615267	0.0184174	0.177937
[truncated: 1,045 more rows]

## Sheet: weight_RCTD
RCTD deconvolution results of CASP8 in prostate cancer
SPOT	CASP8-T	CASP8+T	Endothelial_cells	Epithelial_cells	Monocyte	NK_cell	Smooth_muscle_cells
AAACAATCTACTAGCA-1	0.0248023	0.005761	0.0756625	0.658881	0.046837	0.00238234	0.180978
AAACACCAATAACTGC-1	0.000113989	0.00199452	0.053104	0.722714	0.0505749	0.00256065	0.174218
AAACAGAGCGACTCCT-1	0.000162841	0.000930119	0.0720944	0.483604	0.0372073	0.00450359	0.377221
AAACAGCTTTCAGAAG-1	0.000113989	0.00592861	0.0434121	0.722931	0.0274393	0.00379265	0.144188
AAACAGGGTCTATATT-1	0.00269179	0.00257781	0.0522353	0.821526	0.0251985	0.00188938	0.0736939
AAACCCGAACGAAATC-1	0.000113989	0.000113989	0.0659275	0.73462	0.031726	0.0176983	0.211431
AAACCGGGTAGGTACC-1	0.00729337	0.0174408	0.0760185	0.470399	0.0317461	0.0203359	0.320805
AAACCGTTCGTCCAGG-1	0.000232631	0.0196274	0.0686509	0.443563	0.120434	0.00604354	0.294441
AAACCTCATGAAGTTG-1	0.000232631	0.018244	0.0586389	0.344952	0.0545612	0.000232631	0.394705
AAACGAAGAACATACC-1	0.000232631	0.0199501	0.113603	0.530014	0.0276848	0.00879966	0.226938
AAACGAGACGGTTGAT-1	0.000232631	0.01613	0.0796672	0.560934	0.0507375	0.0143995	0.220913
AAACTCGTGATATAAG-1	0.0143086	0.000504818	0.057323	0.766887	0.00994526	0.000113989	0.13637
AAACTGCTGGCTCCAA-1	0.0057242	0.00260221	0.0435576	0.753437	0.0233037	0.00146274	0.120229
AAACTTGCAAACGTAT-1	0.000113989	0.00186698	0.0341658	0.833497	0.0150614	0.00143742	0.138897
AAAGACATGAAGTTTA-1	0.0126019	0.000113989	0.0436619	0.616036	0.0403307	0.000113989	0.240316
AAAGACCCAAGTCGCG-1	0.000232631	0.0151394	0.0658412	0.50001	0.0367732	0.00613472	0.267982
AAAGACTGGGCGCTTT-1	0.000162841	0.0142011	0.0877528	0.630137	0.0347637	0.00309728	0.149831
AAAGGCTACGGACCAT-1	0.000113989	0.00106793	0.0313624	0.813574	0.0288714	0.000113989	0.0370331
AAAGGCTCTCGCGCCG-1	0.0413534	0.0215132	0.0477161	0.504228	0.0786172	0.00434069	0.197538
AAAGGGATGTAGCAAG-1	0.000113989	0.00694053	0.0431401	0.759491	0.0223368	0.00387896	0.131873
AAAGGGCAGCTTGAAT-1	0.000232631	0.00981287	0.0366211	0.454278	0.0362971	0.00549337	0.382772
AAAGTAGCATTGCTCA-1	0.0189929	0.00539326	0.100616	0.520007	0.0785905	0.000162841	0.251966
AAAGTCACTGATGTAA-1	0.00509961	0.00408677	0.0649164	0.757032	0.0353765	0.00835842	0.0998718
AAAGTCGACCCTCAGT-1	0.000232631	0.0226602	0.0810556	0.353832	0.0386634	0.00325399	0.391555
AAAGTGTGATTTATCT-1	0.0160468	0.000113989	0.0524941	0.801846	0.00943447	0.000113989	0.137783
AAAGTTGACTCCCGTA-1	0.000113989	0.000113989	0.0330639	0.812357	0.0188042	0.000113989	0.16347
AAATAACCATACGGGA-1	0.003275	0.00263261	0.0642906	0.595089	0.0585555	0.000162841	0.186631
AAATAAGGTAGTGCCC-1	7.97923e-05	0.000729904	0.0485646	0.823002	0.0182215	7.97923e-05	0.14549
AAATACCTATAAGCAT-1	0.000162841	0.00422926	0.0517806	0.659953	0.0212597	0.00091848	0.23966
AAATAGCTTAGACTTT-1	0.000113989	0.000113989	0.0468645	0.778428	0.00539342	0.00513852	0.0954861
AAATCGTGTACCACAA-1	0.000162841	0.0139456	0.0791077	0.698637	0.0257098	0.000709896	0.132348
AAATGATTCGATCAGC-1	0.000113989	0.00032854	0.0826767	0.697478	0.00785854	0.000113989	0.151394
AAATGCTCGTTACGTT-1	0.00943569	0.0120611	0.0427116	0.602056	0.0803974	0.00421299	0.0720997
AAATGGCATGTCTTGT-1	0.000113989	0.00227273	0.0744199	0.714955	0.0241999	0.00115296	0.143577
AAATGGCCCGTGCCCT-1	0.000695739	0.00243242	0.0399766	0.80529	0.0111035	0.000113989	0.0694917
AAATGGTCAATGTGCC-1	0.0239392	0.0315274	0.0521056	0.578076	0.058353	0.00937903	0.169661
AAATGTATCTTATCCC-1	0.0298038	0.0379133	0.0437969	0.446529	0.0305248	0.00366513	0.210717
AAATGTGGGTGCTCCT-1	0.0213021	0.00229656	0.0624882	0.7159	0.0350789	0.000162841	0.0990413
AAATTAACGGGTAGCT-1	0.000113989	0.00749892	0.0514095	0.762764	0.030295	0.000113989	0.124358
AAATTAATAAGCGCGA-1	0.000232631	0.0167492	0.0947588	0.516424	0.04566	0.0129638	0.227598
AAATTACACGACTCTG-1	0.00332958	0.00222597	0.0580059	0.635931	0.0387185	0.00553278	0.241531
AAATTACCTATCGATG-1	0.0062692	0.000113989	0.0448075	0.75032	0.0309453	0.00395125	0.132462
AAATTCCAGGTCCAAA-1	0.00288457	0.000644009	0.0752159	0.729788	0.0239795	0.00243454	0.153059
AAATTGATAGTCCTTT-1	0.000232631	0.0132104	0.0693037	0.485547	0.0905141	0.000232631	0.272189
AAATTTACCGAAATCC-1	0.000992028	0.000958799	0.042264	0.539705	0.0377288	0.00169444	0.357593
AAATTTGCGGGTGTGG-1	0.000162841	0.0117868	0.0589007	0.602482	0.065245	0.000162841	0.141736
AACAACTGGTAGTTGC-1	0.000162841	0.0108062	0.0353752	0.735481	0.0231369	0.00408846	0.0739248
AACAATACATTGTCGA-1	0.000113989	0.0078019	0.0553889	0.735586	0.0409943	0.000113989	0.0943767
AACAATTACTCTACGC-1	0.000162841	0.0150073	0.0666478	0.628231	0.0311683	0.0104475	0.16468
AACACGACTGTACTGA-1	0.000162841	0.00148918	0.0523946	0.549	0.0408591	0.000162841	0.231291
AACACGAGACGCGGCC-1	0.00348861	0.00176663	0.040379	0.84142	0.0136455	0.000113989	0.0643395
AACACGCGGCCGCGAA-1	0.000113989	0.0017625	0.08305	0.747498	0.0141752	0.000113989	0.108434
AACAGCTGTGTGGCAA-1	0.0172248	0.0527869	0.0657607	0.300526	0.0977871	0.0462952	0.284268
AACAGGAAATCGAATA-1	0.000113989	0.00105276	0.0489789	0.751825	0.0270891	0.000113989	0.143402
AACAGGATGGGCCGCG-1	0.000162841	0.0090398	0.0482022	0.713494	0.0144492	0.00158393	0.180748
AACATATCAACTGGTG-1	0.0234386	0.000162841	0.125633	0.573261	0.0387267	0.00307858	0.208538
AACCAAGACTTCTCTG-1	0.000232631	0.012653	0.128972	0.564204	0.0162436	0.00363808	0.116614
AACCAGTATCACTCTT-1	0.000113989	0.000113989	0.0423482	0.589649	0.0210076	0.000113989	0.297043
AACCATGGGATCGCTA-1	0.0650006	0.0117087	0.125127	0.487438	0.0616758	0.000232631	0.173697
AACCCAGAGACGGAGA-1	0.000162841	0.0137366	0.0728054	0.627334	0.036854	0.000162841	0.172534
AACCCTACTGTCAATA-1	0.000162841	0.000162841	0.0237278	0.891534	0.00388473	0.000162841	0.0420477
AACCCTGGTGGAACCA-1	0.00304317	0.00183327	0.043311	0.708164	0.0257318	0.000391374	0.182911
AACCGAGCTTGGTCAT-1	0.000113989	0.000389777	0.100023	0.743442	0.0134533	0.00204232	0.12307
AACCGCTAAGGGATGC-1	0.000113989	0.000113989	0.0170501	0.931383	0.00590898	0.000113989	0.0462994
AACCGTTGTGTTTGCT-1	0.000113989	0.00174051	0.0704954	0.692427	0.0512304	0.000113989	0.203624
AACCTAAAGCCGTCCG-1	0.0119891	0.00217577	0.055906	0.749071	0.0271973	0.000210558	0.0785215
AACCTGTCACGGAATT-1	0.000113989	0.000776653	0.0755377	0.753714	0.0217626	0.000113989	0.151154
AACCTTTAAATACGGT-1	0.000113989	0.000882409	0.030155	0.830613	0.0450398	0.000113989	0.112928
AACCTTTACGACGTCT-1	0.00569105	0.00304463	0.0469315	0.670793	0.0284211	0.00220162	0.225609
AACGATAGAAGGGCCG-1	0.000162841	0.0100779	0.045474	0.742731	0.0215794	0.0015546	0.129396
AACGATATGTCAACTG-1	0.141056	0.00441734	0.0525006	0.472505	0.0407344	0.0209228	0.199737
AACGCATGATCTGGGT-1	0.000113989	0.000113989	0.0450882	0.795792	0.00786604	0.000113989	0.0877339
AACGCGAACGGCAACA-1	0.000113989	0.00113983	0.0292464	0.857572	0.0108841	0.000113989	0.0684664
AACGCGGTCTCCAGCC-1	0.000162841	0.0174807	0.0653772	0.636304	0.0300829	0.000797779	0.126354
AACGGACGTACGTATA-1	0.000162841	0.00171474	0.0422089	0.621365	0.039035	0.0141703	0.231816
AACGGCCATCTCCGGT-1	0.000162841	0.0125413	0.0676164	0.61311	0.0642984	0.00615367	0.152103
AACGTACTGTGGGTAC-1	0.000232631	0.033451	0.0877814	0.421959	0.0587277	0.000232631	0.295634
AACGTAGTCTACCCAT-1	0.0156122	0.00661167	0.0829676	0.558252	0.126135	0.00332518	0.204013
AACGTCAGACTAGTGG-1	0.00121571	0.0105553	0.106627	0.506391	0.0525692	0.00247931	0.296727
AACGTGATGAAGGACA-1	0.000113989	0.000113989	0.034758	0.741784	0.0196412	0.000798369	0.193929
AACGTGCGAAAGTCTC-1	0.000162841	0.00111896	0.0544322	0.791642	0.0219237	0.00269973	0.10748
AACGTTATCAGCACCT-1	0.000162841	0.00751274	0.0444569	0.779732	0.0180016	0.00515962	0.122385
AACTAGGCTTGGGTGT-1	0.000113989	0.00252405	0.0357595	0.852994	0.0190765	0.00280658	0.0720237
AACTCAAGTTAATTGC-1	0.000162841	0.0182767	0.064928	0.660694	0.0394462	0.00545841	0.166797
AACTCCTAATCCCATG-1	0.0104089	0.00109299	0.062534	0.49935	0.0257964	0.000232631	0.279267
AACTCGATGGCGCAGT-1	0.000113989	0.00838268	0.058912	0.688108	0.0298921	0.000113989	0.179336
AACTCTCAATAGAGCG-1	0.0185378	0.000113989	0.0465579	0.797299	0.0209098	0.000113989	0.0750784
AACTCTCAGTGTGCTC-1	0.0263114	0.0252177	0.0947814	0.454156	0.0737909	0.00936249	0.255234
AACTGATATTAGGCCT-1	0.0161376	0.00239256	0.0577805	0.58759	0.0397056	0.000162841	0.254442
AACTGGGTCCCGACGT-1	0.00346282	0.00338788	0.0454708	0.671705	0.0403358	0.000113989	0.201695
AACTGGGTTCGAGCCG-1	0.000113989	0.00022816	0.0464198	0.666871	0.0249953	0.000113989	0.226174
AACTTCTGCGTCTATC-1	0.000113989	0.00133547	0.0300755	0.826941	0.0169766	0.000113989	0.0740864
AACTTGCCCGTATGCA-1	0.000113989	0.0105743	0.0691599	0.712088	0.0379175	0.00721005	0.115691
AACTTGCGTTCTCGCG-1	0.00389389	0.00494236	0.237704	0.384652	0.0330717	0.0361695	0.240748
AACTTTACGGGAGCTT-1	0.000616127	0.0276502	0.0802673	0.560045	0.0811588	0.000162841	0.134641
AACTTTAGCTGCTGAG-1	0.00410631	0.000975172	0.0433487	0.792625	0.042035	0.000113989	0.0770715
AAGAAGGATCAGTTAG-1	0.000113989	0.00315284	0.0608826	0.694884	0.0526706	0.000113989	0.105763
AAGACCCAACTGAACA-1	0.000332329	0.0536322	0.0685347	0.38048	0.0632136	0.00885057	0.214384
AAGACTAACCCGTTGT-1	0.00522277	0.000113989	0.0421384	0.797211	0.0327359	0.000113989	0.111969
AAGACTCACGCCCACT-1	0.000162841	0.000979077	0.0381628	0.667011	0.0265779	0.000162841	0.188466
AAGACTGCAAGCTACT-1	0.00341113	0.00777171	0.0487775	0.729929	0.0312279	0.00427863	0.144885
AAGAGATGAATCGGTA-1	0.000162841	0.0125536	0.0605448	0.607855	0.0282764	0.000162841	0.222444
AAGAGCTCTTTATCGG-1	0.000113989	0.000790593	0.0753028	0.762924	0.0301469	0.00464978	0.117891
AAGAGGATGTACGCGA-1	0.000162841	0.0107032	0.0430153	0.569033	0.0261963	0.000162841	0.300637
AAGAGGCATGGATCGC-1	0.00425071	0.00470037	0.0542614	0.716963	0.0352467	0.00975931	0.16659
AAGATGGCACCGGACC-1	0.000162841	0.0170613	0.14818	0.553896	0.0402211	0.00852049	0.187906
AAGATTGGCGGAACGT-1	0.000113989	0.000113989	0.0576574	0.720101	0.0207251	0.000113989	0.202862
AAGCATACTCTCCTGA-1	0.000113989	0.000244131	0.0549349	0.694419	0.0253633	0.000299699	0.184005
AAGCGGCGTCATGGGT-1	0.000113989	0.000991215	0.0653861	0.488839	0.0378378	0.000113989	0.43613
AAGCGTCCCTCATCGA-1	0.000162841	0.0161576	0.0784607	0.569328	0.0563812	0.000162841	0.189671
AAGCTAGATCGAGTAA-1	0.000232631	0.0302896	0.137073	0.513479	0.0272155	0.00716308	0.178907
AAGCTCGTGCCAAGTC-1	0.00558565	0.0195895	0.042965	0.675072	0.0355285	0.00342486	0.176408
AAGGAGAACTTATAAG-1	0.0213178	0.0164787	0.069669	0.588859	0.0579684	0.000162841	0.226817
AAGGAGCGGTTGGTGC-1	0.000162841	0.0197334	0.0593685	0.588484	0.0364406	0.000162841	0.224207
AAGGATCGATCGCTTG-1	0.0001659	0.000314813	0.0340329	0.824467	0.024623	0.000113989	0.12713
AAGGATGAGGGACCTC-1	0.000113989	0.000113989	0.0847328	0.686719	0.0156226	0.000113989	0.141373
AAGGCAGGCTGTCTCC-1	0.000113989	0.00109571	0.0414518	0.746793	0.00772742	0.0046179	0.228388
AAGGCGCGTAAAGCTT-1	0.00116833	0.0294997	0.0474226	0.390163	0.0749892	0.00305948	0.379417
AAGGCTGTGCTCATCG-1	0.00751635	0.0117647	0.0261059	0.755123	0.0351273	0.00331318	0.0878233
AAGGGACAGATTCTGT-1	0.0182892	0.00651759	0.141014	0.599422	0.0210352	0.000162841	0.18792
AAGGGACTATGCATTC-1	0.000162841	0.0176274	0.0503162	0.655455	0.0182597	0.0019989	0.141511
AAGGTATCCTAATATA-1	0.0125086	0.0107798	0.0627194	0.535784	0.0414349	0.00266108	0.274319
AAGGTGATAAACCAGC-1	0.000113989	0.000113989	0.0498223	0.822637	0.0176861	0.00376863	0.104213
AAGTAAGCTTCCAAAC-1	0.0176544	0.00367254	0.0661689	0.71843	0.0620308	0.00260477	0.17679
AAGTAGAAGACCGGGT-1	0.000113989	0.00449368	0.0369152	0.839131	0.0191421	0.00307167	0.0864952
AAGTAGTGACGCGAGG-1	0.000162841	0.0148664	0.0636409	0.683894	0.0255476	0.00164702	0.14854
AAGTCAATTGTCGTCA-1	0.0020614	0.000113989	0.0213743	0.785403	0.00571018	0.000113989	0.0921086
AAGTGACGACCGAATT-1	0.000113989	0.00448157	0.042407	0.735057	0.026861	0.000113989	0.171965
AAGTGAGTCGGGTTTA-1	0.00353462	0.0133932	0.0674502	0.470002	0.0597493	0.00212867	0.230164
AAGTGCAAAGGTAGAC-1	0.0065811	0.0235392	0.0588673	0.631236	0.058749	0.000162841	0.190693
AAGTGCCTTGACTGTA-1	0.000162841	0.000162841	0.0298862	0.776972	0.00601396	0.000162841	0.0697907
AAGTGCGTTAGAATCT-1	0.000162841	0.0173704	0.115887	0.440644	0.0264879	0.000162841	0.351881
AAGTTCAGTCTGCGTA-1	0.000113989	0.000113989	0.0462527	0.847415	0.00573021	0.000514706	0.0630495
AAGTTCGGCCAACAGG-1	0.000162841	0.00532826	0.0684465	0.587882	0.0851268	0.00273623	0.161089
AAGTTTACTAATGGCA-1	0.00461501	0.00292419	0.0521236	0.75067	0.0345448	0.00163324	0.141707
AATAACAACGCTCGGC-1	0.000162841	0.0129084	0.0510595	0.561333	0.0288826	0.00213149	0.268576
AATAACACTAGAACAA-1	0.000232631	0.0265193	0.0905333	0.504155	0.071913	0.000232631	0.202676
AATAAGTCCTCGAGAC-1	0.000657243	0.000600515	0.0484455	0.791317	0.0112108	0.00606009	0.113576
AATACAATGTTTCAGG-1	0.000162841	0.0121678	0.0806571	0.601651	0.00939997	0.00450759	0.257828
AATAGAACAGAGTGGC-1	0.00399117	0.0151933	0.0479063	0.666219	0.0909119	0.00230197	0.145394
AATAGAATCTGTTTCA-1	0.000162841	0.000162841	0.0301633	0.80218	0.00706094	0.000162841	0.0680861
AATAGCTACCGCGTGC-1	0.000113989	0.000113989	0.0575884	0.862228	0.00940162	0.000113989	0.0641395
AATAGTCCGTCCCGAC-1	0.0045265	0.0386166	0.0786894	0.516569	0.066471	0.0103183	0.210594
AATAGTCGCGAGTCGG-1	0.000113989	0.0053102	0.0355019	0.791599	0.0181825	0.000248116	0.133122
AATATCAAGGTCGGAT-1	0.000113989	0.000113989	0.0287475	0.843168	0.00610362	0.00119728	0.0342002
AATATCGAGGGTTCTC-1	0.00281601	0.00406782	0.0542565	0.597903	0.0522791	0.0114086	0.253321
AATATTGGAGTATTGA-1	0.000232631	0.0300274	0.106056	0.318298	0.0494131	0.00928739	0.358396
AATCAGACTGCAGGAC-1	7.97923e-05	0.000134046	0.043676	0.840786	0.0143871	7.97923e-05	0.0969458
AATCCAAGGGCCTGAG-1	0.00804003	0.00371425	0.0600181	0.562848	0.0299805	0.000162841	0.313791
AATCCATGCAAGGGTG-1	0.000113989	0.000617985	0.0352499	0.798194	0.0285138	0.0151357	0.112575
AATCGCCTCAGCGCCA-1	0.000113989	0.00460666	0.0549786	0.695023	0.0305122	0.00275521	0.200259
AATCGCGCAGAGGACT-1	0.000813413	0.0128539	0.0555521	0.591903	0.0334616	0.000162841	0.282196
AATCGGGACACTACGA-1	0.0297923	0.00302859	0.0774436	0.616186	0.0558166	0.000162841	0.207625
AATCTAGGTTTACTTG-1	0.000232631	0.0166363	0.0988065	0.471436	0.072413	0.000232631	0.249935
AATCTATGCCGGAGCC-1	0.021734	0.00378787	0.119595	0.63651	0.0387598	0.00579969	0.194928
AATCTCTACTGTGGTT-1	0.105833	0.081598	0.15189	0.436534	0.048129	0.0041998	0.150598
AATCTGCGTTGGGACG-1	0.0476359	0.00231314	0.0700235	0.601367	0.078868	0.00247051	0.218719
AATCTGGCTTTCTAGT-1	0.000162841	0.00673534	0.0620846	0.606413	0.0664392	0.0029443	0.227849
AATCTGGGTAGACCCT-1	0.000162841	0.00100848	0.0609044	0.60282	0.0209564	0.00122194	0.293771
AATGACAGCAATGTCT-1	0.000162841	0.00837808	0.0793176	0.545999	0.0238233	0.00272106	0.273126
AATGACGTAGGATGTC-1	0.0039946	0.00224198	0.0957245	0.746246	0.0111117	0.00260731	0.161447
AATGACTGTCAGCCGG-1	0.0153778	0.00686673	0.0603686	0.622258	0.0738645	0.00248501	0.226553
AATGAGTTCGCATATG-1	0.00764689	0.00422669	0.0807048	0.589581	0.0871918	0.000162841	0.143533
AATGATGATACGCTAT-1	0.000113989	0.000113989	0.0585319	0.757732	0.00660155	0.000568688	0.111333
AATGATGCGACTCCTG-1	0.0134128	0.000113989	0.0389138	0.752652	0.0178077	0.0046523	0.105352
AATGCAACCGGGTACC-1	0.00648178	0.00905619	0.0546295	0.730381	0.0356338	0.0133242	0.10375
AATGCACCAAGCAATG-1	0.000113989	0.000113989	0.0428376	0.784852	0.0254649	0.000113989	0.113463
AATGGTCCACCGTTCA-1	0.000332329	0.0230235	0.0933752	0.415693	0.0703014	0.0164326	0.223926
AATGGTTCTCACAAGC-1	0.000162841	0.0207382	0.0648329	0.651327	0.0561014	0.00527673	0.105023
AATGTGCCCGAGGTGT-1	0.000232631	0.0316453	0.03386	0.483563	0.042135	0.000232631	0.172874
AATGTGCTAATCTGAG-1	0.000678223	0.0277877	0.0430488	0.150172	0.0573626	0.0138176	0.233826
AATTAAAGGTCGGCGT-1	0.000162841	0.00790438	0.0537012	0.674036	0.0359125	0.000961581	0.153957
AATTAGCGCTGCAGCG-1	0.000232631	0.0185192	0.0392465	0.506053	0.0320174	0.0102952	0.125438
AATTCATAAGGGATCT-1	0.00813986	0.001541	0.195788	0.424353	0.0225341	0.0132771	0.321194
AATTCTAGAGTTAGGC-1	0.000113989	0.00392294	0.0494805	0.765	0.0234213	0.00349975	0.114527
AATTGAACGCTCTGGT-1	0.000162841	0.0158115	0.0505248	0.571815	0.0253569	0.000162841	0.304425
AATTTGGGACATAGTA-1	0.000836551	0.011678	0.0757919	0.587811	0.0157606	0.000162841	0.255522
AATTTGGTTCCAAAGA-1	0.00588646	0.00235765	0.0722326	0.584557	0.0319887	0.000162841	0.286401
ACAAACCGACAAGGCG-1	0.0366066	0.000113989	0.0395992	0.715209	0.0336671	0.000113989	0.117261
ACAAATCGCACCGAAT-1	0.000113989	0.000113989	0.03595	0.868314	0.0046725	0.000113989	0.0430726
ACAAATGGTAGTGTTT-1	0.000113989	0.000113989	0.0378197	0.766807	0.015424	0.000113989	0.13288
ACAAATTCAGATCTGA-1	0.000989992	0.00210418	0.0924329	0.632803	0.0296446	0.0050848	0.220499
ACAACAGCATGAGCTA-1	0.0289866	0.0060686	0.0387237	0.805246	0.0177173	0.000162841	0.0971783
ACAACGGTCCCTGCGA-1	0.000332329	0.0307094	0.0548313	0.430322	0.0366106	0.00199809	0.265191
ACAAGCAGTGCCTAGC-1	0.000162841	0.0115181	0.0765592	0.596828	0.0508111	0.00202722	0.206073
ACAAGGAAATCCGCCC-1	0.000113989	0.000113989	0.0231735	0.845553	0.00671543	0.000113989	0.0600155
ACAAGGACAAGAGGTT-1	0.000162841	0.0168654	0.0469936	0.643851	0.0291467	0.000162841	0.19099
ACAAGGGCAGGCTCTG-1	0.0255786	0.00430671	0.0355096	0.70846	0.0372415	0.000162841	0.147691
ACAATAGTCGTACGTT-1	0.000162841	0.026656	0.0572502	0.377849	0.0422193	0.000162841	0.427588
ACAATCCATTTAAACC-1	0.0104431	0.0121483	0.0587171	0.42801	0.0484629	0.000312265	0.384952
ACAATCGATCTTTATA-1	0.000113989	0.00232975	0.0468661	0.710782	0.0150621	0.00199131	0.213834
ACAATGAATACGGAGA-1	0.000332329	0.0376732	0.0820177	0.344535	0.0646766	0.00524216	0.288176
ACAATTTAGGAGGCTC-1	0.0322657	0.0492884	0.0551143	0.402248	0.142229	0.00875006	0.125558
ACAATTTGAGCAGTGG-1	0.0210876	0.00207162	0.0525961	0.704617	0.0254003	0.000113989	0.169756
ACAATTTGGCCATATT-1	0.00344818	0.00155883	0.0464432	0.691503	0.0372953	0.000113989	0.27203
ACACAAAGACGGGTGG-1	0.0364352	0.0077867	0.0594954	0.639451	0.0691927	0.000162841	0.164841
ACACACCAGGACCAGT-1	0.000113989	0.000113989	0.0639515	0.706086	0.0206661	0.000113989	0.240463
ACACACTTTCTACACG-1	0.0032432	0.00298478	0.0533602	0.653148	0.0243773	0.000394096	0.238992
ACACCACATAATTAGC-1	0.00937465	0.000113989	0.0648143	0.821814	0.0117426	0.00123632	0.070551
ACACCCAGCATGCAGC-1	0.0620262	0.0251262	0.0379511	0.453488	0.0596172	0.0101128	0.20165
ACACCCGAGAAATCCG-1	0.000113989	0.00346969	0.0381726	0.854252	0.018272	0.00268057	0.0431518
ACACCGAGCGCTCTTT-1	0.000113989	0.00307802	0.0619111	0.71682	0.0262959	0.00804542	0.159382
ACACCTTAAGTAGGGC-1	0.000162841	0.0069775	0.0771594	0.680152	0.0229921	0.00526616	0.178762
ACACCTTACTACTTGC-1	0.00357504	0.000382489	0.0676915	0.777126	0.0219446	0.000113989	0.149776
ACACGAGACTCCTTCT-1	0.0177497	0.0117156	0.0993897	0.574555	0.0420622	0.000781654	0.182481
ACACGGCACTATGCAT-1	0.00212026	0.00198057	0.0529582	0.647024	0.0272342	0.00116036	0.2353
ACACGGGAACTTAGGG-1	0.0164811	0.00897082	0.0355491	0.707309	0.0238781	0.0136955	0.123037
ACACTCCAATGTCACT-1	0.000113989	0.00129941	0.0336346	0.856664	0.0180158	0.000113989	0.0414071
ACACTGATCAAGGTGT-1	0.00512612	0.0204928	0.0863981	0.617645	0.0722949	0.00960751	0.138693
ACAGAACTGAGAACAA-1	0.00723608	0.00206717	0.0495234	0.784259	0.0168861	0.000447692	0.143081
ACAGATTAGGTTAGTG-1	0.00958027	0.00402459	0.0838073	0.640413	0.0438955	0.00510108	0.150673
ACAGCATAGAGCCAGT-1	0.005909	0.00163204	0.0436764	0.785558	0.0167308	0.00212775	0.128634
ACAGCGCACCCGCAGC-1	0.000113989	0.000113989	0.0457937	0.739084	0.0265243	0.00288171	0.142507
ACAGGTGGAGGTGAGG-1	0.0225212	0.0198905	0.103209	0.448394	0.0611027	0.0163003	0.224303
ACAGTAATACAACTTG-1	0.000332329	0.0532849	0.0464946	0.398015	0.0372573	0.0027925	0.236017
ACATAATAAGGCGGTG-1	0.000113989	0.00445489	0.0592459	0.707042	0.0218369	0.000113989	0.160441
ACATCAGCTGGGACGC-1	0.00753667	0.0166535	0.0670296	0.499691	0.0444146	0.000297296	0.295532
ACATCCCGGCCATACG-1	0.00839556	0.0259903	0.0583392	0.530441	0.0706421	0.0175656	0.223976
ACATCCTGGTAACTGT-1	7.97923e-05	7.97923e-05	0.038319	0.880934	0.0135263	7.97923e-05	0.0991264
ACATCGATCGTTTACC-1	0.000162841	0.0111474	0.0637011	0.609905	0.0273037	0.00662357	0.245458
ACATCGGTCAGCCGCG-1	0.000162841	0.0198639	0.0573595	0.5301	0.0358098	0.000162841	0.248888
ACATCGTATGCAATGG-1	0.000162841	0.0133024	0.036012	0.676449	0.0140957	0.00171064	0.164168
ACATCGTTAACCTAGT-1	0.000113989	0.00144335	0.0436247	0.741866	0.0214534	0.000113989	0.14518
ACATCTCAACGCGTAA-1	0.00581932	0.000113989	0.0397323	0.744538	0.0207705	0.000345551	0.133275
ACATGGCGCCAAAGTA-1	0.00289943	0.000113989	0.0573383	0.772776	0.00785385	0.000113989	0.0961989
ACATTAGTTTATATCC-1	0.000162841	0.0181668	0.0450057	0.562064	0.0659995	0.000162841	0.181013
ACCAAACTAGAAATCC-1	0.00157443	0.00209039	0.0448306	0.690332	0.0342905	0.00296832	0.198657
ACCAACACCACACACT-1	0.000113989	0.000742019	0.0762345	0.79239	0.0243221	0.00860312	0.0729228
ACCAACGCTTATTTAT-1	0.00222457	0.0285525	0.042656	0.502472	0.0934929	0.000232631	0.198219
ACCAAGAACGCGTGTC-1	0.00931413	0.00262831	0.0484289	0.649293	0.0410455	0.000162841	0.17938
ACCACAACTCAGAACA-1	0.00725596	0.0200737	0.0686729	0.591526	0.0288173	0.00620467	0.203051
ACCACAAGTTTCTATC-1	0.0165726	0.0115532	0.0417036	0.72189	0.0438297	0.000162841	0.122539
ACCACCAATGTAACAA-1	0.000113989	0.000113989	0.0414288	0.807392	0.0158105	0.000113989	0.0936498
ACCACGTGCAGCTATA-1	0.000113989	0.000113989	0.0349281	0.779219	0.0248154	0.00345209	0.15504
ACCAGACCATAACAAC-1	0.000162841	0.0217943	0.0735036	0.251758	0.0364275	0.000162841	0.535134
ACCAGCCCGGTCTTTG-1	0.00524151	0.00160457	0.042976	0.710426	0.0378831	0.000113989	0.16035
ACCAGGAGTGTGATCT-1	0.0145663	0.0059306	0.0653296	0.692298	0.0378848	0.00406801	0.130609
ACCAGTGCCCGGTCAA-1	0.00410359	0.00343071	0.0442874	0.604043	0.0356215	0.00172435	0.275854
ACCAGTGCGGGAGACG-1	0.000113989	0.000901292	0.0469663	0.740299	0.0231938	0.000113989	0.150278
ACCATATCCGCAATAA-1	0.000162841	0.0184743	0.0665656	0.671134	0.0388883	0.00256811	0.14756
ACCATCCGCCAACTAG-1	0.000162841	0.00581319	0.056472	0.786057	0.0100476	0.00278104	0.0678276
ACCATCGTATATGGTA-1	0.000162841	0.0128629	0.0545119	0.619794	0.0419034	0.00222774	0.185514
ACCATTAAGGGTGTCA-1	0.000113989	0.00127526	0.0410159	0.750292	0.0242814	0.000113989	0.162768
ACCCAACGCCCGTGGC-1	0.00286732	0.000162841	0.0510694	0.57927	0.0480583	0.00614839	0.273611
ACCCACCTACATGCTC-1	0.000162841	0.0194031	0.0618086	0.617833	0.0244577	0.00284564	0.168962
ACCCATCTTGAGGGTA-1	0.00296689	0.0106262	0.0538923	0.674941	0.0229042	0.00170885	0.16072
ACCCGAGCGAAATTAC-1	0.000232631	0.0201185	0.0573943	0.452643	0.0338923	0.0185855	0.333072
ACCCGGATGACGCATC-1	0.000162841	0.000162841	0.0291403	0.863963	0.00424124	0.00277999	0.0652848
ACCCGGTTACACTTCC-1	0.000162841	0.0118076	0.0531125	0.667952	0.0386724	0.000162841	0.158847
ACCCGTGTCATCAGTA-1	0.000232631	0.0392728	0.0381238	0.519187	0.0748621	0.00587096	0.166827
ACCCTATAGGACTGAG-1	0.0258729	0.00366358	0.0603572	0.570183	0.121361	0.000463374	0.14555
ACCCTATGCCATATCG-1	0.00697254	0.0164253	0.0495614	0.532046	0.106688	0.00800471	0.184557
ACCCTCCCTTGCTATT-1	0.000113989	0.000113989	0.0214592	0.868387	0.00446734	0.000113989	0.0379721
ACCCTTCATCTGCGAA-1	0.000113989	0.00291852	0.0521271	0.683393	0.0197725	0.00138061	0.225639
ACCCTTTAGTTCTCCA-1	0.00506655	0.0145621	0.0587542	0.611383	0.0386886	0.000541483	0.182882
ACCGAAAGGGCCCTGC-1	0.00211599	0.0172316	0.060703	0.643778	0.0428852	0.00150406	0.129042
ACCGACTGAGTCCCAC-1	0.00567478	0.00287111	0.0464539	0.763355	0.0315594	0.00048157	0.113078
ACCGATGGTAGCATCG-1	0.0077389	0.000162841	0.0370044	0.793148	0.0147022	0.000162841	0.0729081
ACCGCGGTGGAAGTCG-1	0.000113989	0.000113989	0.0484811	0.766631	0.0165161	0.00534621	0.190343
ACCGGGCCTTTGTTGA-1	0.000113989	0.000113989	0.0177178	0.899669	0.00143406	0.000113989	0.0338863
ACCGGTCTGAGTACGG-1	0.00320064	0.00033645	0.0416029	0.698978	0.0168981	0.000113989	0.181727
ACCGTGACCACGTGGG-1	0.000162841	0.0224732	0.0680091	0.589153	0.077208	0.000240004	0.142737
ACCGTTCCCGCTCTGA-1	0.000113989	0.00358837	0.0485041	0.691736	0.0212318	0.000855634	0.2175
ACCTAAGTACCTTTCA-1	0.000332329	0.0251801	0.163976	0.382425	0.0343385	0.00219019	0.256225
ACCTAATCGACTTCCT-1	0.000113989	0.0146094	0.0673977	0.690187	0.0257412	0.000113989	0.129049
ACCTACAGTATGTGGT-1	0.000113989	0.00186143	0.0623426	0.707339	0.0132817	0.000113989	0.290404
ACCTCCGTTATTCACC-1	0.00116893	0.000113989	0.0791027	0.723755	0.0184102	0.000113989	0.17926
ACCTGCGTGTCATGTT-1	0.000113989	0.00494222	0.051712	0.695148	0.0266497	0.00144738	0.205949
ACCTTTCCTTTAGAAG-1	0.00402111	0.00145497	0.0442361	0.722301	0.0248577	0.000113989	0.206386
ACGAAATGGGCGGCAC-1	0.000162841	0.0151208	0.0396736	0.595365	0.0398086	0.000162841	0.178691
ACGACTGGTCATACTC-1	0.00161793	0.0366837	0.0611322	0.417886	0.0727318	0.00474035	0.239529
ACGAGAACCCATCACG-1	0.000113989	0.00212934	0.0672257	0.816301	0.0111193	0.000113989	0.0882694
ACGAGATATTTGCTTA-1	0.000113989	0.00175277	0.0548582	0.760111	0.0236061	0.000113989	0.141617
ACGAGGATACCACTCT-1	0.000113989	0.00239165	0.032006	0.865855	0.011175	0.000113989	0.0598575
ACGAGTACGGATGCCC-1	0.00200368	0.000985298	0.0397123	0.799945	0.018032	0.00398848	0.106949
ACGATACATAGAACTA-1	0.029239	0.00125815	0.0958027	0.574083	0.0460114	0.010512	0.185395
ACGATACCTATCCTGA-1	0.000332329	0.0282703	0.0574561	0.421203	0.0321188	0.0207416	0.18358
ACGATCATACATAGAG-1	0.0182	0.00400169	0.0745898	0.711079	0.0253404	0.00151998	0.133997
ACGATCATCTTGTAAA-1	0.000113989	0.000113989	0.0344237	0.810217	0.0194909	0.000113989	0.068938
ACGATGCATATGTTAT-1	0.0328973	0.0390634	0.085624	0.346758	0.0373949	0.00781723	0.27374
ACGATGGATCCGATGC-1	0.00493202	0.000800824	0.0478352	0.714236	0.0335417	0.00535123	0.177444
ACGCAAACTAATAGAT-1	0.00301831	0.0330815	0.0489921	0.496845	0.0891917	0.032561	0.225487
ACGCAATCACTACAGC-1	0.00503401	0.00218998	0.0352956	0.650861	0.0391758	0.000162841	0.209102
ACGCATTCGTGAGTAC-1	0.000162841	0.00623995	0.0451565	0.734528	0.0436449	0.00423234	0.114818
ACGCCAGATGATTTCT-1	0.000113989	0.00237199	0.0572325	0.779412	0.0142341	0.00596808	0.125691
ACGCCCAGCTGTCGAT-1	0.000929793	0.00268982	0.0476494	0.741565	0.0338959	0.00157231	0.154877
ACGCCGCTAGACGACC-1	0.00456442	0.000113989	0.0394584	0.841721	0.0308803	0.00182073	0.0719296
ACGCGAAGTCAGACGA-1	0.000162841	0.0107752	0.057939	0.688014	0.0439367	0.00794156	0.136068
ACGCGCTACACAGGGT-1	0.000232631	0.014605	0.0670086	0.548675	0.0242897	0.00291678	0.223293
ACGCGGGCCAAGGACA-1	0.00296583	0.00477437	0.0384915	0.811576	0.0228549	0.00397464	0.0962849
ACGCGTTTCTTAAGAG-1	0.028985	0.0334224	0.0528541	0.377694	0.0890493	0.00803504	0.181095
ACGCTAGTGATACACT-1	0.000113989	0.000240458	0.0405739	0.803356	0.0122706	0.00444113	0.0785491
ACGCTGTGAGGCGTAG-1	0.0251021	0.0269993	0.0584156	0.382985	0.0621588	0.0122413	0.165478
ACGCTTAGTGTCTCTC-1	0.0180634	0.000113989	0.0558347	0.718151	0.0261852	0.000113989	0.130383
ACGGAATTTAGCAAAT-1	0.00428326	0.00927147	0.0972171	0.555331	0.0619412	0.00466005	0.11791
ACGGAGCGCAAATTAC-1	0.000113989	0.00137669	0.0535331	0.784361	0.0138566	0.000113989	0.0999098
ACGGCACTTGCTTGGG-1	0.00357024	0.0153763	0.0678035	0.61625	0.0567322	0.00709235	0.174689
ACGGCCAACATGGACT-1	0.0133282	0.0208347	0.0567396	0.600436	0.0850124	0.00582474	0.180519
ACGGCGACGATGGGAA-1	0.000113989	0.000113989	0.0202644	0.889863	0.00346211	0.000113989	0.0258666
ACGGCGGGTTGCCCTG-1	0.0637068	0.00643575	0.0677401	0.521384	0.144417	0.000162841	0.153852
ACGGGAGTGTCGGCCC-1	0.000162841	0.00669401	0.0531348	0.750402	0.0154525	0.00286538	0.111658
ACGGGTCATGTGACTT-1	0.00826215	0.0042323	0.0541109	0.751673	0.0164542	0.00710832	0.150657
ACGTACAGATTTCTCT-1	0.000162841	0.004762	0.177622	0.578995	0.0235546	0.00737743	0.209443
ACGTAGATTGCTGATG-1	0.000162841	0.00308396	0.0597134	0.770697	0.0193858	0.00466272	0.116728
ACGTATTACTCCGATC-1	0.000162841	0.000162841	0.0226001	0.875092	0.0065114	0.00240692	0.056732
ACGTCCTAAACGAGAT-1	0.00351505	0.00128729	0.0532742	0.696506	0.0322368	0.000113989	0.220678
ACGTGCGCCTCGTGCA-1	0.00655005	0.00270989	0.0524911	0.657859	0.0211448	0.000162841	0.253045
ACGTGGTCGAATGTGC-1	0.000113989	0.000113989	0.0460338	0.782723	0.0257176	0.000113989	0.102063
ACGTTAATGTCGAAGA-1	0.000162841	0.0101595	0.0455642	0.709896	0.0303567	0.0016372	0.174207
ACGTTAGATTTGCCCG-1	0.000332329	0.0300169	0.0731143	0.443118	0.0534969	0.0147953	0.201299
ACGTTATTGGTCACTC-1	0.000113989	0.0126843	0.0403761	0.74872	0.0201057	0.000113989	0.126712
ACGTTCCGCGCTCCGT-1	0.0120972	0.00377603	0.0519523	0.654532	0.0298807	0.000162841	0.243537
ACGTTCGCAATCAATT-1	7.97923e-05	0.000110066	0.0384651	0.817232	0.0183274	7.97923e-05	0.151016
ACGTTCGTTCAGGAAA-1	0.0173652	0.0487917	0.0525181	0.364736	0.0812646	0.000474756	0.227649
ACGTTTAGTTGTGATC-1	0.000113989	0.00163851	0.0607777	0.703757	0.0199525	0.00787798	0.184665
ACTAATACGTCAGGCG-1	0.0261039	0.00101257	0.0993391	0.458285	0.0574009	0.00116453	0.373144
ACTACCAGCTCTCTGG-1	0.0297063	0.00698329	0.0786425	0.664986	0.0291731	0.000162841	0.142807
ACTACGCGTTAGAATT-1	0.000332329	0.0446367	0.039627	0.418909	0.0947312	0.00619719	0.234818
ACTATATGCTGTGTTC-1	0.0878877	0.0168078	0.050883	0.39892	0.0626626	0.000232631	0.332585
ACTATCCAGGGCATGG-1	0.0202735	0.000113989	0.0711209	0.682841	0.0291859	0.000113989	0.232903
ACTATTCGTCCGTGGT-1	0.00521824	0.000383551	0.0624212	0.779846	0.0158709	0.00472717	0.140929
ACTATTTCCGGGCCCA-1	0.000232631	0.0140029	0.0640013	0.518903	0.0813626	0.00704314	0.226029
ACTCAACGAATGTATT-1	0.000113989	0.0076468	0.0392465	0.780381	0.0164087	0.000113989	0.0908469
ACTCAATAAAGGCACG-1	0.000113989	0.000353424	0.0626769	0.756885	0.01483	0.000113989	0.116458
ACTCAGACCTGCTTCT-1	0.00221858	0.00358099	0.0462122	0.857148	0.0152759	0.000418332	0.0647209
ACTCCAATATCATCAT-1	0.000162841	0.0150135	0.0862375	0.544365	0.0422031	0.00727689	0.26153
ACTCCCATTCCTAAAG-1	0.000848805	0.00513787	0.0652344	0.604484	0.0236667	0.00258933	0.23808
ACTCCCGAATTCGTTT-1	0.000162841	0.000162841	0.0527243	0.776806	0.00713336	0.0010369	0.070217
ACTCCCTAGAATAGTA-1	0.000232631	0.0138861	0.112036	0.589626	0.0137303	0.00478471	0.17075
ACTCGATGTATTTCAT-1	0.000162841	0.00603323	0.064196	0.715973	0.0261747	0.00370437	0.162441
ACTCGCGATCTGACGC-1	7.97923e-05	7.97923e-05	0.0312941	0.89109	0.00538703	0.00123558	0.0680203
ACTCGTAACCCGTCCT-1	0.000113989	0.00272141	0.0335168	0.877671	0.00764584	0.000113989	0.04437
ACTCGTCAGTAATCCC-1	0.000113989	0.00107715	0.058171	0.767863	0.0252144	0.000113989	0.129452
ACTCTAAACCTGGGAT-1	0.0359755	0.0165507	0.0647749	0.608337	0.0611895	0.00274718	0.16293
ACTCTCTGACTTAGGT-1	0.000162841	0.00511657	0.105198	0.601073	0.0232961	0.000162841	0.232614
ACTCTCTTATACACGA-1	0.000113989	0.000113989	0.0413567	0.724191	0.0209298	0.000113989	0.192683
ACTCTTCAGCTCCCGC-1	0.000227817	0.00389918	0.0551464	0.773824	0.016279	0.000119713	0.142932
ACTCTTGTATAGTAAC-1	0.0156083	0.00928355	0.0900908	0.627348	0.0579622	0.00120576	0.144314
ACTGAATGGCGAAAGT-1	0.000162841	0.0171837	0.0538798	0.606356	0.0183908	0.0131375	0.194751
ACTGATTTAGTGATTC-1	0.000113989	0.000113989	0.0456761	0.712714	0.0232903	0.000113989	0.137694
ACTGCCGTCGTAACTC-1	0.000113989	0.00085857	0.0483394	0.76685	0.0197564	0.000113989	0.118963
ACTGCGGACACACCGT-1	0.0369427	0.00131969	0.0451152	0.566244	0.0401483	0.0169413	0.244509
ACTGTACGATACACAT-1	0.0556787	0.0134547	0.0569575	0.472404	0.0570138	0.000232631	0.261802
ACTGTAGCACTTTGGA-1	0.000232631	0.0256304	0.0354214	0.505899	0.0449874	0.00756405	0.280982
ACTGTATACGCGAGCA-1	0.000113989	0.0053909	0.047266	0.82717	0.0236977	0.00162352	0.0792345
ACTGTCCAGGATTATA-1	0.000162841	0.0138899	0.117693	0.544937	0.0393701	0.00643161	0.221853
ACTGTCTTCTTTAGAA-1	0.000113989	0.00452654	0.0500488	0.782722	0.0240195	0.000686814	0.114125
ACTGTGCTAGTAGATC-1	0.000232631	0.0266036	0.0545858	0.55386	0.0563772	0.0020192	0.161521
ACTGTTTAGTGTAGGC-1	0.00814908	0.00597677	0.0770133	0.647609	0.0305884	0.00922064	0.170923
ACTTACCGGGCGCGCA-1	0.0373084	0.00100593	0.0514125	0.53223	0.0353598	0.00236218	0.304476
ACTTAGTACGACAAGA-1	0.0366413	0.0865897	0.0625781	0.356955	0.0692233	0.000474756	0.161325
ACTTATACTTACCCGG-1	0.0202358	0.000162841	0.0829131	0.697162	0.0224823	0.00109379	0.146737
ACTTATTAGGATCGGT-1	0.000162841	0.0112679	0.0544212	0.60882	0.0373488	0.000162841	0.234713
ACTTATTTATGTGCCA-1	0.000113989	0.000113989	0.0154813	0.853756	0.00871957	0.000113989	0.0441681
ACTTCGCCATACGCAC-1	0.129403	0.00566131	0.0563491	0.551905	0.0605057	0.000162841	0.137685
ACTTGACTCCCTCTTT-1	0.0420131	0.000113989	0.0538463	0.676351	0.0478327	0.0286519	0.146852
ACTTGCCATATTGTAC-1	0.00994842	0.00468855	0.0729304	0.681566	0.05519	0.0146396	0.128384
ACTTGGGACCCGGTGG-1	0.000162841	0.0109976	0.113186	0.461306	0.0327079	0.00496579	0.347409
ACTTGTAGTCCCTTCA-1	0.000162841	0.0165431	0.0523013	0.607898	0.0208373	0.000162841	0.21714
ACTTTACCCTCATGAA-1	0.000162841	0.000162841	0.0453566	0.724316	0.00558748	0.018141	0.0928166
ACTTTCCTATAGCTTC-1	0.000113989	0.00351586	0.0585077	0.797353	0.0217574	0.000113989	0.107778
ACTTTGACTGCATCCT-1	0.192657	0.0450247	0.060123	0.294537	0.0943975	0.000474756	0.17247
AGAACGTGGTACATTC-1	0.0735336	0.00621737	0.0661275	0.571042	0.0579251	0.00472308	0.146395
AGAAGAGCGCCGTTCC-1	0.018136	0.000162841	0.0439213	0.808284	0.012144	0.000162841	0.101221
AGAAGGTACACTTCAC-1	0.000162841	0.00536507	0.0707808	0.650942	0.0150717	0.00161188	0.270745
AGAAGGTTGCCGAATT-1	0.00229034	0.00893825	0.113241	0.659464	0.0398631	0.0107792	0.164446
AGAAGTGATTCGTGAT-1	0.000113989	0.00493717	0.0527577	0.78172	0.013997	0.00263297	0.119211
AGAATAAATCTTCAGG-1	0.0203888	0.030576	0.0963795	0.515237	0.0757917	0.0104011	0.190003
AGAATTATGGATTCGA-1	0.000440048	0.000162841	0.0334859	0.778674	0.0217522	0.00149858	0.105507
AGAATTGTTTGACATA-1	0.0166775	0.0366715	0.0547875	0.259492	0.144546	0.0118877	0.133927
AGACAGCTCAGAATCC-1	0.000474756	0.0294386	0.0736631	0.366897	0.0758879	0.00725053	0.180379
AGACCATGGGATACAA-1	0.000113989	0.00820824	0.0469042	0.778864	0.023737	0.00308614	0.121109
AGACCCACCGCTGATC-1	0.000113989	0.00352946	0.0454418	0.849139	0.0152549	0.000113989	0.0542939
AGACCCGCCCTCCTCG-1	0.01841	0.00498931	0.0513773	0.709544	0.0319628	0.00359969	0.148343
AGACCGGGAAACCCTG-1	0.000232631	0.018337	0.088462	0.346684	0.0605538	0.00169652	0.40883
AGACGACGATGCCGCT-1	0.000232631	0.029243	0.0730157	0.464174	0.0495596	0.000232631	0.276187
AGACGGGATTGGTATA-1	0.00560289	0.000113989	0.0431435	0.759386	0.0253876	0.00227591	0.119883
AGACGGGCCGATTTAA-1	0.000162841	0.00160384	0.125399	0.465985	0.0231337	0.00697733	0.371785
AGACTAGCCTTCCAGA-1	0.00353006	0.0322386	0.0631559	0.620497	0.0364744	0.000162841	0.168757
AGACTGTTACCGGGTC-1	0.0368949	0.0632755	0.0705863	0.324481	0.0576791	0.000474756	0.247352
AGAGAACCGTCTAGGA-1	0.000232631	0.0209517	0.0452189	0.385234	0.0333039	0.0146671	0.43755
AGAGAAGGAGTACAAT-1	0.000232631	0.0266318	0.153014	0.41243	0.0433692	0.000232631	0.259382
AGAGATCTCTAAAGCG-1	0.0031103	0.0205179	0.0624421	0.648563	0.0482745	0.00206756	0.16603
AGAGCAGTTATGAGAC-1	0.000232631	0.0154381	0.100693	0.55676	0.0466251	0.00528756	0.19284
AGAGCGGGCTAATCAT-1	0.00679372	0.00314821	0.0842317	0.599781	0.0192913	0.000162841	0.230101
AGAGCGTACAAGCTCG-1	0.000162841	0.00714191	0.0482514	0.671347	0.0235714	0.000162841	0.214129
AGAGGTATCTCGGTCC-1	0.00972217	0.00313802	0.058273	0.705582	0.0407304	0.000162841	0.124881
AGAGTAAACTTCACTA-1	0.00258337	0.000162841	0.0451002	0.770627	0.0118681	0.000162841	0.0897547
AGAGTTAGAGACCGAT-1	0.00485127	0.00113611	0.0425845	0.593647	0.0280123	0.00209684	0.26767
AGATAACTTCAGGGCC-1	0.0113853	0.0221821	0.0654076	0.585696	0.0584042	0.000162841	0.1821
AGATACCGGTGTTCAC-1	0.002685	0.0145162	0.0640846	0.696137	0.0388836	0.000429995	0.138254
AGATACGACTTCATAT-1	0.000232631	0.0468278	0.0600303	0.421117	0.0747231	0.000232631	0.228974
AGATACTCAAGATCGA-1	0.0175142	0.0242954	0.062979	0.577243	0.0286254	0.00896949	0.189503
AGATCGTGCATAAGAT-1	0.000113989	0.000113989	0.0494626	0.812502	0.00679718	0.00478697	0.0855986
AGATCTCAGGTGTGAT-1	0.197039	0.0092329	0.0509544	0.415404	0.110054	0.002496	0.135452
AGATGACTCGCCCACG-1	0.0261595	0.0044968	0.114889	0.581696	0.0220509	0.00481224	0.190679
AGATGAGGGTTGCGAT-1	0.00952205	0.00114901	0.0546686	0.549596	0.0501812	0.00696148	0.310186
AGATGATGGAGTCTGG-1	0.000113989	0.000113989	0.0606925	0.781013	0.00404242	0.000113989	0.0789834
AGATGCAAGACGTGCA-1	0.000162841	0.00511312	0.0485919	0.684616	0.0166585	0.0110105	0.189154
AGATTATAGGACGTTT-1	0.000162841	0.0115234	0.0639608	0.663649	0.0446737	0.00367343	0.180388
AGCAACATATCTTATT-1	0.000796517	0.000162841	0.053288	0.716532	0.0103559	0.00306471	0.125222
AGCAACCGAAAGTAAT-1	0.000162841	0.014391	0.0206408	0.647176	0.0258049	0.000162841	0.200033
AGCACCAGTACTCACG-1	0.00439711	0.00276806	0.0470743	0.701973	0.0335176	0.000162841	0.154944
AGCACTACCGGCCTGT-1	0.00727513	0.00843676	0.181669	0.459029	0.0684092	0.0279295	0.216693
AGCACTTAAGGACGCC-1	0.000113989	0.00817534	0.0444566	0.728113	0.0226593	0.000113989	0.154621
AGCAGCCAGATGAATA-1	0.00286634	0.0234334	0.058627	0.578644	0.0634852	0.0143507	0.199938
AGCATCATTTCGAAAG-1	0.000113989	0.00137176	0.0320371	0.875682	0.0100344	0.000113989	0.0828849
AGCATCGTCGATAATT-1	0.00555329	0.00384633	0.0710287	0.466823	0.0469486	0.000113989	0.446504
AGCCACTCCCGTGCTT-1	0.00698158	0.00797712	0.0389965	0.682456	0.0219145	0.00054423	0.165918
AGCCCATACATGTAAG-1	0.000113989	0.00366252	0.0403468	0.821261	0.0119989	0.00293851	0.0657056
AGCCCGGCATTAGAGG-1	0.000332329	0.0289312	0.264647	0.295343	0.0250463	0.00260815	0.284622
AGCCCGGTAGCCTGTA-1	0.0158374	0.0307579	0.0473136	0.481865	0.0768338	0.0162705	0.222492
AGCCCTAAGCGAAGTT-1	0.000170152	0.00187823	0.0714888	0.61651	0.0511977	0.00338435	0.252258
AGCCCTGTCGCACCGT-1	0.0116049	0.0021931	0.0552925	0.703192	0.02396	0.00896313	0.158949
AGCCCTTCTAATCCGA-1	0.00125585	0.000162841	0.113667	0.573329	0.0234846	0.00297467	0.266601
AGCCGCAAATTCAAAT-1	0.000162841	0.0130258	0.0587632	0.324027	0.0151947	0.00678253	0.565475
AGCCGTGGCTAAATGT-1	0.00129035	0.00638431	0.103926	0.635901	0.0157625	0.00206871	0.224366
AGCCTAATACCCACGT-1	0.00994694	0.00122072	0.0353483	0.702132	0.0249372	0.000113989	0.172148
AGCCTTAAAGCGGAAG-1	0.000474756	0.0515804	0.042488	0.356805	0.107058	0.00218499	0.121948
AGCGACAGGAACGGTC-1	0.000162841	0.0127691	0.0548922	0.5414	0.0437194	0.00282187	0.286292
AGCGACATCCCATTCA-1	0.000162841	0.00078279	0.0687976	0.62748	0.0161341	0.00539105	0.206337
AGCGACCAACGATATT-1	0.0062296	0.00404084	0.0511924	0.758932	0.0307963	0.000737594	0.136497
AGCGCATAATGAATCG-1	0.0123893	0.0235563	0.0739515	0.493317	0.0742281	0.000232631	0.283
AGCGCGGGTGCCAATG-1	0.000113989	0.000113989	0.0715155	0.59293	0.0465309	0.031033	0.210109
AGCGCTAGAGCGATGT-1	0.00458398	0.000635568	0.0367848	0.845967	0.0148374	0.000113989	0.0974518
AGCGCTTATGGGCAAG-1	0.0200206	0.00158752	0.0618651	0.569485	0.0281857	0.00997288	0.307942
AGCGGCGGTTAGCGGT-1	0.000162841	0.00937035	0.113655	0.575606	0.0488351	0.000162841	0.219845
AGCGGGAAGGGTCCAT-1	0.000232631	0.0350094	0.0635444	0.568273	0.0179279	0.0153222	0.147189
AGCGGTTGAGATGTAC-1	0.00160143	0.00106216	0.0451408	0.628937	0.0304223	0.000162841	0.219267
AGCGTACGAGAGCTAG-1	0.000113989	0.00152875	0.0396826	0.866138	0.00685589	0.000113989	0.0563832
AGCGTAGCGCTAGACC-1	0.00987793	0.00607773	0.062367	0.51975	0.0457763	0.000162841	0.344934
AGCGTCTGAACCCGCA-1	0.0078533	0.00222519	0.108661	0.727002	0.0359122	0.00211622	0.127555
AGCGTGGTATTCTACT-1	0.000268439	0.00115018	0.0377236	0.841957	0.015368	0.000113989	0.101686
AGCGTTCCGATTTAAA-1	0.000113989	0.000113989	0.0362969	0.724036	0.0279944	0.000113989	0.180032
AGCTAACAAGCAATGT-1	0.00506734	0.00970876	0.0510489	0.568731	0.0490423	0.00516977	0.234641
AGCTAGAAGCAGAAGT-1	0.00857765	0.000113989	0.0398985	0.774993	0.0148294	0.0017615	0.10992
AGCTATTTAATCCAAC-1	0.000113989	0.00153216	0.0379779	0.814759	0.0158549	0.000299279	0.12463
AGCTCTAGACGTTCCA-1	0.000113989	0.000113989	0.0479278	0.800901	0.0250782	0.00300473	0.0750964
AGCTCTTCCCAGTGCA-1	0.00736894	0.00169833	0.0622973	0.632381	0.0515674	0.0101885	0.241022
AGCTCTTCGTAACCTT-1	0.00253065	0.000162841	0.0508223	0.744597	0.013279	0.0030417	0.13519
AGCTCTTTACTCAGTT-1	0.000232631	0.0226577	0.0600527	0.478173	0.0491997	0.00245521	0.322937
AGCTGAAGTAAACCAA-1	0.000113989	0.000113989	0.0425471	0.804473	0.0127703	0.000113989	0.0876224
AGCTGTAACCTCAATC-1	0.000232631	0.0286888	0.0472892	0.497622	0.0340318	0.00139161	0.131033
AGCTTCAATACTTTGA-1	0.00693959	0.000113989	0.0526705	0.713235	0.0279395	0.000113989	0.145511
AGCTTGATCTTAACTT-1	0.000113989	0.00523102	0.0453396	0.733691	0.0170938	0.00454102	0.180757
AGGACAGTCGAATCCC-1	0.000113989	0.000113989	0.0291586	0.8746	0.00513097	0.00031766	0.0533866
AGGACATCGCACGTCG-1	0.000162841	0.0232733	0.0931977	0.526289	0.039751	0.000162841	0.117735
AGGACGACCCATTAGA-1	0.000715256	0.0111003	0.0566192	0.656069	0.0350732	0.003338	0.202676
AGGACGCTCGATGTTG-1	0.000113989	0.000113989	0.030637	0.803427	0.0174726	0.00159892	0.0903275
AGGATAAAGTCGGGAT-1	0.000232631	0.012093	0.107685	0.463587	0.0512195	0.00881031	0.284415
AGGATATAGGGATTTA-1	0.000113989	0.000456006	0.045897	0.769701	0.00573474	0.00433212	0.157961
AGGATCACGCGATCTG-1	0.000113989	0.00364282	0.0424293	0.856843	0.0113924	0.000113989	0.0638742
AGGATTGCTTACGACA-1	0.000113989	0.000829559	0.0805917	0.782106	0.011003	0.000113989	0.0600598
AGGCAAAGAGGAATCA-1	0.0179399	0.00298828	0.120641	0.519368	0.114522	0.00345209	0.221548
AGGCAGATGCGTAAAC-1	0.00747678	0.00139924	0.0988214	0.466356	0.0284096	0.0141632	0.383066
AGGCAGGGAGCGTACT-1	0.0625395	0.0301972	0.0337178	0.501945	0.0781578	0.0075517	0.204522
AGGCATTGTCGTAGGG-1	0.00158802	0.00311351	0.0635457	0.494898	0.0502224	0.0208687	0.28128
AGGCCACCCGTTATGA-1	0.000162841	0.0115194	0.0536685	0.640414	0.0358339	0.000162841	0.201841
AGGCCCAGTGACTGGT-1	0.000162841	0.012223	0.0799398	0.479723	0.0303983	0.0123263	0.306265
AGGCCCATTGTACAGG-1	0.00730886	0.00722634	0.100611	0.737457	0.00696999	0.000162841	0.142212
AGGCCCTAGAACGCCA-1	0.000113989	0.00394756	0.0461666	0.729896	0.0187227	0.000113989	0.174729
AGGCTATGGTTAGCTT-1	0.0150708	0.039313	0.0844372	0.197946	0.0769545	0.00226948	0.273659
AGGCTTCCCGAAGAAG-1	0.0221543	0.0180874	0.087861	0.451671	0.0904983	0.000232631	0.217087
AGGCTTGCTAGACACC-1	0.000162841	0.00672187	0.053278	0.74217	0.0239497	0.00111306	0.151322
AGGGAAACGAGGTACT-1	0.0243678	0.000362795	0.0712921	0.646715	0.046341	0.000113989	0.164327
AGGGACCGGCTGCGTT-1	7.97923e-05	7.97923e-05	0.054948	0.836096	0.0159087	7.97923e-05	0.136233
AGGGACTCTACGCGAC-1	0.00054826	0.0426413	0.0732028	0.509313	0.102064	0.0133176	0.154322
AGGGAGACATACTTCG-1	0.000113989	0.000393878	0.0740161	0.742113	0.0127969	0.000113989	0.172054
AGGGCAGCGGCGTGGT-1	0.000162841	0.00125437	0.0956716	0.573502	0.0167359	0.0033149	0.276172
AGGGCGAGCAGCTGAT-1	0.0222324	0.00860021	0.0301981	0.408792	0.0195662	0.00484595	0.409851
AGGGCGTGATCGGCTA-1	0.000162841	0.00231388	0.0692256	0.64355	0.0565542	0.00344121	0.239199
AGGGCTGCAGTTACAG-1	0.000162841	0.0052123	0.059437	0.734985	0.0317901	0.00244011	0.137038
AGGGTCGATGCGAACT-1	0.0158888	0.000162841	0.0327688	0.79582	0.0135862	0.000162841	0.0739289
AGGGTGCCGTTCTTTA-1	0.000232631	0.0154874	0.0957696	0.351863	0.0929295	0.011848	0.339435
AGGGTGCTCTCGAGGG-1	0.00535409	0.000162841	0.02723	0.828326	0.0145134	0.00492508	0.0739018
AGGGTGGATAGTGCAT-1	0.0665333	0.0226612	0.0546488	0.514285	0.0696569	0.0059963	0.137399
AGGGTTCCCTTTGGTT-1	0.0760369	0.00451847	0.0882379	0.411763	0.0342478	0.00393106	0.344175
AGGGTTTAGTTCGGGA-1	0.00949113	0.00861681	0.0961962	0.648688	0.0354213	0.0072384	0.163885
AGGTAACCTCCTATTC-1	0.000113989	0.00770166	0.0753897	0.705295	0.0390785	0.000113989	0.139752
AGGTACGATATTGCCA-1	0.000113989	0.0012897	0.0432594	0.854103	0.0188347	0.000113989	0.102653
AGGTAGATCGAGATAT-1	0.00773121	0.0309809	0.0627491	0.391434	0.0586947	0.0119814	0.258481
AGGTAGGTACAAAGCT-1	0.000162841	0.0151088	0.107272	0.600662	0.0159106	0.00353811	0.190481
AGGTATAATTGATAGT-1	7.97923e-05	7.97923e-05	0.045413	0.856351	0.0113778	0.000197748	0.0790163
AGGTATGCGGACATTA-1	0.00254301	0.0231765	0.0534392	0.639576	0.0341905	0.000162841	0.198511
AGGTCAGGTGAGAGTG-1	0.000113989	0.000890972	0.0367783	0.797798	0.00915114	0.00567148	0.125348
AGGTCGCCACTTCGGT-1	0.000162841	0.00343738	0.06304	0.543153	0.0476107	0.000162841	0.30713
AGGTCGCGGAGTTACT-1	0.0101291	0.000113989	0.0945075	0.673724	0.0219576	0.00394258	0.174057
AGGTTACACCATGCCG-1	0.000232631	0.0305973	0.0459047	0.582603	0.0392399	0.0090787	0.205969
AGGTTGAGGCACGCTT-1	0.0234951	0.0185607	0.0489601	0.562728	0.0523635	0.0218779	0.205384
AGTAACGTTCATCCTG-1	0.000162841	0.000491497	0.0629441	0.59733	0.0161986	0.000162841	0.24748
AGTAATGTCTTGCCGC-1	0.00829003	0.00232408	0.0644335	0.56597	0.0381089	0.000162841	0.281564
AGTACATCATTTATCA-1	0.000113989	0.000620215	0.0590455	0.830009	0.0151941	0.000772596	0.110019
AGTACGGCCCGTATCG-1	0.000332329	0.0377097	0.197527	0.387111	0.047556	0.000332329	0.196729
AGTACGGGCACCTGGC-1	0.0108284	0.0176994	0.101253	0.458744	0.0314977	0.0129669	0.290022
AGTACGTGGCCTGTCT-1	0.00144196	0.000795626	0.0595413	0.627876	0.0334133	0.00455936	0.20499
AGTAGCGTGAACGAAC-1	0.0101723	0.0243332	0.0467248	0.680011	0.0318706	0.000162841	0.116071
AGTAGCTAGACGCCGA-1	0.000162841	0.00161835	0.0440297	0.689544	0.0289098	0.00186431	0.150894
AGTAGGAAGGAAGTTG-1	0.000162841	0.00129032	0.03637	0.612095	0.055307	0.00156615	0.237012
AGTAGGTAACATACAT-1	0.000162841	0.00332612	0.0876827	0.510899	0.0213859	0.00345813	0.377422
AGTATAATACTAGGCA-1	0.000232631	0.0344051	0.15624	0.3339	0.0267275	0.0018286	0.350316
AGTATCCATAATAACG-1	0.00204089	0.000113989	0.0697001	0.782865	0.0207712	0.000113989	0.101342
AGTATGCTGGAGACCA-1	0.000232631	0.0273412	0.0873185	0.388161	0.0644612	0.000232631	0.283321
AGTATTTGGCACGACC-1	0.0177172	0.050349	0.04941	0.427637	0.0681536	0.000332329	0.202724
AGTCAACACCACCATC-1	0.000162841	0.0094332	0.0769269	0.694924	0.0176772	0.0021952	0.125161
AGTCAAGATGACACTT-1	0.000162841	0.00554581	0.0501473	0.664795	0.0390931	0.00228682	0.188219
AGTCACTCCGCCTCAT-1	0.00469679	0.0104502	0.0485128	0.755234	0.0231911	0.00338833	0.113239
AGTCAGCCACCGCCTG-1	0.0287003	0.0371524	0.0532653	0.524865	0.0617799	0.0036106	0.109158
AGTCCATTGGCTGATG-1	0.000113989	0.000113989	0.0345549	0.844622	0.012945	0.000665298	0.104705
AGTCCCGCCTTTAATT-1	0.00177026	0.00167224	0.0764835	0.618906	0.0336142	0.000162841	0.203015
AGTCGACGGTCTCAAG-1	0.00972109	0.000162841	0.0287207	0.83843	0.0197927	0.000949235	0.0729924
AGTCGGCCCAAACGAC-1	0.000232631	0.0332764	0.045062	0.373121	0.0493055	0.000232631	0.337815
AGTCGGCTCAACTTTA-1	0.00421598	0.000984287	0.0303666	0.780432	0.00426181	0.000113989	0.0380721
AGTCGGTTGCGTGAGA-1	0.000162841	0.00873896	0.0672241	0.609466	0.0380349	0.000162841	0.251823
AGTCGTGGGCATTACG-1	0.000162841	0.0112018	0.0433237	0.461052	0.0350933	0.00161304	0.38129
AGTCTAAAGTATACTC-1	0.000113989	0.000587236	0.0666054	0.735374	0.00854707	0.000113989	0.147495
AGTCTCACAAGACTAC-1	0.000232631	0.0234105	0.0881838	0.458929	0.050671	0.000232631	0.195488
AGTCTGGACATCCTTG-1	0.000162841	0.0169381	0.0854846	0.557658	0.0269834	0.000162841	0.209985
AGTCTTCTCCTCAAAT-1	0.000404168	0.000937921	0.029664	0.793892	0.013002	0.000758564	0.0704985
AGTGAACAAACTTCTC-1	0.000113989	0.000113989	0.0341441	0.817999	0.00551635	0.00591718	0.0742322
AGTGACCTACTTTACG-1	0.000162841	0.0109521	0.0864177	0.576553	0.0359671	0.00685404	0.21385
AGTGACTGTGACACAA-1	0.00567691	0.0117474	0.162607	0.268061	0.0394299	0.0107579	0.42234
AGTGAGACTTCCAGTA-1	0.0469722	0.00197636	0.0442919	0.581033	0.0503154	0.0176526	0.263399
AGTGAGCCTCGCCGCC-1	0.00700203	0.000113989	0.0397578	0.715477	0.0340034	0.00746159	0.126003
AGTGAGGGTTTCTGAC-1	0.0295264	0.000831169	0.0448485	0.629549	0.0313861	0.00913857	0.181786
AGTGATATGAGTAGTT-1	0.000113989	0.00916594	0.0781759	0.731343	0.0264891	0.000113989	0.130485
AGTGATTCAAGCAGGA-1	0.0230408	0.000113989	0.041812	0.804761	0.0233979	0.00260532	0.0721253
AGTGCGTAGCTCGTAA-1	0.000113989	0.00416287	0.0733638	0.735855	0.0218705	0.000424375	0.146436
AGTGCTTGCACGAATA-1	0.0294249	0.000113989	0.0365718	0.684731	0.0270728	0.00512677	0.200559
AGTGGCGGCAATTTGA-1	0.000113989	0.000113989	0.0853644	0.744316	0.00934645	0.00178692	0.129794
AGTGGCTCCGTCGGCC-1	0.0624436	0.0345215	0.0388816	0.549226	0.0574174	0.000162841	0.177227
AGTGGTTGCGTATAGG-1	0.000162841	0.0101835	0.0585491	0.564255	0.0480975	0.0064096	0.317201
AGTGTATTGCGCATTG-1	0.000162841	0.00352281	0.0487581	0.573797	0.03363	0.00173635	0.344687
AGTGTGCTAAGATCGC-1	0.000162841	0.00595869	0.0636341	0.633251	0.020326	0.00241367	0.238894
AGTGTGGTCTATTGTG-1	0.000113989	0.00563687	0.0378685	0.799716	0.0139664	0.00198776	0.0756699
AGTTAAACACTTGCGA-1	0.000162841	0.0124359	0.0705504	0.593536	0.0367631	0.000162841	0.224596
AGTTAAGCGGTCCCGG-1	0.0176601	0.00066206	0.0557721	0.681939	0.0224419	0.000113989	0.213147
AGTTAAGTCAACCGCT-1	0.000232631	0.00541353	0.0928143	0.413856	0.0973297	0.0103655	0.337499
AGTTACCCTTAAGACT-1	0.000162841	0.0067251	0.0603722	0.720622	0.0232011	0.000162841	0.164008
AGTTACCGCACATGGT-1	0.000162841	0.0102223	0.111336	0.613585	0.0491058	0.000162841	0.161183
AGTTACTCTATCGTGG-1	0.000162841	0.0115824	0.0777203	0.504541	0.0434987	0.000162841	0.331697
AGTTATTGAAAGGTAA-1	0.0227758	0.000251169	0.048424	0.703656	0.0534564	0.00412964	0.102725
AGTTCACCGGTTGGAC-1	0.000113989	0.00530418	0.0547342	0.727698	0.0276535	0.000800801	0.150479
AGTTCCTACAGAATTA-1	0.000162841	0.00855989	0.0489198	0.716107	0.0218795	0.00187309	0.111304
AGTTCCTATTTATGTT-1	0.000162841	0.00953688	0.0515022	0.666007	0.045942	0.00173667	0.198252
AGTTCTGCGTTGTATC-1	0.000162841	0.0150779	0.0650009	0.568537	0.0900021	0.00676543	0.163251
AGTTGACATCGGCTGG-1	0.000113989	0.00103114	0.0294872	0.889939	0.0094728	0.000113989	0.0580524
AGTTGCTGACTGATAT-1	0.00103247	0.00288765	0.0566631	0.794339	0.0118132	0.00655623	0.0680905
AGTTTCGCAGGTCGGA-1	0.000113989	0.0037158	0.0711111	0.571164	0.0273102	0.000113989	0.332524
AGTTTGGCACGGGTTG-1	0.0201589	0.000113989	0.0466378	0.665127	0.0377005	0.000113989	0.222997
AGTTTGGCCAGACCTA-1	0.000232631	0.0195309	0.055249	0.495559	0.029243	0.000232631	0.242606
ATAAACCATTGGACGG-1	7.97923e-05	0.000128789	0.0616808	0.75209	0.0386757	0.000277746	0.0922496
ATAAACGGACCCGTAA-1	0.00515378	0.0106635	0.0571093	0.687095	0.0376557	0.000162841	0.186777
ATAAAGGCTCGGTCGT-1	0.011287	0.0189761	0.05203	0.576325	0.0412598	0.000980207	0.226968
ATAAAGGTCAAGTACG-1	0.00990951	0.00261187	0.0782772	0.65736	0.0322503	0.00211991	0.183476
ATAAATATTAGCAGCT-1	0.00496839	0.0099056	0.0662158	0.687598	0.0430219	0.0101647	0.147371
ATAACGCCGGAGGGTC-1	0.00258353	0.000113989	0.0499723	0.758758	0.0154492	0.000225654	0.137871
ATAACGGAGTCCAACG-1	0.173897	0.00401099	0.0798808	0.459446	0.0576609	0.000232631	0.157154
ATAAGTAGGATTCAGA-1	0.000113989	0.000113989	0.0528494	0.806408	0.0337599	0.000113989	0.0957553
ATAAGTAGGGCGACTC-1	0.00103966	0.000113989	0.0857951	0.795225	0.0237181	0.00352608	0.0904678
ATAAGTTACCGCGACG-1	0.000162841	0.0111728	0.0470976	0.730017	0.0296296	0.00248371	0.127159
ATAATACCGTTAGCCG-1	0.000113989	0.00236723	0.0477711	0.842324	0.017252	0.000113989	0.0480193
ATAATAGCTGTTGAAT-1	0.00404295	0.0150736	0.0510434	0.750014	0.0271955	0.000162841	0.096437
ATAATAGTGTAGGGAC-1	0.000474756	0.0406455	0.0685097	0.357478	0.0864703	0.00784792	0.188872
ATACCACGGGCAACTT-1	0.000232631	0.0233379	0.0774977	0.420572	0.0503687	0.00282661	0.308172
ATACCAGCAAATTGCT-1	0.000868408	0.00428082	0.156667	0.605709	0.0201215	0.00084082	0.206692
ATACCAGGCTAATAGA-1	0.000578348	0.0134519	0.11192	0.582696	0.0383749	0.000162841	0.215233
ATACCAGGTGAGCGAT-1	0.000162841	0.00551833	0.0828358	0.664003	0.0362981	0.000162841	0.164367
ATACGAAGGCTTTCCA-1	0.0177676	0.00113854	0.0749068	0.699738	0.0359717	0.0040946	0.219489
ATACGCCGATCTACCG-1	0.014947	0.000162841	0.0578143	0.546286	0.0583126	0.000162841	0.245912
ATACGCCGGCGAAACC-1	0.00859214	0.000259237	0.050471	0.791673	0.0130101	0.000113989	0.0847762
ATACGGAACGTCGTTT-1	0.000113989	0.00442214	0.0570806	0.773465	0.0153207	0.000113989	0.0835974
ATACGGGTTTCGATTG-1	0.00635022	0.000390586	0.0448588	0.719814	0.0255016	0.00423554	0.15383
ATACGGTGAAGATGCA-1	0.000936982	0.0122108	0.0565223	0.734802	0.0256064	0.00801201	0.140366
ATACGTCCACTCCTGT-1	0.000113989	0.000118735	0.101624	0.671213	0.0145615	0.0155102	0.198403
ATACTAGCATGACCCT-1	0.0429695	0.0037034	0.179397	0.51301	0.0388157	0.00759277	0.181631
ATACTCTCGCCACTCT-1	0.000529746	0.00177682	0.0589166	0.764844	0.00858894	0.000113989	0.0906059
ATACTTGTTCTCGAGC-1	0.082047	0.0516399	0.0431448	0.36204	0.0909715	0.000474756	0.209011
ATAGACAACGGGACCT-1	0.0125068	0.000416837	0.133488	0.587048	0.0363932	0.00665482	0.206693
ATAGACGAAGAGAAAG-1	0.000332329	0.0473247	0.0543119	0.387584	0.0611902	0.00125238	0.223376
ATAGAGTACTGGGACA-1	0.00924878	0.0169396	0.0585683	0.692383	0.0226682	0.000162841	0.129074
ATAGAGTTATCAACTT-1	0.0344472	0.000162841	0.0707956	0.571955	0.0503038	0.00450544	0.222448
ATAGATTTGCAGTCGG-1	0.0139745	0.00120469	0.0309326	0.683841	0.0179058	0.0089696	0.191088
ATAGCCTCAGTACCCA-1	0.000162841	0.0102096	0.0690033	0.649825	0.0295284	0.00715702	0.1559
ATAGCTGCTCTTGTTA-1	0.000113989	0.00571498	0.054987	0.746502	0.0292036	0.000113989	0.146153
ATAGGAATCTAAGCTT-1	0.000263403	0.00311692	0.0825102	0.701871	0.0179567	0.000113989	0.210736
ATAGGCGGCTATAGAA-1	0.000232631	0.0236702	0.0554588	0.377126	0.0631867	0.00531994	0.382321
ATAGGCTAGCTTCGCA-1	0.00807474	0.000113989	0.0576436	0.667766	0.0443299	0.00863853	0.233995
ATAGGGATATCCTTGA-1	0.000113989	0.000113989	0.0572397	0.741761	0.015833	0.000113989	0.125298
ATAGGTTGGGCAGATG-1	0.000113989	0.00385901	0.0562234	0.759481	0.0284394	0.000113989	0.11538
ATAGTCTTTGACGTGC-1	0.00140074	0.00411881	0.031634	0.681907	0.0234166	0.000162841	0.225537
ATAGTGAAGCGTTCTC-1	0.000162841	0.0174818	0.0567782	0.655017	0.0267709	0.00581606	0.190307
ATAGTTCCACCCACTC-1	0.0102491	0.000113989	0.0597191	0.775252	0.0237827	0.00181853	0.122291
ATATCAACCTACAGAG-1	0.000113989	0.000113989	0.0361991	0.75133	0.0213162	0.000113989	0.203521
ATATCGGTAGGGAGAT-1	7.97923e-05	7.97923e-05	0.0379045	0.888059	0.0123972	0.000307559	0.0937571
ATATCGTGCCAGACCC-1	0.0288426	0.000113989	0.0797835	0.655908	0.016185	0.00783103	0.154829
ATATCTCCCTCGTTAA-1	0.00553613	0.000162841	0.0643376	0.689404	0.0103746	0.000986435	0.196883
ATATCTTAGGGCCTTC-1	0.000162841	0.0148357	0.0488318	0.706161	0.045288	0.00269971	0.151549
ATATGTCTCCCTAGCC-1	0.000113989	0.00059193	0.0466152	0.851029	0.0196443	0.000113989	0.0772237
ATATTCAGTTAAACCT-1	0.000162841	0.0105387	0.0649015	0.650656	0.0344124	0.000162841	0.181589
ATATTCCCACAGGTCA-1	0.0107834	0.00198887	0.0746363	0.634354	0.0281271	0.000162841	0.22126
ATATTGCTGTCAAAGT-1	0.000232631	0.0451948	0.0938402	0.458688	0.0514497	0.00848382	0.169711
ATATTTAACCCTCAAG-1	0.000162841	0.00838138	0.0375873	0.765124	0.027885	0.00363757	0.0995547
ATCAAACACTGTTCCA-1	0.000113989	0.000113989	0.0223019	0.83635	0.000678462	0.000113989	0.0300907
ATCAAACGAAGGTTTG-1	0.000162841	0.00640371	0.0535224	0.51694	0.0208765	0.000660553	0.337243
ATCAATCTGGGCTGCA-1	0.00417486	0.0039122	0.0619315	0.776558	0.0252398	0.000113989	0.0995477
ATCACATTAGAATATC-1	0.000113989	0.000113989	0.0519704	0.695803	0.0230741	0.000113989	0.186529
ATCACGTGCTAATTAA-1	0.000113989	0.00526961	0.0727418	0.690297	0.0148633	0.00734441	0.166436
ATCACTTCATCCTCGC-1	0.000113989	0.000608357	0.0291415	0.817801	0.017253	0.00234105	0.0867364
ATCAGACGGCACGCCG-1	0.0167857	0.008852	0.0789317	0.596404	0.0680357	0.00725573	0.167638
ATCAGCTCGTCCACTA-1	0.00917714	0.0113074	0.0626524	0.573682	0.0529579	0.000162841	0.275343
ATCAGGTCGCCATTGC-1	0.000113989	0.000113989	0.0496551	0.635628	0.0404111	0.00295871	0.234452
ATCAGTAGGCAGGGAT-1	0.0307866	0.000319497	0.0524371	0.656489	0.0290545	0.00265608	0.228641
ATCATCCAATATTTGT-1	0.000163809	0.016321	0.0931961	0.638705	0.0350871	0.00245639	0.187191
ATCATCTGCCCAGTGT-1	0.00977511	0.000113989	0.0370048	0.734288	0.026255	0.000113989	0.145464
ATCCAACGCAGTCATA-1	0.000113989	0.00618277	0.0351334	0.85423	0.0276542	0.000998694	0.0949054
ATCCAATGGAGGGTCC-1	0.00654875	0.0188038	0.236566	0.361709	0.0297961	0.0170415	0.200289
ATCCAATGGTACCGAA-1	0.000332329	0.0266252	0.115764	0.373331	0.0429999	0.000332329	0.267003
ATCCACGCTAAATGTT-1	0.00192135	0.000113989	0.0447956	0.752135	0.0215056	0.000113989	0.138425
ATCCAGAGCAACAACC-1	0.000232631	0.0163997	0.0612488	0.59279	0.0653633	0.00639651	0.170438
ATCCAGGATTCGTGAA-1	0.000162841	0.016407	0.0645386	0.512277	0.0572698	0.000162841	0.28242
ATCCTACCTAAGCTCT-1	0.000113989	0.00461923	0.0475788	0.75004	0.025619	0.00218575	0.124748
ATCCTGAATCGCTGCG-1	0.0185926	0.0132177	0.0665489	0.589084	0.0985168	0.00722986	0.153276
ATCCTGCGTGGAATGG-1	0.000162841	0.00828234	0.0571555	0.667358	0.0424508	0.00191093	0.159966
ATCCTGCTGCAGATAG-1	0.000132749	0.000350602	0.0467005	0.831349	0.0138092	0.00202874	0.0763945
ATCGACCCAATACAGA-1	0.000113989	0.00439853	0.0787714	0.6994	0.0319296	0.000113989	0.194544
ATCGACTCTTTCCGTT-1	0.00319561	0.00296016	0.074193	0.677137	0.0281745	0.00186804	0.16061
ATCGCACGCCGGGAGA-1	0.000232631	0.00458084	0.161822	0.494383	0.0319323	0.00244153	0.24395
ATCGCCAGTCAACATT-1	0.000113989	0.000113989	0.0450353	0.813768	0.00188883	0.000687233	0.057653
ATCGCTGCGTGCAGCA-1	0.0083497	0.00114032	0.164903	0.602164	0.0369407	0.000162841	0.200058
ATCGCTTTACGTCTCA-1	0.00501607	0.00213505	0.0617897	0.77775	0.0186523	0.0104706	0.161472
ATCGGCAAGCAGTCCA-1	0.000113989	0.000113989	0.0717851	0.719875	0.0187635	0.000113989	0.122158
ATCGGTTACCTAGTAA-1	0.000162841	0.0189046	0.0440322	0.731113	0.0339927	0.000162841	0.128437
ATCGTATTCCGAGAAC-1	0.000162841	0.0122001	0.0958224	0.719881	0.0201634	0.000162841	0.136216
ATCGTCCAATCGAGTC-1	0.000162841	0.0080033	0.0436977	0.518829	0.0384298	0.000162841	0.387681
ATCGTGGAAAGTCTGG-1	0.000232631	0.0259099	0.0724199	0.389624	0.056155	0.00310178	0.36226
ATCGTTCACTTTCGCC-1	0.0168622	0.000857203	0.0638651	0.502752	0.0648537	0.000162841	0.30388
ATCTAATATCCTACGG-1	0.000232631	0.00920991	0.0559508	0.562086	0.0702136	0.00379933	0.230722
ATCTCCCTGCAATCTA-1	0.0113333	0.000971874	0.0388534	0.797131	0.0248811	0.00209921	0.124617
ATCTGACATGGAAGGA-1	0.0179294	0.0146443	0.0646889	0.501519	0.0814896	0.00878154	0.20521
ATCTGATAGTGTCTTA-1	0.000113989	0.00339433	0.0534771	0.723185	0.0383683	0.00444682	0.14077
ATCTGCACCTCTGCGA-1	0.000113989	0.000113989	0.0548725	0.699631	0.0266265	0.00237988	0.147288
ATCTGGTTAAGACTGT-1	0.0477846	0.00640141	0.0635505	0.589891	0.0468091	0.00893577	0.17833
ATCTGTAATTGTACCC-1	0.000162841	0.0105519	0.089365	0.601835	0.0313292	0.000162841	0.17435
ATCTTGACCTGCAACG-1	0.000113989	0.00631768	0.0538648	0.735872	0.0213087	0.00179355	0.134292
ATCTTGACTTGTCCAA-1	0.000113989	0.000113989	0.0378328	0.770387	0.0151438	0.000335531	0.117115
ATGAAGCCAAGGAGCC-1	0.00607401	0.00652103	0.055513	0.763745	0.0414039	0.000113989	0.111187
ATGAAGTGGACCCAGC-1	0.000113989	0.0161276	0.0391938	0.777956	0.0255516	0.000113989	0.094257
ATGACGCCGGCTCTAA-1	0.000113989	0.00256789	0.0790144	0.676017	0.0222664	0.000113989	0.196562
ATGACGCGTTCTATCC-1	0.000162841	0.00986143	0.066123	0.362345	0.0678011	0.000162841	0.459909
ATGACTATCAGCTGTG-1	0.000332329	0.0661021	0.117705	0.399256	0.0681747	0.0196162	0.179228
ATGACTATGCGACATT-1	0.000113989	0.000113989	0.0195907	0.829148	0.00612702	0.000113989	0.0536694
ATGAGGAGTGTTAATC-1	0.000113989	0.00712483	0.0402065	0.834934	0.0269084	0.00070784	0.100412
ATGAGGGCAGCGGCTA-1	0.0071363	0.00142345	0.0931565	0.673057	0.0295083	0.000520595	0.216391
ATGATCGGGAATAGAC-1	0.00354371	0.00430769	0.0773679	0.7079	0.0148615	0.00369887	0.16791
ATGATGCAATGGTACA-1	0.000162841	0.00817326	0.0867716	0.730578	0.0205822	0.00749965	0.125666
ATGCACCTTCCTTAAT-1	0.000162841	0.014567	0.0906799	0.671202	0.0272787	0.00343984	0.183745
ATGCACTACCGCATTG-1	0.000113989	0.00718635	0.0392498	0.758231	0.0186116	0.00318575	0.105577
ATGCATGATCCAGGAT-1	0.0082253	0.00122102	0.0663851	0.732969	0.0206658	0.00265641	0.141088
ATGCATTCCGTGATGG-1	0.000466778	0.00156885	0.0587489	0.779407	0.0305792	0.00277883	0.0994003
ATGCCAATCGCTCTGC-1	0.000162841	0.000895817	0.0753138	0.50385	0.0245254	0.00505821	0.390657
ATGCCATTTGCGACCA-1	0.00838137	0.000113989	0.0340167	0.870292	0.0101845	0.000113989	0.0612461
ATGCCGGTCTTGCATA-1	0.0903203	0.0121221	0.0580694	0.570565	0.0361354	0.000162841	0.174201
ATGCCGGTTGATGGGA-1	0.00403184	0.0063539	0.0512721	0.663152	0.0371305	0.00222005	0.188214
ATGCGACAGTCCCATT-1	0.00794386	0.00380355	0.0400735	0.778515	0.018574	0.000162841	0.118581
ATGCGAGTCCCACCAC-1	0.000113989	0.000113989	0.0314555	0.767225	0.0069976	0.00233797	0.0868525
ATGCTCAGTGTTGCAT-1	0.000332329	0.0308114	0.0296388	0.294247	0.031775	0.000332329	0.281837
ATGGAACCTTTGCACA-1	0.0237311	0.00201983	0.117547	0.627895	0.038683	0.000162841	0.219626
ATGGAGCAGGCCGTGA-1	0.000113989	0.00692453	0.0463182	0.759151	0.0223867	0.000119251	0.114007
ATGGATCCGGCGTCCG-1	0.00321174	0.0394142	0.0641218	0.512814	0.0402931	0.00265432	0.201535
ATGGATTGACCAAACG-1	0.0541643	0.0101781	0.222763	0.436882	0.0315343	0.0134221	0.203315
ATGGCAGCCGAGAAAC-1	0.0244072	0.0637461	0.041932	0.484457	0.0666994	0.000332329	0.165185
ATGGCGGAATAGTCGC-1	0.000113989	0.000433699	0.0333745	0.895397	0.00907693	0.00192214	0.0738396
ATGGCTGGAAATGGCC-1	0.000162841	0.00570312	0.0502023	0.56793	0.0360417	0.00561327	0.300805
ATGGGAACGGAAGCGG-1	0.000113989	0.000113989	0.0511224	0.579639	0.0274469	0.000113989	0.248633
ATGGGACCTGCTGAAC-1	0.000332329	0.0195275	0.172197	0.394378	0.0337485	0.00155492	0.2568
ATGGGCCTCGGCCTCT-1	0.000113989	0.000113989	0.0346704	0.883723	0.0113345	0.00063579	0.0599183
ATGGGTGTATACCTCC-1	0.000113989	0.00206552	0.0235922	0.959221	0.0189458	0.00173015	0.0807365
ATGGTCGCGTGGTTTC-1	0.0221199	0.00911548	0.0559079	0.573291	0.0122146	0.0121418	0.286359
ATGGTGCTCAAAGCCA-1	0.000232631	0.0197018	0.0591437	0.523748	0.0415596	0.00930815	0.204376
ATGTAAGGCTGCTCTT-1	0.000113989	0.00166618	0.0893736	0.69178	0.0507817	0.00633682	0.171668
ATGTCATTTCCCATTG-1	0.00325868	0.0118373	0.0701608	0.702051	0.0222808	0.0036755	0.184674
ATGTGAAAGCCTAATG-1	0.000162841	0.0104458	0.0321586	0.698386	0.0226191	0.000162841	0.167924
ATGTGCATCCGACGCA-1	0.000162841	0.0264449	0.0665673	0.641526	0.0226821	0.00109015	0.16552
ATGTGGACATCTTGAT-1	0.000113989	0.00323569	0.0390558	0.824322	0.0183008	0.00262255	0.0780576
ATGTGTAGTTTAGTCA-1	0.000252485	0.00715428	0.0408085	0.661833	0.0344936	0.00187023	0.244576
ATGTTACGAGCAATAC-1	0.110663	0.0198668	0.0618851	0.413884	0.0654691	0.0156192	0.186835
ATGTTCCTGCCCACCT-1	0.000113989	0.00392632	0.0508374	0.771546	0.0298597	0.000113989	0.144631
ATGTTCGTCGACCCAC-1	0.0122319	0.0148921	0.0616259	0.566598	0.0471506	0.0162207	0.190946
ATGTTTCGGCCCGGAG-1	7.97923e-05	8.39946e-05	0.0328535	0.88046	0.021302	7.97923e-05	0.0998254
ATTAAACATGCGGACC-1	0.00168438	0.0111778	0.0573655	0.682489	0.0362135	0.00230966	0.181008
ATTAACACCTGAGATA-1	0.000888919	0.00685182	0.0308518	0.797576	0.0247429	0.000113989	0.127633
ATTAATACTACGCGGG-1	0.000162841	0.0167266	0.0804808	0.613967	0.0352359	0.00673791	0.173224
ATTAATGAACCAGTCG-1	0.000162841	0.0166876	0.0541749	0.641377	0.0203783	0.00342082	0.163856
ATTAATTCGGTCACTC-1	0.000113989	0.00130443	0.0444372	0.712917	0.0266826	0.00688865	0.156538
ATTACAACTACCGGCC-1	0.000162841	0.000162841	0.0411772	0.552435	0.0339821	0.00573362	0.299996
ATTACGCGCTGGCAGG-1	0.000113989	0.0122338	0.0818551	0.663138	0.0279258	0.000113989	0.196678
ATTACTAGCCTCTTGC-1	0.0172801	0.00896679	0.0903893	0.484775	0.0713225	0.00243791	0.271029
ATTACTTACTGGGCAT-1	0.00236681	0.00179864	0.0815844	0.66499	0.0150599	0.000162841	0.233348
ATTAGATTCCTCAGCA-1	0.0256141	0.000113989	0.0682818	0.655548	0.0324002	0.0126219	0.193821
ATTAGATTGATAGCGG-1	0.000113989	0.0013054	0.0654902	0.820336	0.023989	0.00267339	0.110046
ATTAGGCGATGCTTTC-1	0.00824311	0.0038949	0.0720093	0.706685	0.0269267	0.0054362	0.151511
ATTATACTTTGCTCGT-1	0.0381325	0.00444918	0.0654712	0.610007	0.0291595	0.000162841	0.22111
ATTATAGCTACTTTAC-1	0.000113989	0.000113989	0.0225044	0.865629	0.0178621	0.0107453	0.0768584
ATTATCTCGACAGATC-1	0.00056296	0.00847059	0.070926	0.6772	0.0571858	0.000162841	0.149685
ATTATGCCATAGGGAG-1	0.000726883	0.00319628	0.0703548	0.467815	0.0668282	0.000162841	0.376878
ATTATTATGTCCGTCA-1	0.000162841	0.00860652	0.0677083	0.652098	0.0338218	0.000162841	0.16494
ATTCAGGACCTATTTC-1	0.000113989	0.000323294	0.0377846	0.809825	0.0130147	0.000796238	0.0898213
ATTCAGGATCGCCTCT-1	0.000113989	0.000120825	0.0389409	0.724526	0.0279636	0.00385397	0.149864
ATTCAGTAGCAGGGTC-1	0.000113989	0.00612853	0.0453228	0.801893	0.0171353	0.00160244	0.125962
ATTCATATACTGTCCA-1	0.000113989	0.00556982	0.0843286	0.774688	0.0169823	0.00137939	0.0957026
ATTCCCACATAAACAA-1	0.000113989	0.0103264	0.0512031	0.81417	0.0138728	0.000113989	0.0962182
ATTCCTAAGACGTGGA-1	0.000162841	0.00192503	0.0748263	0.36653	0.046025	0.0225802	0.454479
ATTCCTCCGCCAGTGC-1	0.000162841	0.00820502	0.0907409	0.579766	0.0508458	0.0090485	0.24569
ATTCCTTCCAGGCGGT-1	0.00258194	0.00123465	0.0382195	0.862054	0.0102445	0.000113989	0.03424
ATTCGACGCCGGGCCT-1	0.0122163	0.0271706	0.0609891	0.470839	0.065385	0.0108406	0.200397
ATTCGTGCTATCTCTT-1	0.00712687	8.43739e-05	0.0698852	0.766957	0.0131906	7.97923e-05	0.170973
ATTCTCGTCTCTTTAG-1	0.00112074	0.00715959	0.0497473	0.665554	0.0383714	0.0138928	0.118662
ATTCTGAGTATGAACT-1	0.0108975	0.000113989	0.05712	0.647627	0.0330872	0.000113989	0.201942
ATTCTTCGTACTTATG-1	0.0131528	0.000113989	0.0484161	0.696932	0.0346459	0.00428941	0.199711
ATTGAAGATCTTAGTG-1	0.0161396	0.0135676	0.0862365	0.523928	0.0593236	0.00382241	0.211662
ATTGACGTAACTCGGT-1	0.00329371	0.00362159	0.0633623	0.716485	0.0253936	0.00103771	0.127686
ATTGATAGCAACGAGA-1	0.000162841	0.00409937	0.160239	0.62802	0.0336654	0.00601668	0.185619
ATTGATGAGTCCTAAC-1	0.000162841	0.000354349	0.0887529	0.533259	0.0360588	0.000162841	0.242648
ATTGCTGCTCCTCCAT-1	0.114408	0.0337565	0.0485995	0.360773	0.0873596	0.00676461	0.183629
ATTGGGAATATCTTGG-1	0.000162841	0.0164844	0.0809684	0.547235	0.0447871	0.000162841	0.283275
ATTGGTAGGATCCGCT-1	0.000162841	0.0140063	0.0571604	0.544849	0.0564309	0.000859222	0.284705
ATTGTACAACTCGGCT-1	0.000162841	0.000162841	0.0366087	0.763082	0.0222467	0.00119354	0.0905565
ATTGTCGCAATACCTT-1	0.0438139	0.00135695	0.0468128	0.496201	0.0368739	0.000162841	0.352853
ATTTAACTCGTATTAC-1	0.00402406	0.00331417	0.104197	0.591848	0.0151823	0.00252333	0.263349
ATTTACAGTTTACTGG-1	0.00896069	0.0391769	0.0732605	0.498439	0.0419859	0.00667349	0.22318
ATTTACTAAGTCCATT-1	0.013892	0.0130057	0.0773696	0.639239	0.0337438	0.000162841	0.210316
ATTTCATTATTTCGCG-1	0.00616953	0.000113989	0.0411369	0.86545	0.0130381	0.000113989	0.108383
ATTTCCGGGTTCTGCG-1	0.000162841	0.00926293	0.0570822	0.742198	0.0351751	0.000162841	0.121126
ATTTGCCTAGTTACGA-1	0.000113989	0.00260936	0.0550579	0.678343	0.0283866	0.000113989	0.231516
ATTTGCGCGAGTAGCT-1	0.000162841	0.0198129	0.0533795	0.457214	0.032558	0.00194245	0.381626
ATTTGTCTTGGGAGCT-1	0.000113989	0.000113989	0.0574171	0.794354	0.0131007	0.00210152	0.111553
ATTTGTTCCAGGGCTC-1	0.000113989	0.00129094	0.0439287	0.805714	0.0149694	0.00130326	0.110366
CAAACGAGTATCGCAG-1	0.000113989	0.00619475	0.0707865	0.719765	0.0271474	0.000649146	0.150128
CAAACGGTCGCACTTT-1	0.136588	0.0461339	0.117668	0.369509	0.0283856	0.00823313	0.177602
CAAACGTGGTCTTGCG-1	0.00011538	0.000113989	0.0521543	0.711763	0.0364712	0.000606907	0.114475
CAAACTACGATAGAGA-1	0.000162841	0.000162841	0.0440689	0.553847	0.0753783	0.00539513	0.25296
CAAACTATTGAGCTTC-1	0.000113989	0.000537647	0.0476679	0.749766	0.0299846	0.00300603	0.137925
CAAACTCGCGACGCCG-1	0.0207554	0.000531003	0.0236016	0.770038	0.0142393	0.000113989	0.143223
CAAAGATTATTGGGCC-1	0.000232631	0.0244397	0.0492141	0.517808	0.0403775	0.00370579	0.1622
CAAATCTCTCACAAGG-1	0.000162841	0.0148549	0.123965	0.461688	0.0136515	0.000789655	0.352497
CAAATGCGGAGTGTTC-1	0.0279175	0.00932467	0.0748428	0.594394	0.0261488	0.000162841	0.218305
CAAATGTCCTTCCGTG-1	0.000634853	0.0119897	0.0689519	0.702357	0.02767	0.00105923	0.151492
CAAATTGTCAGCAAGC-1	0.000113989	0.000841813	0.0449829	0.789832	0.0259245	0.000113989	0.141933
CAACACATCTCCTGCC-1	7.97923e-05	7.97923e-05	0.0525667	0.886838	0.00658925	7.97923e-05	0.0754402
CAACAGAATAACGCTA-1	0.000113989	0.000113989	0.0582726	0.675278	0.022966	0.0036019	0.175431
CAACAGTGCCAAACGG-1	0.00578519	0.00278496	0.0526271	0.724238	0.0334838	0.000113989	0.133551
CAACGACCCGTTTACA-1	0.0150753	0.00594682	0.0549309	0.695159	0.0378437	0.00891711	0.172497
CAACGGTTCTTGATAC-1	0.000113989	0.00735986	0.0401266	0.753794	0.0284151	0.000113989	0.0743207
CAACTATATCGAATGC-1	0.000888322	0.000583944	0.0849709	0.707645	0.0292732	0.000113989	0.172639
CAACTCCAACGTTTAG-1	0.0168915	0.00111154	0.0495478	0.665124	0.0279941	0.0121638	0.193886
CAACTCCTTGATCCCG-1	0.000113989	0.00274366	0.0804178	0.712323	0.0281951	0.000113989	0.139262
CAACTGCTCATCCGAT-1	0.00948438	0.0379702	0.0586637	0.600448	0.0673517	0.00814229	0.154619
CAACTTGTAGTGGGCA-1	0.00546029	0.000113989	0.0395546	0.88187	0.00353855	0.00124999	0.0355401
CAAGAGGGCGGAGTAC-1	0.000113989	0.000113989	0.0400572	0.822883	0.0148479	0.0104899	0.072989
CAAGATATTATAACGT-1	0.01029	0.000113989	0.0342263	0.864753	0.00836285	0.000113989	0.117821
CAAGCAACGTCGGAGT-1	0.000332329	0.0336028	0.0453791	0.42889	0.0625777	0.000332329	0.178628
CAAGCACCAAATGCCT-1	0.00702633	0.00222718	0.0549675	0.669773	0.0274274	0.00704536	0.192616
CAAGGTCCTATAGGCT-1	0.000113989	0.000113989	0.0492784	0.64948	0.0316607	0.000113989	0.230704
CAAGTGAACTTTGGTT-1	0.00383276	0.00142824	0.0556445	0.687784	0.0401812	0.00288639	0.184682
CAAGTGTGGTTGCAAA-1	0.0162012	0.000113989	0.0514566	0.712394	0.040406	0.000113989	0.179778
CAATAAACCTTGGCCC-1	0.101898	0.00578551	0.0665615	0.596961	0.0338351	0.00358972	0.151156
CAATACGAGAGTCTGA-1	0.000113989	0.000113989	0.0628957	0.754475	0.0205089	0.00221514	0.175547
CAATACGCTCTGAGGC-1	0.240516	0.0126186	0.0391915	0.191824	0.193427	0.000113989	0.160166
CAATATTCTTGACCTA-1	0.000232631	0.0301247	0.0685094	0.475999	0.0718056	0.00300624	0.222918
CAATATTGGACTAGTG-1	0.00558274	0.00459948	0.0607679	0.61483	0.057733	0.00177002	0.118623
CAATCCCTATACCAGC-1	0.0286937	0.000162841	0.0690303	0.546187	0.0762777	0.0027261	0.14547
CAATCCTGCCGTGGAG-1	0.0102528	0.00447252	0.0598086	0.671637	0.0559386	0.000162841	0.0859265
CAATGAGGTTCGACTA-1	7.97923e-05	0.000114693	0.0482144	0.84286	0.0202026	7.97923e-05	0.0880898
CAATGGAATCTACATA-1	0.000162841	0.0017407	0.151596	0.57822	0.0240457	0.00100384	0.219354
CAATGGATCTCTACCA-1	0.00199301	0.000507129	0.033689	0.678934	0.0287689	0.00572144	0.144014
CAATGGTCGGCCTGGG-1	0.0232581	0.00344034	0.0634549	0.694689	0.0350785	0.000976295	0.168183
CAATGTGCCAACCCTT-1	0.000113989	0.000164248	0.0676044	0.726658	0.0261949	0.000582291	0.193235
CAATTAAGGGTGATGA-1	0.000162841	0.00314463	0.0901137	0.617585	0.0323125	0.0109756	0.223672
CAATTTCGTATAAGGG-1	0.0036381	0.00780707	0.0400473	0.801466	0.0270462	0.000162841	0.104164
CACAATGAGCTGCTAT-1	0.000162841	0.0148639	0.0966061	0.578748	0.0287921	0.00360355	0.214764
CACACAGGGATAGATT-1	0.000162841	0.0131335	0.0506862	0.706989	0.0210956	0.00062844	0.154381
CACACGCGCTGTCTTA-1	0.0344078	0.000162841	0.0396112	0.734667	0.0484444	0.000162841	0.0609894
CACACGTTTCAATGGG-1	0.000162841	0.000853625	0.0448449	0.589508	0.0382819	0.000162841	0.270274
CACAGCACCCACGGCA-1	0.00784241	0.0116759	0.0571123	0.634721	0.0285435	0.00544514	0.226861
CACAGCTAGGGAGTGA-1	0.00976529	0.000778742	0.0838416	0.533836	0.0191656	0.000162841	0.341151
CACATATTAGCAGGAT-1	0.000113989	0.000113989	0.0415059	0.811872	0.0161688	0.00105271	0.080961
CACATCGTGCACGCGC-1	0.000113989	0.00777503	0.0624668	0.696831	0.0360166	0.000113989	0.156659
CACATGATTCAGCAAC-1	0.000162841	0.00393603	0.0519697	0.721268	0.0187135	0.00924589	0.162251
CACATTCTTTCGATGG-1	0.000113989	0.000296035	0.0585432	0.699284	0.0166419	0.000113989	0.207782
CACATTTCTTGTCAGA-1	0.00291453	0.000231245	0.072304	0.749857	0.00893937	0.0035726	0.150391
CACCACGCCACACAGA-1	0.000162841	0.0117662	0.0485566	0.495803	0.0319443	0.00215206	0.420166
CACCAGTCAGCATGCA-1	0.000162841	0.00625506	0.106793	0.459867	0.0231111	0.0104776	0.36538
CACCATCGGAGGAGAC-1	0.0101406	0.00175442	0.0595823	0.665732	0.0228501	0.00287727	0.232709
CACCCAAATCTTATGT-1	0.000113989	0.000113989	0.0296479	0.739266	0.0076528	0.000113989	0.128002
CACCCACACGTCACCC-1	0.000232631	0.0316172	0.107743	0.43074	0.024098	0.00388867	0.317148
CACCCACGAGGCAATT-1	0.00837571	0.00867676	0.138976	0.52432	0.0384359	0.00157417	0.249282
CACCCGGTTTGTGACT-1	0.0146812	0.0305927	0.0406123	0.502127	0.0846335	0.000232631	0.23732
CACCCTTGGTGAGACC-1	0.0228549	0.0041302	0.0706634	0.493495	0.0827621	0.00398504	0.275397
CACCCTTTCCTCGCTC-1	7.97923e-05	8.54462e-05	0.0370278	0.858463	0.0102894	7.97923e-05	0.0371222
CACCGATACACCGAGC-1	0.000113989	0.000113989	0.0364593	0.773986	0.0229771	0.000113989	0.131301
CACCGCCAGAAGGTTT-1	0.0265719	0.00396727	0.0767039	0.538378	0.0862411	0.000162841	0.227008
CACCGCCGACCAGCGA-1	0.000162841	0.00575428	0.0578839	0.648164	0.0304388	0.00241271	0.196138
CACCGCGTCCACTCTA-1	0.017899	0.000237435	0.0672258	0.710906	0.0267086	0.000113989	0.196924
CACCGGAGATATCTCC-1	0.0029412	0.000113989	0.0462028	0.568824	0.0280971	0.000113989	0.318015
CACCGTTAGGGATCAC-1	0.000162841	0.016892	0.053331	0.587822	0.0875416	0.000162841	0.172672
CACCGTTGCGCGATAT-1	0.000113989	0.00260963	0.0349445	0.829913	0.0105665	0.000113989	0.0685814
CACCTAATAGAGTCGT-1	0.000332329	0.0404422	0.137238	0.377528	0.110843	0.000332329	0.173358
CACCTAATCAGTTTAC-1	0.00111624	0.00291333	0.0886691	0.66747	0.0174372	0.0120651	0.200021
CACCTCGATGGTGGAC-1	0.000113989	0.00118142	0.0512551	0.819076	0.0172201	0.00271106	0.120307
CACCTTGCGAAACTCG-1	0.0297589	0.00401202	0.0679581	0.644735	0.056999	0.000162841	0.138405
CACCTTGGCGCCTTTG-1	7.97923e-05	7.97923e-05	0.040924	0.882377	0.00813561	0.00149343	0.0769986
CACGAAAGTTAGTCCC-1	0.000162841	0.0158697	0.0611615	0.603419	0.0324556	0.00874214	0.202925
CACGACCACAGACTTT-1	0.0103578	0.000448521	0.0772025	0.705871	0.0280204	0.000113989	0.156818
CACGACTAAAGTTCTG-1	0.00731735	0.0139295	0.040198	0.710871	0.0486484	0.000113989	0.160485
CACGATTGGTCGTTAA-1	0.0207005	0.00484432	0.0397074	0.684295	0.0433506	0.00699425	0.146619
CACGCACAGCGCAGCT-1	0.00337826	0.000113989	0.0468847	0.806909	0.00758291	0.000113989	0.0682655
CACGCAGCGAGGCTTT-1	0.0202014	0.0366707	0.0595422	0.610711	0.035578	0.000162841	0.126911
CACGCGGAACTGTTGC-1	0.00736198	0.000113989	0.0783365	0.726264	0.0322175	0.0107885	0.146251
CACGGCGCGCCAAAGG-1	0.0423928	0.00126219	0.0792722	0.465452	0.0266869	0.00362687	0.344074
CACGGGATTGAGGGTT-1	0.00921465	0.0372826	0.0538605	0.625169	0.0432496	0.000162841	0.116107
CACGTCGGCAACCTCT-1	0.000332329	0.0368676	0.0553911	0.338621	0.057344	0.00400606	0.260876
CACGTCGGGTTCTAGA-1	0.000232631	0.0225417	0.0514583	0.510149	0.0284796	0.000232631	0.172832
CACGTCTATGATGTGG-1	0.0566455	0.00218766	0.0591912	0.577701	0.0295782	0.000162841	0.24551
CACGTTCGTGCTCTAG-1	0.000162841	0.00247421	0.0745856	0.62094	0.0214038	0.012101	0.240966
CACTAAAGTTGCCTAT-1	0.000162841	0.0211928	0.0881312	0.497772	0.0368587	0.000162841	0.259703
CACTACTCAGTTCTGT-1	0.00163402	0.000113989	0.0353837	0.812556	0.0176947	0.00129163	0.0783715
CACTCAAGAGCTATGG-1	0.000162841	0.0143966	0.0723555	0.635562	0.0391943	0.00341082	0.19155
CACTCAGCTCTTGAGG-1	0.000162841	0.00145182	0.087948	0.584767	0.0276663	0.000162841	0.274087
CACTCCTATGTAAGAT-1	0.000162841	0.0122801	0.0441246	0.672987	0.0247604	0.00543835	0.187239
CACTCCTCTCGGTCGG-1	0.0438712	0.0015484	0.0652641	0.574009	0.0357698	0.000162841	0.247288
CACTCGAGCTGAACAA-1	0.00255605	0.000113989	0.0337645	0.81458	0.0146169	0.000113989	0.0731592
CACTCGGTTAGGAGGA-1	0.00773869	0.0230095	0.0683434	0.653313	0.0182514	0.000162841	0.124088
CACTGTCCAAGTGAGA-1	0.0503796	0.00808014	0.147447	0.375567	0.0405656	0.0028493	0.319447
CACTTAATCAGACGGA-1	0.000162841	0.0115799	0.0522207	0.670594	0.0253752	0.000162841	0.163049
CACTTCGCCACAGGCT-1	0.000162841	0.0123221	0.0591749	0.685299	0.0341245	0.00930461	0.15375
CACTTCGTCTTATCTC-1	0.0577965	0.0206342	0.0929257	0.405072	0.136311	0.000332329	0.185582
CAGACACCGATCGCTG-1	0.001007	0.0476593	0.0482523	0.499579	0.12419	0.00581905	0.159624
CAGACCTGTAAGTGTT-1	0.000113989	0.000113989	0.0346607	0.794319	0.00884108	0.00119709	0.0491942
CAGACGAACCTGATAC-1	0.000232631	0.0146837	0.0773958	0.523497	0.0520772	0.00351239	0.183487
CAGAGACGGTCACCCA-1	0.000232631	0.0272214	0.0633313	0.491179	0.059157	0.00993679	0.193838
CAGAGCATGAGCTTGC-1	0.0081545	0.00081039	0.0442519	0.785445	0.0205958	0.00291363	0.10356
CAGAGGCGATGCATGA-1	0.000332329	0.0332007	0.0579616	0.398571	0.079242	0.0120151	0.215297
CAGAGTGATTTAACGT-1	0.000113989	0.0133974	0.0569927	0.708646	0.027058	0.000113989	0.164112
CAGATACTAACATAGT-1	0.000113989	0.00461348	0.0918941	0.730963	0.0257728	0.000113989	0.112966
CAGATCATTTAAAGTC-1	0.000162841	0.00154068	0.0387803	0.598796	0.0430094	0.000162841	0.259592
CAGATCCTGGTTTGAA-1	0.0107308	0.0133704	0.0791338	0.654478	0.0288607	0.000162841	0.167919
CAGCAGCCCGTTCCTT-1	0.0905479	0.0168993	0.0499264	0.480585	0.0845473	0.000232631	0.208862
CAGCCCTCACAGGCAG-1	0.000113989	0.00224391	0.0521896	0.727899	0.0275051	0.0022446	0.200656
CAGCCGGGCCCTCTAT-1	0.000113989	0.000113989	0.112285	0.655418	0.0132804	0.00495007	0.16477
CAGCCTCCTGCAGAGG-1	0.0187048	0.000168457	0.0620711	0.746516	0.0236465	0.00112968	0.123555
CAGCCTCTCCTCAAGA-1	0.00774033	0.000539734	0.0664752	0.548004	0.0372208	0.00787366	0.297154
CAGCGATTCCCTTCAA-1	0.000162841	0.0130237	0.0920329	0.578879	0.0660959	0.0034102	0.164809
CAGCGCCAACACGATA-1	0.000232631	0.01919	0.0587804	0.371558	0.0417947	0.0190868	0.384067
CAGCTCACTGAGACAT-1	0.000113989	0.00718571	0.0565183	0.773925	0.0359343	0.000113989	0.115494
CAGCTCGACAAGTTAA-1	0.0106278	0.000250881	0.0804711	0.612449	0.0420493	0.000113989	0.249679
CAGCTCGTGCTTGTGT-1	0.000232631	0.0233634	0.133055	0.536554	0.0353178	0.00868649	0.15304
CAGCTGGCGTAACCGT-1	0.000113989	0.00230607	0.0298834	0.831824	0.0107618	0.000179349	0.0413451
CAGCTTAGTAGGTAGC-1	0.000162841	0.0149225	0.0582311	0.636696	0.0293499	0.00282393	0.205263
CAGGAAGACTTTATAT-1	0.00564018	0.000113989	0.0595843	0.729573	0.0170981	0.000113989	0.130451
CAGGACAGCTGCCCTT-1	0.000113989	0.00565894	0.0816741	0.697965	0.0373989	0.00389724	0.159964
CAGGATATATCGTTGT-1	0.000162841	0.0152711	0.0738291	0.590034	0.0342231	0.000162841	0.244181
CAGGATCCGCCCGACC-1	0.00956795	0.00354935	0.0592929	0.65007	0.0425142	0.00392728	0.171348
CAGGCCGTTTGGGTGT-1	0.000232631	0.0217853	0.0912953	0.422522	0.070506	0.000232631	0.293677
CAGGCGCACGGTGGTC-1	0.000162841	0.0156577	0.0355078	0.354116	0.0451983	0.000162841	0.534375
CAGGCGCCATGCTAGG-1	0.000113989	0.000113989	0.0299194	0.811953	0.0156726	0.00025148	0.0806138
CAGTAACTATTTATTG-1	0.000113989	0.000113989	0.0452363	0.777738	0.0147644	0.000113989	0.125325
CAGTAATCCCTCCCAG-1	0.000162841	0.0130059	0.0380458	0.675978	0.0203314	0.000162841	0.150197
CAGTACATTCTCTAAA-1	0.000113989	0.000113989	0.0554801	0.762324	0.00773041	0.000113989	0.0712808
CAGTACCAGTTTACGT-1	0.000113989	0.00217154	0.0529986	0.781645	0.016827	0.00143089	0.108597
CAGTAGATGATGTCCG-1	0.000162841	0.016709	0.0419524	0.662381	0.0382062	0.0017663	0.154867
CAGTAGCCCACGCGGT-1	0.0110703	0.00187557	0.0624435	0.676869	0.0210629	0.000162841	0.238114
CAGTAGCGAGGTAGTA-1	0.044483	0.00111396	0.130604	0.30824	0.170406	0.000232631	0.315885
CAGTCGAGGATGCAAT-1	0.000113989	0.000113989	0.0446818	0.740187	0.0215356	0.00197471	0.168176
CAGTCTCTCGGCTAAT-1	0.000113989	0.000142132	0.0412328	0.822841	0.0168483	0.000113989	0.0790872
CAGTGAATAAATGACT-1	0.0156402	0.00214079	0.0731525	0.6537	0.0552661	0.00481424	0.139689
CAGTGGTTGCACATGA-1	0.0220488	0.0601663	0.0717829	0.375206	0.112684	0.000474756	0.172387
CAGTGTCCGCAGAATG-1	0.000164084	0.0214238	0.101482	0.564022	0.0630092	0.00226365	0.115699
CAGTTCAAATTGACAC-1	0.000232631	0.0339268	0.0687004	0.485578	0.0511811	0.000232631	0.1822
CAGTTCCGCGGGTCGA-1	0.000162841	0.0199603	0.0719058	0.598301	0.0350592	0.00421953	0.24559
CATAACGGACAGTCGT-1	0.0169395	0.000113989	0.0302726	0.749053	0.0259238	0.00383567	0.0723625
CATAAGCTCTCCGTCT-1	0.000162841	0.0177204	0.0391945	0.593828	0.0222668	0.000162841	0.22025
CATAATGAGCGGGCGA-1	0.000162841	0.00901762	0.070426	0.618333	0.0232446	0.00136691	0.235608
CATACAAAGCCGAACC-1	0.000392582	0.0238619	0.0451348	0.682779	0.030899	0.000162841	0.155092
CATACACGGTTCCCAC-1	0.000113989	0.00514283	0.0268351	0.821371	0.0228616	0.00289668	0.0735295
CATACCCGTACCCAGT-1	0.000162841	0.0154646	0.0874656	0.452493	0.0429556	0.0130678	0.368756
CATACGAACTAGCTGG-1	0.000332329	0.0209248	0.161438	0.379896	0.0524619	0.00247148	0.263869
CATACGGCGTCTGGGC-1	0.000113989	0.00918519	0.0665321	0.708678	0.0391771	0.00115775	0.137804
CATACTATGTAATTGT-1	0.000113989	0.012181	0.0563415	0.735993	0.0293168	0.000113989	0.14678
CATACTTAGGCAATAC-1	7.97923e-05	7.97923e-05	0.0648636	0.818998	0.0137173	0.000841181	0.124677
CATAGCCGCCCGGGAT-1	0.000162841	0.00741098	0.142604	0.631736	0.0426934	0.00182198	0.134496
CATAGCGTTGCCCACC-1	0.000162841	0.0117198	0.078396	0.556292	0.0961302	0.0091189	0.17274
CATAGTACATTGAGAG-1	7.97923e-05	7.97923e-05	0.0424046	0.865808	0.01297	7.97923e-05	0.0934984
CATAGTAGCATAGTAG-1	0.0540722	0.001586	0.0670593	0.602793	0.0621826	0.000162841	0.157319
CATAGTCCACAAGAAC-1	0.000232631	0.00657393	0.16812	0.464566	0.0262363	0.00425236	0.282868
CATATACTACTGATAA-1	0.000113989	0.000113989	0.0511859	0.688502	0.0336363	0.000113989	0.200055
CATATAGGTACAGTCA-1	0.000162841	0.0134224	0.0691963	0.626002	0.0349778	0.00126454	0.17646
CATATGTCAGGCTACG-1	0.000113989	0.00678531	0.0811788	0.516348	0.00965373	0.0160284	0.191863
CATATTATTTGCCCTA-1	0.000162841	0.000965002	0.0577245	0.655708	0.029692	0.000358935	0.191268
CATCAACACCTACTAA-1	0.000113989	0.0018699	0.0563853	0.791155	0.0196991	0.00221306	0.11584
CATCATCTACCCGGAC-1	0.00347337	0.00658475	0.1094	0.628163	0.0343321	0.00568155	0.218805
CATCCGCAGGCCCGAA-1	0.000113989	0.000837564	0.0508017	0.762752	0.0319351	0.000113989	0.0608972
CATCGCCCGCGGCCAA-1	0.00400631	0.00510469	0.114733	0.608475	0.0440029	0.000162841	0.18372
CATCGGACGGGTTAAT-1	0.000162841	0.0164394	0.0661877	0.583259	0.0432783	0.0040323	0.215295
CATCGTCCGGTTACTA-1	0.000162841	0.0430517	0.0618251	0.559367	0.024324	0.000162841	0.180409
CATCTATCCCGTGTCT-1	0.000113989	0.000113989	0.0358878	0.790926	0.0132517	0.000113989	0.0812655
CATCTGCAGGATCATT-1	0.0315439	0.0402031	0.0480046	0.400835	0.0609535	0.00832492	0.213409
CATCTTACACCACCTC-1	0.000113989	0.000113989	0.0371322	0.825854	0.00934056	0.000113989	0.0670306
CATGAACCGACATTTG-1	0.000113989	0.00201956	0.0575719	0.765492	0.0273646	0.000113989	0.127294
CATGAACCTCTTATCA-1	0.00653598	0.0014233	0.0575978	0.754115	0.0238121	0.00149464	0.151682
CATGACTTCGCTGAAT-1	0.000113989	0.000113989	0.0521725	0.764654	0.0221772	0.0112689	0.0839273
CATGATGCACAATTCT-1	0.000113989	0.000113989	0.148627	0.601972	0.0222985	0.000113989	0.182348
CATGATGGAAGTTAGC-1	0.000162841	0.000162841	0.0600557	0.799048	0.00426394	0.00218022	0.0700379
CATGCACGTGTTACTG-1	0.000113989	0.000113989	0.0350092	0.708537	0.0291125	0.0019025	0.185778
CATGCATGGAGACCCT-1	0.000162841	0.00173947	0.0758679	0.67641	0.0233785	0.0090036	0.184221
CATGCCAACTCGCAAA-1	0.000113989	0.00774392	0.0294209	0.822665	0.0134071	0.00115435	0.117929
CATGCGACCAGTTTAA-1	0.000113989	0.000113989	0.0421363	0.764213	0.0196748	0.00215263	0.0978081
CATGCGTTAGACAGAA-1	0.000113989	0.0103574	0.0562064	0.683314	0.0181016	0.00469896	0.236616
CATGCTGGCTCCAATT-1	0.000113989	0.00210815	0.0553293	0.733167	0.0284992	0.00100785	0.16664
CATGGCAGGAAGATCG-1	0.000113989	0.00037517	0.0842349	0.703922	0.0208911	0.000113989	0.169924
CATGGCTCCCTATGTC-1	0.0156177	0.0120249	0.0688239	0.54281	0.0376216	0.00663154	0.238996
CATGGGTCGGGTGTGG-1	0.000113989	0.000422039	0.0712716	0.767028	0.0192329	0.000113989	0.113261
CATGGTAAGTAGCGTT-1	0.000113989	0.000113989	0.0376751	0.831578	0.0120309	0.000113989	0.0824808
CATGGTCTAGATACCG-1	0.00161708	0.00220692	0.0458804	0.718188	0.0280701	0.00871751	0.135268
CATGTCTCATTTATGG-1	0.000162841	0.000162841	0.0339823	0.855544	0.00541842	0.000162841	0.060605
CATTACATAGATTGTG-1	0.00264358	0.000971553	0.0548269	0.830553	0.0185031	0.000113989	0.103035
CATTACGTCGGCCCGT-1	0.0154876	0.00403242	0.120591	0.551345	0.0231979	0.00825437	0.275892
CATTATAACAGGGTCC-1	0.00411911	0.00187264	0.0585425	0.715387	0.0247079	0.00283676	0.203317
CATTATGCTTGTTGTG-1	0.0460456	0.0238344	0.0791599	0.419141	0.070094	0.000232631	0.273042
CATTCACTGACAGCTA-1	0.000724727	0.00195101	0.0384593	0.74304	0.0187007	0.00196402	0.167356
CATTCAGGTCAGTGCG-1	0.000113989	0.000113989	0.0754292	0.792609	0.0116186	0.000113989	0.0693553
CATTCCCATTCCGTCG-1	0.00342014	0.00122765	0.0437321	0.797846	0.00986525	0.000113989	0.148793
CATTGCAAAGCATAAT-1	0.00965056	0.000113989	0.052231	0.758114	0.015811	0.00154185	0.108155
CATTGCGAAATGGGCG-1	0.000162841	0.0135005	0.0934932	0.619211	0.0319989	0.00408295	0.2053
CATTGCGGGTCAATTC-1	0.000113989	0.00163688	0.0422678	0.845501	0.0156224	0.00437375	0.101356
CATTGTGTGCTAGATC-1	0.0150528	0.00570443	0.0999503	0.645348	0.0309776	0.000162841	0.172099
CATTTAGCGGACCATG-1	0.00831538	0.00231652	0.146015	0.472932	0.0281446	0.00719595	0.308249
CATTTATCGTTCAAGA-1	0.0024495	0.000113989	0.0285543	0.834823	0.0108228	0.000113989	0.0611752
CATTTCTAGCAGACTA-1	0.000474756	0.0472058	0.141223	0.308865	0.0860654	0.00905617	0.187892
CATTTGAGTGGTACGT-1	0.000162841	0.0190631	0.0527568	0.678956	0.0455042	0.000162841	0.11695
CCAAACAGAACCCTCG-1	0.000162841	0.00889586	0.0676886	0.685611	0.0371553	0.0149108	0.17881
CCAAAGCAGTTGGTTG-1	0.000162841	0.00354002	0.0619116	0.573509	0.0500343	0.0145479	0.28114
CCAAAGTCCCGCTAAC-1	0.00780473	0.00254357	0.0922748	0.684939	0.0211077	0.00697249	0.165385
CCAACGATGCACTGAT-1	0.00997138	0.0134152	0.0631737	0.654419	0.0423354	0.000631628	0.163282
CCAACGCTTGCCAGGG-1	0.000162841	0.00704208	0.0716841	0.570305	0.0333597	0.000162841	0.265878
CCAAGAAAGTGGGCGA-1	0.000162841	0.0166183	0.0543465	0.651588	0.0606862	0.0100304	0.128629
CCAAGACTTCTGCGAA-1	0.0171046	0.00501239	0.0699841	0.589526	0.0269716	0.00537922	0.249306
CCAAGCGTAACTCGTA-1	0.00827582	0.00532057	0.0412967	0.789491	0.0350217	0.000162841	0.100225
CCAAGGAACAGAGAGG-1	0.001137	0.00141049	0.0398664	0.800971	0.065236	0.000113989	0.149924
CCAAGTTTCTACAGAT-1	0.000162841	0.00673393	0.061292	0.687412	0.0169593	0.0014943	0.201856
CCAATAGATTTCATCT-1	0.000113989	0.0131388	0.0647485	0.732517	0.0295746	0.000113989	0.134397
CCAATAGTGCCGTCGA-1	0.000232631	0.02899	0.0299492	0.537426	0.0392893	0.000232631	0.210435
CCAATCGGTAGATCGA-1	0.00350002	0.000113989	0.0444568	0.80748	0.0228627	0.000113989	0.11264
CCAATGTCACAGCAAG-1	0.000232631	0.0176807	0.0563356	0.572158	0.0471715	0.00225538	0.170405
CCAATTACGGGTCGAG-1	0.00830802	0.00378828	0.062683	0.612289	0.0599932	0.00179685	0.166125
CCAATTGAATGTTAAT-1	0.0163748	0.00753747	0.0794903	0.583268	0.0750243	0.00212301	0.144982
CCACAATGTACGTCTT-1	0.009744	0.000766244	0.137859	0.54801	0.0344729	0.00676842	0.227365
CCACACTGAGATATTA-1	0.000113989	0.0107673	0.055023	0.737064	0.038964	0.000113989	0.138133
CCACAGCTGAAATCAT-1	0.000113989	0.0011412	0.0479553	0.778573	0.018695	0.00274241	0.0830652
CCACAGTACCCATCCT-1	0.000113989	0.0014295	0.0519059	0.74309	0.0192176	0.00141688	0.171515
CCACCAACTTTACTGT-1	0.000232631	0.0309879	0.0505632	0.402604	0.140451	0.0116057	0.300632
CCACCCAAGGAAAGTG-1	0.00437358	0.000705032	0.0468704	0.770521	0.0215214	0.000162841	0.109473
CCACGAATTTAACCTC-1	0.00290671	0.000113989	0.0709211	0.769946	0.0123909	0.000113989	0.138955
CCACGAGAAGAGAATC-1	0.000113989	0.000312999	0.0556083	0.823904	0.00981779	0.00291674	0.119488
CCACGGAGCCATAAGA-1	0.000113989	0.00829544	0.0909773	0.687712	0.00967404	0.000113989	0.151632
CCACGGTGCCCGGTAG-1	0.000113989	0.000113989	0.0319377	0.745578	0.00923785	0.000113989	0.123997
CCACGTAAATTAGACT-1	7.97923e-05	0.000433011	0.0444066	0.874404	0.0176283	7.97923e-05	0.0741223
CCACTATCCGGGTCAC-1	0.000113989	0.000927511	0.0385775	0.822053	0.0256011	0.000113989	0.110141
CCACTGGTGGCTGGTT-1	0.00255193	0.00888283	0.0457129	0.553052	0.0359047	0.000162841	0.290124
CCAGAAAGCAACTCAT-1	0.000162841	0.0122079	0.0900281	0.552488	0.0594773	0.00536435	0.169497
CCAGAGACAAAGCCGG-1	0.000162841	0.0153381	0.055987	0.682907	0.023936	0.00829867	0.125406
CCAGATAGTTGAGTGA-1	0.000162841	0.00549605	0.0884654	0.552174	0.0414586	0.0231497	0.2604
CCAGCCTGGACCAATA-1	0.00349506	0.00497047	0.0548807	0.753902	0.0284078	0.00240251	0.104946
CCAGCGGGATCACCAG-1	0.00171858	7.97923e-05	0.0254982	0.88487	0.0085853	0.00273146	0.105297
CCAGCTACGCCTCATA-1	0.000113989	0.00198931	0.0371534	0.877919	0.0155811	0.00122858	0.0577034
CCAGCTGATGGTACTT-1	0.000162841	0.0114425	0.0533021	0.692049	0.0198413	0.00593012	0.171231
CCAGCTTCCGCCCGCA-1	0.00135277	0.0119308	0.0980923	0.647372	0.0229522	0.00536033	0.160437
CCAGGGACGTGGCCTC-1	0.00338554	0.00828878	0.0667289	0.734692	0.0309491	0.00175643	0.128827
CCAGTAGTCTGATCCA-1	0.00826103	0.00243741	0.116344	0.628902	0.0238413	0.00714997	0.203032
CCAGTCAAATCTCTTA-1	0.00619606	0.006992	0.0828877	0.669764	0.0256293	0.00166467	0.139225
CCAGTCCATTATTCGA-1	0.000113989	0.00474	0.0394375	0.793137	0.0157964	0.000113989	0.0911189
CCAGTCTAGACGGCGC-1	0.00530687	0.000113989	0.0377324	0.808009	0.0422149	0.000113989	0.105521
CCAGTCTTGTCATAGA-1	0.000113989	0.00714859	0.0460786	0.64473	0.074238	0.000113989	0.217749
CCATAAACAACCCGAC-1	0.0127813	0.000615501	0.0532576	0.735967	0.0194415	0.0128762	0.184999
CCATACCTTTACTTGT-1	0.000113989	0.000113989	0.0498691	0.801101	0.00922538	0.00075468	0.0701558
CCATACTCGCCTCTCC-1	0.000162841	0.0110582	0.0577168	0.328593	0.0186481	0.00105344	0.579489
CCATAGGTTGGCGTGG-1	0.000113989	0.0022139	0.048807	0.525724	0.0285995	0.000113989	0.387668
CCATAGTCAGTAACCC-1	0.000232631	0.0183531	0.0809263	0.512718	0.069797	0.000232631	0.164625
CCATATTGGATCATGA-1	0.000232631	0.0255862	0.0719682	0.437093	0.0367642	0.0109178	0.26836
CCATCCATACCAAGTC-1	0.000332329	0.0430827	0.0867805	0.400485	0.05916	0.00632221	0.159222
CCATCGCAGTTAAACT-1	0.000162841	0.00924591	0.0515874	0.677744	0.0330527	0.00420707	0.158237
CCATCTCACCAGTGAA-1	0.000113989	0.000113989	0.020122	0.908596	0.00861475	0.000113989	0.0495345
CCATCTTGTTCACAAT-1	7.97923e-05	7.97923e-05	0.0341816	0.841001	0.00948492	7.97923e-05	0.0532445
CCATGCCTGTTTAGTA-1	0.000232631	0.0206788	0.0957399	0.571142	0.0550721	0.00487338	0.194523
CCATGCTCTGCAGGAA-1	0.00834718	0.00776095	0.0754534	0.516	0.0654193	0.000232631	0.270945
CCATGGCCCTTGTACC-1	0.000162841	0.0260356	0.0653723	0.550531	0.0465259	0.0054312	0.204738
CCATTAGCGATAATCC-1	0.0162858	0.0301406	0.0578283	0.542645	0.0334009	0.00384034	0.169448
CCATTCCCTGCCCACA-1	0.0203471	0.0324299	0.0627529	0.487968	0.0350288	0.000332329	0.172626
CCCAAACATGCTGCTC-1	0.0143183	0.000113989	0.0498759	0.760515	0.0191689	0.000113989	0.0938112
CCCAACATACGTCGCG-1	0.000162841	0.0157081	0.0570066	0.690993	0.0179675	0.000162841	0.141472
CCCAACCACACTAACA-1	0.000113989	0.00500384	0.103619	0.597229	0.0343767	0.000174618	0.269949
CCCAAGAATGCACGGT-1	0.00208044	0.000113989	0.0580769	0.705847	0.0323736	0.000113989	0.186469
CCCAAGACAGAGTATG-1	0.015326	0.00187485	0.246143	0.577203	0.0209655	0.00412793	0.118833
CCCAATGAGATTTGCA-1	0.000162841	0.0179809	0.0689847	0.642235	0.0533758	0.00660011	0.162834
CCCAATTTCACAACTT-1	0.00134473	0.00758605	0.0721341	0.657189	0.0744272	0.000834802	0.130433
CCCAGAGGAGGGCGTA-1	0.021538	0.00142997	0.0509165	0.501396	0.027324	0.000162841	0.404053
CCCAGTTAAGGCGCCG-1	0.000113989	0.000113989	0.0471891	0.814133	0.0104953	0.00252843	0.0810446
CCCGAAGTTTCGCGAA-1	0.00336047	0.000162841	0.0471	0.742587	0.0217793	0.00264181	0.0849975
CCCGACCATAGTCCGC-1	0.000113989	0.000422442	0.0596017	0.783531	0.0137223	0.000113989	0.129657
CCCGATAGCCTCGCCT-1	0.0143163	0.00192764	0.0488902	0.730838	0.018952	0.00377669	0.191572
CCCGCAGCGCGAACTA-1	0.000162841	0.0164112	0.0779017	0.597067	0.0291006	0.00908531	0.194915
CCCGCAGGGCCCAAAG-1	0.000113989	0.000543434	0.0520914	0.723221	0.0293922	0.00103788	0.126713
CCCGCCATGCTCCCGT-1	0.000113989	0.00399149	0.0395925	0.811798	0.0184269	0.0054346	0.0887671
CCCGCGCAATGCACCC-1	0.000113989	0.00676803	0.0363345	0.801427	0.021947	0.000113989	0.0739962
CCCGCTAGAGGGTTAA-1	0.0141863	0.000113989	0.0447406	0.69487	0.0333219	0.00394179	0.14629
CCCGCTTGCCCTCGTC-1	0.000162841	0.0109097	0.0836913	0.629576	0.0665945	0.00280582	0.16765
CCCGGTGGAAGAACCT-1	0.000162841	0.0116544	0.0565425	0.737015	0.0170942	0.00111904	0.113493
CCCGGTGTATCGGAAT-1	0.0140087	0.00851319	0.105251	0.586322	0.0104204	0.00567003	0.213837
CCCGTAAGTCTAGGCC-1	0.000162841	0.0153385	0.0516116	0.640767	0.0316808	0.000162841	0.220329
CCCGTAGCTGGGAAGA-1	0.0193306	0.0137821	0.0873873	0.418704	0.0778089	0.000232631	0.25458
CCCGTCAGCGTCTGAC-1	0.000162841	0.00395996	0.0419423	0.74546	0.0297277	0.00785198	0.109616
CCCTAGTGTCAGGTGT-1	0.000232631	0.025898	0.0641055	0.351346	0.0384467	0.0150066	0.411122
CCCTATGTAGAGCAGA-1	0.000678223	0.0318953	0.106509	0.301652	0.0539417	0.00741068	0.20166
CCCTCAAGCTCTTAGT-1	0.000113989	0.00563097	0.0711469	0.725857	0.0244667	0.000113989	0.133685
CCCTCATTCTGGAATT-1	0.000113989	0.0041042	0.0413137	0.767161	0.0415977	0.0023081	0.130507
CCCTCGGGAGCCTTGT-1	0.0131293	0.00656711	0.0646452	0.679151	0.0502311	0.00273348	0.164606
CCCTGAAATGAGTTGA-1	0.0413359	0.041282	0.0732616	0.411496	0.0439183	0.000332329	0.231842
CCCTGACTAACAAATT-1	0.0540504	0.0388969	0.0673716	0.290269	0.0905454	0.013547	0.169112
CCCTGATGTAACTCGT-1	0.000113989	0.00325876	0.0688419	0.768126	0.0272079	0.000113989	0.0737094
CCCTGCCCAATCCGCT-1	0.000232631	0.0222797	0.0834183	0.442785	0.0351823	0.00537772	0.293102
CCCTGCGCTACGCATA-1	0.000232631	0.0228279	0.059698	0.511864	0.0464095	0.00142218	0.232538
CCCTGGTATGGGCGGC-1	0.000113989	0.000113989	0.038299	0.737035	0.0254032	0.000113989	0.139701
CCCTGTTGGCAAAGAC-1	0.000474756	0.044063	0.0422556	0.357997	0.0412292	0.0188048	0.232396
CCCTTCTCGTACGCGA-1	0.000113989	0.000752525	0.0983394	0.707307	0.0233106	0.00682592	0.139634
CCCTTTGACAGGTCTT-1	0.000162841	0.0104038	0.0590945	0.70998	0.0385357	0.00356466	0.137082
CCGAAAGTGGTGAGCA-1	0.0470012	0.0352342	0.0821746	0.39479	0.124097	0.00622104	0.164692
CCGAACACTGGGCCTC-1	0.000113989	0.0139815	0.0623372	0.680272	0.0252213	0.000113989	0.219551
CCGAAGTATATTGTTC-1	0.000162841	0.00609121	0.0469933	0.761461	0.00842175	0.00362309	0.123527
CCGACAAACACATGAG-1	0.0172249	0.0192593	0.0740482	0.579368	0.0390463	0.000162841	0.235133
CCGACAAAGGGAGTGC-1	0.000162841	0.012883	0.0734861	0.636903	0.0364814	0.000162841	0.17311
CCGACGGGCATGAGGT-1	0.000162841	0.0110199	0.137693	0.526707	0.0264128	0.000162841	0.263394
CCGACGTAAACACAAC-1	0.000162841	0.00200764	0.0572798	0.580715	0.028771	0.000162841	0.295321
CCGACTCGCATAGTCT-1	0.000113989	0.000113989	0.0284905	0.824783	0.010592	0.00396706	0.0536317
CCGAGAAGTCGCATAA-1	0.0269689	0.00838984	0.0504326	0.682445	0.0361232	0.000162841	0.138087
CCGAGGGATGTTAGGC-1	0.00764285	0.0199667	0.0564931	0.641259	0.0315511	0.000162841	0.123043
CCGATCTCAACCTTAT-1	0.000113989	0.000113989	0.0457904	0.840645	0.00840971	0.000113989	0.0554706
CCGATTCGAGGGACCC-1	0.000162841	0.0188825	0.0574177	0.344704	0.0539259	0.00347261	0.465375
CCGATTGGTCAATGAA-1	0.000113989	0.000821929	0.0365775	0.642124	0.0115829	0.000113989	0.306088
CCGCACAAAGACCAAC-1	0.000113989	0.000201897	0.0557526	0.803127	0.0203298	0.000113989	0.0727813
CCGCACGTGACCTCGG-1	0.00638903	0.00924384	0.122717	0.55788	0.0490716	0.000390672	0.179783
CCGCATGTGGTACGAT-1	0.000162841	0.00716179	0.108872	0.633822	0.0324283	0.00222121	0.20238
CCGCCACCACAATCCA-1	0.0229737	0.00255481	0.0654287	0.638618	0.0477547	0.00205104	0.21127
CCGCCGGTCAACACAC-1	0.000113989	0.00251554	0.0582996	0.772454	0.0139381	0.00937175	0.147085
CCGCCGTTGAGGATAA-1	0.00790297	0.000113989	0.0658796	0.742073	0.0160703	0.00241438	0.213831
CCGCCTGCGAATTGGT-1	0.000162841	0.000689074	0.0645352	0.591785	0.0315387	0.00191226	0.285608
CCGCCTTGCGATGTCG-1	0.000113989	0.00355359	0.0287279	0.770152	0.0189233	0.00102167	0.165216
CCGCGATTTGGTAGGT-1	0.000335088	0.261226	0.0417602	0.258446	0.11707	0.000332329	0.22453
CCGCGGAATGCGTCAC-1	0.000232631	0.0250242	0.0614014	0.498421	0.086828	0.0116726	0.212224
CCGCGGGTACGAAGAA-1	0.00124667	0.0119014	0.115509	0.462424	0.0821778	0.00438322	0.176722
CCGCGTAGGTAAGGGC-1	0.000232631	0.0178229	0.0734593	0.536265	0.0542017	0.00186326	0.189417
CCGCTATCAGCACCAG-1	0.000113989	0.0069963	0.0509178	0.768209	0.0245897	0.000113989	0.145599
CCGCTGGTGCCATTCA-1	0.00175131	0.00086831	0.0389003	0.739632	0.0245194	0.00101076	0.107924
CCGCTTACCTCACTCT-1	0.000162841	0.00588932	0.121452	0.571265	0.0426671	0.00268752	0.260832
CCGCTTCGCGGTTAAC-1	0.000113989	0.00155276	0.104586	0.756498	0.0232446	0.00255764	0.0967966
CCGCTTGCTGACATGG-1	0.000113989	0.000861455	0.0576551	0.775554	0.012885	0.000113989	0.168876
CCGGAATGGTTTCAGT-1	0.00524714	0.00982091	0.0718516	0.612862	0.024826	0.0122287	0.217864
CCGGAGCGTACTTTCT-1	0.000232631	0.0448335	0.0506485	0.513415	0.062758	0.00427908	0.177898
CCGGCACGACCGTTTC-1	0.00432417	0.000113989	0.101142	0.580165	0.080761	0.000113989	0.243313
CCGGCGCATATTGGAT-1	0.00189545	0.000677664	0.084681	0.711811	0.0173965	0.00659822	0.156532
CCGGCGTGAGACTCTG-1	0.00857676	0.00244308	0.0345429	0.795971	0.0134273	0.00276918	0.0873591
CCGGGACCCGCAGAGA-1	0.00529619	0.0018531	0.0533881	0.726606	0.0188756	0.000162841	0.193573
CCGGGCGGTCTCGTCA-1	0.00935382	0.00307677	0.0781042	0.688266	0.0222201	0.00166504	0.147186
CCGGGCTGCTCCATAC-1	0.0264538	0.000113989	0.0416577	0.784344	0.0182129	0.00206502	0.0959386
CCGGGTTCGAGGTTAC-1	0.000162841	0.00860387	0.0695368	0.540805	0.0559933	0.00240915	0.226061
CCGGTAATGGCTAGTC-1	0.00668529	0.000429544	0.0586429	0.648319	0.016192	0.00501939	0.32338
CCGGTTTGTAATTGTG-1	0.000162841	0.0191459	0.060645	0.59426	0.0576274	0.0141099	0.162697
CCGTAAGTTGGTCCCA-1	0.0205691	0.00223684	0.0858129	0.659184	0.0431423	0.00327308	0.194784
CCGTACCCAAGCGCCA-1	0.000113989	0.0309943	0.0650141	0.648514	0.0307582	0.000113989	0.146756
CCGTATCTCGTCGTAG-1	0.000162841	0.00854416	0.0814742	0.478617	0.0385317	0.000162841	0.335268
CCGTGAGGCATTCATG-1	0.00178977	0.000964751	0.0722822	0.762485	0.0272424	0.000113989	0.210533
CCGTGCCCATGACGGC-1	0.000113989	0.00363573	0.0489709	0.821769	0.0334226	0.00399057	0.0924087
CCGTGGAACGATCCAA-1	0.0160904	0.000659747	0.0371979	0.69986	0.0276079	0.0014208	0.176276
CCGTGTTAAATTCCAT-1	0.000162841	0.0136484	0.0985428	0.575473	0.0354282	0.00792042	0.246428
CCGTTACGTTAGAACA-1	0.00362865	0.000194655	0.0662133	0.57768	0.0313974	0.00794189	0.321093
CCGTTCCGAATCTCGG-1	0.0108025	0.00847557	0.042691	0.627815	0.033216	0.000162841	0.212458
CCTAAACAGGGTCCGT-1	0.000113989	0.00589613	0.0413752	0.723278	0.00877091	0.000113989	0.183432
CCTAAAGGCTGACGCT-1	0.000113989	0.000113989	0.0645007	0.739292	0.00834145	0.000113989	0.156653
CCTAACCCAAACAAGT-1	0.000113989	0.000113989	0.0332211	0.758191	0.00745235	0.000113989	0.10896
CCTAACTAAGGCTCTA-1	0.000113989	0.00154713	0.0625709	0.75011	0.02829	0.000113989	0.127278
CCTACAAGTCCGGAAT-1	0.0140234	0.0042294	0.0579145	0.583381	0.043811	0.000162841	0.289864
CCTACATTCACAGACG-1	0.000162841	0.0183321	0.0958843	0.54838	0.0324934	0.000162841	0.149953
CCTACGCGACCTTACA-1	0.000113989	0.000113989	0.0839908	0.73814	0.0208339	0.00194968	0.139164
CCTACGGCTCAGTCGA-1	0.000678223	0.0991604	0.0923996	0.298305	0.0368914	0.00545616	0.16664
CCTACTGCTTACACTT-1	0.000113989	0.0102439	0.0650128	0.732306	0.0228099	0.000221994	0.144879
CCTAGGCGTAGCGATC-1	0.0278027	0.000113989	0.0727677	0.7076	0.0458974	0.000113989	0.142488
CCTAGTTAGTCGCATG-1	0.00399518	0.000545482	0.0631554	0.771767	0.0171716	0.00342854	0.162331
CCTATACCGTCCTGTC-1	0.0328681	0.0242702	0.0835194	0.505734	0.0815801	0.000232631	0.217304
CCTATCTATATCGGAA-1	0.000162841	0.0178198	0.0611404	0.593565	0.041773	0.000162841	0.176169
CCTATGAAGTGGTGCC-1	0.0116073	7.97923e-05	0.0330541	0.841528	0.0144225	7.97923e-05	0.148726
CCTATGGCTCCTAGTG-1	0.000162841	0.0204983	0.0584259	0.61457	0.0409726	0.00641942	0.21045
CCTATGGGTTACCGTC-1	0.00447932	0.000341185	0.0378926	0.839008	0.0119102	0.00334865	0.0562887
CCTCACCAATCTTGAC-1	0.000162841	0.0314581	0.056821	0.537268	0.0540158	0.000162841	0.171762
CCTCACCTGAGGGAGC-1	0.000113989	0.000113989	0.0508619	0.773474	0.0236914	0.00512713	0.112863
CCTCACCTTAGCATCG-1	0.000162841	0.00956027	0.0471278	0.618825	0.0326898	0.0206046	0.25699
CCTCATGCAGCTACGA-1	0.000162841	0.0125492	0.0472799	0.675137	0.02232	0.00311428	0.158691
CCTCCCGACAATCCCT-1	0.000162841	0.00805522	0.0518956	0.611317	0.034415	0.0021956	0.21073
CCTCCGACAATTCAAG-1	0.000232631	0.0168167	0.167298	0.460998	0.0180646	0.00369463	0.248975
CCTCCTGAGCCCACAT-1	0.000162841	0.0144249	0.163219	0.413375	0.0404993	0.0286142	0.374988
CCTCGAAGTGGACGGG-1	0.000983958	0.00170569	0.117859	0.659613	0.0343184	0.000162841	0.17457
CCTCGACCCACTGCCT-1	0.00302046	0.00154713	0.0619442	0.745852	0.0236861	0.00532336	0.130918
CCTCGCCAGCAAATTA-1	0.000113989	0.000451975	0.0373686	0.829611	0.0203573	0.00201139	0.0926625
CCTCGCGCGATATAGG-1	0.000113989	0.000113989	0.0286664	0.826945	0.0115901	0.000113989	0.0748113
CCTCGCGCTGTGCGAT-1	0.000113989	0.020579	0.0583851	0.655803	0.0500742	0.0207052	0.145729
CCTCGGACCGGGATAG-1	0.0123488	0.000162841	0.308053	0.424615	0.0414475	0.00576937	0.222419
CCTCGGATGCTACCTG-1	0.0276429	0.0184065	0.0527896	0.52307	0.0483254	0.00281178	0.266207
CCTCTAATCTGCCAAG-1	0.00726086	0.00351475	0.0553163	0.705033	0.0165435	0.0100383	0.133111
CCTCTATCGATTAGCA-1	0.000162841	0.00932368	0.0947537	0.694424	0.0197527	0.00466447	0.201859
CCTCTCTCCCATCTAG-1	0.000232631	0.023994	0.0563197	0.559231	0.0445678	0.00749213	0.18949
CCTCTGGCCTAGACGG-1	0.00179851	0.00275715	0.0438915	0.715461	0.025896	0.00205667	0.214831
CCTCTGTACTATTCTA-1	0.00523846	0.00616892	0.0676203	0.720744	0.026526	0.000113989	0.21162
CCTGAACGATATATTC-1	0.000113989	0.000113989	0.0315973	0.814851	0.02045	0.00321624	0.0830501
CCTGAATATTTACATA-1	0.00446008	0.00109118	0.038073	0.811213	0.016066	0.00218459	0.119645
CCTGACAAACTCGCGC-1	0.000113989	0.00339132	0.0581398	0.780786	0.0196838	0.000113989	0.150054
CCTGACCACCGATGGT-1	0.000162841	0.00898732	0.0799109	0.695406	0.034628	0.000576414	0.165825
CCTGACGCAACCTTTA-1	0.00533426	0.000113989	0.0625635	0.706619	0.016139	0.000113989	0.202139
CCTGCCCGTTGTCTAG-1	0.0144404	0.0183769	0.0535536	0.578431	0.0521043	0.000162841	0.242505
CCTGCGATAGAACTGT-1	0.019914	0.0133805	0.07538	0.363586	0.0545613	0.0116413	0.421958
CCTGCGTTCTACGCTT-1	0.000162841	0.0164905	0.119099	0.400654	0.0481297	0.000162841	0.370261
CCTGCTATTTGAGAAG-1	0.00544238	0.0096581	0.0703615	0.67493	0.0327409	0.00260059	0.130976
CCTGGAAACGTTCTGC-1	0.002153	0.00204875	0.0854137	0.761465	0.0129324	0.00184789	0.189112
CCTGGCTAGACCCGCC-1	0.00639522	0.0197019	0.0485014	0.707443	0.0306422	0.00875431	0.104439
CCTGTAAGACATGATA-1	0.0322987	0.0223966	0.0693256	0.460042	0.0594072	0.000232631	0.263559
CCTGTACTCACGCCCA-1	0.00259396	0.00660484	0.082154	0.515688	0.0611722	0.0223027	0.31678
CCTGTCACCCGGGCTC-1	0.000113989	0.00179427	0.0654518	0.769163	0.0147478	0.000113989	0.0844276
CCTGTCCCTCACGTTA-1	7.97923e-05	7.97923e-05	0.0538196	0.812953	0.0115175	7.97923e-05	0.138364
CCTGTCGCCCGTAAAT-1	0.000113989	0.00487169	0.0544914	0.765984	0.032659	0.00286373	0.115244
CCTGTGAAACCGTAAC-1	0.0298501	0.0152807	0.0769673	0.421233	0.0692502	0.00707654	0.36801
CCTGTGCGGATTGTAA-1	0.000162841	0.00167673	0.021951	0.628571	0.02386	0.000162841	0.260658
CCTTCAGTTAAAGTGA-1	0.0496267	0.0289888	0.0904399	0.438911	0.0535489	0.0116976	0.186685
CCTTCTCAGCGTTCCT-1	0.000113989	0.00391963	0.0650465	0.748046	0.02072	0.00032819	0.127243
CCTTCTTGATCCAGTG-1	0.000113989	0.00212614	0.0628995	0.739793	0.0205241	0.00187956	0.175948
CCTTTAAGGGAGCACT-1	0.0603038	0.0307041	0.0613775	0.442275	0.0830882	0.0194409	0.181429
CCTTTCAATGAAGAAA-1	0.000113989	0.000113989	0.0445657	0.750641	0.0362127	0.000113989	0.12196
CGAAACATAGATGGCA-1	0.00805427	0.00279418	0.0811728	0.665482	0.0225051	0.0111269	0.185877
CGAAACGCAATTCATG-1	0.000113989	0.00693641	0.0389791	0.773173	0.0177722	0.00261253	0.090574
CGAACCCGCATGCGTC-1	0.000162841	0.0122801	0.050754	0.707105	0.0436566	0.00102311	0.125206
CGAACGCCCAGTGCCG-1	0.00601058	0.00131132	0.0412469	0.82304	0.0217014	0.00443508	0.109884
CGAACGGCCGGACAAC-1	0.000113989	0.00304409	0.0405996	0.760303	0.0162752	0.00412537	0.141107
CGAAGACGGTGAGTGC-1	0.000113989	0.00384919	0.0411935	0.853537	0.021456	0.00058276	0.0894553
CGAAGACTGCCCGGGA-1	0.000162841	0.00548761	0.0552383	0.63668	0.0371491	0.00830649	0.189543
CGAAGCTATAAATTCA-1	0.000113989	0.000113989	0.0373149	0.820472	0.00874503	0.000113989	0.0839275
CGAAGTTGCTCTGTGT-1	0.000113989	0.011172	0.0609462	0.757441	0.0296825	0.00183163	0.110789
CGAATCTGCTCGACGC-1	0.0195514	0.00479217	0.0487993	0.706118	0.0161825	0.000162841	0.223239
CGAATTACATGGTGTT-1	0.0012783	0.00125904	0.0442206	0.660802	0.0370664	0.000113989	0.23965
CGACAATTTGATCTAA-1	0.000113989	0.0001693	0.0413354	0.829039	0.0123244	0.00432692	0.121641
CGACACGCTCCGACAG-1	0.000113989	0.00082801	0.112015	0.668076	0.0163263	0.000113989	0.177636
CGACAGTTCGCGTTAT-1	0.104764	0.0440827	0.0885405	0.362234	0.0403031	0.000332329	0.274118
CGACATGCGATCTTCT-1	0.000162841	0.00995151	0.0653362	0.571888	0.0326099	0.00695798	0.29264
CGACCCTTAACGCCGG-1	0.000113989	0.00379414	0.0698236	0.734886	0.0185708	0.00305898	0.134066
CGACTCAGGATGTTAT-1	0.0113234	0.0014033	0.061043	0.587119	0.00838052	0.000162841	0.298741
CGACTTTGTATAGCCT-1	0.0039227	0.000113989	0.0334925	0.756805	0.0242381	0.00159754	0.113058
CGAGACCCTAGAGTGT-1	0.000113989	0.00719224	0.0625195	0.746023	0.0319781	0.00346967	0.122107
CGAGAGATGTGAACCT-1	0.0846996	0.019972	0.0623909	0.546626	0.0610663	0.000737498	0.138374
CGAGATGTTGCCTATA-1	0.0110483	0.0201001	0.0832167	0.500456	0.077291	0.00737615	0.25991
CGAGATTTCGCTCGGG-1	0.00414634	0.000863166	0.0600225	0.770433	0.0180569	0.000113989	0.148966
CGAGCACTTCAAGTTT-1	0.000162841	0.00817394	0.0334615	0.781682	0.0158303	0.00250848	0.117673
CGAGCGTTGATCAGCC-1	0.000162841	0.00442964	0.0532311	0.626	0.0562993	0.000162841	0.227612
CGAGCTGGGCTTTAGG-1	0.011413	0.000862924	0.0659077	0.624003	0.0230623	0.00210987	0.255738
CGAGGATCGGGAACGA-1	0.000700348	0.000784426	0.0443774	0.871958	0.0170693	0.000113989	0.0967628
CGAGGCCAGGCATTGG-1	0.0221631	0.0219021	0.0525379	0.486203	0.0847497	0.000232631	0.219224
CGAGGCTAAATATGGC-1	0.00929364	0.00138963	0.0302503	0.811483	0.0199162	0.00164408	0.0836357
CGAGGGACTGCGGTCG-1	0.000230695	0.000980524	0.0518603	0.799663	0.0114566	0.000113989	0.105003
CGAGTACTAAAGAGGA-1	0.000232631	0.0192286	0.0616925	0.406575	0.0433134	0.0070983	0.362804
CGAGTGAAGGTACCAG-1	0.000232631	0.0183873	0.0555782	0.528323	0.0535929	0.00124122	0.18793
CGAGTGCTATAGTTCG-1	0.00655913	0.00107212	0.0689465	0.820018	0.019191	0.0074015	0.0638828
CGAGTTCTGTCCCACC-1	0.000162841	0.00104847	0.083272	0.606118	0.0590557	0.0115613	0.18163
CGAGTTTATCGGACTG-1	0.0876761	0.000162841	0.0549708	0.617793	0.0525251	0.000162841	0.131214
CGATAATACTCAGGTT-1	0.0245821	0.000584709	0.0401593	0.644394	0.0561162	0.000162841	0.187785
CGATACCTCGCGGACA-1	0.00341716	0.0113868	0.167285	0.52619	0.0356075	0.00157788	0.24386
CGATATTAGCCGCAGG-1	0.000162841	0.0125604	0.0562348	0.67341	0.0243429	0.000162841	0.178853
CGATCCGACCCAGTGC-1	0.000332329	0.0247209	0.0527092	0.44184	0.0465168	0.00367794	0.232614
CGATCTGTTGGAGGAC-1	0.000113989	0.00519784	0.0714655	0.742523	0.017379	0.000113989	0.158534
CGATGGACCCTACGCC-1	0.00259006	0.000162841	0.0637224	0.676502	0.028939	0.00343844	0.22042
CGATTAAATATCTCCT-1	0.00524735	0.00579457	0.0415806	0.771084	0.0255773	0.00730842	0.132387
CGCAAACACGAGTTAC-1	0.00146922	0.0140802	0.0615809	0.621529	0.0346194	0.00652416	0.21277
CGCAATCGATCATTAG-1	0.00355244	0.0123881	0.0474397	0.73894	0.0309772	0.000706163	0.170413
CGCAATTACTTTCGGT-1	0.00673613	0.00778055	0.058281	0.693845	0.0305986	0.000162841	0.131569
CGCAATTAGGGTAATA-1	0.014963	0.0218572	0.061209	0.533609	0.0656959	0.00694182	0.18427
CGCAATTCTACAATAA-1	0.000162841	0.0139733	0.150253	0.524859	0.0223788	0.000414368	0.250195
CGCACATGTCCACTAC-1	0.0185502	0.000162841	0.0521777	0.597933	0.0279509	0.000162841	0.202076
CGCACGTGCGCTATCA-1	0.000162841	0.000162841	0.0309519	0.869481	0.00355797	0.00188526	0.0529674
CGCAGAAACATTTGCG-1	0.000162841	0.011765	0.0926704	0.587909	0.0447545	0.000162841	0.207548
CGCAGATCTTCACCCG-1	0.000113989	0.000531604	0.0685755	0.818923	0.00988268	0.00124405	0.119733
CGCATCATGGCTTCAG-1	0.0108305	0.000113989	0.0442345	0.629874	0.0151981	0.0100846	0.240553
CGCATCCATCAGCCAG-1	0.00499452	0.00118744	0.0946669	0.739441	0.0273868	0.000113989	0.161397
CGCATTAGCTAATAGG-1	0.0100038	0.00440223	0.0453958	0.754208	0.0253982	0.00150912	0.111973
CGCCACCCGCATTAAC-1	0.00971781	0.00991395	0.070707	0.567738	0.0415215	0.00252565	0.201374
CGCCATCCGATTATGA-1	0.0448106	0.00544992	0.0620383	0.604288	0.0364238	0.00506264	0.206285
CGCCCAGCACGCCTAG-1	0.000332329	0.0505584	0.0498554	0.439161	0.0769352	0.00544019	0.195242
CGCCCGCTTCCGTACA-1	0.000113989	0.000150503	0.0525072	0.755263	0.0110031	0.000113989	0.139186
CGCCCTTACATCCACC-1	0.000162841	0.00171004	0.0532008	0.594924	0.0243533	0.00206816	0.277468
CGCCCTTGAAGGCTGA-1	0.000113989	0.0164657	0.0557635	0.687568	0.0253617	0.000113989	0.194397
CGCCGACTATTCGCTA-1	0.000162841	0.00746739	0.0862886	0.563489	0.035388	0.0130511	0.290175
CGCCGCCCATGCCTGT-1	0.000113989	0.000113989	0.0927076	0.645911	0.0224704	0.0100377	0.247588
CGCCGTCTACCCATCG-1	0.012291	0.00362946	0.0684279	0.694298	0.0269496	0.00634901	0.19431
CGCCTCCCTCCTCTAT-1	0.0191056	0.000113989	0.0545194	0.782356	0.0187702	0.00280095	0.128209
CGCCTGGCCTACGTAA-1	0.00412984	0.00638538	0.0617044	0.715042	0.0269298	0.000162841	0.170551
CGCCTTTAGCATGCTC-1	0.000113989	0.00894416	0.0394669	0.863976	0.0166131	0.000113989	0.0461999
CGCGACACTGCGCAGC-1	0.000162841	0.0120439	0.0412107	0.724184	0.0249978	0.000915602	0.180614
CGCGAGAGGGACTTGT-1	0.000162841	0.00277295	0.0661174	0.593692	0.0213779	0.00489379	0.271252
CGCGAGTCTGCCGGGT-1	0.000113989	0.00667491	0.0245801	0.831532	0.00957986	0.000333459	0.111295
CGCGCAAATGTCCAGA-1	0.000162841	0.0180229	0.0979814	0.376482	0.0259776	0.00244349	0.46319
CGCGCAAGGAACTACA-1	0.00815738	0.00132384	0.0402482	0.711462	0.0288243	0.000113989	0.170069
CGCGCATGTTTGATTG-1	0.000232631	0.0241633	0.0664155	0.488401	0.0710979	0.00217067	0.269018
CGCGCCCGACTTAATA-1	0.00830197	0.000979312	0.071496	0.764125	0.0172906	0.00291211	0.127328
CGCGGCAGTATTACGG-1	0.000162841	0.00281564	0.0424414	0.615913	0.0699842	0.00627021	0.198053
CGCGGCTCAACTTGAA-1	0.00455635	0.00534811	0.0270157	0.674511	0.0213834	0.0147861	0.204113
CGCGGGAATTAGGCAG-1	0.0254435	0.00216046	0.0541478	0.814434	0.0221453	0.000113989	0.10913
CGCGGTAAGTCTAGCT-1	0.000113989	0.000113989	0.0449935	0.830736	0.00582483	0.000217562	0.0536658
CGCGGTCACAAACCAA-1	0.00179618	0.000942325	0.0781355	0.668222	0.0204701	0.00342731	0.184068
CGCGTCATATTAAACC-1	0.000113989	0.00187074	0.0361726	0.698494	0.0280572	0.000695959	0.213889
CGCGTTCATGAAATAC-1	0.000162841	0.0102784	0.053687	0.596903	0.0457513	0.000162841	0.239983
CGCTACCGCCCTATGA-1	0.000162841	0.00273142	0.0458136	0.655991	0.0897182	0.000162841	0.179573
CGCTACGGGACATTTA-1	0.000113989	0.0130081	0.0561979	0.72715	0.0346262	0.000113989	0.112728
CGCTAGAGACCGCTGC-1	0.000162841	0.000162841	0.0279032	0.8283	0.00776455	0.000162841	0.0797142
CGCTATACCGCCCACT-1	0.000162841	0.0253463	0.0578509	0.654776	0.0330102	0.000162841	0.115991
CGCTATTCAATGTATG-1	0.000232631	0.0368419	0.0431191	0.529033	0.0606611	0.00404854	0.148008
CGCTATTCTTAGGCTC-1	0.00675512	0.00745113	0.0635151	0.681012	0.0549606	0.000162841	0.155489
CGCTCGACATAATGAT-1	0.00696612	0.00562189	0.0784393	0.577036	0.0444781	0.000162841	0.266767
CGCTCTCCGTAGATTA-1	0.000162841	0.0101343	0.0410779	0.755212	0.0220459	0.000162841	0.127314
CGCTGAGGACGTCCAA-1	0.00233141	0.00476522	0.108275	0.597909	0.0377963	0.000113989	0.292518
CGCTGGTGACTACCCT-1	0.000113989	0.000113989	0.0136394	0.88142	0.00267596	0.000113989	0.0188121
CGCTGTGACGCCGCAC-1	0.038736	0.0200741	0.142398	0.366407	0.0536857	0.0127183	0.247798
CGCTGTGTGGATGTTG-1	0.000332329	0.0392761	0.0606782	0.422786	0.105861	0.00347626	0.228539
CGCTTATTCCCGGTCG-1	0.000232631	0.0240813	0.0469534	0.502697	0.0373915	0.00933271	0.219631
CGCTTCCACTGAAATC-1	0.000162841	0.00606837	0.0489395	0.718655	0.0259805	0.00282612	0.114592
CGCTTTCATACCGGTG-1	0.000459058	0.00298642	0.0915933	0.54704	0.0625805	0.0120904	0.263245
CGCTTTCTTGCATTCG-1	0.0259954	0.00367034	0.120282	0.491201	0.0461183	0.0096374	0.29065
CGGAAAGAATCAAACG-1	0.0521659	0.0272748	0.0480341	0.498519	0.0660922	0.000232631	0.228251
CGGAAAGCAAATGTGC-1	0.000113989	0.00930585	0.0683526	0.696778	0.0318593	0.00445516	0.189088
CGGAAATTTCACATCC-1	0.000113989	0.000113989	0.0446913	0.796802	0.0128773	0.000937511	0.0911001
CGGAACGTAAACATAG-1	0.000162841	0.0115425	0.0482846	0.686733	0.0300487	0.00456625	0.153047
CGGACGTTACTTGAAG-1	0.000113989	0.00361403	0.0608048	0.633283	0.0302388	0.000113989	0.240923
CGGAGCAATTTAATCG-1	0.00644045	0.0101436	0.0584187	0.697267	0.0374174	0.00281672	0.150501
CGGAGCTTATAACACC-1	0.0128609	0.000162841	0.0376511	0.665593	0.0178547	0.00448253	0.193797
CGGAGTTTGAGAGACA-1	0.000113989	0.00604242	0.054389	0.781969	0.00868321	0.000311883	0.104874
CGGATAAGCGGACATG-1	0.000113989	0.00528025	0.0684456	0.750803	0.0346988	0.000113989	0.0906676
CGGCAAACATCGTGCG-1	0.000162841	0.0133689	0.0787759	0.547559	0.0452581	0.00791899	0.253162
CGGCACCGTTAGCGCC-1	0.00548543	0.000113989	0.0640799	0.630841	0.0485894	0.000113989	0.197816
CGGCACTCAAGAAAGT-1	0.000113989	0.00952554	0.0661066	0.73135	0.0315129	0.00410105	0.128203
CGGCAGGGTCGGGTTG-1	0.00145092	0.000162841	0.0400787	0.763412	0.0198567	0.00219136	0.129556
CGGCCACGCACAAAGT-1	0.000113989	0.0110547	0.0615703	0.740666	0.0355103	0.000113989	0.141162
CGGCCCAACCTGTAGT-1	0.000113989	0.000113989	0.0327242	0.836282	0.0139443	0.000113989	0.0515509
CGGCCCAGGTATATCC-1	0.000113989	0.000113989	0.0663657	0.747757	0.0106353	0.00118384	0.165421
CGGCTCTAAAGCTGCA-1	7.97923e-05	7.97923e-05	0.0257162	0.833458	0.0262486	7.97923e-05	0.189947
CGGCTCTTCGTCGAAC-1	0.00351365	0.000113989	0.0609322	0.687641	0.0324553	0.00104411	0.21831
CGGCTGCAAGATTAAG-1	0.00019159	0.00236857	0.0757227	0.666324	0.0158836	0.000162841	0.184368
CGGCTTTGTATGATAA-1	0.0218416	0.00237623	0.0617334	0.621722	0.0417729	0.0015218	0.185369
CGGGAATATAGTATAC-1	0.000872919	0.000162841	0.022785	0.800767	0.00462848	0.000162841	0.057207
CGGGAATTTATGTAAA-1	0.000462146	0.00328325	0.0548656	0.76521	0.0291189	0.000113989	0.124887
CGGGAGCTTCAGTGTA-1	0.00445584	0.00489522	0.0339395	0.575561	0.0483959	0.00419347	0.256626
CGGGAGTATACCGCCG-1	0.000113989	0.0120768	0.0501846	0.728091	0.0346703	0.0037776	0.132642
CGGGATCAATGTAAGA-1	0.0115151	0.0113041	0.0580325	0.706611	0.0456015	0.000113989	0.112487
CGGGCAGCTAAACCGC-1	0.000312294	0.010756	0.0560464	0.765317	0.0507966	0.00385376	0.121716
CGGGCCATAGCCGCAC-1	0.0371387	0.00490735	0.0782463	0.587506	0.0367919	0.000162841	0.224684
CGGGCCTTCTTTGTAA-1	0.000162841	0.0165803	0.0702514	0.570172	0.0633908	0.00683645	0.225533
CGGGTGTACCCATTTA-1	0.165147	0.000232631	0.103905	0.32301	0.0778165	0.0275016	0.249726
CGGTACTAGAATCAAA-1	0.000113989	0.000113989	0.0314856	0.853505	0.00610946	0.000421785	0.0478571
CGGTAGAGGTGCAGGT-1	0.000232631	0.0194285	0.0765002	0.536612	0.0424811	0.0067116	0.19645
CGGTATAGGTATTAGC-1	0.000177874	0.00116583	0.0432252	0.581276	0.0570692	0.000861391	0.29651
CGGTCAAGTGGGAACC-1	0.00503395	0.0605117	0.0495639	0.424646	0.0480579	0.0111612	0.240002
CGGTCTATCAACCCGT-1	0.000113989	0.000113989	0.0511531	0.686851	0.0179763	0.000113989	0.187287
CGGTGAAGACTAAAGT-1	0.000162841	0.00712234	0.0659421	0.644814	0.0473789	0.0115281	0.152453
CGGTGCAGATAGAACG-1	0.000162841	0.0140407	0.0602864	0.571901	0.0598666	0.0175837	0.2276
CGGTGCGCGTTGGTCC-1	0.000162841	0.0128227	0.0582812	0.664204	0.0340957	0.005367	0.217393
CGGTGGGCTCCAGCCT-1	0.000113989	0.000113989	0.0551282	0.561642	0.0484541	0.000113989	0.270732
CGGTGTACTTGATCCC-1	0.000162841	0.0387729	0.0710306	0.544043	0.0785687	0.00251313	0.116919
CGGTTATCCAACAGTG-1	0.00136869	0.000113989	0.0339434	0.798622	0.00693327	0.000113989	0.0593482
CGGTTCAAGTAGGTGT-1	0.000113989	0.000113989	0.0306283	0.822531	0.011632	0.000228862	0.0861064
CGGTTCCGGCTTCTTG-1	0.000113989	0.000863431	0.0396147	0.8647	0.00834327	0.000113989	0.0686212
CGGTTGACCTGGCATA-1	0.0165519	0.00497101	0.0499234	0.769136	0.0441902	0.00344934	0.0756888
CGGTTGAGTATCCTTC-1	0.000232631	0.0276891	0.0904312	0.33037	0.0611046	0.000232631	0.383836
CGGTTGGGTTCAAGTT-1	0.000162841	0.00186119	0.0588143	0.512041	0.0374232	0.00595919	0.326346
CGGTTTATGAAGGAAC-1	0.00303904	0.0026539	0.106948	0.507677	0.0371159	0.00426911	0.322312
CGTAAACGCTTGAGTG-1	0.00734763	0.000656707	0.0342314	0.858788	0.0157764	0.000113989	0.0636089
CGTAATAATTACGAGT-1	0.000113989	0.000638663	0.0703268	0.703159	0.0185749	0.0042291	0.150868
CGTACCGAAAGTCTAG-1	0.000113989	0.00139544	0.0471442	0.687411	0.0107374	0.000113989	0.229366
CGTACCTGATAGGCCT-1	0.00165575	0.000561437	0.142135	0.608174	0.0198949	0.000162841	0.153785
CGTAGCGAATTGTCAG-1	7.97923e-05	0.000260618	0.0438135	0.86968	0.0199451	7.97923e-05	0.0912874
CGTAGCGCCGACGTTG-1	0.000162841	0.0190683	0.0361521	0.578225	0.0535344	0.000162841	0.226258
CGTATTAAGAGATCTA-1	0.000113989	0.00767728	0.0682505	0.715511	0.0363696	0.00298899	0.139196
CGTCAAGGCTATAAAT-1	0.000162841	0.0132863	0.1057	0.654651	0.032255	0.00353719	0.187534
CGTCAATCTTTAACAT-1	0.000232631	0.014705	0.0617811	0.586394	0.0444796	0.00280491	0.160759
CGTCACGTCCATTGGT-1	0.000113989	0.0062463	0.0475707	0.802709	0.0268545	0.00150157	0.0971321
CGTCAGCTATTTACTC-1	0.000162841	0.00626429	0.0581519	0.69872	0.0216196	0.00614966	0.158599
CGTCAGTGCGCACAAG-1	0.0107776	0.00971739	0.242233	0.341866	0.0267211	0.00959421	0.309744
CGTCAGTTTATCGTCT-1	0.0023755	0.00433342	0.0525456	0.645637	0.0357598	0.00296033	0.249277
CGTCATACCATATCCA-1	0.000162841	0.00710459	0.0969788	0.609446	0.0145896	0.00292203	0.227624
CGTCGCGGCGGGATTT-1	0.000162841	0.0260159	0.048363	0.622075	0.0497501	0.000162841	0.211167
CGTCGCTTGGTTATAC-1	0.000232631	0.0351218	0.0684814	0.503935	0.0490538	0.00400194	0.250072
CGTCGGATAGTGTTGA-1	0.0230181	0.0119893	0.0579771	0.666346	0.0497218	0.000162841	0.125304
CGTCGGGTCTAAGCGC-1	0.000113989	0.00221737	0.0701406	0.743039	0.0125549	0.00131976	0.15549
CGTCTGGAAGGGCCCG-1	0.00319077	0.00383589	0.105829	0.627862	0.0293553	0.00734273	0.218715
CGTCTTGAGTGTGACG-1	0.0321283	0.00100085	0.0335533	0.811515	0.0206629	7.97923e-05	0.162084
CGTGAAGTTAATTCAC-1	0.000162841	0.0134469	0.0952299	0.580917	0.0326096	0.0018302	0.222408
CGTGACATTGGGTCGT-1	0.00493775	0.000113989	0.0348116	0.811073	0.0148634	0.000871473	0.113897
CGTGCAGACTGGGACA-1	0.000113989	0.000113989	0.0390696	0.893035	0.00723291	0.000433822	0.0591672
CGTGCATTGTCGACGC-1	0.0124801	0.00788596	0.18128	0.531901	0.0215801	0.000232631	0.226701
CGTGCCCGACATTTGT-1	0.000162841	0.0156029	0.0686839	0.655676	0.0337228	0.000162841	0.161695
CGTGCCCTCCCGAAGA-1	0.00914771	0.00351868	0.072138	0.565469	0.0271276	0.00046328	0.298006
CGTGCTGGCCTAGTCG-1	0.00627458	0.0036535	0.0840399	0.621461	0.0557103	0.00331567	0.155449
CGTGCTTCTACCTAAA-1	0.000162841	0.0100134	0.0772426	0.665433	0.0248875	0.00345135	0.161259
CGTGGCCGAATATCTA-1	0.000162841	0.000162841	0.0318197	0.82889	0.0102557	0.000162841	0.0730626
CGTGTCCCATTCGCGA-1	0.000162841	0.0449965	0.0609252	0.593736	0.0384043	0.00213982	0.131583
CGTGTCTCGTTACGAC-1	0.000113989	0.00597534	0.0552177	0.710221	0.0459408	0.000113989	0.135403
CGTGTGTTAAACCCTG-1	0.0137113	0.000540878	0.0485618	0.912773	0.0022267	7.97923e-05	0.0947989
CGTTAGCTCACAACTG-1	0.0131872	0.00726248	0.0877557	0.490172	0.0502413	0.00435058	0.282434
CGTTCATGGTGCGCGT-1	0.000162841	0.0137464	0.0596714	0.555362	0.0312481	0.000162841	0.306353
CGTTCTTCGCACACCT-1	0.0137578	0.000113989	0.0503074	0.713944	0.0316256	0.0110216	0.13744
CGTTGAGCGACCGTCG-1	0.000113989	0.000113989	0.0320606	0.879619	0.0115445	0.000113989	0.060763
CGTTGAGTAATTGCGT-1	0.000162841	0.010534	0.0442742	0.645644	0.0400576	0.0132403	0.202028
CGTTGTAAACGTCAGG-1	0.0275209	0.0189696	0.0430391	0.537076	0.112791	0.000547646	0.169897
CGTTGTAAGATTGATT-1	0.0170415	0.000113989	0.0725986	0.644782	0.0367092	0.00859809	0.149853
CGTTGTTTCAATTCCC-1	0.000232631	0.0362151	0.0603941	0.53237	0.042926	0.00574001	0.179056
CGTTTAAGCGGAGCAC-1	0.000113989	0.00186354	0.0573113	0.728315	0.0171516	0.00235795	0.197714
CGTTTCACTTCGGGCG-1	0.031788	0.00289131	0.0961732	0.447303	0.0258379	0.00519263	0.387945
CGTTTCGCTCATTACA-1	0.000232631	0.01151	0.157026	0.484638	0.0315769	0.00448396	0.265133
CGTTTGTGTAGAGGGT-1	0.000162841	0.0141055	0.0610575	0.563216	0.0994294	0.00864434	0.184716
CTAAACGGGTGTAATC-1	0.000162841	0.00307433	0.0453113	0.636314	0.0748884	0.000162841	0.252681
CTAAAGAATGCCTACT-1	0.0241872	0.0410948	0.0682118	0.287468	0.133787	0.000678223	0.162144
CTAAAGGGAAATAGGA-1	0.000162841	0.00846193	0.107494	0.683412	0.0317491	0.000880578	0.155929
CTAAATCCGGTGTACA-1	0.000162841	0.0076167	0.0456595	0.583335	0.0611283	0.0116353	0.245444
CTAAATCCTATTCCGG-1	0.00396672	0.00178599	0.0653071	0.740149	0.0230835	0.00174109	0.169833
CTAACCGCGCGCCCGT-1	0.0637397	0.018508	0.282828	0.276353	0.0535349	0.0063612	0.277748
CTAACGAAACTTGCTG-1	0.000171182	0.000162841	0.0692575	0.727371	0.0200333	0.00695685	0.116628
CTAACTGGTCCGGTTC-1	0.000162841	0.0131655	0.0418093	0.581761	0.0510561	0.00346058	0.267827
CTAAGGGAATGATTGG-1	0.00333319	0.000113989	0.0495299	0.806691	0.0230053	0.000113989	0.0876598
CTAAGTACAGGGCTAC-1	0.000113989	0.00025502	0.122116	0.648838	0.034704	0.000113989	0.177618
CTAATTCGCACGCGCT-1	0.000232631	0.0135502	0.0590806	0.560214	0.0215746	0.00820195	0.226842
CTAATTCTCAGATATT-1	0.0255932	0.0015058	0.238299	0.501917	0.0322527	0.000232631	0.221727
CTAATTTCAACAACAC-1	0.000232631	0.0248185	0.0598493	0.546368	0.0274544	0.00291695	0.153809
CTACAAGAAATAACCC-1	0.000162841	0.0168364	0.0707486	0.595088	0.0603861	0.000162841	0.169495
CTACACTAGCTTGTTC-1	0.00707573	0.00592783	0.0614319	0.701335	0.0495515	0.000162841	0.166642
CTACCCTAAGGTCATA-1	0.00905097	0.00509701	0.0398429	0.636406	0.05456	0.0281427	0.213917
CTACGAACTAGGTCGA-1	0.000113989	0.000123685	0.0338772	0.792529	0.0195426	0.000113989	0.0794089
CTACGACTAGCTATAA-1	0.000162841	0.0129051	0.06411	0.615804	0.0405351	0.000162841	0.263966
CTACGCACGGAGTACC-1	0.000162841	0.0084341	0.0510567	0.755131	0.0311716	0.00157254	0.126155
CTACGCCATTTCCGAT-1	0.000113989	0.00272316	0.065409	0.678002	0.0472157	0.00505409	0.139769
CTACGTGTTGCCACCA-1	0.00613778	0.000916675	0.0443573	0.860583	0.00678915	0.000962225	0.0733817
CTACTATCATAGGTTT-1	0.000113989	0.00341599	0.0458291	0.86098	0.0136608	0.000113989	0.0954945
CTACTATCTTTCAGAG-1	0.00260095	0.000162841	0.0399331	0.720932	0.0189522	0.00369631	0.173572
CTACTCAAGGTATAGT-1	0.0143005	0.0132364	0.0651534	0.568637	0.0832327	0.00418586	0.158082
CTACTCTAGGCCCGGC-1	0.000332329	0.0185364	0.10007	0.392667	0.0555874	0.00635103	0.262785
CTACTGCCACCTGACC-1	0.00275468	0.0130594	0.0363858	0.758699	0.0281568	0.00190373	0.108013
CTAGACTGCATTTCGT-1	0.0375134	0.00238479	0.0712683	0.571719	0.0653123	0.000162841	0.142846
CTAGATAAACTCCTCG-1	7.97923e-05	7.97923e-05	0.0351177	0.880493	0.0060105	7.97923e-05	0.0410607
CTAGATGTGAGTGTAA-1	0.000232631	0.000232631	0.0243795	0.779164	0.0108369	0.0023119	0.0624569
CTAGATTTACGACGGC-1	0.000738282	0.000113989	0.036053	0.840021	0.0141948	0.00199878	0.085202
CTAGCAACTAATTTAC-1	0.0111768	0.0277967	0.0507056	0.496043	0.0335023	0.00948032	0.220348
CTAGCATAGTATAATG-1	0.00459507	0.00333543	0.0521282	0.800889	0.0213341	0.00137852	0.101859
CTAGCCGATGTTATGA-1	0.000113989	0.000113989	0.0508827	0.791655	0.0117532	0.00126892	0.12642
CTAGGCGGCAGAGAAT-1	0.00875377	0.0021222	0.0522927	0.781052	0.0355947	0.000113989	0.0984211
CTAGGTCTGAAGGAAT-1	0.0157329	0.000113989	0.0566472	0.664185	0.026	0.00344183	0.207416
CTAGTATTCGGAATTA-1	0.000113989	0.00037107	0.0881237	0.736728	0.0215908	0.00275945	0.155558
CTAGTCACGTCTTAAG-1	0.00868964	0.00631009	0.0641282	0.732147	0.035072	0.00443104	0.121663
CTAGTGAAGGACAGGA-1	0.000162841	0.021309	0.0429634	0.63469	0.0356387	0.000927578	0.125146
CTAGTTACAACCCGGT-1	0.00595805	0.0094717	0.0698029	0.652223	0.0342571	0.000162841	0.205566
CTAGTTGGGCCCGGTA-1	0.00811428	0.00175513	0.102654	0.658507	0.0222386	0.00256581	0.177778
CTATAAGAGCCAATCG-1	0.00486194	0.000113989	0.0401298	0.806483	0.0142619	0.000706935	0.102266
CTATAGGCGTTGATGT-1	0.000162841	0.00964426	0.0559369	0.624602	0.0498233	0.00767053	0.0966408
CTATCGGGTCTCAACA-1	0.000113989	0.00567182	0.0424834	0.771385	0.0477528	0.00483764	0.115522
CTATGTCACTAGCCCA-1	0.000162841	0.00493632	0.0598584	0.785102	0.0247541	0.000666246	0.121023
CTATGTCTATTGAAAC-1	0.00805428	0.00463732	0.0572263	0.671119	0.0389464	0.0046686	0.195149
CTATGTGAGTCACGGC-1	0.000113989	0.00714122	0.0319915	0.724112	0.0449252	0.00542416	0.190484
CTATTCATGTGTCCCA-1	0.000162841	0.0126176	0.074427	0.636414	0.0458169	0.00134981	0.152924
CTATTGTGTTTGGTCA-1	0.000113989	0.00137932	0.0526099	0.631999	0.0332481	0.000113989	0.268171
CTATTTGGTTACGGAT-1	0.00135687	0.000113989	0.0399551	0.761027	0.0167144	0.00046244	0.12856
CTCAAACCACTGCCCG-1	0.0218212	0.013917	0.105085	0.463713	0.0882272	0.00547938	0.238161
CTCAAGACATTAGCGC-1	0.0436411	0.000474427	0.111909	0.452219	0.0789939	0.000162841	0.275117
CTCACCAGTACAAGTG-1	0.000162841	0.0131106	0.0513753	0.682488	0.0461297	0.000162841	0.135969
CTCACTTGGCTGGTAA-1	0.00895815	0.0158255	0.0485353	0.594996	0.0553602	0.00423084	0.186998
CTCAGGACTCACCTGT-1	0.120174	0.0487012	0.0544729	0.341917	0.0560508	0.00311185	0.124114
CTCAGTCACGACAAAT-1	0.000113989	0.000113989	0.0316794	0.81377	0.0103309	0.000113989	0.0790079
CTCATGGCTCACAATC-1	0.000486501	0.000686278	0.0492353	0.813864	0.0220347	0.000113989	0.141759
CTCATGGTAATTTGCG-1	0.000162841	0.00990081	0.0643254	0.564415	0.0394667	0.0015174	0.308807
CTCATTCGTGAACATC-1	0.0139811	0.0156484	0.0582752	0.649931	0.0655586	0.00761853	0.138957
CTCATTTGATGGGCGG-1	0.00861893	0.00153023	0.0656591	0.571017	0.0459177	0.0116526	0.282369
CTCCCTCCTTTCGATC-1	0.000232631	0.0350394	0.110613	0.445223	0.0581553	0.000232631	0.186189
CTCCGCCCACATGAGG-1	0.000162841	0.0108504	0.0626608	0.643249	0.0854745	0.00415978	0.147512
CTCCGGCCTAATATGC-1	0.000113989	0.000113989	0.0741384	0.729833	0.0339577	0.00131142	0.134097
CTCCGGCTTGTAGACA-1	0.00681278	0.00765207	0.125528	0.530117	0.0410427	0.00109144	0.181961
CTCCTAAGTTATGTCT-1	0.000162841	0.0193312	0.0468983	0.615693	0.0464841	0.00181634	0.122699
CTCCTCCAGCTCACAC-1	0.0241353	0.033932	0.0747779	0.398862	0.115803	0.011813	0.226634
CTCCTTTACGCAAGTC-1	0.000113989	0.000125651	0.0926049	0.616722	0.0381942	0.000113989	0.260651
CTCGAATGGAACGTAT-1	0.000162841	0.00756256	0.0836482	0.528338	0.0449736	0.000162841	0.266434
CTCGAGATCCAAAGCA-1	0.000113989	0.00262901	0.0322483	0.792381	0.0210908	0.000113989	0.122603
CTCGAGGTCGAACAGT-1	0.000162841	0.005265	0.0522883	0.595772	0.0303291	0.0051634	0.238485
CTCGATATTTGCGAGC-1	0.00571572	0.0010124	0.0586936	0.574862	0.0491729	0.000162841	0.261896
CTCGCACCTATATAGT-1	0.000113989	0.00133419	0.0603678	0.752604	0.0198399	0.00128742	0.124932
CTCGGGATAACACCTA-1	0.0145239	0.000952806	0.0326006	0.676669	0.0334915	0.000113989	0.166584
CTCGGGCATCGTCGGG-1	0.0108677	0.00237003	0.034885	0.724442	0.0169629	0.000113989	0.171129
CTCGGGTTCTCTGGCC-1	0.00431903	0.00871373	0.0550856	0.675979	0.0177438	0.000162841	0.175121
CTCGGTACCACTGCTC-1	0.0015467	0.00209723	0.0455557	0.736262	0.0264868	0.0101858	0.152702
CTCGGTCCGTAGCCTG-1	0.00218746	0.00436687	0.0522601	0.759851	0.0285958	0.000113989	0.127491
CTCGGTTGTCGGCCCT-1	0.000232631	0.0202324	0.109515	0.461943	0.0425534	0.00656286	0.223352
CTCGTTTCTAATGTTT-1	0.0407657	0.00298124	0.0656635	0.546404	0.0259901	0.000162841	0.299888
CTCTAATGCATTGATC-1	0.000113989	0.000113989	0.053522	0.751618	0.0168216	0.000113989	0.200453
CTCTACACTGGCGATT-1	0.000113989	0.003741	0.0582671	0.683681	0.0248202	0.000113989	0.197082
CTCTATTTGGCTGCAG-1	0.000162841	0.00761285	0.0936655	0.658329	0.0223014	0.00231902	0.172308
CTCTCACAATCGATGA-1	0.0017955	0.00470495	0.0406004	0.789	0.0257571	0.00196337	0.101964
CTCTCGATGTGCGCCT-1	0.00781698	0.00346308	0.0537797	0.704795	0.026504	0.000162841	0.197784
CTCTCGCTGTACTATG-1	0.000113989	0.00624024	0.0419852	0.746456	0.0239268	0.000113989	0.168029
CTCTCTAACTGCCTAG-1	0.000113989	0.00328349	0.0612514	0.806317	0.0147386	0.000113989	0.0874391
CTCTGCGAAGCAAGCA-1	0.000113989	0.00259404	0.0680403	0.743813	0.0329461	0.000113989	0.153504
CTCTGGACGCCTGGTG-1	0.000162841	0.0168678	0.0491841	0.663804	0.0422684	0.000162841	0.147736
CTCTGTGCCTGCTATG-1	0.0481218	0.00387909	0.0591739	0.596365	0.0456928	0.00453186	0.207363
CTCTGTTTGAGGATTC-1	0.000161815	0.00101678	0.0539572	0.809373	0.0161566	0.00315806	0.119512
CTCTTCTATTGACTGG-1	0.000162841	0.000162841	0.0248524	0.844321	0.0094992	0.000162841	0.0358063
CTCTTCTGGAAGTTAG-1	0.000232631	0.0240907	0.0615079	0.526976	0.0660542	0.0320496	0.156504
CTCTTGTCCCGCTTGG-1	0.017011	0.0170698	0.0788997	0.604542	0.0705423	0.0185768	0.186515
CTGAAAGAGATCCGAC-1	0.000113989	0.00116522	0.0727021	0.808211	0.0147776	0.000503513	0.136559
CTGAATCCGAGACCTC-1	0.000162841	0.00858319	0.0543432	0.739753	0.0281213	0.00614866	0.126743
CTGAATTTATTGCCAG-1	0.000167932	0.00114146	0.0525279	0.602555	0.0553032	0.0039417	0.241683
CTGACTGCGCAGCTCG-1	0.000113989	0.000113989	0.0243735	0.796151	0.0094558	0.00506796	0.0408896
CTGAGCAAGTAACAAG-1	0.000162841	0.00827708	0.0696563	0.540929	0.0781074	0.000162841	0.0848511
CTGATAGTGTATCTCA-1	0.010435	0.0198767	0.096929	0.46864	0.046574	0.000232631	0.325318
CTGCAAATGGGCTCCA-1	0.0264669	0.00120096	0.092194	0.572813	0.0134114	0.00379217	0.254243
CTGCACAACTACATAT-1	7.97923e-05	7.97923e-05	0.011403	0.896092	0.00108556	7.97923e-05	0.0208884
CTGCACCTAGTCCACA-1	0.0154824	0.00154537	0.0959314	0.753981	0.02288	0.000113989	0.114412
CTGCACCTGGAACCGC-1	0.000113989	0.00486269	0.0372898	0.691406	0.0291632	0.00330473	0.19636
CTGCACTCCAGTACAG-1	0.000113989	0.000113989	0.0320136	0.807746	0.0253819	0.000113989	0.118783
CTGCCAAGGTTGGAAG-1	0.0184282	0.0054521	0.0560023	0.624187	0.0287797	0.0146148	0.202577
CTGCCATGCATCACAT-1	0.00234127	0.0104671	0.0699013	0.708748	0.0352385	0.00412202	0.161713
CTGCCCACGAAGCGTT-1	0.0794186	0.0412759	0.0567525	0.387498	0.0573985	0.000332329	0.122704
CTGCCTAGCCACCAAG-1	0.00394592	0.00216166	0.0516439	0.669214	0.0266448	0.000162841	0.207674
CTGCCTCATATGCAAC-1	0.00773866	0.00140102	0.0476136	0.826081	0.0143645	0.00351413	0.110825
CTGCCTTTAATACCTT-1	0.000232631	0.0167203	0.0914072	0.4875	0.0374893	0.017001	0.266163
CTGCGGGTGAAATGTT-1	0.00611098	0.0114765	0.055397	0.550621	0.0513123	0.000232631	0.240856
CTGCGGTAGTCACGTG-1	0.0104976	0.00176981	0.0596923	0.677234	0.0100806	0.000162841	0.25236
CTGCGTTACGATATAA-1	0.00343478	0.000113989	0.0469981	0.77875	0.0116242	0.000113989	0.119688
CTGCTGAGGCCACGAA-1	0.000113989	0.00935222	0.0629464	0.761674	0.024135	0.000113989	0.154064
CTGCTTTATGTCCGCG-1	0.0193373	0.00374547	0.140242	0.610103	0.0162086	0.00557547	0.169683
CTGGAAATGGATGCTT-1	0.000162841	0.0201059	0.0315333	0.674703	0.0316916	0.000162841	0.135519
CTGGAAGACACGGTGG-1	0.000113989	0.000113989	0.020166	0.852258	0.0128665	0.000113989	0.0766299
CTGGACGCAGTCCGGC-1	0.00478544	0.00297662	0.0916636	0.66945	0.0592068	0.0143006	0.186069
CTGGATTTACACTTGA-1	0.000232631	0.0241142	0.0957453	0.520717	0.0599075	0.0044781	0.190171
CTGGCATCCGAATGAG-1	0.000162841	0.0120919	0.118174	0.490633	0.0313236	0.00721421	0.331183
CTGGCGACATAAGTCC-1	0.0133101	0.000253221	0.0366371	0.768593	0.0151645	0.000113989	0.125221
CTGGCGCACAGGTCTG-1	0.0388547	0.000162841	0.0392091	0.772582	0.0317525	0.00291762	0.0708469
CTGGCGGGAATAAGTA-1	0.000162841	0.016548	0.0554743	0.692183	0.0113916	0.000162841	0.115559
CTGGCTCCTGCGGGAT-1	7.97923e-05	7.97923e-05	0.0364115	0.866073	0.0163402	7.97923e-05	0.0560719
CTGGCTGATTCATCCT-1	0.000113989	0.000938913	0.114055	0.704899	0.0185485	0.000113989	0.173693
CTGGCTGCTAACGTAA-1	7.97923e-05	0.000114526	0.0389625	0.900093	0.0135512	0.00226474	0.0722901
CTGGCTGGTTGTCAGT-1	0.0419986	0.0295582	0.0581898	0.474381	0.125888	0.000232631	0.20265
CTGGGATAAATAATGG-1	0.00280831	0.000162841	0.0427567	0.812373	0.0179625	0.000893543	0.0844052
CTGGGATACGCTACCC-1	0.000113989	0.000719205	0.0397362	0.869794	0.0162304	0.00375693	0.0816479
CTGGGATCGCCCAGAT-1	0.000543143	0.00281166	0.0653086	0.702451	0.0198441	0.00257921	0.210229
CTGGGCACTAGTCGGA-1	0.000113989	0.000756509	0.0329153	0.609336	0.0119754	0.000113989	0.285279
CTGGGCCTGCTATATC-1	0.000162841	0.00871906	0.0474081	0.59446	0.050549	0.0018565	0.249386
CTGGGCGGCCAAATGT-1	0.0185874	0.000367871	0.0425812	0.78162	0.0281334	0.000113989	0.0999521
CTGGGTAGGCAGTTAA-1	0.000113989	0.00017655	0.0557251	0.68974	0.0123702	0.0084196	0.216729
CTGGTAACACATAGAA-1	0.000162841	0.000162841	0.0231765	0.806332	0.00696308	0.000270151	0.0459652
CTGGTAACGAGCTCTT-1	0.000232631	0.0140432	0.0420958	0.583539	0.0266228	0.00586359	0.233791
CTGGTCATTCCAATCC-1	0.000162841	0.0187477	0.0545831	0.635349	0.0287007	0.00275677	0.178177
CTGGTCCTAACTTGGC-1	0.000162841	0.0211963	0.0648349	0.494977	0.0287039	0.000162841	0.283761
CTGGTTCAACGCATCA-1	0.000113989	0.000113989	0.0229266	0.834911	0.0138161	0.000113989	0.0499574
CTGGTTCGCGAGCTAC-1	7.97923e-05	7.97923e-05	0.026927	0.903072	0.0100659	7.97923e-05	0.0582647
CTGGTTTCGAGCAAGA-1	0.0115807	0.0110923	0.0544688	0.696039	0.0539518	0.0150323	0.152095
CTGTACTTCTTAGCAT-1	0.010025	0.0127834	0.046617	0.695271	0.0175401	0.00342654	0.146076
CTGTAGCCATCTCACT-1	0.0642722	0.0182872	0.145886	0.361884	0.110229	0.0165014	0.184735
CTGTATGGTGTAGAAA-1	0.000162841	0.0297273	0.0478605	0.620169	0.038433	0.000162841	0.141651
CTGTCAAATGGCTCGG-1	0.0180041	0.00248724	0.0613508	0.68072	0.0371812	0.00457524	0.153305
CTGTCACGCCAGGCGC-1	0.0241732	0.000580259	0.0531741	0.495606	0.0270412	0.000162841	0.375067
CTGTGCAGGGTAGGTC-1	0.0129165	0.00114171	0.0521384	0.748313	0.0260173	0.00324315	0.124234
CTGTTACCCAATCTAG-1	0.000162841	0.00751402	0.055714	0.709311	0.0320116	0.010161	0.166128
CTGTTCACTGCCTGTG-1	0.000113989	0.00247152	0.0483857	0.759536	0.032255	0.00737344	0.141794
CTGTTCATCTCACGGG-1	0.0026236	0.00557666	0.0986229	0.742409	0.0226658	0.000162841	0.103211
CTGTTGGCTCTTCTGA-1	0.00425439	0.0015237	0.0529649	0.844052	0.0227694	0.00746441	0.0882617
CTTAAATAAGACCCAT-1	0.0182295	0.00917638	0.157462	0.513535	0.0200408	0.00819734	0.255676
CTTAACTTCGAAGTAC-1	0.000162841	0.00322038	0.0468545	0.654482	0.038189	0.000773145	0.227165
CTTACACGGTATTCCA-1	0.0295178	0.0173317	0.0583289	0.623068	0.0338482	0.00962847	0.151611
CTTACACTGGGAAATA-1	0.0164522	0.00462345	0.0466088	0.662824	0.0189411	0.00715238	0.212847
CTTAGCCCGGATAGTG-1	0.000113989	0.0038533	0.0278663	0.888846	0.018464	0.00222986	0.0958823
CTTAGCCTTCCACATG-1	0.012051	0.00319006	0.0566845	0.626817	0.0283564	0.000162841	0.262741
CTTAGTAGGCCTACAG-1	0.00237628	0.000162841	0.0424755	0.752812	0.0111407	0.00216197	0.070145
CTTATGCGCTCAGGGC-1	0.0133997	0.0109389	0.0608237	0.43507	0.0490045	0.0146793	0.316811
CTTATGTTGACTACCA-1	0.000162841	0.00699702	0.0759306	0.62779	0.0484893	0.00748289	0.137886
CTTCAGTGGTCGCCTA-1	0.00666497	0.0025793	0.0512749	0.788064	0.0273125	0.00394114	0.0806475
CTTCATAGCTCAAGAA-1	0.00525528	0.00556047	0.0427945	0.70672	0.0297762	0.00083406	0.0580395
CTTCATTGTCAGTGGA-1	0.00116769	0.00964138	0.0571336	0.755189	0.0246234	0.000162841	0.103051
CTTCCGCTCCGTGAAG-1	0.0139631	0.0474255	0.0613282	0.46308	0.100816	0.00476972	0.158659
CTTCGTAGATAGGTGA-1	0.0257227	0.0179495	0.112316	0.482484	0.046086	0.0039287	0.231558
CTTCTATGTTGAAGTA-1	0.000113989	0.00471799	0.0450921	0.827049	0.00832235	0.00145297	0.100536
CTTCTATTAATGCTAG-1	0.000232631	0.0198271	0.0897306	0.511666	0.0961962	0.00262194	0.188649
CTTCTGGGCGTACCTA-1	0.00541762	0.0428761	0.0633402	0.31348	0.0708545	0.0132655	0.250376
CTTCTTACGTCGTATA-1	0.000162841	0.00423799	0.0678359	0.526888	0.0377651	0.000162841	0.296668
CTTGACCCGAAAGATA-1	0.000162841	0.00961263	0.0761124	0.661646	0.0459686	0.00135015	0.156378
CTTGAGGTTATCCCGA-1	0.00384632	0.00239403	0.0509242	0.758862	0.0275838	0.000982273	0.134294
CTTGAGTTAGGGTAAT-1	0.00193105	0.000162841	0.0633741	0.762656	0.0295838	0.00310808	0.139516
CTTGCAACCGCCTCCT-1	0.00940292	0.00742724	0.101185	0.486778	0.0220677	0.0227234	0.277032
CTTGCCCAGGCTCTAC-1	0.000162841	0.0170002	0.0574481	0.693032	0.0424693	0.00338792	0.146493
CTTGTACTTGTTGACT-1	0.0842767	0.00952682	0.0703481	0.402596	0.100344	0.000332329	0.245326
CTTGTCAACATTCGAG-1	0.0033901	0.0152669	0.085824	0.670846	0.021659	0.000162841	0.166786
CTTGTCGTACGTGTCA-1	0.000162841	0.00225313	0.176361	0.54902	0.0241027	0.000162841	0.247139
CTTGTGAGTCTTTGAC-1	0.000162841	0.0209943	0.0509413	0.636808	0.0281028	0.0127906	0.109388
CTTGTGCTCACCGATT-1	0.00187359	0.000113989	0.0468506	0.795151	0.0189275	0.000113989	0.104995
CTTGTTGCTGAGTCAA-1	0.000232631	0.0228246	0.0626917	0.577531	0.0265403	0.0142313	0.22291
CTTGTTTATGTAGCCA-1	0.078258	0.032397	0.123878	0.329456	0.0663554	0.000474756	0.172591
CTTTAACTTTCAAAGG-1	0.000113989	0.00115559	0.0515318	0.768561	0.0214821	0.000777559	0.0986785
CTTTACCGAATAGTAG-1	0.000113989	0.000113989	0.0111071	0.855324	0.00241611	0.000113989	0.0529973
CTTTAGGAACACTGTT-1	0.00430997	0.000113989	0.0278673	0.807749	0.00617953	0.000113989	0.0961212
CTTTAGTGCTATTATT-1	0.000162841	0.0058531	0.0570407	0.677241	0.0225307	0.000474765	0.210656
CTTTCTGTGCGGGCTT-1	0.000232631	0.00179894	0.0724748	0.495056	0.0708143	0.0087107	0.174755
CTTTGAAACATATTCC-1	0.0158425	0.000113989	0.0439331	0.620063	0.0240205	0.000113989	0.250205
CTTTGGCGCTTTATAC-1	0.000232631	0.00897871	0.0592469	0.358989	0.107372	0.0062015	0.367203
CTTTGGCTTTAGTAAA-1	0.0210255	0.048683	0.0462268	0.476274	0.0644479	0.000332329	0.164534
CTTTGGGATTGTTGCA-1	0.0494922	0.0500198	0.0397733	0.352525	0.121344	0.000474756	0.192089
GAAACAGATGACCACC-1	0.000162841	0.000162841	0.0501457	0.746127	0.0460647	0.00256621	0.123434
GAAACAGCCATGCAGT-1	0.0121433	0.00247356	0.0492418	0.683029	0.0252269	0.00754066	0.238922
GAAACATAGGAAACAG-1	0.000162841	0.012498	0.0545281	0.682523	0.014858	0.00251807	0.156583
GAAACCATGGTGCGCT-1	0.000113989	0.000113989	0.0676404	0.761297	0.025549	0.00374291	0.120709
GAAACCGAATTACCTT-1	0.000113989	0.00831634	0.0639772	0.750412	0.02128	0.000113989	0.130778
GAAACCTATACAAATG-1	0.018977	0.0393208	0.0783765	0.504273	0.0661459	0.000232631	0.169681
GAAACTCGTGCGATGC-1	0.000162841	0.0101724	0.0627042	0.668468	0.0252874	0.00273972	0.185102
GAAACTCTAATGAAGG-1	0.000113989	0.00271136	0.066425	0.754272	0.0191236	0.00777643	0.151481
GAAAGAACAGCGTTAT-1	0.000113989	0.000113989	0.0411708	0.809508	0.0153719	0.00140781	0.11643
GAAAGCAGTGCACTTT-1	0.0418158	0.041428	0.0497971	0.413039	0.0881405	0.021109	0.198023
GAAAGCCCTTTGGACC-1	0.000162841	0.00749611	0.0726946	0.66832	0.0225842	0.00591015	0.190542
GAAAGTGACTAACTGC-1	0.000162841	0.0181482	0.065253	0.369496	0.0435288	0.000162841	0.399097
GAAATACCTGCTGGCT-1	0.00430486	0.000113989	0.0952378	0.681992	0.0292125	0.000581632	0.164454
GAAATACTAAACGTTT-1	0.000113989	0.00905339	0.0443131	0.808735	0.0227388	0.000138093	0.0702836
GAAATATCACCATCAG-1	0.000162841	0.0159681	0.0492305	0.652382	0.0328902	0.000162841	0.160551
GAAATCGCGCGCAACT-1	0.000113989	0.000113989	0.0997021	0.803443	0.00685749	0.000587159	0.07848
GAAATCTGACCAAGTT-1	0.000162841	0.0102691	0.0561195	0.697414	0.0278288	0.00609681	0.189739
GAAATGGCGGTGTTAG-1	0.000113989	0.0143343	0.0602424	0.736608	0.0353938	0.00386158	0.142328
GAAATGGGATGTAAAC-1	0.0134497	0.00726435	0.132222	0.382287	0.0171505	0.00377273	0.310521
GAAATTAGCACGGATA-1	0.000113989	0.000113989	0.0283174	0.799141	0.0124791	0.0034891	0.0979612
GAAATTCACATCGCTG-1	0.000113989	0.00294923	0.0795326	0.709818	0.0234287	0.00316525	0.184687
GAAATTGTCTCTATAA-1	0.000162841	0.0112049	0.117289	0.611744	0.0210664	0.00351233	0.189331
GAACACACATCAACCA-1	0.021474	0.00538755	0.202528	0.342777	0.0390793	0.00516404	0.377362
GAACCATCTGGGAGAC-1	0.0247576	0.00215524	0.0579976	0.70545	0.0553331	0.000162841	0.119059
GAACCTCGACCTACAC-1	0.000162841	0.00549694	0.180413	0.599084	0.0485323	0.00996971	0.156349
GAACGACCGAATGATA-1	0.000113989	0.00132253	0.0556016	0.799486	0.016737	0.000113989	0.13068
GAACGTCTCATGGTCG-1	0.00285497	0.0274916	0.043097	0.482864	0.0947682	0.000808019	0.251423
GAACGTTAGGAAGACG-1	0.00444989	0.0180645	0.0663702	0.655599	0.0303082	0.00914596	0.153372
GAACTTAGCGCCCGGT-1	0.000162841	0.00109488	0.0382212	0.656122	0.0177233	0.000162841	0.202096
GAAGAAACGATATTGT-1	0.000232631	0.0174481	0.127768	0.366217	0.0605179	0.0251429	0.366902
GAAGAACGGTGCAGGT-1	0.000232631	0.0279337	0.0961155	0.440463	0.0235044	0.00889559	0.23811
GAAGACTTCAATGCCG-1	0.000162841	0.00134906	0.0447351	0.717858	0.0237063	0.00156557	0.177321
GAAGCAAGGCAATGTT-1	0.00522778	0.0166293	0.0924982	0.566297	0.0486865	0.000162841	0.233191
GAAGCCGGGTAAGCTC-1	0.00190066	0.00456751	0.0454509	0.775007	0.0205756	0.000113989	0.0965148
GAAGCGTGAGGAATTT-1	0.000113989	0.00759417	0.0459116	0.795271	0.0318856	0.000113989	0.114022
GAAGCTCGGACCCGTC-1	0.0029688	0.00393858	0.0319718	0.867096	0.0143498	0.000113989	0.0679306
GAAGCTCTTTGCTTAG-1	0.000113989	0.00142787	0.0437374	0.791349	0.011638	0.000113989	0.109563
GAAGCTTGCTGACCGC-1	0.000162841	0.0188747	0.0720606	0.718481	0.0146432	0.00619273	0.12389
GAAGTCAGTTGCACTA-1	0.000232631	0.0161391	0.0582226	0.548006	0.0857438	0.00272893	0.19716
GAAGTCTCCCTAGCGA-1	0.0844853	0.000162841	0.0893679	0.586065	0.0487674	0.00156106	0.150805
GAAGTGATTTATCGTG-1	0.000113989	0.012585	0.0628655	0.733886	0.0253463	0.000113989	0.121244
GAAGTGCTGGATAGCT-1	0.00411327	0.00424251	0.0804112	0.706557	0.0196945	0.00403922	0.179852
GAAGTTTCCACTCAAT-1	0.000162841	0.0199407	0.05514	0.67378	0.0533711	0.00376446	0.117762
GAATAGACGCGACCCA-1	0.00029261	0.000162841	0.0245795	0.896386	0.0101458	0.000162841	0.0593244
GAATAGCATTTAGGGT-1	7.97923e-05	0.00144429	0.0766961	0.803904	0.0146427	0.0129277	0.148216
GAATAGCCCTGCGGTC-1	0.0203434	0.00117414	0.0972698	0.69328	0.0109527	0.00934248	0.151171
GAATAGTGCTCGATTA-1	0.00221159	0.0104907	0.0739909	0.637632	0.0516994	0.000162841	0.149128
GAATATTCGGAGTCCC-1	0.000113989	0.000113989	0.0389503	0.700594	0.0208497	0.000113989	0.195683
GAATCGACATGGTCAC-1	0.000162841	0.00757555	0.0474479	0.655	0.0264971	0.000162841	0.253545
GAATCGCCGGACACGG-1	0.000113989	0.00613367	0.0718853	0.743859	0.0151933	0.000113989	0.136318
GAATCTATACTCGGAC-1	0.0149647	0.000113989	0.0380795	0.708095	0.0203747	0.000974101	0.170261
GAATCTGAACATTCTC-1	0.000162841	0.00648805	0.046012	0.706109	0.0199901	0.00882361	0.216897
GAATGCCGAAATGACC-1	0.000332329	0.0466256	0.0351787	0.375393	0.0593566	0.000332329	0.161097
GAATGGGCTTATCGAC-1	0.000232631	0.0197186	0.0693138	0.489043	0.0360635	0.00262101	0.333797
GAATGTATGGCAGGTC-1	0.0482345	0.000663995	0.0640816	0.668024	0.0260304	0.000644347	0.223672
GAATGTGGTCCGGATT-1	0.000113989	0.000113989	0.0311906	0.856501	0.00686676	0.00403278	0.071687
GAATGTTGGGTAATCT-1	0.00527707	0.00142305	0.115515	0.698181	0.0153216	0.00337173	0.105605
GAATTATAGTGAAAGG-1	0.0117208	0.00684889	0.0468441	0.76595	0.0297869	0.00508968	0.11011
GAATTCACCCGGGTGT-1	0.000162841	0.0190113	0.0821467	0.561161	0.0499211	0.00714286	0.223148
GAATTTCTCGCTGCAG-1	0.000232631	0.0397104	0.0408044	0.208348	0.0712867	0.000232631	0.491599
GACAAACATATGCAGG-1	0.000113989	0.000113989	0.0325863	0.818959	0.0093937	0.000113989	0.0615222
GACAACGACCATTGAA-1	0.129462	0.0197699	0.0497056	0.404863	0.0766841	0.0155108	0.212939
GACAACGCAGCTTACG-1	0.0115777	0.00296432	0.113263	0.591954	0.0379496	0.000162841	0.189498
GACACAAGGGAAGAAA-1	0.0628058	0.00725581	0.0716428	0.592248	0.0643509	0.0100418	0.129614
GACACGAGTTAGAGGA-1	0.030397	0.0274518	0.284568	0.265308	0.0781896	0.000332329	0.22669
GACACTGAGTTCAGTG-1	0.000162841	0.00720837	0.0618963	0.592581	0.0518409	0.000162841	0.244349
GACAGATTTCTGGCTC-1	0.000162841	0.00362612	0.0951516	0.588856	0.0148905	0.00375829	0.286629
GACAGCCAGACCTGAC-1	0.00597447	0.000162841	0.0390615	0.791574	0.0087036	0.00232874	0.0852289
GACAGGCACACACTAT-1	0.000162841	0.00673078	0.0497717	0.7078	0.0200324	0.00793403	0.135922
GACATACTGTCGCAGA-1	0.000113989	0.0044086	0.0676681	0.780413	0.0349778	0.00387355	0.121297
GACATCGATTTATAAC-1	0.000945556	0.0312258	0.0623801	0.494788	0.0955139	0.0158025	0.206569
GACCAGAGCCCTGTAG-1	0.000162841	0.0133901	0.0366263	0.712628	0.0255969	0.000162841	0.122179
GACCAGGTCATTCATA-1	0.000113989	0.00239135	0.0491013	0.71089	0.0363719	0.000113989	0.167372
GACCCAATTATGATAC-1	0.0477663	0.00284459	0.130364	0.657294	0.0201201	0.00319905	0.113535
GACCCGTCGCCGGCTA-1	0.00674288	0.00680651	0.0703136	0.689975	0.0235679	0.00326177	0.190585
GACCGACGTGAAAGCA-1	0.00125817	7.97923e-05	0.0467759	0.846371	0.0204347	7.97923e-05	0.124214
GACCGACTGAAGCGTC-1	0.000232631	0.0143203	0.0731376	0.514968	0.0772069	0.00263539	0.231832
GACCGTCAGGTCGTGA-1	0.000162841	0.00118246	0.0461874	0.5585	0.0337118	0.00625128	0.322376
GACCGTGCTGACGGTG-1	0.000162841	0.0202139	0.0545921	0.61876	0.0333355	0.00128184	0.184969
GACCGTTACATGCGAC-1	0.000113989	0.0107197	0.0374072	0.768242	0.0189668	0.00318735	0.154097
GACGCCGTAAAGGCTA-1	0.0139556	0.0302742	0.10936	0.430759	0.0955174	0.0133794	0.24462
GACGCCTGTTGCAGGG-1	0.000162841	0.00184796	0.079705	0.54636	0.0584727	0.000162841	0.119738
GACGCTTGCTTCTAAA-1	0.00868814	0.011454	0.0769494	0.625503	0.0428799	0.000162841	0.163652
GACGGACCGCGTTCCT-1	0.000113989	0.00509391	0.0568807	0.787539	0.0315251	0.00424895	0.157909
GACGGGTTGGCCCGTA-1	0.00380104	0.0275486	0.0632978	0.521308	0.0886752	0.000232631	0.193473
GACGGTCAATAGAAGC-1	0.000113989	0.000113989	0.0441484	0.818726	0.00819671	0.000996422	0.0487087
GACGGTCCTAGGGTGT-1	0.0281018	0.0015383	0.0854016	0.667184	0.0311879	0.000113989	0.191385
GACGTGAGACTCCATG-1	0.000113989	0.000920483	0.0427174	0.820882	0.0169276	0.001502	0.0895932
GACGTGTAGGGATTAT-1	0.000332329	0.0557183	0.0520437	0.156758	0.0340206	0.000332329	0.348389
GACGTTCGTAAATACA-1	0.000113989	0.00224501	0.0418734	0.653103	0.0201479	0.000113989	0.273055
GACTAACACAGCACCT-1	0.000282823	0.00181183	0.0518076	0.60095	0.0398332	0.00395505	0.227947
GACTAAGATCATGCAC-1	0.0246138	0.00331008	0.0484602	0.586926	0.0353777	0.000162841	0.255099
GACTAAGTAGGCTCAC-1	0.000162841	0.021021	0.0320227	0.602959	0.0246518	0.000162841	0.221128
GACTACAAAGCGGTGG-1	0.000113989	0.00301758	0.0365963	0.851873	0.00756637	0.000113989	0.0570441
GACTACAATTGCTCGT-1	0.000113989	0.000636063	0.0647283	0.684288	0.0312486	0.000751537	0.23872
GACTCACCCACGTGAG-1	0.000113989	0.000113989	0.0505675	0.664302	0.0214432	0.00166024	0.234151
GACTCCCAGAATAAGG-1	0.000113989	0.000807376	0.0417667	0.795344	0.00789567	0.000113989	0.108902
GACTCGCGGGAATGAC-1	0.000162841	0.0452204	0.0719372	0.534165	0.0382399	0.00922761	0.303072
GACTGATTGGTCACAA-1	0.000162841	0.00198925	0.0481836	0.640487	0.0234707	0.00531262	0.251909
GACTGCACCAGCCCAG-1	0.00232746	0.00557315	0.0688307	0.653066	0.0183795	0.000162841	0.208705
GACTGCGGCACGTGTA-1	0.000232631	0.0227373	0.0818467	0.388005	0.034889	0.000232631	0.384849
GACTGGGCGCCGCAAC-1	0.000162841	0.00133287	0.0480048	0.52065	0.0404182	0.000162841	0.323317
GAGAATCTCACGATCA-1	0.0142942	0.02976	0.0330813	0.487442	0.0604558	0.0137308	0.126332
GAGACTGATGGGTAGA-1	0.0151968	0.00663791	0.0971675	0.692934	0.0189575	0.00211817	0.162486
GAGACTTCGCGACCGA-1	0.0192815	0.0220183	0.0499925	0.590259	0.0760393	0.000162841	0.191681
GAGAGCGCAGTCCCTG-1	0.00332443	0.0564528	0.048779	0.527984	0.0550627	0.00760072	0.171137
GAGAGGGCGCGAGGTT-1	0.0134173	0.0362419	0.094419	0.417406	0.0627686	0.00885566	0.208788
GAGAGGTGCATTCTGG-1	0.000162841	0.00966551	0.0434835	0.654459	0.0181249	0.00142507	0.20184
GAGATCTGCTTGGCAT-1	0.000332329	0.0473957	0.0518378	0.409068	0.073029	0.00180541	0.192732
GAGATCTGTCACTCCG-1	0.0487379	0.00280866	0.0496409	0.694126	0.0821975	0.00460034	0.101195
GAGATCTTCCATGACA-1	0.000162841	0.0104574	0.0443968	0.625352	0.0247566	0.00854081	0.243976
GAGCACGGCGCCTCTT-1	7.97923e-05	7.97923e-05	0.0561511	0.890571	0.015869	0.00335848	0.111509
GAGCATCAACAACTTG-1	0.000113989	0.00601593	0.0546577	0.695642	0.0245714	0.000113989	0.219749
GAGCATCATCCCTGGG-1	0.000162841	0.00803109	0.0453804	0.468556	0.051048	0.000162841	0.391303
GAGCCACGGTAGTAGG-1	0.000232631	0.00571487	0.163629	0.537951	0.028453	0.00875019	0.233805
GAGCCGAGCGTTTATT-1	0.0234318	0.00434845	0.0876329	0.522699	0.0402781	0.000162841	0.297571
GAGCGAGGGAGTACCG-1	0.000162841	0.00798366	0.0371882	0.628323	0.0254308	0.00105508	0.2188
GAGCGCGCACGAGTAG-1	0.000113989	0.000113989	0.0326477	0.931257	0.00668252	0.00277122	0.0833595
GAGCGCTGTTAGGTAA-1	0.000162841	0.00472238	0.0634414	0.452688	0.0142771	0.0165081	0.447315
GAGCTAAGGGCATATC-1	0.0086448	0.000191028	0.0627505	0.629499	0.0461009	0.000113989	0.200522
GAGCTCTCGGACCTAA-1	0.000232631	0.0390928	0.0563728	0.542098	0.0568606	0.00444764	0.147782
GAGCTGTCGTCTCGGA-1	0.0321048	0.0013615	0.0558697	0.664909	0.0396733	0.00546456	0.174093
GAGGAATGGAGAGGTT-1	0.000474756	0.0394037	0.219432	0.111628	0.0343833	0.0252251	0.292118
GAGGAGATCCTCATGC-1	0.000113989	0.00246836	0.0510287	0.706056	0.0229293	0.000113989	0.186047
GAGGAGTAATTCCTAC-1	0.0413529	0.00306565	0.0524605	0.63253	0.0549497	0.000162841	0.170205
GAGGATAAACAGTGCT-1	0.000113989	0.00119232	0.0644659	0.587342	0.0142582	0.00101293	0.392186
GAGGCCCGACTCCGCA-1	0.0099842	0.00451339	0.048896	0.707032	0.0205235	0.00463083	0.180176
GAGGCTATCAAAGTCG-1	0.00513318	0.0120165	0.0544379	0.589591	0.0406091	0.000162841	0.268115
GAGGGCATCGCGTATC-1	0.000232631	0.0306646	0.0807472	0.46139	0.0302585	0.000232631	0.233131
GAGGGCGCAGCTCTGC-1	0.000113989	0.000113989	0.0340107	0.732191	0.0131032	0.000176322	0.127379
GAGGGTAGTAACAAAG-1	0.000113989	0.00530974	0.0586206	0.670074	0.0404234	0.000113989	0.22789
GAGGTACATCCATCTT-1	0.000162841	0.00315992	0.0626451	0.517761	0.0469603	0.0179321	0.298566
GAGGTCCCAAAGATCT-1	0.0179511	0.00617809	0.0575244	0.596356	0.126704	0.00562182	0.0671991
GAGGTCTTAGTGGGTC-1	0.000162841	0.00243514	0.062126	0.640568	0.0216804	0.000162841	0.211535
GAGTAAGGCCACGGGA-1	0.000113989	0.00236855	0.0701076	0.768073	0.0200133	0.00270009	0.106706
GAGTACGGGTATACAA-1	0.000162841	0.0105757	0.0547455	0.415549	0.0425524	0.0177907	0.400922
GAGTATGCCCGCCTTG-1	0.000162841	0.0144864	0.0671908	0.553209	0.0632085	0.0135746	0.249067
GAGTCAGACCAGAATC-1	0.0399711	0.0365516	0.0729465	0.39301	0.135216	0.00391085	0.19977
GAGTCCGCTTACCGGA-1	0.000113989	0.0114299	0.0589358	0.71021	0.030473	0.00416427	0.170359
GAGTCGACAGACCCTC-1	0.000332329	0.044026	0.075652	0.429548	0.0504119	0.0030903	0.191617
GAGTGTGCGGTACCCA-1	0.000113989	0.000113989	0.0547467	0.792022	0.0100801	0.000854659	0.13784
GAGTTGATGGCAATTT-1	0.000113989	0.000892442	0.0413986	0.869276	0.0083969	0.000566693	0.0566034
GATAAATCGGTGGATG-1	0.000162841	0.00852522	0.0825436	0.611369	0.078491	0.000162841	0.154447
GATAACTCGCACTGTG-1	0.00241838	0.000162841	0.0401496	0.858481	0.0103901	0.00126559	0.0755718
GATAAGGCAGATGCAA-1	0.000113989	0.00487404	0.0410598	0.806212	0.0190194	0.000113989	0.0972609
GATACCGTGTCGGAGT-1	0.000113989	0.00229027	0.0495092	0.797498	0.029728	0.000113989	0.167326
GATACGATGGGAGTCA-1	0.000113989	0.011831	0.0565971	0.745567	0.0246467	0.000819614	0.120399
GATAGGATTAATTACA-1	0.000162841	0.00440821	0.0765917	0.57111	0.0484332	0.000162841	0.263611
GATAGGTAACGTTGAC-1	0.000162841	0.00897839	0.0604604	0.715039	0.0336163	0.000480391	0.154893
GATAGGTGTCCCGGGC-1	0.000113989	0.00122044	0.0418844	0.808639	0.0246205	0.0046199	0.146089
GATATCTCATGCAATA-1	0.000113989	0.00184526	0.0572368	0.749672	0.0272023	0.000323125	0.146436
GATATGAGACACTAAC-1	0.00156731	0.000113989	0.0388387	0.813001	0.0117781	0.0053718	0.138288
GATATGCGGTAGCCAA-1	0.000113989	0.00200846	0.0753983	0.533047	0.0289644	0.000113989	0.382225
GATATGGATTACGCGG-1	0.000113989	0.00713016	0.0435732	0.787851	0.0207616	0.000519636	0.0973349
GATATTGAGATTGGCG-1	0.000113989	0.000113989	0.0527367	0.76681	0.0267204	0.00501606	0.148426
GATATTTCCTACATGG-1	0.000278065	0.000113989	0.033203	0.830575	0.0146734	0.000113989	0.0855146
GATCAACATAAAGGGA-1	0.00319711	0.0139318	0.0712188	0.571304	0.0705736	0.00450457	0.186254
GATCATTCCAAACATT-1	0.000162841	0.010861	0.107274	0.692762	0.0302228	0.0039028	0.110844
GATCCCTTTATACTGC-1	0.00882863	0.00534887	0.0718401	0.733498	0.020695	0.000251959	0.116833
GATCCGAATATAAGTG-1	0.000162841	0.00264128	0.0478465	0.637218	0.035092	0.0064511	0.240306
GATCCGGGAATTAACA-1	0.0209987	0.000698223	0.0440327	0.741598	0.0369071	0.00352815	0.13755
GATCCTAAATCGGGAC-1	0.000162841	0.000162841	0.0809171	0.648537	0.0523313	0.00547856	0.208798
GATCCTCGACACTGGC-1	0.000113989	0.00950795	0.0701178	0.650081	0.056666	0.000113989	0.155864
GATCCTCTTGCGCTTA-1	0.0104314	0.000274599	0.0507893	0.608917	0.022172	0.000113989	0.282613
GATCGACACTATCTGA-1	0.00731234	0.0124128	0.0819311	0.69507	0.0228843	0.000162841	0.144577
GATCGCGGGCTCTCCA-1	0.000162841	0.0130969	0.0548435	0.652276	0.0475641	0.000162841	0.166454
GATCGCTATATCTCAG-1	0.000332329	0.0295827	0.23	0.341178	0.0192159	0.00531857	0.257069
GATCGGATAGAACCAT-1	0.000162841	0.00880382	0.108164	0.507352	0.0435196	0.00504189	0.264654
GATCGGCGATAAGTCG-1	0.025153	0.0191573	0.0752101	0.506171	0.0641615	0.00472428	0.141255
GATCGGTGGCCATAAC-1	0.00474048	0.00200528	0.0545289	0.734285	0.0281388	0.000162841	0.130562
GATCGTGACTGATATC-1	0.0181426	0.000113989	0.0524719	0.740253	0.0335344	0.0113683	0.109568
GATCTTCATTGTCCTC-1	0.000162841	0.0069931	0.0703638	0.684383	0.0222443	0.002481	0.166383
GATCTTGGAGGGCATA-1	0.0153493	0.000662639	0.0528041	0.777889	0.0261102	0.00155593	0.114964
GATCTTTGCAGGGTAT-1	0.00917712	0.017223	0.255316	0.446909	0.0388802	0.000232631	0.200451
GATGACAAGTAGGGCA-1	0.000232631	0.00909439	0.113644	0.545527	0.0312523	0.0176664	0.198805
GATGATTTGAAACTGG-1	0.000113989	0.00197047	0.0359577	0.764866	0.0324136	0.0191106	0.142723
GATGCCACACTACAGC-1	0.0218185	0.000162841	0.124889	0.529414	0.11648	0.00985608	0.212108
GATGCCAGCAGAAGGC-1	0.000113989	0.00519498	0.0334534	0.849537	0.00765824	0.000113989	0.0521565
GATGCGAATGGTATTA-1	0.000232631	0.0261871	0.0628088	0.463622	0.0251052	0.00494534	0.256083
GATGCGTCCTGCATTC-1	0.000162841	0.00939729	0.0697303	0.690335	0.0350303	0.00157103	0.147654
GATGCTACAAGCGCCT-1	0.000113989	0.00385922	0.0419045	0.833901	0.0210761	0.00854299	0.0899332
GATGCTGTATTTCATC-1	0.000113989	0.000113989	0.0342566	0.82462	0.0150872	0.00256822	0.0681355
GATGGCGCACACATTA-1	0.000232631	0.036325	0.0667912	0.460822	0.0595888	0.00248432	0.224189
GATGGTGCCCTAGGCA-1	0.00268754	0.000881197	0.0538878	0.706353	0.0222854	0.000113989	0.165727
GATGTAACGAACCACC-1	0.00569111	0.00722543	0.101901	0.612603	0.0281508	0.000162841	0.20164
GATGTCCGGATCACAT-1	0.000113989	0.00106016	0.0423585	0.861295	0.00897325	0.000113989	0.0531494
GATGTCGGTCAACTGC-1	0.000113989	0.000321047	0.0472419	0.780324	0.0192791	0.00298661	0.12676
GATGTGTTGTCACAAG-1	0.000113989	0.00315126	0.050361	0.756182	0.023786	0.0023967	0.102157
GATGTTCAATCCACGA-1	0.000113989	0.00621736	0.0751023	0.760439	0.0216734	0.000113989	0.128933
GATGTTTGTGCGAGAT-1	0.000162841	0.0331194	0.0690845	0.561303	0.0469182	0.00882088	0.188781
GATTAATCCTGGCTCA-1	0.000113989	0.0010149	0.0397408	0.789638	0.0376185	0.000113989	0.134306
GATTACTGAATTTGGG-1	0.000232631	0.0245854	0.0771764	0.4435	0.0573318	0.00318096	0.292581
GATTCCCTTGTCGCAG-1	0.0102597	0.00323387	0.0557737	0.698018	0.0149795	0.0062603	0.141766
GATTCCGCGTTTCCGT-1	0.000162841	0.00145502	0.0707047	0.71261	0.0157512	0.0133917	0.151046
GATTCCTATACGGCGC-1	0.000996688	0.012573	0.0699147	0.735925	0.028513	0.000162841	0.114779
GATTCGACGGTTCACG-1	0.00681708	0.000113989	0.0603204	0.780048	0.0234034	0.000113989	0.120179
GATTGACACTCTGCTC-1	0.00353501	0.00916855	0.0536055	0.665622	0.0336327	0.000162841	0.169912
GATTGCTCCAGTTGCA-1	0.000162841	0.00763976	0.0871216	0.607589	0.0640755	0.000162841	0.21838
GCAAACCCTACATTAT-1	0.000113989	0.000113989	0.0244919	0.851184	0.00540376	0.00104625	0.0661336
GCAAATATTACGCTTT-1	0.000162841	0.0260939	0.0419248	0.604257	0.0468007	0.00101614	0.157256
GCAACACACTAGAACT-1	0.000113989	0.0013524	0.0373049	0.822519	0.0162261	0.000707358	0.0878331
GCAACAGCAGTATGCG-1	0.000113989	0.000113989	0.064929	0.745445	0.00480567	0.00149538	0.0820686
GCAACCACCAGACCGG-1	0.0198529	0.0121034	0.0823338	0.539801	0.0191127	0.000162841	0.286828
GCAACCACGGCCGCGT-1	0.000113989	0.00403924	0.0433169	0.81101	0.00553695	0.000113989	0.0882658
GCAACCCAAGTTGTTT-1	0.000162841	0.0096179	0.062669	0.692192	0.0336631	0.0017772	0.116814
GCAACGGCTAGTTATG-1	0.00421802	7.97923e-05	0.0408025	0.901092	0.00734045	7.97923e-05	0.0812093
GCAAGAATTCCTTGGC-1	0.000162841	0.0161666	0.0795943	0.590753	0.0502977	0.000162841	0.16254
GCAAGATGTGTTCGCG-1	0.0366221	0.00192893	0.0609355	0.494972	0.0455145	0.000162841	0.328675
GCAAGTGCACAGAGAA-1	0.020286	0.00919209	0.0573683	0.545979	0.0978758	0.000232631	0.201259
GCAATTAGTCGCACCG-1	7.97923e-05	0.00029487	0.025023	0.905181	0.0132842	7.97923e-05	0.0470162
GCACAAACGAGGCGTG-1	0.000162841	0.00266228	0.0791182	0.554087	0.0573675	0.000162841	0.289741
GCACAAGTGGATCATA-1	0.000113989	0.00647618	0.0588398	0.763208	0.020259	0.00662788	0.15819
GCACAAGTGTCGGAAG-1	0.000162841	0.00405548	0.067831	0.60697	0.0327398	0.0056464	0.272863
GCACACGCCCATGGTC-1	0.00889314	0.0207802	0.059326	0.424017	0.0726761	0.0247087	0.297852
GCACGCCTACTTAGAT-1	0.000232631	0.0249684	0.0523202	0.534591	0.0601513	0.000232631	0.192421
GCACTAGTCGCGCTAT-1	0.000232631	0.0149143	0.0731629	0.559213	0.0196519	0.00608241	0.106395
GCACTCCCACAGTCCC-1	0.0553582	0.00154648	0.0559366	0.611785	0.0808615	0.00603173	0.13969
GCACTGTGCAAATGTA-1	0.000162841	0.0128332	0.0608294	0.607951	0.0418799	0.00225574	0.254859
GCAGACCCAGCACGTA-1	0.000113989	0.000113989	0.0492345	0.809	0.00309088	0.000113989	0.0636561
GCAGATCCTCGCAAAT-1	0.000332329	0.0236625	0.0631755	0.461825	0.0574379	0.0169975	0.192334
GCAGATTAGGGATATC-1	0.000162841	0.00861373	0.0480904	0.771619	0.0241941	0.000529131	0.10721
GCAGCACACAGCCCAG-1	0.0327163	0.0289338	0.0434212	0.276211	0.0650884	0.000678223	0.209119
GCAGCCTATATCACAT-1	0.000113989	0.000113989	0.0507963	0.758489	0.0174994	0.00365477	0.212088
GCAGCGGTGGGCATTA-1	0.00976428	0.000462462	0.0534742	0.753964	0.0105388	0.00554183	0.140997
GCAGGAACTTAGATCT-1	0.000162841	0.00480185	0.0415932	0.562664	0.0322402	0.0302112	0.248586
GCAGGACTATAGAATA-1	0.000232631	0.0242053	0.0653619	0.491944	0.0751813	0.00297024	0.233685
GCAGGTAGAGTATGGT-1	0.000113989	0.00116626	0.0655367	0.461602	0.029475	0.000113989	0.408554
GCATACGAGGTCTTTA-1	0.0209979	0.0152958	0.118762	0.537819	0.0531421	0.00145831	0.194847
GCATAGAGCACTCAGG-1	0.000162841	0.00825928	0.0471145	0.7763	0.0278817	0.000466915	0.114213
GCATCCCTAACTTTGA-1	0.000332329	0.0303068	0.0789938	0.43503	0.0326455	0.000332329	0.217559
GCATGAGGGACGCGGC-1	0.0751942	0.00346966	0.0938748	0.443997	0.0495152	0.000162841	0.321806
GCATTCAAGGCAACGC-1	0.0371593	0.00269436	0.0463181	0.762132	0.0423163	0.00380305	0.108091
GCATTCGAAATGAACA-1	0.000162841	0.0123311	0.0750303	0.656607	0.0236753	0.00995117	0.174539
GCATTGTAATTCATAT-1	0.000232631	0.031571	0.0650452	0.385417	0.0232603	0.000232631	0.371634
GCATTTCCAAGGCTCC-1	7.97923e-05	7.97923e-05	0.0329257	0.836032	0.0297462	0.00178534	0.109664
GCCAACCATTTCCGGA-1	0.00439304	0.000113989	0.0410822	0.809747	0.0331708	0.004179	0.0853754
GCCAAGAATACTTCTG-1	0.000162841	0.0165178	0.0428013	0.574826	0.0230768	0.000162841	0.245685
GCCAATAGGGCATCTC-1	0.0305443	0.000742321	0.0431245	0.642155	0.0551566	0.00294542	0.230406
GCCACAATTTAAGGAC-1	0.000113989	0.00344841	0.0563241	0.741826	0.018677	0.0011939	0.130174
GCCAGGAGTAACCGAT-1	0.000162841	0.00319591	0.0675928	0.417691	0.0208945	0.0113034	0.483076
GCCAGGCGTTCGCATG-1	0.000113989	0.000911358	0.089793	0.529754	0.0140346	0.000113989	0.382384
GCCATATTGCACACAG-1	0.00877511	0.00385704	0.0573883	0.455324	0.0417288	0.000162841	0.393786
GCCATCGAGCTGCGTG-1	0.000232631	0.0266312	0.0870641	0.46477	0.101944	0.0240766	0.205006
GCCATCGATGCTGCAT-1	0.00214399	0.000577893	0.0913559	0.693661	0.0230146	0.000113989	0.188789
GCCCACCAAGGCTGTC-1	0.00640338	0.00966126	0.132192	0.551675	0.055681	0.000232631	0.173569
GCCCAGATGCTGGAGA-1	0.0766412	0.0123892	0.065751	0.549344	0.0654829	0.0197207	0.158892
GCCCAGTTGGTATGCC-1	0.00129587	0.00898969	0.0943455	0.577223	0.0524225	0.00656979	0.238376
GCCCATGGGTGCAATG-1	0.000113989	0.000113989	0.0541157	0.741627	0.0264054	0.00360727	0.137737
GCCCGACTTCTTCCCG-1	0.000162841	0.00778589	0.123347	0.610392	0.023689	0.000162841	0.241676
GCCCGATCTGTGGTCG-1	0.000162841	0.0225826	0.0464998	0.589135	0.0404601	0.000162841	0.23303
GCCCGCGCGTAAACGG-1	0.000232631	0.0149541	0.0987641	0.544614	0.0367037	0.00587257	0.16064
GCCCGCGCGTTTGACA-1	0.0138753	0.0102245	0.103831	0.47143	0.0476619	0.0100418	0.254372
GCCCGTAATACCTTCT-1	0.000232631	0.0425978	0.0515762	0.557405	0.0466219	0.00318753	0.148648
GCCCTAGCCGTCGCGA-1	0.000113989	0.00115713	0.0346067	0.834321	0.00479719	0.0057176	0.134901
GCCGAAATTCCTACGT-1	0.00626986	0.0226128	0.0797147	0.54391	0.0571974	0.00969294	0.171301
GCCGACCCACGACTGC-1	0.000232631	0.0280058	0.0657144	0.417372	0.0471508	0.00690988	0.375332
GCCGATTGGCCAAGCT-1	0.000162841	0.0110616	0.0602246	0.542913	0.0297348	0.00424102	0.325247
GCCGCACTCCGTTTCA-1	7.97923e-05	0.00038821	0.0735453	0.835633	0.012934	7.97923e-05	0.149124
GCCGCTAGATACGCAG-1	0.000162841	0.00156026	0.0471259	0.649002	0.0214631	0.000162841	0.168428
GCCGCTTGTGAGAAAC-1	0.000162841	0.0102163	0.0529891	0.694195	0.0218843	0.0168511	0.158683
GCCGGAAACACATCTT-1	0.0185486	0.00476971	0.0399121	0.760411	0.0278306	0.00573922	0.120637
GCCGGGTTAGGGTCGC-1	0.000162841	0.0136095	0.0675713	0.602075	0.0306148	0.0080061	0.268402
GCCGGTTTGGGCGGAT-1	0.00747868	0.00452899	0.0501778	0.620492	0.0541427	0.00413369	0.16006
GCCGTGGAAGAAATGT-1	0.00840764	0.000423899	0.0525261	0.662417	0.0114626	0.00350983	0.290555
GCCTAGCGATCTGACC-1	0.0133729	0.00664348	0.0861354	0.374893	0.0816606	0.0135782	0.392015
GCCTATAGTGTCAGGG-1	0.032982	0.000525714	0.190981	0.546583	0.0250108	0.00661094	0.215812
GCCTATTCCGATATAG-1	0.000232631	0.0359753	0.0764564	0.446371	0.0287473	0.00273266	0.290888
GCCTATTTGCTACACA-1	0.000162841	0.00576082	0.0540271	0.599418	0.0293712	0.00188329	0.248361
GCCTCATCTGGAAATA-1	0.00407278	0.000162841	0.0352289	0.753216	0.041028	0.00536815	0.148695
GCCTTCAGCCCTACCG-1	0.000113989	0.00188089	0.0370667	0.798392	0.0160753	0.00314042	0.117784
GCCTTGTATATGCAGT-1	0.00090694	0.00372775	0.125972	0.676836	0.0136781	0.00061509	0.125179
GCGAAACTTAACTGGA-1	0.000113989	0.000113989	0.0592899	0.790845	0.0228235	0.000985046	0.118712
GCGAAGCCATACCCGT-1	0.000113989	0.0067004	0.0479509	0.792942	0.0303893	0.000767087	0.122092
GCGACATGTAAACATC-1	0.0015142	0.000113989	0.041424	0.782321	0.0198346	0.000113989	0.146037
GCGACCCAACCATCTG-1	0.000162841	0.00839701	0.0780026	0.6044	0.0364066	0.000162841	0.168581
GCGACGATAGTTGTAC-1	0.000162841	0.00979903	0.0765004	0.72456	0.0319068	0.00456385	0.127747
GCGAGAAACGGGAGTT-1	0.000232631	0.0272324	0.0888373	0.489606	0.0423828	0.010562	0.207854
GCGAGAGGCCATGTAA-1	0.000599523	7.97923e-05	0.0637052	0.830801	0.00626373	7.97923e-05	0.106362
GCGAGAGTTGCGTCCA-1	0.000113989	0.000113989	0.101527	0.714263	0.018239	0.015696	0.117799
GCGAGCGCATGCTCCC-1	0.00856212	0.000113989	0.134906	0.60585	0.045254	0.000113989	0.20412
GCGAGGCCCGAGCAGA-1	0.00150996	0.0158658	0.0604071	0.65409	0.0467563	0.00545388	0.126036
GCGAGTTCTGCAAAGA-1	0.000162841	0.00665047	0.0744392	0.659568	0.0266402	0.00429334	0.198448
GCGATGTCTGTGCTTG-1	0.000113989	0.00398824	0.035569	0.785842	0.0218039	0.000113989	0.16359
GCGATTCTGGAAGCAG-1	0.0094397	0.00057522	0.07383	0.766031	0.0166635	0.0035776	0.116223
GCGATTGTTAACGTTA-1	0.00133373	0.000784252	0.0762857	0.748207	0.0232999	0.00189395	0.116546
GCGCAAATATATTCAA-1	0.000162841	0.0188347	0.0551083	0.59273	0.034067	0.00643961	0.188039
GCGCAAGAGCGCGCTG-1	0.00679495	0.000113989	0.0557001	0.828682	0.0147461	0.000113989	0.08292
GCGCATCCAGTCAGCA-1	0.000162841	0.000162841	0.0471196	0.718528	0.0219778	0.0064896	0.155364
GCGCGATGGGTCAAGT-1	0.027637	0.00617252	0.0715732	0.53536	0.0652967	0.00683036	0.255744
GCGCTAAGTATGCATG-1	0.00155793	0.000113989	0.0380332	0.699005	0.028325	0.00309751	0.186678
GCGCTAATTGAATAGA-1	0.0150668	0.00786962	0.0473328	0.779595	0.0324316	0.000113989	0.115662
GCGCTATGCCGAGGCA-1	0.00339981	0.0112986	0.0580843	0.683823	0.0344046	0.000162841	0.165361
GCGCTGATCCAGACTC-1	0.00618779	0.000113989	0.0424112	0.821526	0.0152208	0.000113989	0.116699
GCGCTGCTTTGCATTT-1	0.0251147	0.000162841	0.0820732	0.626297	0.0244624	0.000162841	0.219126
GCGGACCGCGTTGTGG-1	0.000232631	0.0120758	0.0938087	0.530394	0.0731016	0.0103373	0.229611
GCGGAGAAACTTCGCA-1	0.000232631	0.0171585	0.0939155	0.481859	0.042637	0.00477082	0.259317
GCGGAGAGGGAGAACG-1	0.00917079	0.0176275	0.0536743	0.54773	0.0226361	0.0028143	0.272108
GCGGCAAAGTATTGCC-1	0.000162841	0.00805799	0.0478913	0.646321	0.037024	0.00808515	0.169012
GCGGCTCTGACGTACC-1	0.000162841	0.0169741	0.066933	0.498169	0.0450991	0.000162841	0.286515
GCGGGAACCAGGCCCT-1	0.00539813	0.00583307	0.0656497	0.756711	0.0207372	0.000113989	0.145653
GCGGGCATTACGATGC-1	0.00288053	0.000900379	0.0616188	0.669679	0.0261906	0.00113428	0.209008
GCGGGCGAGCCTTACC-1	0.00744499	0.0302757	0.0707673	0.515727	0.101836	0.00140423	0.172148
GCGGTAACCCAAATGA-1	0.00173735	0.00322993	0.0339259	0.801357	0.0139512	0.000113989	0.0882809
GCGGTCCCTAGACGCA-1	0.013372	0.00299346	0.0358298	0.795562	0.0170143	0.0188227	0.0660683
GCGGTGAACTGCGCTC-1	0.000113989	0.000314638	0.120058	0.686399	0.017576	0.000942032	0.153087
GCGGTGCGGAGCATCG-1	0.000113989	0.00678019	0.0909811	0.710723	0.0282128	0.000113989	0.187975
GCGGTTCCCTATCATG-1	0.000162841	0.00741832	0.0611318	0.683062	0.0334418	0.0105746	0.137758
GCGTAAATGGCCATAA-1	0.000113989	0.000113989	0.0291554	0.822286	0.0130262	0.000393439	0.0831121
GCGTCCAGCTCGTGGC-1	0.000422823	0.00231135	0.174933	0.67604	0.0205633	0.000113989	0.15242
GCGTCCCTAAGACATA-1	0.0738647	0.0248105	0.169265	0.295291	0.0698053	0.000332329	0.289793
GCGTCGAAATGTCGGT-1	0.0134405	0.00157404	0.0776198	0.468554	0.0377725	0.00745715	0.414835
GCGTCGCCAGGGTGAT-1	0.000162841	0.00894622	0.0639472	0.622301	0.0463101	0.000162841	0.168531
GCGTCTCTGCATTGGG-1	0.000232631	0.0271479	0.0484085	0.491728	0.0481734	0.000232631	0.224761
GCGTGGTACTGGGTTA-1	0.0151843	0.000113989	0.0491518	0.725704	0.0197913	0.000113989	0.131554
GCGTGTATGTCGTATT-1	0.000113989	0.00237711	0.0671579	0.663235	0.0376837	0.000113989	0.203255
GCGTTATATTTGGAAC-1	0.000232631	0.0171282	0.132728	0.526003	0.0389322	0.00423538	0.235873
GCGTTCGGAGACCGGG-1	0.000113989	0.000113989	0.0677037	0.761306	0.00786237	0.000639462	0.115094
GCTAAACCTGAGGTGA-1	0.000162841	0.00979201	0.0720495	0.499129	0.0309858	0.000162841	0.372086
GCTAAGTAAAGGCGAT-1	0.000232631	0.0145783	0.0417707	0.529264	0.0616593	0.00269123	0.24683
GCTAAGTAGTTTCTCT-1	0.00960134	0.00011585	0.0804887	0.748357	0.0350523	0.00838546	0.114864
GCTAATACCGAATGCC-1	0.000232631	0.0279249	0.0484975	0.513897	0.0851688	0.00496775	0.247852
GCTACACTGTCCGAAC-1	0.0212472	0.0137998	0.0916755	0.687769	0.0264252	0.000113989	0.146986
GCTACAGTACGGACCG-1	0.0130732	0.0120646	0.110325	0.551495	0.040754	0.0105438	0.224008
GCTACTATAGTAGAGT-1	0.014058	0.00102025	0.0507965	0.631112	0.0395959	0.000162841	0.265766
GCTAGACCGTCTACTG-1	0.000113989	0.000113989	0.0587045	0.814311	0.00732717	0.00405655	0.113894
GCTAGCACCTGGGCCA-1	0.00431216	0.000621586	0.0438504	0.795097	0.0189065	0.000113989	0.126121
GCTAGCAGGGAGTGGG-1	0.022462	0.000113989	0.0395221	0.56582	0.065177	0.000113989	0.279244
GCTAGCTTGAATAGCT-1	0.000232631	0.0170584	0.130115	0.527466	0.0569194	0.00154646	0.202331
GCTAGTAGAGCTTGTA-1	0.003081	0.0131535	0.0520761	0.701864	0.0300175	0.00621933	0.154958
GCTAGTTTCATTGAGG-1	0.000162841	0.0168612	0.0956928	0.573645	0.0484165	0.00365259	0.159071
GCTATCGCGGCGCAAC-1	0.000113989	0.00367389	0.0347613	0.87413	0.00985568	0.000113989	0.0559602
GCTCAACCTCTTAGAG-1	0.000162841	0.00667831	0.0628863	0.734465	0.0307116	0.00364094	0.149623
GCTCAATCCGTTTATT-1	0.000232631	0.0200922	0.0505089	0.495138	0.0328404	0.0057877	0.247085
GCTCATTACTGCATGT-1	0.000162841	0.00520779	0.0612158	0.574102	0.0335639	0.00895751	0.277479
GCTCCCAGTCGGTCCA-1	7.97923e-05	0.000296199	0.0185912	0.902408	0.00635822	7.97923e-05	0.0620092
GCTCCGCTCGCTTCAG-1	0.00449374	0.000283681	0.0639361	0.806329	0.0126441	0.000113989	0.120932
GCTCCTGACATACTGG-1	0.00399364	0.00965355	0.075747	0.667024	0.0236062	0.00315269	0.156024
GCTCGCGGTTCCGCTC-1	0.000162841	0.0157002	0.089981	0.536495	0.0522649	0.000162841	0.219546
GCTCGCTCATGTCCAA-1	0.000162841	0.000162841	0.0639462	0.78512	0.00903513	0.00199638	0.108051
GCTCGGAATTTAAAGC-1	0.00767921	0.00110188	0.14611	0.525034	0.0487816	0.000162841	0.263047
GCTCTAAACCCTGACG-1	0.00599075	0.0150401	0.0549831	0.672278	0.0282263	0.00221734	0.146775
GCTCTATGTTACGTGC-1	0.000113989	0.010113	0.0475445	0.753185	0.0365424	0.000113989	0.115191
GCTCTCGGGTACCGAA-1	0.000113989	0.00387688	0.0479443	0.766922	0.0234719	0.00099418	0.113181
GCTGAACTCTCCAGGG-1	7.97923e-05	7.97923e-05	0.0377732	0.899762	0.0112892	0.00221317	0.0732241
GCTGAATCTTCCAATC-1	0.000162841	0.012178	0.0431168	0.670819	0.0276582	0.00281493	0.160794
GCTGAGCAACGGTTCT-1	0.000113989	0.00823304	0.0852801	0.692843	0.025558	0.00213228	0.203676
GCTGAGGCGTGAGTAT-1	0.000113989	0.00987509	0.054329	0.777996	0.0306406	0.00242143	0.117656
GCTGCACGGTTTCTTA-1	0.000113989	0.000113989	0.067606	0.792282	0.0124457	0.00342963	0.086583
GCTGCGCCTCCCACGT-1	0.000113989	0.00836983	0.0453442	0.813451	0.0234656	0.00261892	0.114648
GCTGCTAAGTAGTCGA-1	0.0163502	0.0319119	0.143622	0.446017	0.0462461	0.00232558	0.235063
GCTGCTCTCCGGACAC-1	0.00505055	0.00505696	0.0430048	0.772233	0.0221211	0.00481705	0.106312
GCTGGACCCAAAGTGG-1	0.00626985	0.00476772	0.163631	0.527672	0.0268272	0.0118602	0.261813
GCTGGCAGGTGCCGTG-1	0.00546878	0.0138674	0.0767987	0.419481	0.043653	0.0333935	0.338571
GCTGGCATATTCACCT-1	0.00200386	0.0220213	0.104783	0.508442	0.0334543	0.000232631	0.201607
GCTGGCGGCGCATGCT-1	0.00622672	0.00544107	0.0802724	0.632061	0.0546616	0.00548805	0.175359
GCTGTATTACTGGCCC-1	0.000162841	0.0162537	0.0616476	0.646444	0.0369446	0.000162841	0.158552
GCTGTCTGTGATCGAC-1	0.0144153	0.000851868	0.0582218	0.600748	0.0269499	0.0040453	0.249133
GCTGTTGCTACCGAAC-1	0.000162841	0.000162841	0.0209674	0.842153	0.00821128	0.000162841	0.0531256
GCTTAATGTAACTAAC-1	0.000162841	0.000162841	0.0536586	0.752999	0.0183588	0.00390208	0.141886
GCTTACGTAGTTAGTA-1	0.0220079	0.000113989	0.0971952	0.745298	0.0279624	0.00734431	0.124594
GCTTATGAAGCAGGAA-1	0.000993887	0.000113989	0.0305963	0.769861	0.0585134	0.00302902	0.108335
GCTTCCGTCCCTAGAC-1	0.11763	0.00604524	0.0442977	0.548828	0.0859572	0.00299505	0.135041
GCTTGATGATAATCAG-1	0.000113989	0.00771759	0.0421728	0.783453	0.0262561	0.003366	0.0698221
GCTTGGATCGATTAGG-1	0.000113989	0.000113989	0.0332555	0.785823	0.00722339	0.000113989	0.0458774
GCTTTCAGAGGAGGTG-1	0.000113989	0.004253	0.074821	0.712291	0.0146873	0.00339916	0.173035
GGAAACCTTGTTGAAT-1	0.000162841	0.0521387	0.0629466	0.591512	0.0494054	0.000162841	0.204387
GGAAAGTGCCCATGCC-1	0.0226731	0.022039	0.0685319	0.443771	0.033082	0.000232631	0.348666
GGAACCCGAACAAGAA-1	0.000232631	0.00383848	0.132199	0.514121	0.0596081	0.0151286	0.201758
GGAACCGTGTAAATTG-1	0.000162841	0.0190462	0.0868302	0.564943	0.0485368	0.00501026	0.236308
GGAACCTTGACTCTGC-1	0.000162841	0.0143368	0.0481009	0.566666	0.0367721	0.000162841	0.272101
GGAACGGCCTGCAGCC-1	0.000162841	0.00969116	0.0904561	0.617611	0.0230006	0.00657425	0.180449
GGAAGCTCGCTTACAG-1	0.00346743	0.000113989	0.0401102	0.778046	0.0138154	0.000113989	0.109366
GGAATAACCTCAAGAA-1	0.000113989	0.00353357	0.0602946	0.715088	0.0299944	0.00137834	0.200723
GGAATGCGCTAGCGTG-1	0.00266526	0.000715518	0.0592814	0.750439	0.0344685	0.00146002	0.138817
GGACAAGTTGCAGTGA-1	0.00517352	0.0458394	0.0522837	0.434389	0.0625102	0.000232631	0.259021
GGACACAAGTTTACAC-1	0.000113989	0.000113989	0.0224267	0.853698	0.0209708	0.000113989	0.137639
GGACCAACAGGATAAC-1	0.000162841	0.0172888	0.0667406	0.606144	0.0338682	0.000162841	0.179898
GGACCTACGGTAACGT-1	0.0237526	0.00291572	0.142399	0.547471	0.045431	0.000162841	0.197279
GGACCTCTAGGCCGCC-1	0.00371254	0.039416	0.0589026	0.356329	0.0964662	0.00331303	0.254639
GGACGGCTTGCGCAAC-1	0.00836799	0.00228717	0.098391	0.636902	0.0247067	0.00306921	0.203941
GGACTAAGTCAGGAGT-1	0.000162841	0.0107662	0.0581515	0.7046	0.0373994	0.00250558	0.138354
GGACTCGTGAGTGGTC-1	0.000162841	0.00599159	0.0763414	0.585193	0.0790395	0.000162841	0.125813
GGAGAAGTCATTGGCA-1	0.040891	0.00475931	0.0859747	0.568587	0.0424389	0.000162841	0.194013
GGAGCACCAAGAACTA-1	0.0399048	0.00693137	0.0722939	0.507866	0.038338	0.00286695	0.298198
GGAGGATTGAAAGGAG-1	0.000883496	0.0011012	0.0747286	0.647082	0.0321303	0.000162841	0.174393
GGAGGCCGAAGTCGTC-1	0.0226953	0.00491292	0.0772935	0.602054	0.0370093	0.000162841	0.239785
GGAGGCGAAGAACCGC-1	0.000113989	0.000779395	0.0349735	0.800802	0.00584819	0.000756665	0.117282
GGAGGGCTTGGTTGGC-1	0.0442839	0.0135652	0.0662157	0.601744	0.0777372	0.0013891	0.177544
GGAGTACACATGAGCT-1	0.000113989	0.00187412	0.0380671	0.850871	0.0114523	0.0004371	0.145076
GGAGTGCCGCCCTGGA-1	0.000113989	0.00127036	0.0543202	0.777294	0.015949	0.00291798	0.130961
GGATACTCATGAATTG-1	0.000113989	0.0101645	0.0648151	0.7362	0.00747993	0.000113989	0.137285
GGATCAAAGGACGAGG-1	0.00237723	0.00820814	0.140517	0.561012	0.040911	0.00376197	0.188921
GGATCATCCCGTACGC-1	0.000113989	0.000926333	0.0367595	0.72197	0.0185688	0.00235503	0.173602
GGATCCGGAATATACT-1	0.000113989	0.000113989	0.0438331	0.845563	0.0151022	0.00556046	0.0804582
GGATCTTACTGCCCTT-1	0.000232631	0.0328402	0.0332456	0.51375	0.0629497	0.00373766	0.213327
GGATCTTGACTCAACC-1	0.00136836	0.00263356	0.0610648	0.809609	0.0114935	0.00271976	0.0727188
GGATGAAGATCGCTGA-1	0.000113989	0.000113989	0.0317896	0.902091	0.00723897	0.000113989	0.0658693
GGATGACGCGAGTTTA-1	0.0186183	0.0177133	0.057524	0.675947	0.0311371	0.000162841	0.130527
GGATGCTGGCGTTCCT-1	0.000203473	0.0165517	0.0430948	0.608168	0.0401273	0.00983076	0.181231
GGATGTCCTTACCGCA-1	0.000162841	0.000162841	0.0385723	0.790886	0.0170365	0.000162841	0.0839006
GGATTAAGCTAAGGTC-1	0.00219506	0.000414307	0.0613658	0.54448	0.0323124	0.00229879	0.305662
GGATTCAGTACGGTGG-1	0.000232631	0.0408464	0.0613444	0.521905	0.0507134	0.00227382	0.170567
GGATTCCGCTATACCC-1	0.00540969	0.000113989	0.0510208	0.74282	0.0194859	0.000319509	0.134617
GGATTTCACTTCTATA-1	0.0257372	0.0043479	0.101434	0.537401	0.0410268	0.00325585	0.266988
GGCAAAGGCGCCAATA-1	0.000162841	0.0207616	0.0532062	0.403911	0.0611663	0.00425883	0.387902
GGCAAATTACTTTACT-1	0.000162841	0.011864	0.0509065	0.633216	0.0380661	0.00156421	0.189753
GGCAAGGCGAAATAGC-1	0.000113989	0.000113989	0.0376108	0.831663	0.0135304	0.00113709	0.0543989
GGCAATAGTCAATGAG-1	0.00705743	0.00246131	0.0444361	0.839385	0.023077	0.0010284	0.0708627
GGCACTCCACTGGGCA-1	0.000232631	0.0169978	0.0507563	0.500612	0.047426	0.000232631	0.230423
GGCAGAGAGATCGGGA-1	0.000162841	0.00599427	0.0712715	0.412757	0.0479562	0.0183473	0.452185
GGCAGCGGTAATCCTA-1	0.00362632	0.000113989	0.0343717	0.793862	0.0129949	0.000113989	0.102863
GGCATACAGGTAGCGG-1	0.000113989	0.00784327	0.0371961	0.833385	0.018612	0.00088364	0.0963864
GGCATATCGGTTCTGC-1	0.00835045	0.00123223	0.0546194	0.732946	0.0278605	0.000113989	0.154987
GGCATCAACGAGCACG-1	0.000512514	0.00643921	0.096777	0.725406	0.0366103	0.000113989	0.122537
GGCCACAAGCGATGGC-1	0.0228653	0.00145747	0.133216	0.635846	0.0552229	0.000304171	0.105774
GGCCACACGAAAGCCT-1	0.00349178	0.0105625	0.0676808	0.701028	0.0382641	0.00402573	0.111596
GGCCCGGAGCATGTCT-1	7.97923e-05	0.000434556	0.0417058	0.815189	0.0115043	7.97923e-05	0.126934
GGCCCGTATACCATGC-1	0.00274145	0.0012599	0.0492953	0.800331	0.00938189	0.000113989	0.109323
GGCCCTCACCCACTTA-1	0.00889066	0.0136969	0.0511669	0.620992	0.023107	0.000162841	0.175352
GGCCGAGACTCTGGTG-1	0.000162841	0.00938015	0.0466206	0.465625	0.0690183	0.0143597	0.405452
GGCCGTTTGGGTTTCA-1	0.00431355	0.0631909	0.0802937	0.394185	0.0725955	0.0105795	0.193088
GGCCTTTGCAACTGGC-1	0.000332329	0.0386191	0.0559566	0.442951	0.102999	0.00938289	0.187089
GGCGAAATCTAACTTG-1	0.00143452	0.000162841	0.0393985	0.786772	0.0134224	0.000162841	0.0725909
GGCGCAGGACATCTTC-1	0.000232631	0.0268857	0.0736401	0.428801	0.137127	0.00960138	0.273193
GGCGCATGAATTGATG-1	0.000162841	0.0123093	0.0605848	0.727376	0.0234963	0.00175751	0.131756
GGCGCGTTCGAGTTTA-1	0.000162841	0.00839903	0.0658052	0.709722	0.0515864	0.00346366	0.131711
GGCGCTCCTCATCAAT-1	0.000113989	0.00222804	0.0656364	0.735033	0.0142664	0.00140339	0.124058
GGCGGAGTAATATTAG-1	0.000162841	0.0224545	0.0518161	0.675032	0.0287572	0.00843038	0.141062
GGCGGTAGGATCATTG-1	0.00168116	0.00422476	0.0438864	0.813987	0.0216841	0.000113989	0.0863469
GGCGGTTTGCCGGTGC-1	0.000113989	0.00341618	0.0434036	0.721913	0.023414	0.00273713	0.154693
GGCGTACCCTATATAA-1	0.052004	0.0118925	0.0656379	0.651744	0.0372339	0.000162841	0.129037
GGCGTCCTATCCGCTG-1	0.000113989	0.00756443	0.045499	0.77591	0.0143341	0.000113989	0.089371
GGCTAAAGGGCGGGTC-1	0.0027359	0.000113989	0.026015	0.83927	0.00563782	0.000334803	0.054786
GGCTACTATACACTCC-1	0.0112082	0.0223323	0.0438797	0.630398	0.0636149	0.000162841	0.221286
GGCTATTAAGTTGTAT-1	0.00188769	0.0442079	0.0566192	0.389251	0.0446121	0.00411663	0.191061
GGCTCCTCCACCTGTT-1	0.0157354	0.0103016	0.0693252	0.525903	0.0734781	0.000162841	0.248824
GGCTCGCGTTGAGGTA-1	0.000162841	0.000162841	0.0695863	0.803195	0.0201196	0.00300885	0.0765338
GGCTCGTGCCACCAGC-1	0.0203951	0.011349	0.0652135	0.713535	0.0346097	0.00532905	0.0774195
GGCTCTGCTCCAACGC-1	0.0833166	0.00693092	0.0475915	0.545423	0.0331172	0.00429294	0.180258
GGCTGAAATAGCAAAG-1	0.000113989	0.00185176	0.0596676	0.73294	0.0138169	0.000113989	0.146271
GGCTGAGCATCGTAAG-1	0.0196956	0.00122864	0.0572878	0.529363	0.0355376	0.000162841	0.352301
GGCTGGCTAGCTTAAA-1	0.000332329	0.026775	0.0686595	0.456946	0.028892	0.00287802	0.201853
GGCTTGGCTCTCACCT-1	0.000113989	0.00598467	0.0633349	0.731803	0.0221914	0.00152346	0.153918
GGGAACCACCTGTTTC-1	0.000113989	0.000113989	0.0541477	0.773423	0.0244512	0.000113989	0.0935147
GGGAACGGGAGGTTAG-1	0.00294151	0.0122283	0.0341	0.667405	0.0388316	0.000162841	0.160839
GGGAACGGTTTCAGAT-1	0.000162841	0.0118211	0.0478817	0.565516	0.056215	0.0141081	0.258119
GGGAATGAGCCCTCAC-1	0.0017102	0.0014411	0.119134	0.598696	0.0324997	0.0223474	0.20385
GGGAATTCTGTCCAGT-1	0.0160264	0.0344144	0.0588273	0.563589	0.0311185	0.00262684	0.175945
GGGACAGAGTTACTCC-1	0.0136877	0.0218123	0.0567954	0.327147	0.0413305	0.000232631	0.381175
GGGACCCGTATATCTT-1	0.0321853	0.0490557	0.0564922	0.388183	0.0661174	0.000530893	0.203151
GGGACTGCATAGATAG-1	0.0042783	0.00825314	0.0709709	0.780147	0.0177422	0.000737204	0.100543
GGGAGAACTCACAGTA-1	0.000113989	0.00274352	0.0449413	0.798816	0.0294889	0.000113989	0.0892542
GGGAGGATGCCCGAAA-1	0.000162841	0.0118343	0.0522919	0.624037	0.0402177	0.00305305	0.203972
GGGAGTAATGGCTGGC-1	0.00775589	0.00154131	0.045205	0.843351	0.0113853	0.000113989	0.0587704
GGGAGTTAATGAGGCG-1	0.000481309	0.00485473	0.0565129	0.755634	0.0290975	0.00855082	0.14321
GGGATACGGTAATAAT-1	0.000162841	0.0198398	0.0687724	0.670637	0.0202026	0.000162841	0.214196
GGGATGGTCGTAACCG-1	0.000162841	0.0130264	0.0735825	0.593713	0.0402125	0.00469943	0.226238
GGGATTTACCGCACCT-1	0.000113989	0.000113989	0.0379171	0.761233	0.0225745	0.000608531	0.170313
GGGCAACCGCACGTGC-1	7.97923e-05	7.97923e-05	0.0236689	0.893254	0.00297325	7.97923e-05	0.0277289
GGGCACGAATTGGCCG-1	0.00446238	0.0375536	0.0840688	0.391858	0.0453001	0.00923663	0.221331
GGGCAGAGCAATCGTT-1	0.000162841	0.0233548	0.0492357	0.668548	0.0506607	0.00190188	0.132744
GGGCCCGTCTTAAACA-1	0.000162841	0.0168062	0.0713071	0.646776	0.0336861	0.000162841	0.169292
GGGCCCTACGAAAGGG-1	0.000474756	0.039808	0.0695835	0.268836	0.0244764	0.000474756	0.201579
GGGCCCTTATCTATAC-1	0.000232631	0.0303716	0.0499815	0.447957	0.0954767	0.0136299	0.241138
GGGCCGGCCGAAGTAC-1	0.01296	0.000113989	0.0531539	0.746581	0.0164012	0.00104786	0.117587
GGGCCTAAATGGGCTA-1	0.000162841	0.00719074	0.148374	0.458431	0.0359385	0.00186308	0.33065
GGGCGAATTTCTCCAC-1	0.000113989	0.00606475	0.0582261	0.733393	0.0439235	0.00117163	0.158446
GGGCGATATGTGTGAA-1	0.000113989	0.0045593	0.0398147	0.788916	0.0208366	0.00498913	0.104336
GGGCGCAGCGTTACTC-1	7.97923e-05	0.000126658	0.0282224	0.882928	0.00789904	0.00347703	0.0871038
GGGCGGCAAATGAATT-1	0.000162841	0.0157151	0.0929527	0.621234	0.0450017	0.00196715	0.173253
GGGCGGGTTCCCTACG-1	0.000232631	0.0255558	0.0444164	0.434111	0.0565963	0.000232631	0.326912
GGGCGGTCCTATTGTC-1	0.0289938	0.0109291	0.0701658	0.577802	0.0567149	0.000162841	0.130918
GGGCGTACATTTATAT-1	0.0165647	0.00448199	0.073231	0.621031	0.0398636	0.000162841	0.207689
GGGCGTCACCACGTAA-1	0.000162841	0.0142632	0.0905229	0.585868	0.0467924	0.0161379	0.166766
GGGCGTCCACTGGCTC-1	0.0297601	0.000570648	0.0629278	0.599639	0.0215573	0.000162841	0.268303
GGGCGTTTACATTCAT-1	0.00946474	0.014762	0.19104	0.276761	0.0325592	0.0113431	0.452547
GGGCTATGATCGATGG-1	0.0375892	0.0420498	0.0643646	0.444491	0.0925411	0.00941202	0.195218
GGGCTCATCGAACCCA-1	0.000162841	0.00133955	0.0862064	0.428368	0.032141	0.00888742	0.470213
GGGCTGCCTAGGGCGA-1	0.00490161	0.00846809	0.043251	0.758788	0.0408007	0.00505226	0.101593
GGGCTGGTTAGTCGCG-1	0.000162841	0.0193172	0.0646506	0.63598	0.0311683	0.00863366	0.135713
GGGTAATGCTGTGTTT-1	0.00761935	0.0290508	0.049709	0.364677	0.0614473	0.0093897	0.366064
GGGTACCCACGGTCCT-1	0.000474756	0.0334033	0.0913845	0.373347	0.061142	0.0185139	0.17897
[truncated: 1,045 more rows]
