# Supplementary material for: Multi-Omics Analysis of the Anoikis Gene CASP8 in Prostate Cancer and Biochemical Recurrence (BCR)
Source: Biomedicines. 2025 Mar 7;13(3):661. doi: 10.3390/biomedicines13030661 (PMC11939882; doi:10.3390/biomedicines13030661)
Supplement: Supplementary file 1 [file biomedicines-13-00661-s001.zip › Supplementary File S4.xlsx]

## Sheet: trait_eSMR.merged
Details of SMR analysis results
Gene	qtl_name	probeID	ProbeChr	Probe_bp	topSNP	topSNP_chr	topSNP_bp	A1	A2	Freq	b_GWAS	se_GWAS	p_GWAS	b_eQTL	se_eQTL	p_eQTL	b_SMR	se_SMR	p_SMR	p_SMR_multi	p_HEIDI	nsnp_HEIDI
A1BG	eQTL_GTEx_Whole_Blood	ENSG00000121410.11	19	58345178	rs1265960	19	58348456	A	G	0.950196	-0.0036	0.0187	0.84734	0.49189	0.0555061	7.86602e-19	-0.00731871	0.0380256	0.847376	0.847376	0.794897	20
A3GALT2	eQTL_GTEx_Whole_Blood	ENSG00000184389.9	1	33306766	rs10914708	1	33424879	T	C	0.23875	-0.0017	0.0096	0.859443	0.489803	0.035372	1.32251e-43	-0.00347078	0.0196013	0.859454	0.358098	0.00988747	20
A4GALT	eQTL_GTEx_Whole_Blood	ENSG00000128274.15	22	42692121	rs28992176	22	42718126	G	A	0.124185	0.002	0.0123	0.870832	0.742439	0.0486522	1.40995e-52	0.00269382	0.016568	0.870839	0.929759	0.349512	20
AANAT	eQTL_GTEx_Whole_Blood	ENSG00000129673.9	17	76453351	rs12940443	17	76486477	T	C	0.672213	0	0.0092	1	-0.385344	0.0370761	2.6593e-25	0	0.0238748	1	1
AAR2	eQTL_GTEx_Whole_Blood	ENSG00000131043.11	20	36236459	rs116964908	20	36255034	A	G	0.031623	-0.0168	0.0229	0.463178	-0.331247	0.03942	4.35164e-17	0.0507174	0.0693957	0.464874	0.464874	0.108176	20
AASDH	eQTL_GTEx_Whole_Blood	ENSG00000157426.13	4	56338287	rs7694439	4	56351174	C	T	0.491044	-0.0089	0.008	0.265923	-0.267533	0.0240439	9.28304e-29	0.0332669	0.0300519	0.268302	0.268302	0.0608919	20
AASS	eQTL_GTEx_Whole_Blood	ENSG00000008311.14	7	122076133	rs61298298	7	122144387	A	G	0.1113	0.0025	0.0138	0.856242	-0.380959	0.0516782	1.68393e-13	-0.00656239	0.0362353	0.856285	0.856285	0.844176	20
AATK	eQTL_GTEx_Whole_Blood	ENSG00000181409.11	17	81117433	rs12937783	17	81150999	C	T	0.417784	-0.0028	0.0086	0.744741	-0.252393	0.0154761	8.57218e-60	0.0110938	0.0340806	0.74479	0.628881	0.963878	20
ABAT	eQTL_GTEx_Whole_Blood	ENSG00000183044.11	16	8674565	rs59884982	16	8663078	A	G	0.141463	-0.0005	0.0121	0.967039	-0.22609	0.0303336	9.0935e-14	0.00221151	0.0535193	0.96704	0.96704	0.60371	20
ABCA7	eQTL_GTEx_Whole_Blood	ENSG00000064687.12	19	1040101	rs186078321	19	1031480	A	G	0.142631	-0.0026	0.0127	0.837787	-0.66497	0.0412965	2.45632e-58	0.00390995	0.0191002	0.8378	0.804861	0.99393	20
ABCB8	eQTL_GTEx_Whole_Blood	ENSG00000197150.12	7	151028422	rs6944859	7	151029602	T	G	0.302663	-0.0049	0.009	0.586136	-0.141786	0.0190129	8.82837e-14	0.0345591	0.0636449	0.58713	0.58713	0.254694	16
ABCC1	eQTL_GTEx_Whole_Blood	ENSG00000103222.18	16	15949577	rs762775	16	15954300	C	G	0.121503	0.0229	0.014	0.101899	-0.219077	0.0301365	3.60832e-13	-0.104529	0.0655022	0.11053	0.11053	0.183736	20
ABCC3	eQTL_GTEx_Whole_Blood	ENSG00000108846.15	17	50634777	rs3785912	17	50679576	T	C	0.36884	0.0115	0.009	0.201328	-0.383511	0.0275019	3.37948e-44	-0.0299861	0.0235657	0.203214	0.423299	0.899784	20
ABCC4	eQTL_GTEx_Whole_Blood	ENSG00000125257.13	13	95019829	rs2892716	13	95247389	T	C	0.378244	-0.0047	0.0084	0.575804	0.265803	0.0255896	2.8372e-25	-0.0176823	0.0316482	0.576357	0.390329	0.308816	20
ABCC5	eQTL_GTEx_Whole_Blood	ENSG00000114770.16	3	183919934	rs9874537	3	184025859	G	A	0.496371	0.0273	0.0079	0.000548874	-0.389072	0.0260409	1.78864e-50	-0.070167	0.0208408	0.000760422	0.000835331	0.709323	20
ABCC6	eQTL_GTEx_Whole_Blood	ENSG00000091262.15	16	16148928	rs62030357	16	16212335	T	G	0.187267	0.0013	0.0125	0.917169	-0.244052	0.0328872	1.16347e-13	-0.00532673	0.0512236	0.917177	0.276924	0.633226	9
ABCD3	eQTL_GTEx_Whole_Blood	ENSG00000117528.11	1	94418455	rs4477285	1	94411372	A	G	0.411476	0.0044	0.0083	0.596028	0.118689	0.0165023	6.37187e-13	0.0370717	0.0701204	0.597023	0.597023	0.700632	20
ABCF2	eQTL_GTEx_Whole_Blood	ENSG00000033050.7	7	151207837	rs6464133	7	151224864	G	A	0.681509	-0.0029	0.0093	0.755171	-0.201998	0.0208352	3.1654e-22	0.0143566	0.0460639	0.755294	0.755294	0.467236	18
ABCF3	eQTL_GTEx_Whole_Blood	ENSG00000161204.11	3	184186023	rs843336	3	184194551	G	A	0.525536	-0.0142	0.0084	0.0909369	0.117209	0.0183847	1.82543e-10	-0.121151	0.0741435	0.102257	0.102257	0.538026	20
ABCG2	eQTL_GTEx_Whole_Blood	ENSG00000118777.10	4	88090264	rs4148149	4	88141133	G	T	0.340476	0.0105	0.0087	0.227472	-0.173049	0.0274495	2.89543e-10	-0.0606765	0.0511878	0.235871	0.496319	0.0294502	20
ABHD10	eQTL_GTEx_Whole_Blood	ENSG00000144827.8	3	111979010	rs3804764	3	111984144	A	G	0.206035	-0.0153	0.01	0.126017	-0.215789	0.024833	3.63677e-18	0.0709026	0.0470544	0.131856	0.131856	0.258939	20
ABHD11	eQTL_GTEx_Whole_Blood	ENSG00000106077.18	7	73736094	rs13233747	7	73734972	A	G	0.346683	0.0005	0.0087	0.95417	-0.574655	0.0268845	2.2838e-101	-0.000870087	0.0151396	0.95417	0.844678	0.729119	20
ABHD12B	eQTL_GTEx_Whole_Blood	ENSG00000131969.14	14	50872160	rs11157781	14	50904432	T	C	0.188306	-0.0089	0.0103	0.387545	-0.196698	0.0295114	2.644e-11	0.045247	0.0528027	0.391496	0.391496	0.838722	17
ABHD13	eQTL_GTEx_Whole_Blood	ENSG00000139826.5	13	108218379	rs113469631	13	108261424	G	T	0.028321	-0.025	0.0275	0.363302	-0.204156	0.0361417	1.61597e-08	0.122455	0.136434	0.36943	0.36943	0.210445	5
ABHD14A	eQTL_GTEx_Whole_Blood	ENSG00000248487.8	3	51971426	rs115904277	3	51931231	A	G	0.041278	-0.0055	0.0256	0.829889	-0.311613	0.0442302	1.85117e-12	0.0176501	0.0821914	0.829967	0.829967	0.831832	10
ABHD15	eQTL_GTEx_Whole_Blood	ENSG00000168792.4	17	29560700	rs771251	17	29570567	C	T	0.69755	-0.006	0.0089	0.500211	-0.12545	0.0180261	3.41816e-12	0.0478278	0.0712767	0.50221	0.50221	0.265922	8
ABHD17C	eQTL_GTEx_Whole_Blood	ENSG00000136379.11	15	80679684	rs7164776	15	80701922	A	C	0.05888	0.0019	0.0172	0.912041	0.639219	0.0646214	4.52071e-23	0.00297238	0.0269095	0.912046	0.487431	0.236416	9
ABHD2	eQTL_GTEx_Whole_Blood	ENSG00000140526.17	15	89087459	rs77972530	15	89129048	G	A	0.04255	0.0276	0.0255	0.279096	-0.383375	0.043265	7.92316e-19	-0.0719922	0.0670089	0.282658	0.313675	0.308538	8
ABHD4	eQTL_GTEx_Whole_Blood	ENSG00000100439.10	14	22600119	rs1242932	14	22610494	C	T	0.55315	0.016	0.008	0.0455003	0.116099	0.021295	4.98251e-08	0.137813	0.0733969	0.0604296	0.0604296	0.468284	14
ABL2	eQTL_GTEx_Whole_Blood	ENSG00000143322.19	1	179099327	rs7534976	1	179352237	A	T	0.50221	0.0079	0.008	0.323398	0.266444	0.0285754	1.11764e-20	0.0296498	0.030193	0.326096	0.530357	0.517606	20
ABLIM3	eQTL_GTEx_Whole_Blood	ENSG00000173210.19	5	149141483	rs76127078	5	149092040	C	T	0.029958	-0.0091	0.0245	0.710318	-0.417832	0.0764536	4.62459e-08	0.0217791	0.0587713	0.710955	0.710955	0.996115	6
ABO	eQTL_GTEx_Whole_Blood	ENSG00000175164.13	9	133250401	rs12216891	9	133251979	T	C	0.055946	-0.0013	0.0154	0.932726	1.50049	0.0851484	1.66856e-69	-0.000866384	0.0102634	0.932727	0.912044	0.65046	20
ABR	eQTL_GTEx_Whole_Blood	ENSG00000159842.14	17	1003672	rs141581258	17	1109558	G	A	0.159423	-0.0085	0.0115	0.459828	0.138009	0.0209423	4.39931e-11	-0.0615902	0.0838504	0.462629	0.462629	0.235482	15
ABRACL	eQTL_GTEx_Whole_Blood	ENSG00000146386.7	6	139028682	rs12196247	6	139029045	A	G	0.287189	0.0028	0.0093	0.763357	-0.435495	0.0282101	9.1468e-54	-0.00642947	0.0213591	0.763401	0.556201	0.199962	20
ABT1	eQTL_GTEx_Whole_Blood	ENSG00000146109.4	6	26596952	rs114752296	6	26597156	A	G	0.0222	-0.0108	0.0259	0.676687	-0.530278	0.0543048	1.59343e-22	0.0203667	0.0488868	0.676965	0.618527	0.15468	20
ABTB1	eQTL_GTEx_Whole_Blood	ENSG00000114626.17	3	127672935	rs7634281	3	127669674	A	G	0.206465	0.0021	0.01	0.833668	0.0892737	0.0138168	1.03854e-10	0.0235232	0.112074	0.833754	0.833754	0.660205	9
ABTB2	eQTL_GTEx_Whole_Blood	ENSG00000166016.5	11	34150988	rs910089	11	34416236	G	A	0.365787	0.0012	0.0087	0.890295	0.504026	0.0401569	3.90392e-36	0.00238083	0.0172621	0.890301	0.890301	0.0577965	20
ACACB	eQTL_GTEx_Whole_Blood	ENSG00000076555.15	12	109116595	rs11610260	12	109154678	C	T	0.214214	0.0141	0.0101	0.162703	-0.455839	0.0421983	3.35665e-27	-0.030932	0.0223412	0.166198	0.329936	0.175776	20
ACAD11	eQTL_GTEx_Whole_Blood	ENSG00000240303.7	3	132558144	rs180747653	3	132795814	G	T	0.011577	-0.0233	0.0314	0.458064	-0.405586	0.0639817	2.31123e-10	0.0574477	0.0779475	0.461119	0.461119	0.41688	4
ACAD8	eQTL_GTEx_Whole_Blood	ENSG00000151498.11	11	134253495	rs10894790	11	134268732	G	A	0.2892	0.0014	0.0089	0.875006	0.408299	0.0310561	1.76772e-39	0.00342886	0.0217993	0.875015	0.875015	0.714214	20
ACAD9	eQTL_GTEx_Whole_Blood	ENSG00000177646.18	3	128879596	rs62272640	3	128836388	T	G	0.010362	0.0544	0.0303	0.0725932	0.63751	0.0703235	1.24151e-19	0.085332	0.0484518	0.0782092	0.0789813	0.151121	16
ACADM	eQTL_GTEx_Whole_Blood	ENSG00000117054.13	1	75724347	rs61622554	1	75759063	T	C	0.3084	0	0.0089	1	0.234939	0.0226632	3.52104e-25	0	0.0378822	1	0.724036
ACADSB	eQTL_GTEx_Whole_Blood	ENSG00000196177.12	10	123008979	rs11592612	10	123011339	G	C	0.39555	-0.0108	0.0084	0.198543	0.132626	0.0219899	1.62722e-09	-0.081432	0.0647591	0.208587	0.208587	0.702172	8
ACADVL	eQTL_GTEx_Whole_Blood	ENSG00000072778.19	17	7217716	rs507506	17	7215003	G	A	0.589	0.0077	0.0082	0.347718	-0.274003	0.0249365	4.36414e-28	-0.0281019	0.0300358	0.349472	0.349472	0.152411	20
ACAP1	eQTL_GTEx_Whole_Blood	ENSG00000072818.11	17	7336529	rs35776863	17	7323638	A	G	0.223882	0.0084	0.0105	0.423711	-0.251836	0.0200598	3.76772e-36	-0.033355	0.0417784	0.42465	0.25135	0.0371737	20
ACAT1	eQTL_GTEx_Whole_Blood	ENSG00000075239.13	11	108121751	rs61214973	11	108120006	A	C	0.174927	0.0022	0.0106	0.835583	0.177176	0.0293662	1.6062e-09	0.012417	0.0598629	0.835678	0.835678	0.185028	19
ACBD4	eQTL_GTEx_Whole_Blood	ENSG00000181513.14	17	45132600	rs2291447	17	45135596	T	G	0.5185	-0.0121	0.0081	0.135221	0.117273	0.0204329	9.5005e-09	-0.103178	0.0713708	0.148272	0.148272	0.565327	8
ACCS	eQTL_GTEx_Whole_Blood	ENSG00000110455.13	11	44065925	rs2074038	11	44066439	T	G	0.1029	-0.0194	0.0134	0.147684	1.54667	0.0379659	0	-0.0125431	0.00866924	0.14794	0.694892	0.805501	20
ACKR1	eQTL_GTEx_Whole_Blood	ENSG00000213088.9	1	159203314	rs11265172	1	159332665	A	G	0.021347	0.0145	0.026	0.577055	-0.370492	0.0499356	1.17652e-13	-0.0391371	0.0703749	0.578126	0.855536	0.392086	9
ACOT1	eQTL_GTEx_Whole_Blood	ENSG00000184227.7	14	73537114	rs8015976	14	73588411	A	G	0.7312	0.0004	0.0091	0.964939	0.72483	0.0483027	6.7064e-51	0.000551854	0.0125547	0.96494	0.138972	0.30035	20
ACOT4	eQTL_GTEx_Whole_Blood	ENSG00000177465.4	14	73591706	rs12323653	14	73607687	A	G	0.371667	-0.0106	0.0082	0.196121	0.418875	0.0345562	8.11956e-34	-0.0253059	0.0196872	0.198655	0.198655	0.459947	20
ACOX1	eQTL_GTEx_Whole_Blood	ENSG00000161533.11	17	75941507	rs8065144	17	75963776	G	A	0.327808	-0.0038	0.0092	0.679575	-0.212765	0.0154844	5.7963e-43	0.0178601	0.0432597	0.679711	0.931471	0.54159	20
ACOX3	eQTL_GTEx_Whole_Blood	ENSG00000087008.15	4	8366282	rs6852348	4	8394849	T	A	0.069648	0.0033	0.0166	0.842423	0.327149	0.0566141	7.53353e-09	0.0100871	0.0507714	0.842515	0.842515	0.680323	20
ACP2	eQTL_GTEx_Whole_Blood	ENSG00000134575.9	11	47239302	rs326222	11	47238117	C	T	0.692119	0.0103	0.0087	0.23645	0.310594	0.0262325	2.42365e-32	0.0331623	0.0281505	0.238783	0.362806	0.0273514	20
ACP5	eQTL_GTEx_Whole_Blood	ENSG00000102575.10	19	11574660	rs3760780	19	11578343	C	T	0.340506	0.0057	0.0089	0.52188	0.518893	0.0329604	7.68263e-56	0.0109849	0.0171661	0.522224	0.94471	0.267324	20
ACP6	eQTL_GTEx_Whole_Blood	ENSG00000162836.11	1	147629652	rs12119079	1	147656899	A	G	0.702933	0.0221	0.0091	0.0151584	0.176183	0.0275963	1.72195e-10	0.125438	0.0552616	0.0232144	0.0232144	0.709196	12
ACSF2	eQTL_GTEx_Whole_Blood	ENSG00000167107.12	17	50426158	rs4794144	17	50436681	G	A	0.302727	-0.0055	0.0087	0.527267	-0.155483	0.023337	2.69213e-11	0.0353736	0.056206	0.529115	0.529115	0.991435	20
ACSF3	eQTL_GTEx_Whole_Blood	ENSG00000176715.15	16	89088375	rs7204124	16	89113159	A	G	0.36203	0.0052	0.0089	0.559039	-0.216841	0.0239851	1.55738e-19	-0.0239807	0.0411295	0.559857	0.756887	0.765086	20
ACSL5	eQTL_GTEx_Whole_Blood	ENSG00000197142.10	10	112374018	rs10885342	10	112389547	C	T	0.521621	-0.0094	0.008	0.239995	-0.487324	0.0214076	1.04179e-114	0.019289	0.016438	0.24062	0.122659	0.324897	20
ACSL6	eQTL_GTEx_Whole_Blood	ENSG00000164398.12	5	131949973	rs257389	5	131408570	C	A	0.228953	0.0053	0.0093	0.568751	0.15315	0.020994	2.98793e-13	0.0346066	0.0609098	0.569925	0.569925	0.966787	20
ACSM1	eQTL_GTEx_Whole_Blood	ENSG00000166743.9	16	20623237	rs7404783	16	20606682	T	C	0.185884	-0.007	0.0105	0.504985	0.557639	0.0518378	5.47071e-27	-0.0125529	0.0188655	0.505801	0.505801	0.824788	20
ACSS3	eQTL_GTEx_Whole_Blood	ENSG00000111058.7	12	80936414	rs10128882	12	80942510	A	G	0.031266	-0.0118	0.0215	0.583117	-0.322723	0.0531423	1.25691e-09	0.0365639	0.0668921	0.584647	0.584647	0.285053	3
ACTA2	eQTL_GTEx_Whole_Blood	ENSG00000107796.13	10	88938061	rs6586165	10	88995299	A	T	0.50425	0.013	0.0081	0.108507	-0.484126	0.0308371	1.52493e-55	-0.0268525	0.0168184	0.110351	0.258113	0.345107	20
ACTR10	eQTL_GTEx_Whole_Blood	ENSG00000131966.13	14	58200080	rs147402949	14	58210782	T	C	0.0346	0.014	0.0243	0.564526	-0.239567	0.0295012	4.6395e-16	-0.0584388	0.101688	0.565503	0.565503	0.483158	11
ACTR1B	eQTL_GTEx_Whole_Blood	ENSG00000115073.7	2	97655963	rs11692435	2	97658891	A	G	0.073078	0.0055	0.0133	0.679215	0.364639	0.0332127	4.82709e-28	0.0150834	0.0365003	0.67943	0.67943	0.0693171	18
ACTR3	eQTL_GTEx_Whole_Blood	ENSG00000115091.11	2	113889960	rs13011381	2	113899263	C	T	0.075038	0.0276	0.0158	0.0806659	0.100845	0.0179309	1.86492e-08	0.273687	0.16406	0.0952721	0.0952721	0.495352	20
ACTR3B	eQTL_GTEx_Whole_Blood	ENSG00000133627.17	7	152759749	rs62494969	7	152828344	T	C	0.610688	0.0034	0.009	0.705596	-0.258892	0.0442458	4.87985e-09	-0.0131329	0.0348359	0.706179	0.706179	0.75089	18
ACTR3C	eQTL_GTEx_Whole_Blood	ENSG00000106526.10	7	150243916	rs11972370	7	150274739	T	C	0.056045	-0.003	0.0179	0.8669	-0.493131	0.0863758	1.13554e-08	0.00608358	0.0363143	0.866957	0.866957	0.699859	8
ACTR5	eQTL_GTEx_Whole_Blood	ENSG00000101442.9	20	38748442	rs2244937	20	38764827	A	G	0.432983	0.0073	0.0087	0.401424	-0.213495	0.0190434	3.60169e-29	-0.0341928	0.0408643	0.402739	0.402739	0.913776	20
ACVR2A	eQTL_GTEx_Whole_Blood	ENSG00000121989.14	2	147844517	rs113093432	2	148016622	T	C	0.031131	-0.0579	0.0282	0.040054	1.1214	0.102418	6.69778e-28	-0.0516319	0.0255854	0.0435894	0.0435894	0.35461	8
ACVR2B	eQTL_GTEx_Whole_Blood	ENSG00000114739.13	3	38453851	rs7652475	3	38439850	T	C	0.675908	-0.0013	0.0091	0.886403	-0.228654	0.032192	1.22244e-12	0.00568545	0.0398062	0.886426	0.920424	0.928145	16
ACY3	eQTL_GTEx_Whole_Blood	ENSG00000132744.7	11	67642555	rs11601010	11	67659818	A	G	0.104884	0.003	0.0151	0.842517	0.290218	0.0520503	2.46512e-08	0.0103371	0.0520629	0.842615	0.842615	0.844293	7
ACYP2	eQTL_GTEx_Whole_Blood	ENSG00000170634.12	2	53970841	rs6706363	2	54141569	A	G	0.458384	-0.0102	0.0082	0.213535	-0.318841	0.0394372	6.22725e-16	0.0319909	0.0260208	0.218908	0.218908	0.69287	20
ADA	eQTL_GTEx_Whole_Blood	ENSG00000196839.12	20	44619522	rs2007720	20	44648047	G	A	0.276302	-0.001	0.0095	0.916167	0.132375	0.0198854	2.79653e-11	-0.0075543	0.0717748	0.916177	0.916177	0.376621	13
ADAL	eQTL_GTEx_Whole_Blood	ENSG00000168803.14	15	43330674	rs3742969	15	43329749	G	A	0.1244	-0.0113	0.0123	0.358253	-0.273986	0.0442145	5.76434e-10	0.041243	0.0453835	0.363474	0.363474	0.412896	20
ADAM10	eQTL_GTEx_Whole_Blood	ENSG00000137845.14	15	58588807	rs7161799	15	58478324	T	C	0.069632	0.0197	0.0162	0.223966	0.18604	0.0196693	3.12643e-21	0.105891	0.0877948	0.22777	0.22777	0.345559	12
ADAM12	eQTL_GTEx_Whole_Blood	ENSG00000148848.14	10	126012381	rs898325	10	126166954	C	A	0.8261	-0.0129	0.0125	0.302072	-0.31749	0.0557538	1.23736e-08	0.0406312	0.0400126	0.309887	0.309887
ADAM15	eQTL_GTEx_Whole_Blood	ENSG00000143537.13	1	155050566	rs45444697	1	155062156	G	C	0.223745	-0.025	0.0101	0.0133144	-0.43982	0.0323172	3.51764e-42	0.0568414	0.0233407	0.0148796	0.0547911	0.0918792	20
ADAM19	eQTL_GTEx_Whole_Blood	ENSG00000135074.15	5	157395596	rs78832945	5	157475805	C	A	0.064806	0.016	0.0159	0.314276	0.283207	0.0355706	1.69531e-15	0.0564958	0.0565893	0.318111	0.56883	0.200915	20
ADAM28	eQTL_GTEx_Whole_Blood	ENSG00000042980.12	8	24294040	rs62502743	8	24331687	C	T	0.151021	-0.0113	0.0112	0.313009	-0.230187	0.0330574	3.32506e-12	0.0490905	0.0491642	0.318036	0.318036	0.444729	11
ADAM9	eQTL_GTEx_Whole_Blood	ENSG00000168615.11	8	38996869	rs10093975	8	38998328	C	T	0.407107	0.0047	0.0086	0.584714	-0.126096	0.0135651	1.46311e-20	-0.0372732	0.0683198	0.585362	0.585362	0.947277	20
ADAMDEC1	eQTL_GTEx_Whole_Blood	ENSG00000134028.14	8	24384285	rs13257101	8	24366070	T	A	0.445401	0.0013	0.0086	0.879847	-0.284285	0.0387417	2.16871e-13	-0.00457288	0.0302577	0.879873	0.879873	0.565054	12
ADAMTS10	eQTL_GTEx_Whole_Blood	ENSG00000142303.13	19	8580242	rs12462074	19	8610229	C	G	0.909975	-0.0298	0.0185	0.107221	0.291226	0.0302143	5.48846e-22	-0.102326	0.0644055	0.112111	0.112111	0.528184	9
ADAMTS13	eQTL_GTEx_Whole_Blood	ENSG00000160323.18	9	133414358	rs3118665	9	133418269	C	T	0.87358	-0.0059	0.0139	0.67123	0.352308	0.0433013	4.07906e-16	-0.0167467	0.0395078	0.67165	0.67165	0.237843	20
ADAMTSL4	eQTL_GTEx_Whole_Blood	ENSG00000143382.14	1	150549369	rs72700822	1	150552402	A	G	0.036483	-0.0088	0.0215	0.682318	-1.01233	0.0804372	2.54212e-36	0.00869282	0.0212494	0.682477	0.682477	0.0188834	16
ADAP1	eQTL_GTEx_Whole_Blood	ENSG00000105963.13	7	897901	rs4722824	7	944142	C	T	0.643556	-0.0083	0.0092	0.366965	0.157844	0.0155542	3.38199e-24	-0.0525836	0.0585153	0.36885	0.110648	0.489884	20
ADAR	eQTL_GTEx_Whole_Blood	ENSG00000160710.15	1	154582062	rs6702449	1	154610734	C	A	0.477641	0.0145	0.0083	0.0806394	-0.096036	0.0127259	4.47104e-14	-0.150985	0.0887115	0.0887595	0.0887595	0.108717	17
ADARB2	eQTL_GTEx_Whole_Blood	ENSG00000185736.15	10	1177318	rs3793735	10	1240765	C	T	0.357777	-0.0001	0.0087	0.990829	1.05745	0.0463409	2.97525e-115	-9.45671e-05	0.00822734	0.990829	0.764763	0.259956	20
ADAT1	eQTL_GTEx_Whole_Blood	ENSG00000065457.10	16	75596981	rs8048944	16	75617776	C	T	0.304746	0.0023	0.0087	0.791497	0.309965	0.0310289	1.69309e-23	0.00742019	0.0280775	0.791568	0.791568	0.525352	20
ADCK1	eQTL_GTEx_Whole_Blood	ENSG00000063761.15	14	77800083	rs80189371	14	77813858	T	C	0.05771	-0.0133	0.0181	0.462457	1.24893	0.0634137	2.38211e-86	-0.0106491	0.0145025	0.462769	0.300638	0.57454	20
ADCK2	eQTL_GTEx_Whole_Blood	ENSG00000133597.10	7	140673153	rs2930320	7	140675962	G	A	0.071121	-0.0013	0.0157	0.934009	-0.544093	0.04372	1.48992e-35	0.0023893	0.028856	0.93401	0.93401	0.682355	20
ADCY3	eQTL_GTEx_Whole_Blood	ENSG00000138031.14	2	24819169	rs7580081	2	24874203	C	G	0.448936	0.0142	0.0086	0.0987053	0.858714	0.0388108	1.78951e-108	0.0165364	0.0100428	0.0996435	0.219526	0.806803	20
ADCY7	eQTL_GTEx_Whole_Blood	ENSG00000121281.12	16	50246137	rs34582796	16	50329153	G	A	0.19005	0.0072	0.0104	0.488744	0.273621	0.0217024	1.91061e-36	0.0263138	0.038066	0.489398	0.489398	0.575303	20
ADCY9	eQTL_GTEx_Whole_Blood	ENSG00000162104.9	16	3953387	rs6500573	16	4069243	A	T	0.632984	-0.0013	0.0088	0.882558	-0.2853	0.0228974	1.23466e-35	0.00455661	0.0308469	0.882566	0.421673	0.602636	20
ADD1	eQTL_GTEx_Whole_Blood	ENSG00000087274.16	4	2843857	rs76853706	4	2860816	C	A	0.28623	0.0193	0.009	0.0319973	0.141613	0.0205121	5.05983e-12	0.136287	0.0665488	0.0405673	0.0405673	0.222968	20
ADD3	eQTL_GTEx_Whole_Blood	ENSG00000148700.14	10	109996368	rs2060675	10	110013665	T	C	0.831462	0.0118	0.011	0.283394	-0.131345	0.0172327	2.50109e-14	-0.0898397	0.0845743	0.288119	0.288119	0.288874	20
ADGRE1	eQTL_GTEx_Whole_Blood	ENSG00000174837.14	19	6887566	rs72984350	19	6874558	G	C	0.066944	-0.0128	0.0213	0.547881	0.524426	0.0414732	1.19337e-36	-0.0244076	0.0406617	0.548332	0.247377	0.0978585	20
ADGRE2	eQTL_GTEx_Whole_Blood	ENSG00000127507.17	19	14733747	rs1108014	19	14775917	C	A	0.57102	-0.0084	0.0087	0.334286	-0.283383	0.0180675	1.92584e-55	0.0296419	0.0307586	0.3352	0.618866	0.723419	20
ADGRG3	eQTL_GTEx_Whole_Blood	ENSG00000182885.16	16	57668187	rs72622276	16	57666229	T	G	0.13487	-0.0002	0.0138	0.988437	-0.11511	0.0210155	4.31672e-08	0.00173747	0.119886	0.988437	0.988437	0.179363	7
ADH5	eQTL_GTEx_Whole_Blood	ENSG00000197894.10	4	99070978	rs2851258	4	99113152	T	C	0.730927	0.0081	0.009	0.36812	-0.264067	0.0224764	7.17744e-32	-0.030674	0.0341821	0.369521	0.165784	0.311722	20
ADHFE1	eQTL_GTEx_Whole_Blood	ENSG00000147576.15	8	66432486	rs2465990	8	66469384	C	T	0.473042	-0.0088	0.0082	0.283195	0.233448	0.020583	8.1461e-30	-0.0376958	0.0352825	0.285341	0.531473	0.183659	20
ADI1	eQTL_GTEx_Whole_Blood	ENSG00000182551.13	2	3497429	rs10204409	2	3499498	T	C	0.133631	-0.0164	0.0118	0.16458	0.311071	0.0331659	6.64502e-21	-0.0527211	0.0383477	0.169188	0.169188	0.190941	20
ADIPOR2	eQTL_GTEx_Whole_Blood	ENSG00000006831.9	12	1688574	rs10734999	12	1671399	T	C	0.856634	-0.0142	0.0118	0.228825	0.259138	0.038844	2.53624e-11	-0.0547971	0.0462705	0.236303	0.38431	0.321662	13
ADK	eQTL_GTEx_Whole_Blood	ENSG00000156110.13	10	74151185	rs67594352	10	74169175	C	T	0.147851	-0.003	0.0115	0.794193	1.07529	0.0417889	5.2001e-146	-0.00278995	0.0106953	0.794203	0.938737	0.955551	20
ADO	eQTL_GTEx_Whole_Blood	ENSG00000181915.4	10	62804857	rs224050	10	62733462	C	A	0.598969	-0.0009	0.0081	0.911528	-0.129948	0.0228323	1.25995e-08	0.00692585	0.0623445	0.911545	0.911545	0.387294	20
ADORA1	eQTL_GTEx_Whole_Blood	ENSG00000163485.16	1	203090654	rs6696205	1	203119486	A	G	0.332665	0.0141	0.0086	0.101102	0.550183	0.0517913	2.32741e-26	0.0256278	0.0158162	0.105157	0.105157	0.512576	19
ADORA2A	eQTL_GTEx_Whole_Blood	ENSG00000128271.21	22	24417879	rs4820593	22	24491119	T	A	0.588205	-0.0105	0.0086	0.222112	0.152589	0.0210317	4.01081e-13	-0.0688123	0.057153	0.228589	0.478383	0.290765	20
ADORA2B	eQTL_GTEx_Whole_Blood	ENSG00000170425.3	17	15944917	rs1045599	17	15976596	T	C	0.569609	0.0074	0.0083	0.372625	-0.23426	0.0323015	4.09765e-13	-0.0315888	0.0356975	0.376208	0.369472	0.0691895	20
ADPRH	eQTL_GTEx_Whole_Blood	ENSG00000144843.11	3	119579651	rs13324934	3	119579783	T	G	0.043411	0.0007	0.0222	0.974846	-0.626984	0.0514665	3.85875e-34	-0.00111646	0.0354077	0.974846	0.628929	0.573491	17
ADPRM	eQTL_GTEx_Whole_Blood	ENSG00000170222.11	17	10697594	rs8075503	17	10698004	A	C	0.411496	-0.0092	0.0087	0.290297	0.160873	0.0250477	1.339e-10	-0.057188	0.054808	0.296752	0.296752	0.6271	10
ADRB1	eQTL_GTEx_Whole_Blood	ENSG00000043591.5	10	114044056	rs55720524	10	114038425	T	G	0.125526	-0.0197	0.0134	0.141521	0.433185	0.0684195	2.43095e-10	-0.0454771	0.0317567	0.15213	0.121363	0.0428419	8
ADTRP	eQTL_GTEx_Whole_Blood	ENSG00000111863.12	6	11712054	rs932344	6	11719622	A	G	0.660505	-0.0003	0.0083	0.971167	0.219315	0.0324451	1.38406e-11	-0.0013679	0.0378456	0.971167	0.971167	0.456673	14
AEN	eQTL_GTEx_Whole_Blood	ENSG00000181026.14	15	88621296	rs118069965	15	88642330	G	A	0.022622	0.0041	0.0252	0.870756	0.519211	0.0813406	1.73455e-10	0.0078966	0.0485509	0.870798	0.870798	0.222186	7
AFAP1	eQTL_GTEx_Whole_Blood	ENSG00000196526.10	4	7758714	rs62290601	4	7937281	A	T	0.364835	0.0088	0.0084	0.294814	1.09387	0.0292529	4.97237e-306	0.00804483	0.00768217	0.295004	0.209596	0.0563633	20
AFDN	eQTL_GTEx_Whole_Blood	ENSG00000130396.20	6	167826922	rs666916	6	167706443	A	G	0.302306	-0.0141	0.01	0.15854	0.679723	0.0453385	8.25875e-51	-0.0207437	0.0147768	0.160377	0.0948188	0.542223	20
AFF3	eQTL_GTEx_Whole_Blood	ENSG00000144218.18	2	99545419	rs7575877	2	100133756	C	A	0.517802	-0.0097	0.0084	0.248188	-0.110457	0.0170525	9.32861e-11	0.087817	0.0772467	0.255606	0.255606	0.174075	20
AFF4	eQTL_GTEx_Whole_Blood	ENSG00000072364.12	5	132875379	rs803223	5	132872671	A	G	0.7418	0.009	0.0093	0.333173	-0.064878	0.0114051	1.28171e-08	-0.138722	0.145406	0.340066	0.340066	0.0189917	7
AFMID	eQTL_GTEx_Whole_Blood	ENSG00000183077.15	17	78187317	rs12449983	17	78172776	T	G	0.0352	0.0331	0.0222	0.135964	0.461821	0.0743035	5.12162e-10	0.0716728	0.0494344	0.147098	0.147098	0.558389	10
AGA	eQTL_GTEx_Whole_Blood	ENSG00000038002.8	4	177430770	rs2271101	4	177438565	G	A	0.486339	-0.0057	0.0083	0.492242	-0.685623	0.0349527	1.1354e-85	0.00831361	0.0121132	0.492507	0.291955	0.0863455	20
AGAP3	eQTL_GTEx_Whole_Blood	ENSG00000133612.18	7	151085831	rs6464124	7	151087737	T	G	0.288239	-0.0174	0.0091	0.0558649	-0.1974	0.0192216	9.64946e-25	0.0881459	0.0468915	0.0601376	0.165532	0.259968	20
AGAP4	eQTL_GTEx_Whole_Blood	ENSG00000188234.13	10	45825594	rs10821925	10	46025408	T	A	0.71859	-0.0164	0.0089	0.0653733	-0.627663	0.0461648	4.22126e-42	0.0261287	0.0143092	0.0678499	0.000875074	0.000460012	20
AGAP6	eQTL_GTEx_Whole_Blood	ENSG00000204149.10	10	49982190	rs7089914	10	49813463	C	A	0.3158	0.0166	0.0085	0.0508266	-0.289954	0.020069	2.58497e-47	-0.0572505	0.0295816	0.0529485	0.0529485	0.00237905	20
AGAP9	eQTL_GTEx_Whole_Blood	ENSG00000204172.12	10	47501854	rs72792220	10	48181715	T	C	0.2051	0.0265	0.0106	0.0124193	-0.675291	0.0458505	4.25558e-49	-0.0392423	0.0159215	0.0137111	0.0657183	0.0832395	20
AGFG1	eQTL_GTEx_Whole_Blood	ENSG00000173744.17	2	227472188	rs59719525	2	227444003	T	C	0.071357	-0.0109	0.016	0.495713	0.17535	0.0251602	3.18429e-12	-0.0621614	0.091681	0.49776	0.49776	0.614585	20
AGPAT2	eQTL_GTEx_Whole_Blood	ENSG00000169692.12	9	136673143	rs12553230	9	136680164	T	C	0.114125	-0.0065	0.0161	0.686414	-0.142286	0.0181952	5.28392e-15	0.0456826	0.113303	0.686809	0.686809	0.843625	12
AGPAT4	eQTL_GTEx_Whole_Blood	ENSG00000026652.13	6	161129979	rs13212549	6	161215842	A	G	0.124066	0.0103	0.0127	0.417352	0.334598	0.0504826	3.40306e-11	0.0307832	0.0382391	0.420808	0.420808	0.272976	20
AGPS	eQTL_GTEx_Whole_Blood	ENSG00000018510.13	2	177392698	rs2123641	2	177348598	G	A	0.863572	-0.0138	0.0114	0.226077	0.140062	0.0235122	2.56927e-09	-0.0985278	0.0830561	0.235512	0.235512	0.951943	13
AGTRAP	eQTL_GTEx_Whole_Blood	ENSG00000177674.15	1	11736084	rs6419479	1	11742674	G	A	0.812745	0.0163	0.0114	0.152767	-0.0716813	0.0130324	3.79312e-08	-0.227395	0.164323	0.16641	0.16641	0.503819	3
AHCTF1	eQTL_GTEx_Whole_Blood	ENSG00000153207.14	1	246839098	rs61852582	1	246962065	T	C	0.116848	0.0176	0.0135	0.192335	-0.306349	0.0250797	2.58458e-34	-0.0574508	0.0443177	0.194858	0.241175	0.622047	20
AHI1	eQTL_GTEx_Whole_Blood	ENSG00000135541.20	6	135283532	rs13197384	6	135497759	A	C	0.356779	0.0003	0.0086	0.972172	-0.445982	0.0310057	6.5324e-47	-0.000672673	0.0192833	0.972172	0.502974	0.0953365	20
AHR	eQTL_GTEx_Whole_Blood	ENSG00000106546.12	7	17298622	rs17643734	7	17123258	G	A	0.0569	-0.0015	0.0173	0.930906	0.373832	0.0450635	1.0797e-16	-0.0040125	0.04628	0.93091	0.93091	0.0911963	19
AHRR	eQTL_GTEx_Whole_Blood	ENSG00000063438.16	5	304176	rs2244029	5	311363	C	T	0.722245	-0.0176	0.009	0.0505175	-0.329433	0.0500112	4.48235e-11	0.0534251	0.0284981	0.0608356	0.0608356	0.525875	20
AIFM3	eQTL_GTEx_Whole_Blood	ENSG00000183773.15	22	20965108	rs178255	22	20968548	C	T	0.941146	0.0252	0.0225	0.262714	0.707112	0.0585686	1.46299e-33	0.0356379	0.0319562	0.26476	0.318123	0.93622	8
AIM2	eQTL_GTEx_Whole_Blood	ENSG00000163568.14	1	159062484	rs79288222	1	159084592	A	G	0.0515	0.0034	0.0182	0.851807	-0.266264	0.0427012	4.5031e-10	-0.0127693	0.0683839	0.851873	0.851873	0.864263	12
AIMP2	eQTL_GTEx_Whole_Blood	ENSG00000106305.9	7	6009245	rs143580677	7	5986263	T	C	0.145547	-0.0045	0.0115	0.695572	-0.21706	0.0383742	1.5458e-08	0.0207316	0.0531074	0.696262	0.696262	0.347964	16
AK5	eQTL_GTEx_Whole_Blood	ENSG00000154027.18	1	77282051	rs7532803	1	77439160	C	G	0.12216	-0.0016	0.0133	0.904245	0.516621	0.0488327	3.71334e-26	-0.00309705	0.0257459	0.904251	0.904251	0.649529	20
AK9	eQTL_GTEx_Whole_Blood	ENSG00000155085.15	6	109492856	rs12192776	6	109634150	T	C	0.38615	-0.0091	0.0083	0.27291	-0.226023	0.0279697	6.42481e-16	0.0402614	0.0370584	0.277288	0.455367	0.238609	20
AKAP10	eQTL_GTEx_Whole_Blood	ENSG00000108599.14	17	19904302	rs73296067	17	19976988	A	G	0.134072	0.0104	0.0125	0.405409	0.508066	0.0266331	3.95754e-81	0.0204698	0.0246265	0.405855	0.851424	0.171625	20
AKAP13	eQTL_GTEx_Whole_Blood	ENSG00000170776.21	15	85380571	rs28397760	15	85534321	T	C	0.111311	0.01	0.0135	0.458851	-0.28668	0.0268718	1.42993e-26	-0.0348821	0.0472042	0.45993	0.259738	0.256115	20
AKAP3	eQTL_GTEx_Whole_Blood	ENSG00000111254.7	12	4615508	rs55798490	12	4633663	T	G	0.539456	0.001	0.008	0.900524	0.438219	0.0444889	6.84971e-23	0.00228196	0.0182572	0.900532	0.900532	0.876667	20
AKAP7	eQTL_GTEx_Whole_Blood	ENSG00000118507.15	6	131135666	rs2204732	6	131139788	C	G	0.368616	-0.0063	0.0084	0.453255	-0.204858	0.0230531	6.31528e-19	0.030753	0.0411498	0.454857	0.575619	0.463664	16
AKIP1	eQTL_GTEx_Whole_Blood	ENSG00000166452.11	11	8911139	rs7123429	11	8845261	G	C	0.544999	0.0223	0.0081	0.00590363	-0.260816	0.0316083	1.56427e-16	-0.0855009	0.0327394	0.00901298	0.00901298	0.339209	20
AKR1B1	eQTL_GTEx_Whole_Blood	ENSG00000085662.13	7	134442350	rs17660462	7	134448868	G	T	0.235027	-0.0031	0.0098	0.751755	0.165818	0.0245923	1.55489e-11	-0.0186952	0.0591659	0.752018	0.752018	0.376182	20
AKR1C1	eQTL_GTEx_Whole_Blood	ENSG00000187134.13	10	4963253	rs4397735	10	4923351	A	G	0.11805	-0.0129	0.0125	0.302072	0.940746	0.06559	1.1815e-46	-0.0137125	0.0133217	0.30332	0.743649	0.0900496	20
AKR1C2	eQTL_GTEx_Whole_Blood	ENSG00000151632.17	10	4987400	rs35767584	10	4999104	A	C	0.11622	-0.0048	0.0127	0.705466	0.451766	0.0499125	1.41458e-19	-0.010625	0.0281364	0.70571	0.70571	0.043058	20
AKR1C8P	eQTL_GTEx_Whole_Blood	ENSG00000264006.6	10	5154143	rs7911385	10	5245125	T	C	0.14531	0.0264	0.0111	0.017389	0.344806	0.0602594	1.05259e-08	0.0765648	0.0348621	0.0280765	0.0280765	0.464486	12
AKT1	eQTL_GTEx_Whole_Blood	ENSG00000142208.15	14	104769387	rs45490496	14	104806341	T	A	0.616313	0.0169	0.0085	0.0467857	0.170703	0.0257146	3.17161e-11	0.0990024	0.0519795	0.0568265	0.0568265	0.247719	12
AKTIP	eQTL_GTEx_Whole_Blood	ENSG00000166971.16	16	53491650	rs8057808	16	53486701	A	G	0.302447	0.0167	0.0087	0.054916	0.120713	0.0187508	1.21256e-10	0.138345	0.0752073	0.0658402	0.0658402	0.475077	17
ALAD	eQTL_GTEx_Whole_Blood	ENSG00000148218.15	9	113386317	rs818694	9	113404876	T	A	0.306526	0.0151	0.0092	0.100734	-0.196674	0.0275788	9.93906e-13	-0.0767768	0.0480009	0.109712	0.109712	0.672928	20
ALCAM	eQTL_GTEx_Whole_Blood	ENSG00000170017.12	3	105366909	rs12486550	3	105140433	C	G	0.503422	-0.0022	0.008	0.783316	0.364749	0.0277763	2.16878e-39	-0.00603154	0.0219377	0.783363	0.773721	0.0460049	20
ALDH16A1	eQTL_GTEx_Whole_Blood	ENSG00000161618.9	19	49453169	rs2335183	19	49453753	T	C	0.7688	0.0101	0.0097	0.297766	-0.411533	0.0213083	4.15178e-83	-0.0245424	0.0236046	0.298467	0.0289725	0.116327	20
ALDH1A1	eQTL_GTEx_Whole_Blood	ENSG00000165092.12	9	72900662	rs7860450	9	73283056	G	A	0.750509	0.0156	0.0089	0.0796348	0.300365	0.046506	1.05653e-10	0.0519368	0.0307024	0.0907185	0.237716	0.136577	20
ALDH1A2	eQTL_GTEx_Whole_Blood	ENSG00000128918.14	15	57953424	rs7161799	15	58478324	T	C	0.069632	0.0197	0.0162	0.223966	0.331103	0.0578303	1.03174e-08	0.0594981	0.0500188	0.234237	0.234237	0.660438	5
ALDH2	eQTL_GTEx_Whole_Blood	ENSG00000111275.12	12	111766887	rs2238151	12	111774029	C	T	0.32345	0.0017	0.0086	0.8433	0.172545	0.0289862	2.63822e-09	0.0098525	0.0498695	0.843385	0.843385	0.679721	20
ALDH3A2	eQTL_GTEx_Whole_Blood	ENSG00000072210.18	17	19648136	rs12938816	17	19696967	A	G	0.262792	0.0059	0.0096	0.53883	0.2048	0.0263177	7.14772e-15	0.0288086	0.047021	0.540091	0.540091	0.911904	20
ALDH4A1	eQTL_GTEx_Whole_Blood	ENSG00000159423.16	1	18871430	rs28530674	1	18907640	G	A	0.035539	-0.0299	0.0214	0.162355	-0.488879	0.051056	1.01514e-21	0.0611603	0.0442372	0.166801	0.166801	0.95873	13
ALDH5A1	eQTL_GTEx_Whole_Blood	ENSG00000112294.12	6	24494852	rs3761793	6	24493694	A	G	0.117874	-0.0056	0.0121	0.643501	-0.321341	0.0321225	1.46939e-23	0.017427	0.037695	0.643855	0.643855	0.698244	20
ALDH7A1	eQTL_GTEx_Whole_Blood	ENSG00000164904.17	5	126531200	rs900641	5	126595330	G	T	0.096499	-0.0085	0.0138	0.537933	0.393526	0.0536431	2.20069e-13	-0.0215996	0.035191	0.539359	0.539359	0.500965	20
ALDH8A1	eQTL_GTEx_Whole_Blood	ENSG00000118514.13	6	134917390	rs41294852	6	135055241	G	T	0.4985	-0.0122	0.0085	0.151203	-0.433192	0.0374412	5.85292e-31	0.028163	0.0197722	0.154338	0.154338	0.351142	20
ALG10B	eQTL_GTEx_Whole_Blood	ENSG00000175548.8	12	38316578	rs901635	12	38252770	T	G	0.475471	0.0059	0.0087	0.49767	0.154111	0.0253535	1.21316e-09	0.0382841	0.0568031	0.500324	0.500324	0.399802	20
ALG1L2	eQTL_GTEx_Whole_Blood	ENSG00000251287.8	3	130081831	rs56312715	3	130131004	A	C	0.403155	-0.0064	0.009	0.477015	-0.381004	0.0486974	5.12107e-15	0.0167977	0.0237192	0.478826	0.473616	0.508665	20
ALG8	eQTL_GTEx_Whole_Blood	ENSG00000159063.12	11	78100936	rs10793289	11	78139471	A	C	0.457559	0.0011	0.0081	0.891977	-0.188603	0.0217139	3.76024e-18	-0.00583236	0.0429526	0.891991	0.891991	0.632746	20
ALKBH4	eQTL_GTEx_Whole_Blood	ENSG00000160993.3	7	102456822	rs10276094	7	102419987	C	T	0.075715	0.0028	0.0152	0.853848	-0.611485	0.0520833	7.90024e-32	-0.00457902	0.0248606	0.853866	0.853866	0.835801	20
ALKBH5	eQTL_GTEx_Whole_Blood	ENSG00000091542.8	17	18183078	rs11871970	17	18194289	A	G	0.412675	-0.0065	0.0081	0.422282	0.163744	0.0255855	1.55508e-10	-0.0396961	0.0498548	0.425896	0.425896	0.23088	13
ALMS1	eQTL_GTEx_Whole_Blood	ENSG00000116127.17	2	73385758	rs6706235	2	73386430	G	C	0.298949	0.018	0.0091	0.0479262	0.209868	0.021633	2.97749e-22	0.0857682	0.0442527	0.0526055	0.0526055	0.168232	20
ALOX15	eQTL_GTEx_Whole_Blood	ENSG00000161905.12	17	4630902	rs56170457	17	4656846	T	G	0.250352	-0.0005	0.0094	0.957579	-0.283898	0.0340312	7.28688e-17	0.0017612	0.0331112	0.95758	0.95758	0.308304	14
ALOX5AP	eQTL_GTEx_Whole_Blood	ENSG00000132965.9	13	30713478	rs12429692	13	30738041	T	A	0.256261	-0.0051	0.0093	0.583426	0.23197	0.0168278	3.13922e-43	-0.0219856	0.0401231	0.583724	0.583724	0.0464524	20
ALS2	eQTL_GTEx_Whole_Blood	ENSG00000003393.14	2	201700554	rs193607	2	201774475	G	A	0.83885	0.0011	0.0107	0.918119	0.492256	0.0379543	1.81743e-38	0.00223461	0.0217373	0.918121	0.885355	0.769396	20
AMACR	eQTL_GTEx_Whole_Blood	ENSG00000242110.7	5	33986178	rs39663	5	34001849	A	G	0.140052	-0.0067	0.0116	0.563543	1.01788	0.0504884	2.17012e-90	-0.00658231	0.0114009	0.563704	0.38086	0.080219	20
AMDHD1	eQTL_GTEx_Whole_Blood	ENSG00000139344.7	12	95943293	rs7486703	12	95944219	G	A	0.572281	0.0032	0.0081	0.692797	0.590649	0.0334636	1.00836e-69	0.00541777	0.0137172	0.69287	0.947445	0.411794	20
AMH	eQTL_GTEx_Whole_Blood	ENSG00000104899.7	19	2249309	rs4807216	19	2248684	T	C	0.864332	-0.0213	0.0116	0.0663271	0.750684	0.0556445	1.77375e-41	-0.0283741	0.0155951	0.0688457	0.0688457	0.224174	20
AMIGO1	eQTL_GTEx_Whole_Blood	ENSG00000181754.6	1	109504175	rs2570972	1	109509517	G	A	0.518351	0.0058	0.0083	0.48468	0.22902	0.0185266	4.21273e-35	0.0253253	0.0362992	0.485376	0.485376	0.929443	20
AMIGO2	eQTL_GTEx_Whole_Blood	ENSG00000139211.6	12	47075707	rs7979008	12	47085745	A	C	0.334384	0.0027	0.0093	0.77157	-0.17338	0.0306208	1.49469e-08	-0.0155727	0.0537099	0.771861	0.771861	0.0613919	6
AMOTL1	eQTL_GTEx_Whole_Blood	ENSG00000166025.17	11	94706431	rs949161	11	94728131	T	C	0.924688	-0.011	0.0155	0.477904	0.366753	0.0531039	4.9737e-12	-0.0299929	0.0424853	0.480213	0.740286	0.673619	10
AMPD3	eQTL_GTEx_Whole_Blood	ENSG00000133805.15	11	10308313	rs2071019	11	10455151	T	C	0.05175	-0.0121	0.0187	0.517594	-0.231046	0.0380176	1.22191e-09	0.0523705	0.0813937	0.51995	0.51995	0.747997	12
AMT	eQTL_GTEx_Whole_Blood	ENSG00000145020.15	3	49416775	rs2312462	3	49563822	C	T	0.738924	-0.0343	0.009	0.000138344	0.356088	0.0241469	3.22989e-49	-0.0963245	0.0261051	0.000224361	9.11994e-05	0.0196618	20
AMY2B	eQTL_GTEx_Whole_Blood	ENSG00000240038.6	1	103561757	rs11184556	1	103582934	T	C	0.266362	-0.0164	0.0098	0.0942349	-0.158093	0.0257593	8.39324e-10	0.103736	0.0642519	0.106413	0.106413	0.859731	9
AMZ2	eQTL_GTEx_Whole_Blood	ENSG00000196704.11	17	68247939	rs2005775	17	68227876	G	A	0.316868	-0.007	0.0087	0.421052	-0.230741	0.0299437	1.30003e-14	0.030337	0.0379096	0.423568	0.423568	0.327965	20
ANAPC13	eQTL_GTEx_Whole_Blood	ENSG00000129055.12	3	134477706	rs2887797	3	134483664	G	T	0.680356	-0.0062	0.0085	0.46575	0.358727	0.0202559	3.52655e-70	-0.0172833	0.023715	0.466128	0.466128	0.116556	20
ANAPC15	eQTL_GTEx_Whole_Blood	ENSG00000110200.8	11	72106378	rs533207	11	72137240	C	A	0.044631	0.0192	0.0183	0.294095	-0.22706	0.0352597	1.1975e-10	-0.0845591	0.0816581	0.300423	0.300423	0.943836	7
ANAPC4	eQTL_GTEx_Whole_Blood	ENSG00000053900.10	4	25377213	rs28669083	4	25398057	T	C	0.554889	-0.0084	0.0081	0.299719	-0.17745	0.0189897	9.22738e-21	0.0473373	0.0459269	0.302677	0.302677	0.955387	20
ANAPC5	eQTL_GTEx_Whole_Blood	ENSG00000089053.12	12	121308357	rs1169961	12	121347992	A	C	0.841714	-0.0149	0.0112	0.183401	0.156488	0.0244712	1.60771e-10	-0.095215	0.0731034	0.192756	0.192756	0.290391	17
ANG	eQTL_GTEx_Whole_Blood	ENSG00000214274.9	14	20688773	rs1010461	14	20685629	C	A	0.434184	0.0005	0.0082	0.951379	-0.17514	0.0259309	1.43728e-11	-0.00285486	0.0468216	0.951381	0.953861	0.0120253	16
ANGEL1	eQTL_GTEx_Whole_Blood	ENSG00000013523.9	14	76786725	rs1465333	14	76752763	T	C	0.836052	-0.0067	0.0108	0.535014	-0.159459	0.0252055	2.5103e-10	0.0420171	0.0680539	0.536965	0.304362	0.605953	20
ANGEL2	eQTL_GTEx_Whole_Blood	ENSG00000174606.13	1	212992182	rs34868056	1	213212078	A	G	0.623089	-0.0208	0.0085	0.0144027	-0.126353	0.0158742	1.72549e-15	0.164618	0.0703792	0.0193345	0.0541336	0.30652	20
ANGPT1	eQTL_GTEx_Whole_Blood	ENSG00000154188.9	8	107249482	rs1494974	8	107675360	A	G	0.4285	-0.0102	0.0081	0.207937	-0.242155	0.0372286	7.79306e-11	0.0421218	0.0340707	0.216345	0.216345	0.568904	8
ANGPTL6	eQTL_GTEx_Whole_Blood	ENSG00000130812.10	19	10093349	rs1551570	19	10107354	T	C	0.562663	-0.005	0.0084	0.551684	0.23166	0.0304474	2.77227e-14	-0.0215834	0.0363708	0.552897	0.103006	0.118671	15
ANK3	eQTL_GTEx_Whole_Blood	ENSG00000151150.21	10	60026298	rs7909648	10	60733103	A	G	0.135158	0.012	0.0122	0.325309	-0.393588	0.0417858	4.54609e-21	-0.0304887	0.0311654	0.327932	0.327932	0.00367397	20
ANKDD1A	eQTL_GTEx_Whole_Blood	ENSG00000166839.16	15	64911902	rs1684054	15	64899197	C	T	0.615	-0.013	0.0083	0.117287	-0.310154	0.0242639	2.05236e-37	0.0419147	0.026961	0.120032	0.120032	0.413127	20
ANKEF1	eQTL_GTEx_Whole_Blood	ENSG00000132623.15	20	10035041	rs6057110	20	10035559	G	C	0.18245	-0.0112	0.0105	0.286122	-0.398151	0.0438899	1.17307e-19	0.02813	0.0265536	0.289432	0.289432	0.87355	20
ANKH	eQTL_GTEx_Whole_Blood	ENSG00000154122.12	5	14704804	rs10065666	5	14870582	C	G	0.458221	0.0108	0.0087	0.214466	-0.258391	0.0214146	1.59462e-33	-0.0417971	0.0338476	0.216882	0.216882	0.938044	7
ANKIB1	eQTL_GTEx_Whole_Blood	ENSG00000001629.9	7	92246234	rs12669943	7	91924924	C	G	0.094204	-0.0056	0.013	0.666636	0.15554	0.0215928	5.87623e-13	-0.0360036	0.0837291	0.667195	0.667195	0.300758	20
ANKK1	eQTL_GTEx_Whole_Blood	ENSG00000170209.4	11	113387791	rs6277	11	113412737	A	G	0.54865	-0.008	0.0079	0.311223	0.35713	0.0347263	8.30761e-25	-0.0224008	0.0222278	0.313558	0.573439	0.0173839	20
ANKLE1	eQTL_GTEx_Whole_Blood	ENSG00000160117.14	19	17281645	rs35006574	19	17288960	T	C	0.092567	0.0034	0.0135	0.801156	-0.287786	0.0402104	8.24595e-13	-0.0118143	0.0469389	0.801276	0.509482	0.570454	19
ANKLE2	eQTL_GTEx_Whole_Blood	ENSG00000176915.14	12	132725503	rs6560901	12	132761219	G	A	0.74115	-0.0102	0.0098	0.297961	-0.719192	0.0412014	3.12448e-68	0.0141826	0.0136506	0.298818	0.191499	0.108468	20
ANKRA2	eQTL_GTEx_Whole_Blood	ENSG00000164331.9	5	73552335	rs2595879	5	73574135	C	G	0.231123	0.0057	0.0099	0.564779	-0.176292	0.0240361	2.22583e-13	-0.0323327	0.0563296	0.565973	0.565973	0.994772	20
ANKRD10	eQTL_GTEx_Whole_Blood	ENSG00000088448.14	13	110878540	rs9515314	13	110924866	A	T	0.212045	0.0071	0.0107	0.506977	0.198819	0.0274916	4.75938e-13	0.0357109	0.0540439	0.508756	0.556228	0.78707	10
ANKRD11	eQTL_GTEx_Whole_Blood	ENSG00000167522.14	16	89267627	rs3102341	16	89384336	A	G	0.528874	0.0059	0.0082	0.471825	0.134026	0.0171628	5.75943e-15	0.0440213	0.0614413	0.473697	0.473697	0.416312	20
ANKRD13D	eQTL_GTEx_Whole_Blood	ENSG00000172932.14	11	67288547	rs3909167	11	67357521	G	T	0.05605	0.0245	0.0194	0.20663	0.292722	0.0393034	9.49413e-14	0.0836972	0.0672205	0.21309	0.21309	0.130567	20
ANKRD22	eQTL_GTEx_Whole_Blood	ENSG00000152766.5	10	88822132	rs1214567	10	88846586	T	C	0.344238	0.0053	0.0085	0.532937	-0.163989	0.0243654	1.69208e-11	-0.0323192	0.0520547	0.534685	0.810057	0.359582	17
ANKRD24	eQTL_GTEx_Whole_Blood	ENSG00000089847.12	19	4183354	rs350853	19	4169818	C	T	0.872729	-0.0185	0.013	0.154714	-0.425809	0.0516435	1.64939e-16	0.0434467	0.0309815	0.160813	0.509578	0.649481	11
ANKRD26	eQTL_GTEx_Whole_Blood	ENSG00000107890.16	10	26991914	rs41299222	10	27100466	C	G	0.049205	-0.013	0.0188	0.489258	0.399001	0.0631668	2.67333e-10	-0.0325814	0.0473992	0.491841	0.491841	0.285908	12
ANKRD27	eQTL_GTEx_Whole_Blood	ENSG00000105186.15	19	32597007	rs115932982	19	32675212	G	A	0.036304	0.0175	0.0226	0.438732	0.950085	0.0664084	1.98727e-46	0.0184194	0.0238222	0.439401	0.704822	0.614616	20
ANKRD28	eQTL_GTEx_Whole_Blood	ENSG00000206560.11	3	15667236	rs11128761	3	15832975	T	C	0.080574	-0.01	0.0142	0.481292	0.458862	0.0543931	3.28306e-17	-0.021793	0.0310538	0.482814	0.482814	0.16391	20
ANKRD33B	eQTL_GTEx_Whole_Blood	ENSG00000164236.11	5	10564330	rs75086258	5	10607407	A	G	0.062387	0.0025	0.0197	0.899017	-0.514889	0.0565054	8.07252e-20	-0.00485542	0.0382644	0.899026	0.899026	0.74354	9
ANKRD34B	eQTL_GTEx_Whole_Blood	ENSG00000189127.7	5	80556755	rs836822	5	80647957	G	C	0.270381	-0.0004	0.0091	0.964939	-0.565937	0.0294397	2.34846e-82	0.000706792	0.0160796	0.964939	0.491019	0.810981	20
ANKRD35	eQTL_GTEx_Whole_Blood	ENSG00000198483.12	1	145866560	rs12405876	1	145871081	A	T	0.605484	-0.0253	0.0081	0.0017874	-0.487401	0.036136	1.84134e-41	0.051908	0.0170585	0.00234286	0.00234286	0.129581	8
ANKRD36	eQTL_GTEx_Whole_Blood	ENSG00000135976.17	2	97113496	rs2122174	2	97565292	C	T	0.751026	-0.0146	0.0093	0.11644	0.161183	0.0266274	1.41932e-09	-0.0905803	0.0596072	0.128607	0.266171	0.472085	11
ANKRD36B	eQTL_GTEx_Whole_Blood	ENSG00000196912.12	2	97492663	rs7585011	2	97601110	T	C	0.672663	-0.007	0.0086	0.415672	-0.263674	0.0288188	5.72691e-20	0.0265479	0.0327448	0.417508	0.417508	0.0575336	20
ANKRD44	eQTL_GTEx_Whole_Blood	ENSG00000065413.18	2	196967017	rs6749795	2	196973492	T	C	0.728023	-0.0102	0.0092	0.267562	-0.104552	0.0180488	6.92519e-09	0.0975591	0.0895917	0.276185	0.276185	0.708085	20
ANKRD50	eQTL_GTEx_Whole_Blood	ENSG00000151458.11	4	124664052	rs6857488	4	124712346	C	G	0.334918	0.0058	0.0087	0.504985	-0.118102	0.0200206	3.65661e-09	-0.0491101	0.0741341	0.507683	0.507683	0.228611	7
ANKRD54	eQTL_GTEx_Whole_Blood	ENSG00000100124.14	22	37830855	rs2003688	22	38051629	A	C	0.052253	-0.0148	0.0191	0.438417	1.19295	0.070925	1.74525e-63	-0.0124062	0.0160277	0.438902	0.438902	0.0290154	20
ANKS6	eQTL_GTEx_Whole_Blood	ENSG00000165138.17	9	98731329	rs79593135	9	98799308	C	G	0.113386	-0.0127	0.0129	0.324872	0.217257	0.0336256	1.03977e-10	-0.0584561	0.060062	0.330423	0.330423	0.388582	11
ANO10	eQTL_GTEx_Whole_Blood	ENSG00000160746.12	3	43354859	rs61102363	3	43497801	T	G	0.577832	-0.0148	0.0086	0.0852635	0.142802	0.0180567	2.60411e-15	-0.10364	0.0616326	0.0926507	0.0926507	0.530024	20
ANO5	eQTL_GTEx_Whole_Blood	ENSG00000171714.10	11	22193176	rs4244491	11	22254731	T	C	0.813468	0.0041	0.0102	0.687713	-0.307653	0.0477015	1.12183e-10	-0.0133267	0.0332186	0.688286	0.688286	0.457461	20
ANO9	eQTL_GTEx_Whole_Blood	ENSG00000185101.12	11	418263	rs7482616	11	449811	G	A	0.615093	0.0028	0.0084	0.738883	-0.125419	0.0148791	3.47997e-17	-0.0223252	0.0670278	0.739079	0.876659	0.213748	20
ANPEP	eQTL_GTEx_Whole_Blood	ENSG00000166825.13	15	89784889	rs11635469	15	89814887	G	A	0.443208	-0.0264	0.0089	0.00301414	-0.407307	0.0248553	2.3624e-60	0.064816	0.0222059	0.00351316	0.0226238	0.00163006	19
ANTXRL	eQTL_GTEx_Whole_Blood	ENSG00000274209.4	10	46286345	rs12358625	10	46265639	G	A	0.411384	-0.0202	0.0093	0.0298524	0.217023	0.0374693	6.95423e-09	-0.0930777	0.0457667	0.0419775	0.0419775	0.0234816	6
ANXA1	eQTL_GTEx_Whole_Blood	ENSG00000135046.13	9	73151757	rs7860450	9	73283056	G	A	0.750509	0.0156	0.0089	0.0796348	0.183757	0.018623	5.77596e-23	0.0848947	0.0491918	0.084385	0.156574	0.321248	20
ANXA11	eQTL_GTEx_Whole_Blood	ENSG00000122359.17	10	80150889	rs117738726	10	80358417	T	C	0.021737	0.0312	0.0264	0.237278	0.231296	0.0301644	1.74919e-14	0.134892	0.115487	0.242796	0.242796	0.266474	20
ANXA4	eQTL_GTEx_Whole_Blood	ENSG00000196975.15	2	69644425	rs4852319	2	69744297	A	G	0.493538	-0.0017	0.0081	0.833764	-0.218634	0.0220719	3.93863e-23	0.00777555	0.0370565	0.833801	0.833801	0.286482	20
ANXA5	eQTL_GTEx_Whole_Blood	ENSG00000164111.14	4	121667955	rs62320625	4	121675915	C	T	0.203822	0.009	0.0103	0.382235	0.464198	0.0287844	1.65514e-58	0.0193883	0.0222214	0.382932	0.232373	0.528819	20
ANXA6	eQTL_GTEx_Whole_Blood	ENSG00000197043.13	5	151100712	rs11750621	5	151155701	T	C	0.2162	-0.0024	0.0099	0.808451	0.207298	0.021709	1.31034e-21	-0.0115775	0.0477727	0.808512	0.808512	0.69626	13
AOAH	eQTL_GTEx_Whole_Blood	ENSG00000136250.11	7	36512949	rs4723560	7	36712248	C	T	0.36449	0.0055	0.0084	0.512621	-0.3185	0.0298329	1.31639e-26	-0.0172684	0.0264232	0.513412	0.290597	0.121439	20
AOC1	eQTL_GTEx_Whole_Blood	ENSG00000002726.20	7	150824627	rs6464104	7	150781315	T	C	0.63385	-0.0083	0.0082	0.311445	-0.976685	0.0444934	8.425e-107	0.00849813	0.00840467	0.311959	0.649661	0.675764	20
AP1AR	eQTL_GTEx_Whole_Blood	ENSG00000138660.11	4	112231737	rs4834248	4	112257924	T	A	0.504902	-0.0038	0.0079	0.630507	0.111894	0.0203329	3.7315e-08	-0.0339607	0.0708717	0.631807	0.631807	0.947362	15
AP1G2	eQTL_GTEx_Whole_Blood	ENSG00000213983.11	14	23561962	rs12431716	14	23552317	A	G	0.08485	-0.0327	0.0149	0.0281901	-0.478	0.0334274	2.19979e-46	0.06841	0.0315365	0.0300651	0.0300651	0.040417	8
AP1M1	eQTL_GTEx_Whole_Blood	ENSG00000072958.8	19	16197578	rs12461408	19	16230828	T	C	0.804134	-0.0049	0.0108	0.650042	0.189439	0.0168002	1.72376e-29	-0.0258658	0.0570566	0.650306	0.650306	0.676328	18
AP1M2	eQTL_GTEx_Whole_Blood	ENSG00000129354.11	19	10572671	rs78671428	19	10596724	T	G	0.087984	-0.0277	0.0159	0.0814842	-0.737027	0.0644465	2.75506e-30	0.0375834	0.021822	0.0850207	0.223412	0.435006	20
AP2M1	eQTL_GTEx_Whole_Blood	ENSG00000161203.13	3	184174689	rs8478	3	184182044	T	C	0.19095	-0.014	0.0107	0.190734	-0.117077	0.019606	2.3511e-09	0.119579	0.093561	0.201217	0.201217	0.051385	20
AP3B1	eQTL_GTEx_Whole_Blood	ENSG00000132842.13	5	78000525	rs10039931	5	78218349	A	C	0.557464	0.0025	0.0083	0.763258	0.135702	0.0158908	1.34607e-17	0.0184227	0.0612015	0.763401	0.763401	0.901283	20
AP3B2	eQTL_GTEx_Whole_Blood	ENSG00000103723.12	15	82659281	rs7163848	15	82729563	T	C	0.20504	0.0085	0.01	0.395325	0.524918	0.0312397	2.32437e-63	0.016193	0.019075	0.395929	0.409032	0.547638	20
AP3M1	eQTL_GTEx_Whole_Blood	ENSG00000185009.12	10	74121364	rs67594352	10	74169175	C	T	0.147851	-0.003	0.0115	0.794193	0.402488	0.0254729	3.07993e-56	-0.00745364	0.0285762	0.79422	0.904017	0.953083	20
AP3M2	eQTL_GTEx_Whole_Blood	ENSG00000070718.11	8	42152946	rs4481580	8	42174368	A	G	0.412546	-0.0102	0.0081	0.207937	-0.163554	0.0186525	1.8112e-18	0.0623647	0.050033	0.212591	0.212591	0.128953	20
AP3S2	eQTL_GTEx_Whole_Blood	ENSG00000157823.16	15	89830599	rs2028299	15	89831025	A	C	0.71965	-0.0259	0.0096	0.00697749	-0.29814	0.0207513	8.30228e-47	0.0868719	0.0327624	0.00801181	0.0129978	0.134274	14
AP4B1	eQTL_GTEx_Whole_Blood	ENSG00000134262.12	1	113894748	rs2296176	1	113881455	A	G	0.182539	-0.0284	0.0102	0.00536411	0.41944	0.0363088	7.21108e-31	-0.0677093	0.0250145	0.0067935	0.00911147	0.145167	20
AP4E1	eQTL_GTEx_Whole_Blood	ENSG00000081014.10	15	50908672	rs10519289	15	50994379	T	C	0.208559	0.018	0.0099	0.0690363	0.300696	0.0317149	2.5136e-21	0.0598611	0.0335235	0.0741567	0.165153	0.00820643	20
AP4M1	eQTL_GTEx_Whole_Blood	ENSG00000221838.9	7	100101941	rs4729577	7	100104017	C	T	0.559898	-0.0081	0.0081	0.31731	-0.383394	0.0294285	8.48397e-39	0.0211271	0.0211892	0.318732	0.600097	0.0293536	20
APBA3	eQTL_GTEx_Whole_Blood	ENSG00000011132.11	19	3750880	rs2302307	19	3761654	A	G	0.632	-0.0022	0.0086	0.798095	-0.166353	0.0208937	1.69442e-15	0.0132249	0.051724	0.798196	0.798196	0.987474	10
APBB1IP	eQTL_GTEx_Whole_Blood	ENSG00000077420.15	10	26438203	rs1414285	10	26448716	G	A	0.328772	0.0057	0.0086	0.507465	0.102996	0.011714	1.46184e-18	0.055342	0.0837353	0.508666	0.508666	0.105413	20
APBB2	eQTL_GTEx_Whole_Blood	ENSG00000163697.16	4	40810027	rs11936454	4	41214173	A	G	0.17351	0.0229	0.0113	0.0427086	0.216375	0.0342701	2.72252e-10	0.105835	0.0548483	0.0536577	0.0536577	0.616999	8
API5	eQTL_GTEx_Whole_Blood	ENSG00000166181.12	11	43311963	rs5743253	11	43335487	G	A	0.391204	0.0219	0.0082	0.00756861	-0.0992943	0.0144918	7.2955e-12	-0.220556	0.0886347	0.0128328	0.0128328	0.0493877	18
APIP	eQTL_GTEx_Whole_Blood	ENSG00000149089.12	11	34853094	rs12275911	11	34944945	C	T	0.107118	0.0055	0.0132	0.676922	-0.531903	0.0363792	2.06072e-48	-0.0103402	0.0248266	0.677046	0.678849	0.0793218	20
APMAP	eQTL_GTEx_Whole_Blood	ENSG00000101474.11	20	24962925	rs6138460	20	24999142	G	C	0.122623	0.0211	0.0134	0.115343	-0.325578	0.0301033	2.91145e-27	-0.0648078	0.0415915	0.119186	0.00417141	0.121777	20
APOBEC3A	eQTL_GTEx_Whole_Blood	ENSG00000128383.12	22	38952741	rs12628403	22	38962032	C	A	0.07725	-0.0005	0.0158	0.974755	-0.495204	0.0323399	6.31202e-53	0.00100968	0.0319061	0.974755	0.804025	0.432476	15
APOBEC3B	eQTL_GTEx_Whole_Blood	ENSG00000179750.15	22	38982347	rs56297045	22	38954679	A	G	0.259157	0.0051	0.0097	0.599046	1.06683	0.0544334	1.58278e-85	0.00478052	0.00909563	0.599177	0.0393065	0.0722394	13
APOBEC3C	eQTL_GTEx_Whole_Blood	ENSG00000244509.3	22	39014083	rs7289668	22	39024607	C	T	0.343465	0.0124	0.0091	0.172997	-0.180246	0.0178028	4.29788e-24	-0.0687949	0.0509418	0.176868	0.320405	0.938795	20
APOBEC3D	eQTL_GTEx_Whole_Blood	ENSG00000243811.8	22	39021113	rs7289668	22	39024607	C	T	0.343465	0.0124	0.0091	0.172997	-0.0883635	0.0161415	4.39233e-08	-0.140329	0.106126	0.186072	0.186072	0.841302	7
APOBEC3G	eQTL_GTEx_Whole_Blood	ENSG00000239713.8	22	39077005	rs28583464	22	39090588	C	T	0.098646	0.0175	0.0154	0.255804	-0.396673	0.0393885	7.43808e-24	-0.0441169	0.0390693	0.258814	0.304359	0.816544	20
APOBEC3H	eQTL_GTEx_Whole_Blood	ENSG00000100298.15	22	39097224	rs41281251	22	39097246	A	T	0.11712	0.0146	0.0139	0.293553	-0.29533	0.0374289	3.01148e-15	-0.0494362	0.0474812	0.297794	0.362974	0.983701	20
APOL2	eQTL_GTEx_Whole_Blood	ENSG00000128335.13	22	36226203	rs74865964	22	36236597	G	T	0.0496	-0.025	0.0221	0.257962	-0.275723	0.0391792	1.95734e-12	0.0906707	0.0811818	0.264044	0.264044
APOL4	eQTL_GTEx_Whole_Blood	ENSG00000100336.17	22	36189124	rs9610445	22	36201698	C	A	0.09695	0.0307	0.0134	0.0219608	-0.62013	0.0632766	1.1225e-22	-0.0495057	0.022191	0.025688	0.025688	0.14133	6
APOLD1	eQTL_GTEx_Whole_Blood	ENSG00000178878.12	12	12725917	rs34323	12	12726123	A	G	0.59075	-0.011	0.0083	0.185071	-0.423494	0.0421914	1.0434e-23	0.0259744	0.019769	0.188881	0.188881	0.319079	20
APP	eQTL_GTEx_Whole_Blood	ENSG00000142192.20	21	25880550	rs2830101	21	26162498	A	G	0.323402	-0.0066	0.0087	0.44808	0.200056	0.0248127	7.46546e-16	-0.0329908	0.0436799	0.450078	0.451162	0.071257	20
APPL2	eQTL_GTEx_Whole_Blood	ENSG00000136044.11	12	105173296	rs7310488	12	105252011	G	A	0.58021	-0.0147	0.0082	0.0730236	0.190345	0.01645	5.77055e-31	-0.0772282	0.0435936	0.0764696	0.198287	0.529437	20
APRT	eQTL_GTEx_Whole_Blood	ENSG00000198931.10	16	88809339	rs3859021	16	88864740	A	G	0.024815	0.0169	0.0272	0.534387	-0.261046	0.0372142	2.30471e-12	-0.0647395	0.104604	0.535982	0.738224	0.714931	14
AQP9	eQTL_GTEx_Whole_Blood	ENSG00000103569.9	15	58138169	rs2899619	15	58180007	T	C	0.506225	-0.0019	0.0082	0.816765	-0.0601965	0.0108266	2.6965e-08	0.0315633	0.136339	0.816921	0.816921	0.110244	13
ARAP2	eQTL_GTEx_Whole_Blood	ENSG00000047365.11	4	35948221	rs28530750	4	36310920	A	G	0.041978	-0.0205	0.0226	0.364365	-0.405027	0.0309793	4.62973e-39	0.0506139	0.0559329	0.365516	0.62914	0.720492	11
ARAP3	eQTL_GTEx_Whole_Blood	ENSG00000120318.15	5	141653401	rs11744405	5	141676669	T	C	0.203217	0.0249	0.0104	0.0166553	-0.176664	0.0216908	3.80405e-16	-0.140946	0.0613597	0.0216166	0.0770538	0.41711	20
ARC	eQTL_GTEx_Whole_Blood	ENSG00000198576.3	8	142611044	rs13273921	8	142608074	C	T	0.46946	-0.005	0.0082	0.542023	0.28043	0.0399388	2.19511e-12	-0.0178298	0.0293509	0.543539	0.543539	0.254772	20
ARCN1	eQTL_GTEx_Whole_Blood	ENSG00000095139.13	11	118572390	rs7122547	11	118579545	A	G	0.126713	0.0213	0.0121	0.0783518	-0.137975	0.0229048	1.70312e-09	-0.154376	0.0913648	0.0910925	0.0910925	0.797401	10
ARF3	eQTL_GTEx_Whole_Blood	ENSG00000134287.9	12	48935723	rs833833	12	48943022	G	A	0.91205	-0.0182	0.0146	0.212553	0.234056	0.0251091	1.14638e-20	-0.0777592	0.0629335	0.216616	0.00145491	0.0253049	20
ARFGAP3	eQTL_GTEx_Whole_Blood	ENSG00000242247.10	22	42796502	rs3091382	22	42895089	T	C	0.493548	0.0269	0.008	0.000772401	-0.196598	0.0193147	2.46949e-24	-0.136827	0.0428551	0.00140903	0.00140903	0.0107923	20
ARFIP1	eQTL_GTEx_Whole_Blood	ENSG00000164144.15	4	152779937	rs12509964	4	152779350	A	G	0.391725	-0.0043	0.0085	0.612939	0.405915	0.021276	3.8098e-81	-0.0105934	0.0209477	0.613064	0.477041	0.768856	20
ARFRP1	eQTL_GTEx_Whole_Blood	ENSG00000101246.19	20	63698685	rs6011057	20	63722792	T	C	0.673585	0.0771	0.0089	4.59826e-18	-0.135235	0.0192164	1.95741e-12	-0.570119	0.104374	4.70159e-08	4.70159e-08	5.55095e-05	20
ARG1	eQTL_GTEx_Whole_Blood	ENSG00000118520.14	6	131573144	rs2781668	6	131576138	T	C	0.168724	-0.0277	0.0108	0.0103231	-0.417063	0.023441	8.14541e-71	0.0664168	0.026163	0.0111305	0.0111305	0.594614	20
ARGLU1	eQTL_GTEx_Whole_Blood	ENSG00000134884.13	13	106541673	rs9514549	13	106562328	A	G	0.290248	-0.0055	0.0096	0.566701	-0.173013	0.0153145	1.3523e-29	0.0317895	0.0555585	0.567199	0.567199	0.828494	16
ARHGAP11A	eQTL_GTEx_Whole_Blood	ENSG00000198826.10	15	32615159	rs34954129	15	32647989	T	A	0.257431	-0.0136	0.0097	0.160897	-0.208139	0.026249	2.20169e-15	0.0653409	0.0473264	0.167388	0.167388	0.0779381	8
ARHGAP19	eQTL_GTEx_Whole_Blood	ENSG00000213390.10	10	97222173	rs117610335	10	97291194	C	A	0.060586	-0.0022	0.0172	0.898223	0.426574	0.0386438	2.48809e-28	-0.00515737	0.040324	0.898229	0.794141	0.816162	20
ARHGAP22	eQTL_GTEx_Whole_Blood	ENSG00000128805.14	10	48446034	rs3910909	10	48636413	C	T	0.511675	0.0083	0.0085	0.328831	0.45608	0.0373767	3.02366e-34	0.0181986	0.0186967	0.330375	0.0307425	0.338519	19
ARHGAP24	eQTL_GTEx_Whole_Blood	ENSG00000138639.17	4	85475114	rs75498807	4	85727412	A	G	0.092809	0.0077	0.013	0.553645	0.209744	0.0320538	6.00952e-11	0.0367114	0.0622337	0.55526	0.55526	0.727904	7
ARHGAP25	eQTL_GTEx_Whole_Blood	ENSG00000163219.11	2	68679601	rs7605681	2	68824188	A	G	0.504528	-0.0044	0.0081	0.586985	-0.0781705	0.0135211	7.40863e-09	0.0562872	0.104076	0.588626	0.588626	0.479102	11
ARHGAP26	eQTL_GTEx_Whole_Blood	ENSG00000145819.15	5	142770384	rs10045391	5	143038578	A	G	0.067269	-0.0019	0.0167	0.909418	0.192886	0.0237892	5.1398e-16	-0.00985038	0.0865882	0.909427	0.909427	0.0359175	20
ARHGAP33	eQTL_GTEx_Whole_Blood	ENSG00000004777.18	19	35774532	rs809418	19	35775920	G	A	0.382032	-0.0134	0.0081	0.0980623	-0.184996	0.0182129	3.07141e-24	0.072434	0.0443617	0.10251	0.157783	0.00770005	20
ARHGAP8	eQTL_GTEx_Whole_Blood	ENSG00000241484.9	22	44752558	rs3761481	22	44728966	T	C	0.164126	0.0039	0.0117	0.738883	0.234586	0.0398891	4.07906e-09	0.016625	0.0499552	0.739286	0.739286	0.594307	7
ARHGAP9	eQTL_GTEx_Whole_Blood	ENSG00000123329.17	12	57472263	rs512490	12	57476865	G	A	0.972037	0.0423	0.0243	0.081729	0.539731	0.0303639	1.09582e-70	0.0783724	0.0452378	0.0831929	0.209659	0.575855	20
ARHGEF10	eQTL_GTEx_Whole_Blood	ENSG00000104728.15	8	1823976	rs3817693	8	1859698	G	A	0.303546	0.0072	0.0095	0.448514	0.237621	0.0353858	1.87868e-11	0.0303004	0.0402335	0.451382	0.698736	0.510947	19
ARHGEF17	eQTL_GTEx_Whole_Blood	ENSG00000110237.3	11	73308565	rs7102787	11	73301569	G	A	0.113891	-0.0044	0.0126	0.726934	0.717459	0.0496396	2.38776e-47	-0.00613275	0.0175671	0.727011	0.262638	0.190159	20
ARHGEF18	eQTL_GTEx_Whole_Blood	ENSG00000104880.17	19	7395113	rs62111681	19	7387986	T	A	0.030583	-0.0171	0.0284	0.547099	-0.35299	0.0525772	1.89695e-11	0.0484433	0.0807784	0.548702	0.347134	0.0894869	5
ARHGEF19	eQTL_GTEx_Whole_Blood	ENSG00000142632.16	1	16198217	rs221045	1	16203554	T	C	0.729891	0.0189	0.0092	0.039942	-0.796641	0.0437612	4.77442e-74	-0.0237246	0.0116218	0.0412121	0.105204	0.348906	20
ARHGEF35	eQTL_GTEx_Whole_Blood	ENSG00000213214.4	7	144186083	rs6464583	7	144177389	G	A	0.205743	0.0052	0.0102	0.610189	-0.609554	0.0559992	1.35838e-27	-0.00853083	0.0167519	0.61058	0.61058	0.509291	20
ARHGEF39	eQTL_GTEx_Whole_Blood	ENSG00000137135.17	9	35658875	rs10972552	9	35656878	T	C	0.463045	-0.0025	0.0081	0.757594	0.122404	0.0217409	1.8008e-08	-0.0204242	0.0662737	0.757946	0.757946	0.567465	9
ARHGEF7	eQTL_GTEx_Whole_Blood	ENSG00000102606.17	13	111114919	rs9560025	13	111272851	T	C	0.302994	0.0106	0.0087	0.223076	0.296474	0.0224967	1.16577e-39	0.0357536	0.02947	0.225047	0.508315	0.90852	20
ARID5A	eQTL_GTEx_Whole_Blood	ENSG00000196843.15	2	96536749	rs4907242	2	96607376	A	C	0.256154	-0.0091	0.0093	0.32783	-0.0953056	0.0156065	1.01663e-09	0.0954823	0.0988255	0.333959	0.333959	0.741245	20
ARL11	eQTL_GTEx_Whole_Blood	ENSG00000152213.3	13	49628299	rs9568292	13	49635215	C	T	0.23934	-0.0023	0.0096	0.810653	-0.0810685	0.0136197	2.64402e-09	0.0283711	0.118514	0.810804	0.810804	0.368416	20
ARL14EP	eQTL_GTEx_Whole_Blood	ENSG00000152219.4	11	30323051	rs3904779	11	30315923	T	C	0.263953	-0.0027	0.0091	0.766693	-0.292017	0.0251738	4.11793e-31	0.00924604	0.0311728	0.766767	0.766767	0.79754	20
ARL16	eQTL_GTEx_Whole_Blood	ENSG00000214087.8	17	81681174	rs7503637	17	81682485	A	G	0.167603	-0.0041	0.0115	0.72145	-1.14558	0.0274416	0	0.00357897	0.0100389	0.72146	0.0325601	0.031647	20
ARL17A	eQTL_GTEx_Whole_Blood	ENSG00000185829.17	17	46516702	rs72836318	17	46044213	C	T	0.245313	0.0022	0.0095	0.816865	0.801143	0.0548225	2.30733e-48	0.00274608	0.0118595	0.816888	0.485444	0.0630973	20
ARL17B	eQTL_GTEx_Whole_Blood	ENSG00000228696.8	17	46274784	rs72836318	17	46044213	C	T	0.245313	0.0022	0.0095	0.816865	0.769392	0.0621179	3.11201e-35	0.0028594	0.0123496	0.816897	0.790448	0.000785698	20
ARL4D	eQTL_GTEx_Whole_Blood	ENSG00000175906.4	17	43398959	rs34053645	17	43325506	C	T	0.332549	-0.0077	0.0085	0.364998	-0.235482	0.0404908	6.03827e-09	0.0326989	0.0365314	0.37074	0.37074	0.422389	11
ARL5B	eQTL_GTEx_Whole_Blood	ENSG00000165997.4	10	18659405	rs10829040	10	18628118	T	C	0.365612	-0.0013	0.0087	0.881218	0.118428	0.0165735	8.95869e-13	-0.0109771	0.0734784	0.881244	0.831422	0.10798	20
ARL6IP1	eQTL_GTEx_Whole_Blood	ENSG00000170540.14	16	18791667	rs12920086	16	18911806	A	G	0.389663	-0.0206	0.0084	0.0141914	-0.265959	0.0238596	7.42193e-29	0.0774555	0.0323392	0.0166158	0.0166158	0.263189	13
ARL6IP4	eQTL_GTEx_Whole_Blood	ENSG00000182196.13	12	122981650	rs4275659	12	122963381	C	T	0.715847	-0.0035	0.009	0.697358	0.104978	0.0157985	3.03609e-11	-0.0333403	0.0858789	0.69785	0.69785	0.915139	20
ARL8B	eQTL_GTEx_Whole_Blood	ENSG00000134108.12	3	5122220	rs62253640	3	5132089	C	G	0.272828	-0.0127	0.0089	0.15359	-0.0989488	0.0176158	1.94256e-08	0.128349	0.0928026	0.166654	0.166654	0.95958	9
ARMC1	eQTL_GTEx_Whole_Blood	ENSG00000104442.9	8	65602456	rs60058315	8	65599040	A	C	0.329983	-0.022	0.0085	0.00964691	0.129469	0.0191343	1.32086e-11	-0.169925	0.070292	0.0156312	0.0156312	0.0930296	20
ARMC10	eQTL_GTEx_Whole_Blood	ENSG00000170632.13	7	103074881	rs6465890	7	103077265	T	C	0.929302	0.0118	0.0169	0.485037	-0.340039	0.0391777	3.97838e-18	-0.0347019	0.0498607	0.486444	0.144375	0.431019	5
ARMC2	eQTL_GTEx_Whole_Blood	ENSG00000118690.12	6	108848416	rs2806354	6	108936665	A	G	0.220275	-0.0154	0.0098	0.116083	0.383419	0.0416905	3.68779e-20	-0.0401649	0.0259299	0.121387	0.121387	0.0414358	20
ARMT1	eQTL_GTEx_Whole_Blood	ENSG00000146476.10	6	151452258	rs1874415	6	151518671	A	G	0.055639	0.016	0.0176	0.363302	0.176103	0.02973	3.15337e-09	0.0908559	0.101112	0.368882	0.368882	0.423784	9
ARNT	eQTL_GTEx_Whole_Blood	ENSG00000143437.20	1	150809705	rs61817599	1	150716760	C	G	0.078789	-0.0999	0.014	9.62858e-13	0.433486	0.0392339	2.22265e-28	-0.230457	0.0384463	2.04406e-09	3.15559e-10	0.054173	20
ARNTL	eQTL_GTEx_Whole_Blood	ENSG00000133794.17	11	13276652	rs34862781	11	13283716	A	G	0.578261	0.0076	0.0082	0.354015	-0.24553	0.0205291	5.74863e-33	-0.0309534	0.0334973	0.355456	0.355456	0.492291	20
ARPC1B	eQTL_GTEx_Whole_Blood	ENSG00000130429.12	7	99374249	rs17161700	7	99379444	G	A	0.039312	-0.0117	0.0195	0.548506	0.13583	0.0243428	2.40684e-08	-0.0861371	0.144389	0.550801	0.550801	0.390886	20
ARPC2	eQTL_GTEx_Whole_Blood	ENSG00000163466.15	2	218217094	rs17462354	2	218245159	G	A	0.07065	-0.0027	0.0155	0.861713	-0.133479	0.0243963	4.46773e-08	0.0202279	0.116182	0.861783	0.861783	0.685161	12
ARPC3	eQTL_GTEx_Whole_Blood	ENSG00000111229.15	12	110434825	rs7976889	12	110419889	G	A	0.390812	-0.0103	0.0084	0.220127	-0.0610336	0.0106006	8.53387e-09	0.16876	0.140716	0.230414	0.230414	0.0916601	20
ARPC5	eQTL_GTEx_Whole_Blood	ENSG00000162704.15	1	183620846	rs2767305	1	183635770	G	A	0.464833	0.0055	0.0081	0.49713	0.202921	0.0112736	1.96166e-72	0.0271041	0.0399454	0.497436	0.899372	0.558829	20
ARPIN	eQTL_GTEx_Whole_Blood	ENSG00000242498.7	15	89895006	rs1256838	15	89911715	A	C	0.808021	0.0076	0.0115	0.508696	0.791581	0.0341843	1.25747e-118	0.00960104	0.0145338	0.508868	0.793999	0.822229	15
ARPP19	eQTL_GTEx_Whole_Blood	ENSG00000128989.10	15	52547045	rs74016845	15	52567366	C	T	0.120266	0.0003	0.0132	0.981868	-0.194433	0.0215604	1.91466e-19	-0.00154295	0.0678899	0.981868	0.981868	0.211091	20
ARRB2	eQTL_GTEx_Whole_Blood	ENSG00000141480.17	17	4710489	rs147867504	17	4686580	T	C	0.2462	-0.0028	0.0094	0.765801	0.205739	0.0161505	3.59552e-37	-0.0136095	0.0457014	0.765863	0.869534	0.579465	20
ARRDC4	eQTL_GTEx_Whole_Blood	ENSG00000140450.8	15	97960698	rs28712629	15	97961645	C	T	0.7687	0.0059	0.0105	0.574181	-0.631096	0.03059	1.45221e-94	-0.00934882	0.0166439	0.574323	0.331923	0.372042	20
ARRDC5	eQTL_GTEx_Whole_Blood	ENSG00000205784.2	19	4890437	rs4544355	19	4914105	C	T	0.335005	0.0028	0.0086	0.744741	0.223333	0.03272	8.75703e-12	0.0125373	0.0385513	0.745021	0.745021	0.770737	20
ARSA	eQTL_GTEx_Whole_Blood	ENSG00000100299.17	22	50622754	rs6151429	22	50625049	C	T	0.0782	0.0344	0.0165	0.0370831	-0.984789	0.0488537	2.2938e-90	-0.0349313	0.0168442	0.0380991	0.054689	0.568994	20
ARSB	eQTL_GTEx_Whole_Blood	ENSG00000113273.15	5	78777209	rs62377898	5	78979363	A	G	0.192224	-0.0011	0.0104	0.915766	-0.298374	0.0340289	1.81473e-18	0.00368665	0.0348581	0.915772	0.915772	0.943988	20
ARVCF	eQTL_GTEx_Whole_Blood	ENSG00000099889.13	22	19969976	rs165655	22	19970240	A	G	0.701244	-0.0033	0.0087	0.704457	0.142164	0.0218773	8.12645e-11	-0.0232126	0.0613011	0.704936	0.827871	0.0914496	20
AS3MT	eQTL_GTEx_Whole_Blood	ENSG00000214435.7	10	102869516	rs7085104	10	102869116	G	A	0.329263	-0.025	0.0084	0.00291853	-0.506688	0.0395111	1.20417e-37	0.04934	0.0170189	0.0037419	0.0037419	0.0108006	20
ASAH1	eQTL_GTEx_Whole_Blood	ENSG00000104763.18	8	18055992	rs4921833	8	18069552	T	G	0.468396	0.0068	0.008	0.395325	0.354358	0.0168175	1.474e-98	0.0191896	0.0225944	0.395709	0.113128	0.0267522	20
ASAP1	eQTL_GTEx_Whole_Blood	ENSG00000153317.14	8	130052104	rs2305510	8	130126098	C	A	0.106405	0.0026	0.0123	0.832589	0.260556	0.0254122	1.14525e-24	0.00997866	0.0472168	0.832624	0.0175296	0.0765624	20
ASB1	eQTL_GTEx_Whole_Blood	ENSG00000065802.11	2	238426742	rs541128	2	238427808	C	T	0.5697	0.006	0.0082	0.464347	0.27728	0.0226986	2.56142e-34	0.0216388	0.029626	0.465147	0.710489	0.697309	20
ASB13	eQTL_GTEx_Whole_Blood	ENSG00000196372.12	10	5638867	rs2386655	10	5631565	A	G	0.148219	-0.0045	0.0111	0.68518	0.157732	0.0271231	6.04876e-09	-0.0285294	0.0705433	0.685901	0.288891	0.430204	14
ASB16	eQTL_GTEx_Whole_Blood	ENSG00000161664.6	17	44170447	rs2526021	17	44135979	A	G	0.250526	0.0112	0.0091	0.218409	-0.15486	0.0281914	3.94775e-08	-0.0723234	0.0602196	0.229754	0.229754	0.140426	16
ASB7	eQTL_GTEx_Whole_Blood	ENSG00000183475.12	15	100603010	rs11856645	15	100575503	G	A	0.495222	-0.0031	0.0082	0.705394	0.0893694	0.0149142	2.06977e-09	-0.0346875	0.0919364	0.705952	0.705952	0.707193	16
ASCC1	eQTL_GTEx_Whole_Blood	ENSG00000138303.17	10	72096032	rs12218638	10	72215835	C	T	0.0377	0.0142	0.0218	0.514804	0.485883	0.0620117	4.67582e-15	0.0292251	0.0450215	0.51625	0.755151	0.982492	20
ASCC2	eQTL_GTEx_Whole_Blood	ENSG00000100325.14	22	29788608	rs2240365	22	29792752	T	C	0.04616	0.0003	0.018	0.986703	0.149047	0.0260128	1.00571e-08	0.00201279	0.120768	0.986703	0.986703	0.0925555	10
ASCC3	eQTL_GTEx_Whole_Blood	ENSG00000112249.13	6	100508194	rs9386260	6	100881552	A	G	0.037545	0.0139	0.0197	0.480447	-0.201352	0.0308081	6.33183e-11	-0.0690333	0.0984071	0.482986	0.482986	0.31152	10
ASCL2	eQTL_GTEx_Whole_Blood	ENSG00000183734.4	11	2268495	rs2651823	11	2300420	G	A	0.564901	0.0247	0.0082	0.00259366	0.205999	0.0298295	4.98953e-12	0.119903	0.0434278	0.00576278	0.0179896	0.0155569	15
ASF1A	eQTL_GTEx_Whole_Blood	ENSG00000111875.7	6	118894357	rs147531464	6	118839328	T	C	0.158548	-0.012	0.0112	0.283977	0.262208	0.029623	8.63439e-19	-0.0457652	0.043026	0.287481	0.287481	0.523256	20
ASGR1	eQTL_GTEx_Whole_Blood	ENSG00000141505.11	17	7173431	rs112408305	17	7166514	C	T	0.011242	-0.0016	0.0388	0.967107	-0.595916	0.0827302	5.88464e-13	0.00268494	0.0651109	0.967107	0.967107
ASGR2	eQTL_GTEx_Whole_Blood	ENSG00000161944.16	17	7101322	rs4796297	17	7106107	T	C	0.323834	-0.002	0.0096	0.834969	0.268124	0.0284364	4.14421e-21	-0.00745923	0.0358131	0.835008	0.547378	0.0711456	20
ASL	eQTL_GTEx_Whole_Blood	ENSG00000126522.16	7	66075798	rs780998	7	66083506	G	A	0.58807	0.0253	0.008	0.00156421	0.117373	0.0197805	2.96044e-09	0.215552	0.0772348	0.00525671	0.00525671	0.654066	20
ASNS	eQTL_GTEx_Whole_Blood	ENSG00000070669.16	7	97852118	rs2394815	7	97962246	A	G	0.24115	0.0197	0.0099	0.0466021	-0.399189	0.0384375	2.8892e-25	-0.0493501	0.0252514	0.0506601	0.0721264	0.352646	20
ASNSD1	eQTL_GTEx_Whole_Blood	ENSG00000138381.9	2	189661385	rs10931430	2	189677460	C	T	0.742369	0.0121	0.0091	0.183627	0.478819	0.0235451	6.14282e-92	0.0252705	0.0190457	0.184562	0.28011	0.310362	20
ASPH	eQTL_GTEx_Whole_Blood	ENSG00000198363.17	8	61501646	rs7014115	8	61737008	G	T	0.10571	0.0013	0.0131	0.92095	0.172496	0.0230495	7.22527e-14	0.00753641	0.0759505	0.920957	0.920957	0.954432	20
ASPHD2	eQTL_GTEx_Whole_Blood	ENSG00000128203.6	22	26429273	rs880421	22	26431369	G	T	0.4731	-0.0086	0.0083	0.300135	0.222357	0.0291028	2.16563e-14	-0.0386765	0.037669	0.30454	0.30454	0.548525	20
ASPRV1	eQTL_GTEx_Whole_Blood	ENSG00000244617.2	2	69960089	rs57086199	2	70080733	C	G	0.04991	-0.0094	0.0177	0.595368	-0.304754	0.0300627	3.77465e-24	0.0308446	0.0581593	0.595872	0.595872	0.629625	15
ASPSCR1	eQTL_GTEx_Whole_Blood	ENSG00000169696.15	17	81976807	rs35834288	17	81978065	A	G	0.66549	-0.0092	0.0093	0.322542	0.170583	0.0168694	4.88834e-24	-0.0539327	0.0547792	0.324846	0.324846	0.138711	20
ASRGL1	eQTL_GTEx_Whole_Blood	ENSG00000162174.12	11	62337448	rs7123323	11	62360105	C	T	0.888844	-0.0436	0.0125	0.000486648	-0.504811	0.0475032	2.23446e-26	0.086369	0.0260614	0.000919544	0.000919544	0.198603	20
ATAD2B	eQTL_GTEx_Whole_Blood	ENSG00000119778.14	2	23748664	rs72780104	2	23760845	G	A	0.146679	-0.0306	0.0116	0.00834135	0.134056	0.0221107	1.33643e-09	-0.228263	0.0943665	0.0155677	0.0155677	0.878081	20
ATAD3B	eQTL_GTEx_Whole_Blood	ENSG00000160072.19	1	1471769	rs116603779	1	1534481	T	C	0.012587	0.0356	0.0426	0.403334	-0.932273	0.0819017	5.09229e-30	-0.0381862	0.0458178	0.404598	0.404598	0.941335	20
ATE1	eQTL_GTEx_Whole_Blood	ENSG00000107669.17	10	121740421	rs4752624	10	121941732	A	G	0.299259	0.0097	0.0086	0.259359	-0.19145	0.0225053	1.78696e-17	-0.050666	0.0453135	0.263515	0.119341	0.0632408	20
ATF1	eQTL_GTEx_Whole_Blood	ENSG00000123268.8	12	50763710	rs111941917	12	50764479	T	C	0.30993	-0.0303	0.0087	0.000496276	0.320235	0.0292555	6.93327e-28	-0.094618	0.0285095	0.000903987	0.000903987	0.0176492	20
ATF4	eQTL_GTEx_Whole_Blood	ENSG00000128272.14	22	39519695	rs4820379	22	39508608	G	A	0.31526	-0.0005	0.0088	0.95469	0.143035	0.0203577	2.12387e-12	-0.00349565	0.0615254	0.954692	0.954692	0.277918	12
ATF6	eQTL_GTEx_Whole_Blood	ENSG00000118217.5	1	161766294	rs12048680	1	161942933	A	G	0.102812	0.0265	0.0129	0.0399502	0.133408	0.0173407	1.43313e-14	0.198639	0.100084	0.0471748	0.0471748	0.647724	20
ATG10	eQTL_GTEx_Whole_Blood	ENSG00000152348.15	5	81972025	rs112355050	5	82090216	T	C	0.248249	-0.0073	0.0094	0.437397	0.703276	0.0437077	2.97787e-58	-0.01038	0.0133816	0.43793	0.0509114	0.645026	20
ATG12	eQTL_GTEx_Whole_Blood	ENSG00000145782.12	5	115828200	rs26538	5	115842698	T	C	0.3646	-0.0036	0.0084	0.668235	0.140628	0.0151864	2.04173e-20	-0.0255995	0.059796	0.668569	0.668569	0.210313	20
ATG4B	eQTL_GTEx_Whole_Blood	ENSG00000168397.16	2	241637450	rs4675899	2	241644747	T	C	0.326837	0.0123	0.01	0.218697	-0.131049	0.0195464	2.02079e-11	-0.093858	0.0775808	0.226352	0.226352	0.164948	20
ATG7	eQTL_GTEx_Whole_Blood	ENSG00000197548.12	3	11272309	rs6442241	3	11230319	G	A	0.1462	0.0036	0.011	0.743462	-0.140664	0.0198267	1.29656e-12	-0.0255929	0.0782837	0.743725	0.743725	0.953442	20
ATIC	eQTL_GTEx_Whole_Blood	ENSG00000138363.14	2	215311817	rs35671754	2	215356147	T	G	0.299357	0.0041	0.0088	0.641281	0.107473	0.0166683	1.13529e-10	0.0381491	0.0820945	0.642148	0.642148	0.804667	14
ATL2	eQTL_GTEx_Whole_Blood	ENSG00000119787.13	2	38294880	rs72791127	2	38115424	A	G	0.06555	0.0279	0.0178	0.117017	0.304764	0.0484002	3.0396e-10	0.0915462	0.0601882	0.12826	0.297956	0.751405	20
ATL3	eQTL_GTEx_Whole_Blood	ENSG00000184743.12	11	63624087	rs568790	11	63738044	T	C	0.15042	-0.0307	0.0122	0.0118563	-0.136653	0.0217994	3.64171e-10	0.224657	0.0962018	0.0195296	0.0195296	0.0618073	17
ATM	eQTL_GTEx_Whole_Blood	ENSG00000149311.18	11	108222484	rs4754306	11	108209672	A	G	0.555806	0.0106	0.008	0.185171	-0.171449	0.0160716	1.43974e-26	-0.061826	0.0470196	0.188545	0.188545	0.0407288	20
ATOH8	eQTL_GTEx_Whole_Blood	ENSG00000168874.12	2	85751344	rs12151742	2	85705880	T	C	0.230084	-0.0321	0.0095	0.000727639	0.547677	0.039839	5.29008e-43	-0.0586112	0.0178623	0.00103335	0.00257114	0.31602	20
ATP10A	eQTL_GTEx_Whole_Blood	ENSG00000206190.11	15	25677273	rs1345098	15	25812475	T	G	0.567454	0.0109	0.0084	0.194418	-0.151468	0.0192733	3.87321e-15	-0.0719624	0.0562081	0.200445	0.331313	0.95699	20
ATP10D	eQTL_GTEx_Whole_Blood	ENSG00000145246.13	4	47485288	rs6812664	4	47479954	G	A	0.336819	-0.0052	0.0096	0.588048	-0.192083	0.0292672	5.27101e-11	0.0270716	0.0501483	0.589313	0.589313	0.208337	14
ATP11A	eQTL_GTEx_Whole_Blood	ENSG00000068650.18	13	112690329	rs1631350	13	112874983	C	T	0.988598	0.0198	0.038	0.60233	-0.220396	0.0382989	8.68339e-09	-0.0898383	0.173122	0.60381	0.60381
ATP13A2	eQTL_GTEx_Whole_Blood	ENSG00000159363.17	1	16985958	rs6662202	1	17009758	T	C	0.192793	-0.0031	0.01	0.756561	-0.136615	0.0218092	3.74954e-10	0.0226915	0.073288	0.756849	0.756849	0.47543	20
ATP13A3	eQTL_GTEx_Whole_Blood	ENSG00000133657.14	3	194402672	rs3856605	3	194526647	G	A	0.915773	-0.0243	0.0146	0.0960358	0.434306	0.0311337	3.15904e-44	-0.0559513	0.0338553	0.0983997	0.244985	0.807301	20
ATP13A4	eQTL_GTEx_Whole_Blood	ENSG00000127249.14	3	193402077	rs9846650	3	193584721	C	G	0.470399	-0.0137	0.0081	0.0907684	-0.400771	0.04246	3.77116e-21	0.0341841	0.020533	0.0959446	0.0959446	0.999407	20
ATP1A4	eQTL_GTEx_Whole_Blood	ENSG00000132681.16	1	160151570	rs10797062	1	160166418	A	G	0.72025	0.0025	0.0095	0.792429	-1.10087	0.0439811	2.84357e-138	-0.00227093	0.00863002	0.79244	0.410567	0.147619	20
ATP1B1	eQTL_GTEx_Whole_Blood	ENSG00000143153.12	1	169105697	rs17345156	1	169153379	T	C	0.114982	0.0148	0.0126	0.240153	0.33814	0.0522641	9.81086e-11	0.0437689	0.0378718	0.247799	0.247799	0.51363	16
ATP1B3	eQTL_GTEx_Whole_Blood	ENSG00000069849.10	3	141876124	rs2068229	3	141904462	G	A	0.265949	-0.0058	0.0094	0.537221	0.118882	0.0197373	1.70976e-09	-0.0487879	0.0794838	0.539342	0.539342	0.970916	20
ATP23	eQTL_GTEx_Whole_Blood	ENSG00000166896.7	12	57941541	rs3751326	12	57941547	G	C	0.327866	-0.0102	0.0088	0.246419	-0.772379	0.0356074	2.46517e-104	0.013206	0.0114096	0.247093	0.108199	0.268517	20
ATP2A3	eQTL_GTEx_Whole_Blood	ENSG00000074370.17	17	3923870	rs12600392	17	3917404	G	A	0.677832	-0.0108	0.0091	0.235301	0.139308	0.0208986	2.63064e-11	-0.0775261	0.0663501	0.24263	0.24263	0.767638	6
ATP2C2	eQTL_GTEx_Whole_Blood	ENSG00000064270.12	16	84368527	rs9922751	16	84385817	A	G	0.200751	0.0044	0.0099	0.656721	0.336016	0.0348378	5.15311e-22	0.0130946	0.0294941	0.657062	0.931467	0.887414	20
ATP6V0A2	eQTL_GTEx_Whole_Blood	ENSG00000185344.13	12	123712318	rs66647364	12	123712733	C	A	0.414333	0.0081	0.0083	0.329112	0.25194	0.0257004	1.09348e-22	0.0321505	0.0331072	0.331497	0.331497	0.411031	20
ATP6V0B	eQTL_GTEx_Whole_Blood	ENSG00000117410.13	1	43974487	rs2486002	1	44009736	C	T	0.067308	-0.0213	0.0155	0.169382	0.156504	0.0194379	8.17995e-16	-0.136099	0.100471	0.175543	0.175543	0.298021	20
ATP6V0D1	eQTL_GTEx_Whole_Blood	ENSG00000159720.11	16	67438019	rs9922476	16	67445021	G	A	0.0472	-0.0374	0.0196	0.0563701	-0.268602	0.0199105	1.78042e-41	0.139239	0.0736968	0.058844	0.149654	0.259373	20
ATP6V0E2	eQTL_GTEx_Whole_Blood	ENSG00000171130.17	7	149872968	rs7795944	7	149874377	G	A	0.04193	-0.0053	0.0238	0.823778	0.575283	0.0345703	3.51979e-62	-0.00921286	0.0413746	0.823793	0.969969	0.623202	20
ATP6V1C1	eQTL_GTEx_Whole_Blood	ENSG00000155097.11	8	103021063	rs56370378	8	103073549	A	G	0.10307	-0.0083	0.0136	0.541667	-0.367101	0.0228034	2.61364e-58	0.0226096	0.0370736	0.541957	0.487592	0.634395	20
ATP6V1D	eQTL_GTEx_Whole_Blood	ENSG00000100554.11	14	67294371	rs17104106	14	67196715	T	A	0.058162	0.029	0.0161	0.0716647	0.224608	0.0299845	6.84546e-14	0.129114	0.0737236	0.0798905	0.174682	0.345159	20
ATP6V1E1	eQTL_GTEx_Whole_Blood	ENSG00000131100.12	22	17592136	rs3532	22	17592497	C	T	0.181392	0.0335	0.0108	0.00192314	-0.166203	0.0177022	6.06808e-21	-0.201561	0.0684353	0.00322666	0.00322666	0.194	20
ATP6V1E2	eQTL_GTEx_Whole_Blood	ENSG00000250565.6	2	46490750	rs1001745	2	46547920	C	T	0.239374	-0.0062	0.0093	0.504985	-0.261351	0.0284695	4.30926e-20	0.0237229	0.035678	0.506104	0.506104	0.854332	20
ATP7B	eQTL_GTEx_Whole_Blood	ENSG00000123191.14	13	51930436	rs79471741	13	52071145	G	A	0.1124	0.0193	0.0124	0.119601	-0.442909	0.0636389	3.40958e-12	-0.0435755	0.0286883	0.12878	0.12878	0.813915	13
ATP8B2	eQTL_GTEx_Whole_Blood	ENSG00000143515.16	1	154325553	rs1194592	1	154351908	G	C	0.444282	0.0152	0.0083	0.067052	-0.0888044	0.0119875	1.28133e-13	-0.171163	0.0962773	0.0754352	0.0754352	0.88237	20
ATP8B3	eQTL_GTEx_Whole_Blood	ENSG00000130270.16	19	1782075	rs12609187	19	1811548	G	A	0.832879	0.0061	0.0108	0.5722	0.415236	0.0489353	2.14972e-17	0.0146904	0.0260669	0.573048	0.338294	0.0367971	20
ATP8B4	eQTL_GTEx_Whole_Blood	ENSG00000104043.14	15	49858238	rs7170947	15	50107475	C	T	0.513723	0.0077	0.008	0.335798	-0.106184	0.0188457	1.75687e-08	-0.0725156	0.0764323	0.342745	0.342745	0.00885042	11
ATP9A	eQTL_GTEx_Whole_Blood	ENSG00000054793.13	20	51596514	rs6091367	20	51771690	G	A	0.426912	-0.0038	0.0082	0.643067	-0.262316	0.0213049	7.76057e-35	0.0144863	0.0312821	0.643302	0.904281	0.431434	20
ATP9B	eQTL_GTEx_Whole_Blood	ENSG00000166377.19	18	79069285	rs8084350	18	79163575	A	G	0.475406	0.001	0.0079	0.899271	-0.511686	0.0353092	1.36993e-47	-0.00195432	0.0154397	0.899275	0.0288265	3.78863e-05	20
ATPAF2	eQTL_GTEx_Whole_Blood	ENSG00000171953.15	17	17977409	rs140232670	17	18002140	T	C	0.039554	0.0105	0.0202	0.603202	-0.433161	0.0596942	3.97724e-13	-0.0242404	0.0467534	0.604128	0.604128	0.0936898	18
ATRAID	eQTL_GTEx_Whole_Blood	ENSG00000138085.16	2	27212287	rs62130705	2	27266694	C	G	0.232786	-0.0107	0.0095	0.260032	0.157507	0.0165293	1.58906e-21	-0.0679335	0.0607347	0.263341	0.263341	0.194718	20
ATRIP	eQTL_GTEx_Whole_Blood	ENSG00000164053.19	3	48446710	rs12497634	3	48446391	C	G	0.200461	-0.027	0.0106	0.0108601	-0.256727	0.0378649	1.20105e-11	0.10517	0.0441066	0.0171045	0.0171045	0.75042	20
ATXN1	eQTL_GTEx_Whole_Blood	ENSG00000124788.17	6	16299112	rs2301594	6	16754135	A	G	0.1715	-0.0025	0.011	0.820212	-0.224654	0.0217771	5.96255e-25	0.0111282	0.0489761	0.820254	0.820254	0.382825	17
ATXN10	eQTL_GTEx_Whole_Blood	ENSG00000130638.16	22	45689466	rs16994451	22	45712344	T	C	0.176089	0.0183	0.0106	0.0842728	0.24707	0.0246842	1.38795e-23	0.0740681	0.0435363	0.0888878	0.0888878	0.468224	20
ATXN2L	eQTL_GTEx_Whole_Blood	ENSG00000168488.18	16	28824138	rs62036616	16	28814986	G	A	0.393439	-0.0002	0.0083	0.980776	-0.107604	0.0151928	1.41497e-12	0.00185867	0.0771351	0.980776	0.980776	0.746941	20
ATXN3	eQTL_GTEx_Whole_Blood	ENSG00000066427.21	14	92038652	rs3814834	14	92106583	A	G	0.096198	0.0011	0.0137	0.936005	0.448093	0.0337302	2.84355e-40	0.00245485	0.0305746	0.936006	0.568134	0.0161288	17
AUH	eQTL_GTEx_Whole_Blood	ENSG00000148090.11	9	91213815	rs75139635	9	91206042	G	A	0.103479	0.024	0.0138	0.0820118	0.332028	0.0468766	1.41045e-12	0.0722831	0.0427973	0.0912264	0.0912264	0.335824	14
AXIN2	eQTL_GTEx_Whole_Blood	ENSG00000168646.12	17	65528563	rs12452513	17	65560172	A	G	0.281197	0.0151	0.0102	0.138769	0.229143	0.03963	7.3793e-09	0.0658977	0.0459495	0.151534	0.151534	0.5722	6
AZIN1	eQTL_GTEx_Whole_Blood	ENSG00000155096.13	8	102826357	rs72667290	8	102992435	T	C	0.103071	-0.0056	0.0143	0.695348	-0.145358	0.0242924	2.18151e-09	0.0385256	0.0985883	0.695966	0.695966	0.7444	12
B2M	eQTL_GTEx_Whole_Blood	ENSG00000166710.17	15	44711477	rs4780	15	44717824	G	A	0.053489	-0.0071	0.0192	0.711538	0.147218	0.0265238	2.85011e-08	-0.0482278	0.130708	0.712147	0.712147	0.0925182	3
B3GALNT2	eQTL_GTEx_Whole_Blood	ENSG00000162885.12	1	235449923	rs291359	1	235522261	C	T	0.500251	0.0133	0.0082	0.104814	-0.367007	0.0314191	1.59366e-31	-0.0362391	0.0225573	0.108156	0.108156	0.477603	20
B3GALT6	eQTL_GTEx_Whole_Blood	ENSG00000176022.4	1	1232265	rs12036216	1	1217733	A	G	0.112795	-0.0026	0.0136	0.848387	-0.250583	0.0270403	1.91406e-20	0.0103758	0.054285	0.848419	0.848419	0.211921	20
B3GAT1	eQTL_GTEx_Whole_Blood	ENSG00000109956.12	11	134378506	rs60337613	11	134394361	C	T	0.146212	0.061	0.0121	4.62326e-07	-0.242122	0.0299584	6.37498e-16	-0.251939	0.0589003	1.89104e-05	1.89104e-05	0.536287	14
B3GNT2	eQTL_GTEx_Whole_Blood	ENSG00000170340.10	2	62196113	rs11888817	2	62303845	C	T	0.639157	-0.0124	0.0089	0.163542	0.337026	0.0184555	1.67474e-74	-0.0367924	0.0264842	0.164766	0.056619	0.0517353	20
B3GNT5	eQTL_GTEx_Whole_Blood	ENSG00000176597.11	3	183253244	rs74649132	3	183207445	G	T	0.063396	0.0067	0.0181	0.711259	0.193015	0.0330621	5.28464e-09	0.0347123	0.0939634	0.711812	0.711812	0.551124	9
B3GNT7	eQTL_GTEx_Whole_Blood	ENSG00000156966.6	2	231395543	rs12622248	2	231424416	A	G	0.230179	-0.003	0.0098	0.759511	-0.148488	0.0253895	4.96293e-09	0.0202037	0.0660889	0.75983	0.75983	0.596766	11
B3GNTL1	eQTL_GTEx_Whole_Blood	ENSG00000175711.8	17	82946879	rs57923322	17	83051760	G	T	0.243145	0.0015	0.0097	0.877106	-0.242568	0.0236167	9.51973e-25	-0.00618383	0.0399933	0.87712	0.627734	0.0658666	20
B4GALNT3	eQTL_GTEx_Whole_Blood	ENSG00000139044.10	12	460364	rs7314691	12	552815	A	G	0.259014	0.0154	0.0097	0.11237	1.08601	0.0469175	1.54965e-118	0.0141803	0.00895276	0.113215	0.0425332	0.211941	18
B4GALT4	eQTL_GTEx_Whole_Blood	ENSG00000121578.12	3	119211732	rs4687843	3	119242155	T	C	0.20272	-0.0117	0.0102	0.251357	0.216798	0.0224605	4.80216e-22	-0.0539673	0.0473795	0.254685	0.349955	0.39231	20
B4GALT5	eQTL_GTEx_Whole_Blood	ENSG00000158470.5	20	49632945	rs421801	20	49640612	T	C	0.809215	0.0273	0.0106	0.0100103	-0.120843	0.0219507	3.68744e-08	-0.225913	0.0968415	0.019658	0.019658	0.0725227	20
B4GALT7	eQTL_GTEx_Whole_Blood	ENSG00000027847.13	5	177600100	rs28473516	5	177605049	G	C	0.30875	0.0156	0.0095	0.100568	-0.681819	0.032399	2.5715e-98	-0.02288	0.0139757	0.101604	0.0355373	0.875302	20
BAALC	eQTL_GTEx_Whole_Blood	ENSG00000164929.16	8	103140710	rs6999622	8	103139195	T	C	0.15067	0.0101	0.0112	0.367171	0.299756	0.0494962	1.39427e-09	0.0336941	0.0377757	0.372419	0.372419	0.891877	11
BACE1	eQTL_GTEx_Whole_Blood	ENSG00000186318.16	11	117286446	rs3017608	11	117318500	A	G	0.460751	-0.008	0.0082	0.329258	0.313737	0.0370694	2.59482e-17	-0.0254991	0.0263096	0.33245	0.527223	0.896706	20
BACE2	eQTL_GTEx_Whole_Blood	ENSG00000182240.15	21	41167801	rs746063	21	41209498	T	C	0.389684	-0.0078	0.0083	0.347341	0.263048	0.0301008	2.35357e-18	-0.0296524	0.0317351	0.350112	0.350112	0.191966	10
BAG4	eQTL_GTEx_Whole_Blood	ENSG00000156735.10	8	38176731	rs7834862	8	38228491	G	A	0.244682	0.0129	0.0096	0.179029	0.11734	0.0188779	5.10879e-10	0.109937	0.0837035	0.189045	0.189045	0.81418	10
BAG5	eQTL_GTEx_Whole_Blood	ENSG00000166170.9	14	103556544	rs34026011	14	103584546	A	G	0.286253	0.022	0.0087	0.0114474	0.136722	0.0224095	1.05351e-09	0.16091	0.0688819	0.0194895	0.0194895	0.775576	20
BAHCC1	eQTL_GTEx_Whole_Blood	ENSG00000266074.8	17	81395475	rs112895628	17	81382292	C	G	0.180669	0.0166	0.0116	0.15242	0.253924	0.0439971	7.86263e-09	0.0653739	0.0470663	0.164841	0.164841	0.11995	9
BAHD1	eQTL_GTEx_Whole_Blood	ENSG00000140320.11	15	40439721	rs603104	15	40464836	C	A	0.5311	0.0004	0.0083	0.961563	-0.114951	0.0199714	8.62382e-09	-0.00347974	0.0722072	0.961564	0.961564	0.00267464	19
BAIAP2L1	eQTL_GTEx_Whole_Blood	ENSG00000006453.13	7	98291651	rs6948346	7	98330644	G	A	0.479949	-0.0583	0.0079	1.58591e-13	-0.196357	0.0355887	3.44062e-08	0.296908	0.0671903	9.9197e-06	9.9197e-06	0.00770814	20
BAIAP3	eQTL_GTEx_Whole_Blood	ENSG00000007516.13	16	1333601	rs6600135	16	1312198	A	G	0.872099	0.0104	0.0127	0.412845	-0.489706	0.0520388	4.94203e-21	-0.0212372	0.0260319	0.414606	0.694034	0.471025	20
BAK1	eQTL_GTEx_Whole_Blood	ENSG00000030110.12	6	33572547	rs210143	6	33579153	C	T	0.70489	0.0278	0.0089	0.00178656	-0.616568	0.0264335	2.45891e-120	-0.0450883	0.0145636	0.00196178	0.00458671	0.421826	20
BAMBI	eQTL_GTEx_Whole_Blood	ENSG00000095739.10	10	28677342	rs1775908	10	28810029	A	C	0.734625	-0.0119	0.0093	0.200696	-0.640345	0.0449971	5.89893e-46	0.0185837	0.014582	0.202512	0.202512	0.776637	17
BANF1	eQTL_GTEx_Whole_Blood	ENSG00000175334.7	11	66002177	rs7128076	11	65992163	C	T	0.365311	-0.0208	0.0084	0.0132793	0.100072	0.0138605	5.20023e-13	-0.20785	0.088739	0.0191671	0.0191671	0.164676	20
BARD1	eQTL_GTEx_Whole_Blood	ENSG00000138376.10	2	214725646	rs6747962	2	214795919	A	C	0.174947	0.0167	0.0107	0.118583	0.502829	0.039951	2.51702e-36	0.0332121	0.0214426	0.12141	0.225164	0.873404	20
BASP1	eQTL_GTEx_Whole_Blood	ENSG00000176788.8	5	17065598	rs2962375	5	17226362	T	A	0.788251	-0.0061	0.0102	0.549814	0.0865936	0.0155779	2.71698e-08	-0.070444	0.118471	0.552106	0.552106	0.496281	9
BATF3	eQTL_GTEx_Whole_Blood	ENSG00000123685.8	1	212686418	rs2202682	1	212699754	C	T	0.145848	0.0135	0.0121	0.264549	-0.337003	0.0432254	6.36933e-15	-0.040059	0.0362705	0.269398	0.663605	0.168881	20
BAX	eQTL_GTEx_Whole_Blood	ENSG00000087088.19	19	48954877	rs7259013	19	48960027	C	A	0.384075	0.0167	0.0087	0.054916	-0.115258	0.0178755	1.13478e-10	-0.144892	0.0787568	0.0658058	0.0658058	0.80464	9
BAZ2B	eQTL_GTEx_Whole_Blood	ENSG00000123636.17	2	159318979	rs6753181	2	159635927	A	C	0.368131	-0.0124	0.0084	0.139893	0.233097	0.0177707	2.63487e-39	-0.0531967	0.036264	0.142395	0.271315	0.84089	20
BBIP1	eQTL_GTEx_Whole_Blood	ENSG00000214413.7	10	110900007	rs141417375	10	110901247	T	C	0.010136	-0.0468	0.0414	0.258293	0.503341	0.0781098	1.1635e-10	-0.0929787	0.0835064	0.265523	0.265523	0.961968	3
BBOF1	eQTL_GTEx_Whole_Blood	ENSG00000119636.15	14	74019400	rs2098032	14	74097765	T	G	0.179036	-0.0213	0.0104	0.0405525	-0.138327	0.0219949	3.19404e-10	0.153983	0.0790705	0.0514851	0.0514851	0.448022	20
BBS1	eQTL_GTEx_Whole_Blood	ENSG00000174483.19	11	66510606	rs3741360	11	66532877	G	A	0.240442	-0.0157	0.0093	0.0913782	-0.359086	0.0381022	4.33058e-21	0.0437221	0.0263113	0.0965685	0.0965685	0.204145	20
BBS2	eQTL_GTEx_Whole_Blood	ENSG00000125124.11	16	56466836	rs9940094	16	56472214	A	C	0.2525	0.0088	0.0093	0.344028	-0.660716	0.0336546	8.19512e-86	-0.0133189	0.014092	0.344588	0.346639	0.610582	20
BBS4	eQTL_GTEx_Whole_Blood	ENSG00000140463.13	15	72686179	rs11637927	15	72686190	A	C	0.074286	0.0077	0.0182	0.672239	0.660495	0.0616173	8.26167e-27	0.0116579	0.0275765	0.672479	0.672479	0.304744	20
BBX	eQTL_GTEx_Whole_Blood	ENSG00000114439.18	3	107522936	rs682043	3	107584956	C	T	0.125025	-0.0046	0.0122	0.706137	-0.188579	0.0273824	5.70372e-12	0.024393	0.0647913	0.706556	0.706556	0.0216606	20
BCAR1	eQTL_GTEx_Whole_Blood	ENSG00000050820.16	16	75228198	rs13337397	16	75261741	A	C	0.090918	-0.0064	0.0138	0.642814	0.284805	0.0461444	6.74173e-10	-0.0224715	0.0485908	0.643748	0.643748	0.379049	20
BCAS3	eQTL_GTEx_Whole_Blood	ENSG00000141376.22	17	60677453	rs117023868	17	60677901	A	C	0.07025	0.0081	0.0213	0.703736	-0.369593	0.0417228	8.12425e-19	-0.021916	0.057684	0.703996	0.703996	0.502901	3
BCAS4	eQTL_GTEx_Whole_Blood	ENSG00000124243.17	20	50794894	rs6063566	20	50827425	T	C	0.128924	0.0027	0.0123	0.826251	0.200149	0.0277711	5.71575e-13	0.01349	0.0614827	0.82633	0.82633	0.300518	19
BCAT1	eQTL_GTEx_Whole_Blood	ENSG00000060982.14	12	24810022	rs11047695	12	24898662	C	T	0.191374	0.0061	0.0107	0.568614	0.371487	0.0245788	1.30688e-51	0.0164205	0.0288236	0.568889	0.481862	0.69856	20
BCKDHA	eQTL_GTEx_Whole_Blood	ENSG00000248098.11	19	41397480	rs878082	19	41391769	A	G	0.603066	0.0309	0.0086	0.000326863	0.229009	0.0204984	5.58726e-29	0.134929	0.0394474	0.000625103	0.000625103	0.0518447	13
BCKDK	eQTL_GTEx_Whole_Blood	ENSG00000103507.13	16	31106107	rs13336592	16	31161713	G	T	0.341828	-0.0136	0.0085	0.109599	-0.113722	0.0152024	7.40124e-14	0.11959	0.0764342	0.117674	0.20297	0.50295	20
BCL10	eQTL_GTEx_Whole_Blood	ENSG00000142867.12	1	85266248	rs10873696	1	85255511	T	C	0.500652	-0.0242	0.008	0.00248633	0.101692	0.0168081	1.44681e-09	-0.237973	0.087954	0.00681691	0.00681691	0.380998	20
BCL2L13	eQTL_GTEx_Whole_Blood	ENSG00000099968.17	22	17628855	rs2024229	22	17650046	T	G	0.712673	-0.01	0.0087	0.250381	0.27118	0.0292102	1.63602e-20	-0.0368759	0.032327	0.253988	0.253988	0.288596	20
BCL2L15	eQTL_GTEx_Whole_Blood	ENSG00000188761.11	1	113880703	rs3827733	1	113795967	G	A	0.182768	-0.0292	0.0101	0.00383909	0.274907	0.0388966	1.57595e-12	-0.106218	0.0396947	0.00745361	0.00745361	0.127842	20
BCL7A	eQTL_GTEx_Whole_Blood	ENSG00000110987.8	12	122020064	rs12809676	12	122004475	A	C	0.495438	-0.008	0.0081	0.323322	-0.22602	0.0284746	2.06126e-15	0.0353951	0.0361139	0.327039	0.327039	0.790323	20
BCO2	eQTL_GTEx_Whole_Blood	ENSG00000197580.11	11	112175467	rs11214124	11	112190638	T	C	0.334371	-0.0093	0.0086	0.279521	0.376743	0.0457757	1.86906e-16	-0.0246853	0.0230234	0.283639	0.283639	0.97153	20
BCR	eQTL_GTEx_Whole_Blood	ENSG00000186716.20	22	23179704	rs131686	22	23304766	A	T	0.459454	-0.0023	0.0086	0.789129	-0.20759	0.0223513	1.5783e-20	0.0110795	0.041445	0.789214	0.237414	0.16168	20
BDH1	eQTL_GTEx_Whole_Blood	ENSG00000161267.11	3	197509783	rs6806696	3	197545813	T	C	0.26859	-0.0076	0.0088	0.387788	0.121124	0.0208164	5.93172e-09	-0.0627456	0.0734487	0.392951	0.392951	0.52403	20
BDH2	eQTL_GTEx_Whole_Blood	ENSG00000164039.14	4	103079435	rs2069274	4	103099624	G	C	0.388533	-0.0052	0.0081	0.520889	0.259317	0.0294165	1.19301e-18	-0.0200527	0.0313186	0.521991	0.521991	0.978604	20
BEAN1	eQTL_GTEx_Whole_Blood	ENSG00000166546.13	16	66427297	rs2002907	16	66551435	C	T	0.0228	0.0045	0.0234	0.847501	1.28273	0.0840076	1.2264e-52	0.00350814	0.0182438	0.847513	0.909376	0.721315	20
BECN1	eQTL_GTEx_Whole_Blood	ENSG00000126581.12	17	42811655	rs11552192	17	42810491	T	A	0.118409	0.021	0.0126	0.0955807	0.201768	0.0241883	7.33194e-17	0.10408	0.0636823	0.102183	0.102183	0.349476	20
BEGAIN	eQTL_GTEx_Whole_Blood	ENSG00000183092.16	14	100537147	rs4077299	14	100541607	G	A	0.395655	-0.0129	0.0085	0.129103	-1.0368	0.0278584	3.65311e-303	0.0124421	0.00820512	0.129422	0.447497	0.974143	20
BEND7	eQTL_GTEx_Whole_Blood	ENSG00000165626.16	10	13438484	rs11258422	10	13498869	C	A	0.324611	-0.002	0.0084	0.811807	0.261188	0.0414078	2.83216e-10	-0.00765732	0.0321836	0.811939	0.811939	0.200629	20
BET1L	eQTL_GTEx_Whole_Blood	ENSG00000177951.17	11	167784	rs4980320	11	198986	C	T	0.456587	-0.0009	0.0085	0.915676	0.380681	0.0273299	4.21718e-44	-0.00236418	0.0223291	0.915678	0.915678	0.439477	20
BICD2	eQTL_GTEx_Whole_Blood	ENSG00000185963.13	9	92711363	rs10992462	9	92776489	C	T	0.277928	-0.0088	0.0094	0.349186	0.146316	0.0157829	1.85242e-20	-0.0601438	0.0645713	0.35163	0.35163	0.622477	20
BICDL2	eQTL_GTEx_Whole_Blood	ENSG00000162069.14	16	3027756	rs2526266	16	3037580	T	G	0.393522	-0.0181	0.009	0.0443137	0.678717	0.0331612	4.22107e-93	-0.026668	0.0133242	0.0453415	0.0348035	0.409122	20
BIN1	eQTL_GTEx_Whole_Blood	ENSG00000136717.14	2	127048027	rs11694743	2	127085031	G	A	0.391695	0.0005	0.0086	0.953638	0.214679	0.017334	3.15643e-35	0.00232906	0.0400603	0.953638	0.80367	0.281724	20
BIN3	eQTL_GTEx_Whole_Blood	ENSG00000147439.12	8	22621515	rs1545837	8	22620294	C	T	0.364462	-0.0101	0.009	0.261768	0.149861	0.017673	2.25827e-17	-0.0673958	0.0605793	0.265914	0.265914	0.42958	20
BIRC3	eQTL_GTEx_Whole_Blood	ENSG00000023445.13	11	102317450	rs11225202	11	102302043	C	T	0.3009	-0.0033	0.0091	0.716876	0.117093	0.0186399	3.34555e-10	-0.0281827	0.0778454	0.717326	0.717326	0.374707	4
BIRC7	eQTL_GTEx_Whole_Blood	ENSG00000101197.12	20	63235883	rs6089871	20	63267276	C	A	0.53485	-0.0022	0.0085	0.795771	0.492286	0.0425877	6.62146e-31	-0.00446895	0.0172707	0.795821	0.536064	0.607257	20
BIVM	eQTL_GTEx_Whole_Blood	ENSG00000134897.13	13	102799049	rs2146992	13	102831774	G	A	0.174086	-0.0089	0.0107	0.405536	0.253795	0.0414085	8.84002e-10	-0.0350677	0.0425465	0.409814	0.409814	0.409258	20
BLK	eQTL_GTEx_Whole_Blood	ENSG00000136573.12	8	11494001	rs2409780	8	11480078	C	T	0.244609	0.0173	0.0093	0.0628551	-0.241659	0.0220227	5.14456e-28	-0.0715885	0.039033	0.0666469	0.0226747	0.445413	20
BLM	eQTL_GTEx_Whole_Blood	ENSG00000197299.10	15	90717327	rs389480	15	90808700	A	G	0.446715	-0.0099	0.0083	0.232959	0.46735	0.034502	8.41548e-42	-0.0211833	0.0178284	0.234765	0.474853	0.38074	20
BLOC1S1	eQTL_GTEx_Whole_Blood	ENSG00000135441.7	12	55716044	rs55927117	12	55676990	A	G	0.264262	0.0011	0.0096	0.908775	-0.161886	0.0114559	2.43857e-45	-0.0067949	0.0593029	0.908778	0.908778	0.121023	7
BLOC1S2	eQTL_GTEx_Whole_Blood	ENSG00000196072.11	10	100273280	rs11190393	10	100110231	T	C	0.375215	-0.0131	0.0085	0.123274	0.125088	0.0169188	1.43064e-13	-0.104726	0.0694128	0.131364	0.131364	0.791827	20
BLOC1S5	eQTL_GTEx_Whole_Blood	ENSG00000188428.19	6	8013567	rs2815154	6	8063851	T	C	0.439417	0.0036	0.0082	0.660644	-0.180669	0.02806	1.20531e-10	-0.0199259	0.0454923	0.661381	0.661381	0.670647	20
BLVRA	eQTL_GTEx_Whole_Blood	ENSG00000106605.10	7	43758680	rs2246171	7	43800748	A	G	0.762705	0.0003	0.0097	0.975327	0.342956	0.0265429	3.43551e-38	0.000874748	0.0282836	0.975327	0.438563	0.452814	20
BLZF1	eQTL_GTEx_Whole_Blood	ENSG00000117475.13	1	169367970	rs961404	1	169436612	A	G	0.611732	0.0161	0.0084	0.0552803	-0.155035	0.0160002	3.33976e-22	-0.103848	0.0552311	0.0600761	0.0600761	0.38294	20
BMP1	eQTL_GTEx_Whole_Blood	ENSG00000168487.17	8	22164736	rs11784005	8	22170467	A	G	0.31993	-0.0168	0.0099	0.0897024	0.273125	0.0261079	1.29907e-25	-0.0615103	0.0367209	0.0939196	0.124917	0.556761	12
BMP8A	eQTL_GTEx_Whole_Blood	ENSG00000183682.7	1	39491646	rs148588695	1	39386795	A	G	0.043075	-0.0127	0.0197	0.519141	-0.603748	0.107613	2.0192e-08	0.0210353	0.0328442	0.521876	0.521876	0.570565	12
BMPR2	eQTL_GTEx_Whole_Blood	ENSG00000204217.13	2	202376936	rs35689601	2	202264093	G	T	0.247819	0.0146	0.0093	0.11644	0.197218	0.0239662	1.88748e-16	0.0740298	0.0480064	0.123054	0.129865	0.0318621	20
BMT2	eQTL_GTEx_Whole_Blood	ENSG00000164603.11	7	112819147	rs7777041	7	112953900	G	A	0.02948	-0.0346	0.0256	0.176515	-0.185534	0.0312097	2.76859e-09	0.186489	0.141501	0.187527	0.187527	0.389196	11
BNIP1	eQTL_GTEx_Whole_Blood	ENSG00000113734.17	5	173144578	rs8543	5	173164334	G	T	0.1308	0.0001	0.0128	0.993767	-0.344252	0.0396077	3.57545e-18	-0.000290485	0.0371821	0.993767	0.993767	0.950534	20
BNIP2	eQTL_GTEx_Whole_Blood	ENSG00000140299.11	15	59659146	rs6494138	15	59691500	C	T	0.410729	-0.0227	0.008	0.00454683	-0.0502586	0.008756	9.47298e-09	0.451664	0.177564	0.0109697	0.0109697	0.0664191	13
BOD1L1	eQTL_GTEx_Whole_Blood	ENSG00000038219.12	4	13568738	rs12506352	4	13578908	G	A	0.1448	0.0306	0.0122	0.0121349	0.172552	0.0172851	1.81436e-23	0.177338	0.0729009	0.0149913	0.0054175	0.655205	20
BOK	eQTL_GTEx_Whole_Blood	ENSG00000176720.4	2	241558721	rs6754085	2	241571364	C	T	0.284451	-0.0014	0.0094	0.881604	-0.483969	0.0319138	6.03971e-52	0.00289275	0.0194237	0.88161	0.663292	0.11319	20
BOLA1	eQTL_GTEx_Whole_Blood	ENSG00000178096.8	1	149887917	rs72708144	1	149844173	C	T	0.04195	0.0051	0.0215	0.812494	0.38651	0.0626177	6.72021e-10	0.013195	0.055667	0.81263	0.81263	0.578814	10
BOLA2	eQTL_GTEx_Whole_Blood	ENSG00000183336.8	16	29453593	rs930392	16	30183519	G	A	0.529807	0.0181	0.0085	0.0332202	0.44816	0.0418255	8.65571e-27	0.0403874	0.0193373	0.0367466	0.0367466	0.0544964	20
BORA	eQTL_GTEx_Whole_Blood	ENSG00000136122.15	13	72727749	rs117398953	13	72930621	G	A	0.02801	0.016	0.0254	0.528746	-0.61922	0.0857869	5.27118e-13	-0.025839	0.0411753	0.530308	0.530308	0.0188942	18
BORCS5	eQTL_GTEx_Whole_Blood	ENSG00000165714.10	12	12357079	rs10772552	12	12357163	T	C	0.542308	0.0071	0.0085	0.403552	-0.130965	0.0221839	3.55616e-09	-0.054213	0.0655493	0.408205	0.408205	0.172822	15
BORCS7	eQTL_GTEx_Whole_Blood	ENSG00000166275.15	10	102854223	rs9527	10	102863821	T	C	0.23995	-0.0379	0.0094	5.53242e-05	-0.2818	0.0287681	1.17646e-22	0.134493	0.0360722	0.000192676	0.000192676	0.251967	20
BPI	eQTL_GTEx_Whole_Blood	ENSG00000101425.12	20	38260149	rs142680289	20	38313235	C	T	0.052337	0.0077	0.0186	0.67889	-0.341966	0.0439281	6.98878e-15	-0.0225169	0.0544682	0.679318	0.56326	0.344611	12
BRAT1	eQTL_GTEx_Whole_Blood	ENSG00000106009.15	7	2537877	rs35887525	7	2549187	G	A	0.039536	0.0311	0.0239	0.193171	0.426966	0.0606859	1.98299e-12	0.0728395	0.0569257	0.200702	0.340301	0.7341	5
BRD1	eQTL_GTEx_Whole_Blood	ENSG00000100425.18	22	49773283	rs4823961	22	49778578	A	G	0.073652	-0.0101	0.0158	0.522667	-0.138867	0.0249166	2.49988e-08	0.0727315	0.114524	0.525378	0.525378	0.763994	15
BRD3	eQTL_GTEx_Whole_Blood	ENSG00000169925.16	9	134031586	rs2506699	9	134081677	G	A	0.481799	-0.0014	0.0079	0.859339	-0.163451	0.0213777	2.07546e-14	0.00856526	0.0483455	0.859377	0.859377	0.133744	20
BRD7	eQTL_GTEx_Whole_Blood	ENSG00000166164.15	16	50313487	rs11644259	16	50337552	G	T	0.162489	0.0058	0.011	0.598004	0.699192	0.0387828	1.1664e-72	0.00829529	0.0157392	0.598161	0.466428	0.348891	20
BRI3	eQTL_GTEx_Whole_Blood	ENSG00000164713.9	7	98252379	rs6948346	7	98330644	G	A	0.479949	-0.0583	0.0079	1.58591e-13	-0.0877282	0.0150937	6.16454e-09	0.664553	0.145541	4.96892e-06	4.96892e-06	0.0309747	20
BRK1	eQTL_GTEx_Whole_Blood	ENSG00000254999.3	3	10115592	rs111708820	3	10124255	T	C	0.126651	-0.0143	0.0126	0.256409	-0.254345	0.0214085	1.49387e-32	0.0562228	0.0497645	0.25857	0.442663	0.632343	20
BROX	eQTL_GTEx_Whole_Blood	ENSG00000162819.11	1	222712738	rs3008613	1	222622427	A	G	0.97152	0.0113	0.0242	0.640541	-0.178309	0.0287852	5.84839e-10	-0.0633731	0.136105	0.641487	0.641487	0.318935	5
BRWD1	eQTL_GTEx_Whole_Blood	ENSG00000185658.13	21	39184176	rs111339389	21	39289955	G	C	0.095798	0.0133	0.0143	0.352335	0.322681	0.0262603	1.05342e-34	0.0412172	0.044443	0.35371	0.551443	0.263411	20
BSCL2	eQTL_GTEx_Whole_Blood	ENSG00000168000.14	11	62690275	rs144825291	11	62775926	T	C	0.0257	-0.0062	0.0267	0.816375	1.48527	0.0843655	2.24784e-69	-0.00417433	0.0179781	0.816391	0.486124	0.752522	20
BSG	eQTL_GTEx_Whole_Blood	ENSG00000172270.18	19	571277	rs12608452	19	563639	C	T	0.123003	0.0322	0.014	0.0214482	-0.400578	0.0283044	1.80287e-45	-0.0803838	0.035408	0.0231945	0.0425277	0.922116	20
BSND	eQTL_GTEx_Whole_Blood	ENSG00000162399.6	1	54998933	rs34232196	1	55023869	T	C	0.240917	-0.018	0.0099	0.0690363	-0.408048	0.0368699	1.8088e-28	0.0441125	0.0245871	0.0727922	0.0727922	0.834088	9
BSPRY	eQTL_GTEx_Whole_Blood	ENSG00000119411.10	9	113349541	rs7873862	9	113351116	T	C	0.19035	-0.007	0.0105	0.504985	-0.322073	0.0302016	1.49811e-26	0.0217342	0.0326649	0.505815	0.505815	0.160554	20
BST1	eQTL_GTEx_Whole_Blood	ENSG00000109743.10	4	15702950	rs4698119	4	15737172	G	A	0.698691	-0.0073	0.0088	0.406796	-0.101213	0.0156338	9.54443e-11	0.0721251	0.0876562	0.410611	0.410611	0.810135	16
BTBD10	eQTL_GTEx_Whole_Blood	ENSG00000148925.10	11	13388001	rs10832083	11	13606325	A	G	0.15001	0.0022	0.0117	0.85085	-0.134033	0.018464	3.89471e-13	-0.0164139	0.0873212	0.850899	0.850899	0.587877	18
BTBD11	eQTL_GTEx_Whole_Blood	ENSG00000151136.14	12	107318413	rs1426458	12	107328181	A	G	0.463702	-0.006	0.008	0.453255	-0.145858	0.0235711	6.09364e-10	0.0411359	0.0552493	0.456543	0.456543	0.627232	7
BTBD17	eQTL_GTEx_Whole_Blood	ENSG00000204347.3	17	74356416	rs7209406	17	74477414	C	T	0.438278	0.0098	0.0086	0.25448	-0.311417	0.0401238	8.39884e-15	-0.0314691	0.0279118	0.259553	0.259553	0.879062	18
BTBD3	eQTL_GTEx_Whole_Blood	ENSG00000132640.14	20	11890723	rs11698555	20	11930686	G	A	0.392259	0.002	0.0088	0.820212	-0.191821	0.0324316	3.32605e-09	-0.0104264	0.04591	0.820342	0.820342	0.427309	13
BTBD6	eQTL_GTEx_Whole_Blood	ENSG00000184887.13	14	105248912	rs2816621	14	105266425	T	A	0.278268	-0.0063	0.0099	0.524539	-0.223392	0.0270883	1.62701e-16	0.0282015	0.0444485	0.525769	0.525769	0.211655	4
BTBD7	eQTL_GTEx_Whole_Blood	ENSG00000011114.14	14	93237550	rs12586312	14	93330065	C	T	0.20925	0.0023	0.0099	0.816287	-0.123244	0.0208743	3.54568e-09	-0.0186622	0.0803906	0.816427	0.816427	0.33918	20
BTBD9	eQTL_GTEx_Whole_Blood	ENSG00000183826.16	6	38168451	rs12206712	6	38171972	C	T	0.634208	-0.006	0.0084	0.47505	-0.182654	0.0254305	6.84576e-13	0.032849	0.0462154	0.477221	0.477221	0.925747	19
BTG2	eQTL_GTEx_Whole_Blood	ENSG00000159388.5	1	203305491	rs2494274	1	203279909	A	G	0.547125	-0.0072	0.0087	0.407905	0.159809	0.0233939	8.41902e-12	-0.0450538	0.054838	0.411316	0.411316	0.270077	14
BTN2A1	eQTL_GTEx_Whole_Blood	ENSG00000112763.15	6	26457904	rs2273193	6	26458297	G	C	0.777065	-0.0045	0.0095	0.635725	-0.352716	0.0212086	4.1695e-62	0.0127581	0.0269448	0.635862	0.398559	0.179695	20
BTN3A1	eQTL_GTEx_Whole_Blood	ENSG00000026950.16	6	26402237	rs7356982	6	26396272	G	A	0.18625	0.0019	0.01	0.849309	0.190793	0.026595	7.28246e-13	0.00995844	0.0524312	0.849361	0.370899	0.524344	20
BTN3A2	eQTL_GTEx_Whole_Blood	ENSG00000186470.13	6	26365159	rs9393710	6	26367605	G	A	0.13435	-0.0383	0.0127	0.00256346	-1.046	0.0414105	8.94651e-141	0.0366157	0.0122277	0.00274912	0.00259954	0.0157175	20
BTNL3	eQTL_GTEx_Whole_Blood	ENSG00000168903.8	5	180988845	rs72494581	5	181003797	C	T	0.314481	0.0048	0.0087	0.581137	1.16235	0.0320749	1.50148e-287	0.00412956	0.0074857	0.581181	0.0975947	0.00652841	20
BTNL8	eQTL_GTEx_Whole_Blood	ENSG00000113303.11	5	180899077	rs72494581	5	181003797	C	T	0.314481	0.0048	0.0087	0.581137	-0.639381	0.0255634	4.5728e-138	-0.00750726	0.0136102	0.581229	0.0549339	0.00420012	20
BTNL9	eQTL_GTEx_Whole_Blood	ENSG00000165810.16	5	181040225	rs7709346	5	181047080	C	T	0.545742	0.0171	0.008	0.0325573	-0.327305	0.0405415	6.8404e-16	-0.0522448	0.0252842	0.0387997	0.0387997	0.122855	20
BUD13	eQTL_GTEx_Whole_Blood	ENSG00000137656.11	11	116748170	rs623908	11	116769652	G	A	0.414386	0.0067	0.0082	0.413887	0.207074	0.0293075	1.59976e-12	0.0323556	0.0398633	0.416984	0.416984	0.141999	20
BZW2	eQTL_GTEx_Whole_Blood	ENSG00000136261.14	7	16646131	rs697513	7	16663468	T	C	0.521142	0.0126	0.0084	0.133614	-0.134786	0.0227689	3.22428e-09	-0.0934815	0.0642906	0.145933	0.145933	0.322963	17
C10orf88	eQTL_GTEx_Whole_Blood	ENSG00000119965.12	10	122930903	rs10794579	10	122927140	C	T	0.57625	-0.0082	0.0082	0.31731	-0.183024	0.0272482	1.85595e-11	0.0448029	0.0452967	0.322615	0.322615	0.393763	16
C11orf21	eQTL_GTEx_Whole_Blood	ENSG00000110665.11	11	2295645	rs12800998	11	2296721	T	C	0.360682	-0.0182	0.0086	0.0343211	-0.398072	0.0279047	3.59339e-46	0.0457204	0.0218406	0.0363162	0.160007	0.0586225	20
C11orf24	eQTL_GTEx_Whole_Blood	ENSG00000171067.10	11	68261335	rs12417937	11	68266673	C	T	0.065693	0.009	0.0176	0.609097	0.412478	0.0546045	4.22368e-14	0.0218193	0.0427666	0.609914	0.873308	0.748444	8
C11orf54	eQTL_GTEx_Whole_Blood	ENSG00000182919.14	11	93741963	rs644535	11	93766195	T	C	0.620382	0.0004	0.0087	0.963329	-0.197897	0.0161214	1.22752e-34	-0.00202125	0.0439626	0.963329	0.963329	0.834437	20
C11orf68	eQTL_GTEx_Whole_Blood	ENSG00000175573.6	11	65916808	rs79653698	11	65985833	G	A	0.022	-0.0279	0.0329	0.396424	0.278373	0.0406409	7.40711e-12	-0.100225	0.119089	0.400013	0.400013	0.564366	8
C11orf80	eQTL_GTEx_Whole_Blood	ENSG00000173715.15	11	66744451	rs35287213	11	66802038	T	G	0.101018	0.019	0.0151	0.208291	-0.229109	0.0341952	2.08361e-11	-0.08293	0.0670597	0.216214	0.216214	0.962948	13
C12orf43	eQTL_GTEx_Whole_Blood	ENSG00000157895.11	12	121000486	rs2393774	12	120992734	A	C	0.115396	0.0024	0.013	0.853531	0.415227	0.0411606	6.24528e-24	0.00577997	0.0313134	0.853555	0.713	0.742641	20
C12orf57	eQTL_GTEx_Whole_Blood	ENSG00000111678.10	12	6943433	rs2071076	12	6940836	T	C	0.293579	-0.0053	0.0097	0.584797	-0.0832916	0.0151815	4.10243e-08	0.0636319	0.117034	0.586646	0.586646	0.200708	7
C12orf75	eQTL_GTEx_Whole_Blood	ENSG00000235162.8	12	105235290	rs139854423	12	105330697	T	C	0.045241	0.0085	0.0215	0.692585	-0.391147	0.0541353	4.99781e-13	-0.021731	0.0550488	0.693021	0.693021	0.183318	6
C14orf132	eQTL_GTEx_Whole_Blood	ENSG00000227051.6	14	96039324	rs72702862	14	96027535	A	G	0.092182	-0.0145	0.0147	0.323939	-0.520487	0.0594332	1.99606e-18	0.0278585	0.0284214	0.326989	0.48038	0.941493	18
C15orf40	eQTL_GTEx_Whole_Blood	ENSG00000169609.13	15	82988441	rs12437901	15	83038531	G	C	0.213584	-0.0026	0.0096	0.786519	-0.307566	0.0307162	1.33421e-23	0.00845347	0.0312242	0.786595	0.91619	0.44031	20
C15orf48	eQTL_GTEx_Whole_Blood	ENSG00000166920.12	15	45430529	rs76504576	15	46180575	C	T	0.01475	-0.0501	0.0366	0.171045	-0.602439	0.109038	3.294e-08	0.0831619	0.0625898	0.183953	0.183953
C15orf65	eQTL_GTEx_Whole_Blood	ENSG00000261652.2	15	55408548	rs12148255	15	55349397	C	T	0.085162	-0.0114	0.0145	0.431746	0.467177	0.0533877	2.12133e-18	-0.0244019	0.0311625	0.433596	0.433596	0.362659	20
C16orf86	eQTL_GTEx_Whole_Blood	ENSG00000159761.14	16	67666816	rs80190634	16	67626999	A	G	0.04755	-0.0383	0.0204	0.0604563	-0.456248	0.0649204	2.09808e-12	0.0839456	0.0462805	0.0697021	0.0697021	0.226335	20
C17orf100	eQTL_GTEx_Whole_Blood	ENSG00000256806.5	17	6651718	rs56150304	17	6577663	G	C	0.111573	-0.0425	0.013	0.0010784	0.31822	0.0546736	5.87198e-09	-0.133555	0.0468555	0.00436685	0.00436685	0.593207	17
C17orf107	eQTL_GTEx_Whole_Blood	ENSG00000205710.3	17	4899418	rs72835059	17	4902094	A	G	0.0924	0.0099	0.0135	0.463355	0.567209	0.0495476	2.41289e-30	0.0174539	0.0238495	0.46427	0.46427	0.91757	20
C17orf80	eQTL_GTEx_Whole_Blood	ENSG00000141219.15	17	73232395	rs3751925	17	73235465	C	A	0.536379	0.0015	0.0081	0.853084	0.235837	0.0200824	7.63148e-32	0.00636033	0.03435	0.853102	0.853102	0.667396	20
C17orf97	eQTL_GTEx_Whole_Blood	ENSG00000187624.8	17	410327	rs7503725	17	410351	T	G	0.248297	-0.0127	0.01	0.204085	1.10393	0.0433228	3.16209e-143	-0.0115044	0.00906979	0.204646	0.0282237	0.0177214	20
C18orf25	eQTL_GTEx_Whole_Blood	ENSG00000152242.10	18	46173553	rs9944715	18	46251293	G	A	0.747035	0.0076	0.0092	0.408755	0.181039	0.024131	6.26875e-14	0.0419799	0.0511249	0.411575	0.411575	0.127309	20
C18orf32	eQTL_GTEx_Whole_Blood	ENSG00000177576.11	18	49477250	rs6507919	18	49481215	G	A	0.351602	-0.0024	0.0087	0.782654	-0.149974	0.0141881	4.08712e-26	0.0160028	0.0580298	0.782726	0.782726	0.747204	20
C18orf54	eQTL_GTEx_Whole_Blood	ENSG00000166845.13	18	54357965	rs9675607	18	54402138	G	A	0.66501	0.0239	0.0085	0.00492705	0.305479	0.036452	5.27939e-17	0.0782378	0.0293496	0.00768237	0.00768237	0.0207262	20
C19orf12	eQTL_GTEx_Whole_Blood	ENSG00000131943.17	19	29698886	rs1001434	19	29714541	T	C	0.15645	0.0048	0.0111	0.665427	0.22603	0.0252704	3.73828e-19	0.0212361	0.0491659	0.665794	0.665794	0.396532	20
C19orf18	eQTL_GTEx_Whole_Blood	ENSG00000177025.3	19	57958437	rs111426967	19	58015368	C	G	0.096346	-0.0151	0.0146	0.301021	0.504929	0.0863844	5.06135e-09	-0.0299052	0.0293641	0.308475	0.308475	0.968944	14
C19orf33	eQTL_GTEx_Whole_Blood	ENSG00000167644.11	19	38304161	rs11881305	19	38313578	G	A	0.270668	-0.0406	0.0089	5.07175e-06	-0.509911	0.0429224	1.5069e-32	0.0796217	0.0186966	2.05695e-05	0.000184913	0.0282053	20
C19orf44	eQTL_GTEx_Whole_Blood	ENSG00000105072.8	19	16496311	rs7246005	19	16496687	A	G	0.867637	-0.023	0.0128	0.0723555	0.381245	0.0531099	7.05202e-13	-0.0603287	0.0346101	0.081317	0.081317	0.28934	17
C19orf47	eQTL_GTEx_Whole_Blood	ENSG00000160392.13	19	40319536	rs35090721	19	40303532	T	C	0.067631	-0.0307	0.0158	0.0520116	-0.391349	0.044116	7.25534e-19	0.0784466	0.0413303	0.0576907	0.140716	0.0616121	14
C19orf54	eQTL_GTEx_Whole_Blood	ENSG00000188493.14	19	40740861	rs2604874	19	40751911	A	C	0.721852	-0.0139	0.0095	0.143424	-0.328978	0.0330807	2.6596e-23	0.0422521	0.0291882	0.147736	0.147736	0.222217	20
C19orf71	eQTL_GTEx_Whole_Blood	ENSG00000183397.5	19	3539154	rs4807485	19	3524313	A	C	0.404666	-0.0227	0.0089	0.0107549	-0.307033	0.0310552	4.75512e-23	0.0739334	0.0299362	0.0135226	0.0135226	0.0498229	20
C19orf84	eQTL_GTEx_Whole_Blood	ENSG00000262874.1	19	51388289	rs4377257	19	51391128	G	T	0.134462	-0.0165	0.0126	0.190357	0.747599	0.044902	3.04699e-62	-0.0220707	0.016906	0.191725	0.191725	0.552315	9
C1GALT1	eQTL_GTEx_Whole_Blood	ENSG00000106392.10	7	7156934	rs62449964	7	7198095	A	G	0.201376	0.0174	0.0101	0.0849297	-0.350803	0.0271843	4.23941e-38	-0.0496005	0.0290465	0.0877064	0.289681	0.22926	20
C1QA	eQTL_GTEx_Whole_Blood	ENSG00000173372.16	1	22636506	rs12058824	1	22636557	A	G	0.081054	-0.014	0.0149	0.347424	-0.288315	0.0489187	3.77501e-09	0.048558	0.0523322	0.35347	0.35347	0.137837	15
C1QL3	eQTL_GTEx_Whole_Blood	ENSG00000165985.9	10	16513746	rs7075357	10	16512255	C	T	0.561168	-0.0061	0.008	0.445762	0.652428	0.0449378	9.25442e-48	-0.00934969	0.0122788	0.446388	0.602325	0.597922	20
C1QTNF4	eQTL_GTEx_Whole_Blood	ENSG00000172247.3	11	47589664	rs4752857	11	47634200	T	C	0.345604	-0.0218	0.0085	0.0103263	-0.542892	0.0456616	1.34281e-32	0.0401553	0.016017	0.0121747	0.0121747	0.0056801	20
C1QTNF6	eQTL_GTEx_Whole_Blood	ENSG00000133466.13	22	37180167	rs5756552	22	37195621	T	C	0.230156	-0.0137	0.0097	0.157841	0.421431	0.0334377	2.02105e-36	-0.0325083	0.0231609	0.160442	0.208535	0.605077	20
C1R	eQTL_GTEx_Whole_Blood	ENSG00000159403.15	12	7080209	rs6488561	12	7094298	A	G	0.258243	0.0053	0.0094	0.57287	0.219161	0.0322234	1.03679e-11	0.0241831	0.043038	0.574183	0.574183	0.519984	13
C1RL	eQTL_GTEx_Whole_Blood	ENSG00000139178.10	12	7093640	rs3742089	12	7097002	C	T	0.3569	0.0042	0.0086	0.625286	0.0901767	0.0148817	1.36477e-09	0.0465752	0.0956775	0.626405	0.626405	0.291339	16
C1orf109	eQTL_GTEx_Whole_Blood	ENSG00000116922.14	1	37681570	rs11264091	1	37711810	T	G	0.170073	0.009	0.0102	0.377586	0.330538	0.0351536	5.3189e-21	0.0272283	0.0309944	0.379676	0.642444	0.357298	6
C1orf112	eQTL_GTEx_Whole_Blood	ENSG00000000460.16	1	169662007	rs4656198	1	169857726	A	G	0.177256	0.0112	0.0102	0.272187	0.273994	0.0427238	1.4255e-10	0.0408768	0.0377688	0.279124	0.279124	0.0995826	15
C1orf115	eQTL_GTEx_Whole_Blood	ENSG00000162817.6	1	220689845	rs111473183	1	220701403	C	T	0.048371	-0.0017	0.0199	0.931922	0.511761	0.0934628	4.3614e-08	-0.00332186	0.0388901	0.93193	0.93193	0.775351	20
C1orf159	eQTL_GTEx_Whole_Blood	ENSG00000131591.17	1	1081818	rs7545952	1	1095680	G	A	0.053888	-0.0588	0.0203	0.00377288	-0.190332	0.0304763	4.23138e-10	0.308934	0.117569	0.00859682	0.00859682	0.0154122	14
C1orf174	eQTL_GTEx_Whole_Blood	ENSG00000198912.10	1	3889125	rs6701422	1	3891607	C	T	0.748209	-0.007	0.0095	0.461218	0.349058	0.0290472	2.89483e-33	-0.020054	0.0272672	0.462059	0.462059	0.976393	20
C1orf216	eQTL_GTEx_Whole_Blood	ENSG00000142686.7	1	35713875	rs67906703	1	35712989	T	C	0.072679	0.001	0.015	0.946847	-0.275278	0.0432123	1.88577e-10	-0.00363269	0.0544934	0.94685	0.94685	0.242676	20
C1orf226	eQTL_GTEx_Whole_Blood	ENSG00000239887.4	1	162378841	rs6677530	1	162250328	G	A	0.156873	0.0032	0.0112	0.775097	-0.36263	0.0407176	5.29138e-19	-0.00882442	0.0309014	0.775209	0.775209	0.512986	20
C1orf50	eQTL_GTEx_Whole_Blood	ENSG00000164008.14	1	42767269	rs17385526	1	42772360	G	A	0.245793	-0.0181	0.009	0.0443137	-0.273377	0.0340502	9.85508e-16	0.0662089	0.0339387	0.0510763	0.0510763	0.621465	20
C1orf74	eQTL_GTEx_Whole_Blood	ENSG00000162757.4	1	209779208	rs10779513	1	209766254	T	C	0.460326	0.0091	0.0083	0.27291	-0.229344	0.0301871	3.0209e-14	-0.0396784	0.0365651	0.277858	0.277858	0.924127	20
C20orf27	eQTL_GTEx_Whole_Blood	ENSG00000101220.17	20	3753508	rs6139202	20	3765423	T	A	0.073852	-0.0055	0.0162	0.734228	0.656295	0.0353148	4.31997e-77	-0.00838038	0.0246881	0.734271	0.966855	0.365511	20
C20orf96	eQTL_GTEx_Whole_Blood	ENSG00000196476.11	20	270863	rs6035784	20	289787	T	C	0.578428	0.0042	0.0085	0.621223	0.275532	0.0309203	5.0554e-19	0.0152432	0.0308968	0.621758	0.594329	0.971452	20
C2CD2	eQTL_GTEx_Whole_Blood	ENSG00000157617.16	21	41885112	rs3746904	21	41907684	T	C	0.356847	0.0008	0.0088	0.927565	0.184687	0.0295416	4.05833e-10	0.00433165	0.0476532	0.927573	0.927573	0.603385	12
C2CD2L	eQTL_GTEx_Whole_Blood	ENSG00000172375.12	11	119102372	rs608793	11	119115949	T	C	0.518375	0.0026	0.008	0.745181	-0.387542	0.0262979	3.75261e-49	-0.00670895	0.0206479	0.745241	0.29832	0.658285	20
C2CD5	eQTL_GTEx_Whole_Blood	ENSG00000111731.12	12	22448583	rs12301848	12	22541562	C	T	0.050221	0.0094	0.0174	0.589039	0.325776	0.0296597	4.57284e-28	0.0288542	0.0534755	0.589488	0.589488	0.819873	20
C2orf15	eQTL_GTEx_Whole_Blood	ENSG00000273045.5	2	99141573	rs4347885	2	99187544	A	G	0.629704	0.0024	0.0082	0.769764	-0.293437	0.0460213	1.81642e-10	-0.00817893	0.0279741	0.77	0.77	0.256941	20
C2orf42	eQTL_GTEx_Whole_Blood	ENSG00000115998.7	2	70149880	rs4567961	2	70293743	T	C	0.063696	-0.039	0.0157	0.0129888	-0.248074	0.0437907	1.4703e-08	0.157211	0.0691047	0.0229076	0.0229076	0.416707	12
C2orf69	eQTL_GTEx_Whole_Blood	ENSG00000178074.5	2	199911256	rs2163548	2	200362139	G	C	0.145307	0.024	0.0119	0.0437157	0.133609	0.0233186	1.00597e-08	0.179629	0.0944223	0.0571194	0.0571194	0.474754	20
C2orf74	eQTL_GTEx_Whole_Blood	ENSG00000237651.6	2	61145068	rs3213944	2	61145163	G	C	0.403411	-0.0128	0.0081	0.11405	0.543625	0.0380934	3.32605e-46	-0.0235456	0.014991	0.116265	0.116265	0.506698	20
C3AR1	eQTL_GTEx_Whole_Blood	ENSG00000171860.4	12	8058302	rs7308881	12	8055836	C	T	0.688903	0.0141	0.0094	0.133614	0.779058	0.0201872	0	0.0180988	0.012075	0.133908	0.32182	0.131164	20
C3orf14	eQTL_GTEx_Whole_Blood	ENSG00000114405.10	3	62318973	rs41276485	3	62319398	C	G	0.163864	-0.0043	0.0116	0.710869	-0.545808	0.0611766	4.58584e-19	0.00787823	0.0212712	0.711107	0.92548	0.947476	20
C3orf38	eQTL_GTEx_Whole_Blood	ENSG00000179021.9	3	88149886	rs6785359	3	88161663	T	C	0.844573	-0.0343	0.0111	0.00200096	0.134019	0.0207738	1.1085e-10	-0.255934	0.0918348	0.00532161	0.00532161	0.709239	17
C4BPA	eQTL_GTEx_Whole_Blood	ENSG00000123838.10	1	207104262	rs12057769	1	207106136	A	G	0.070271	0.0156	0.0168	0.353111	1.33302	0.0580031	7.07958e-117	0.0117028	0.0126132	0.353504	0.593661	0.924237	6
C4orf3	eQTL_GTEx_Whole_Blood	ENSG00000164096.12	4	119296419	rs4604043	4	119393766	T	C	0.291888	-0.0074	0.0091	0.416111	0.226744	0.0174095	8.92172e-39	-0.0326359	0.0402115	0.417017	0.768676	0.325452	12
C4orf33	eQTL_GTEx_Whole_Blood	ENSG00000151470.12	4	129093608	rs13130762	4	129101720	A	C	0.821784	-0.0085	0.0105	0.418214	-0.383829	0.0298477	7.59998e-38	0.0221453	0.0274101	0.419134	0.359381	0.225613	20
C4orf36	eQTL_GTEx_Whole_Blood	ENSG00000163633.10	4	86876205	rs7657530	4	86930956	T	G	0.7461	0.0011	0.009	0.902723	0.290338	0.053163	4.7272e-08	0.00378869	0.0310061	0.902747	0.902747	0.485875	14
C5	eQTL_GTEx_Whole_Blood	ENSG00000106804.7	9	120952335	rs1323474	9	121090581	T	C	0.579608	-0.0294	0.008	0.000237849	0.269142	0.0322361	6.87976e-17	-0.109236	0.0324762	0.000769402	0.000769402	0.714613	20
C5orf22	eQTL_GTEx_Whole_Blood	ENSG00000082213.17	5	31532266	rs10940954	5	31524370	G	A	0.83228	-0.0251	0.0108	0.0201215	0.21511	0.0319484	1.66159e-11	-0.116684	0.0531137	0.0280289	0.0280289	0.149951	20
C5orf34	eQTL_GTEx_Whole_Blood	ENSG00000172244.8	5	43486701	rs750583	5	43430193	C	G	0.500101	0.0114	0.0085	0.179863	-0.280144	0.0347779	7.9326e-16	-0.0406934	0.0307592	0.185847	0.185847	0.321846	20
C6orf120	eQTL_GTEx_Whole_Blood	ENSG00000185127.6	6	169702190	rs9383476	6	169675268	G	A	0.256941	-0.0015	0.0095	0.87454	0.164888	0.020214	3.43108e-16	-0.00909708	0.0576257	0.874563	0.874563	0.767274	20
C6orf163	eQTL_GTEx_Whole_Blood	ENSG00000203872.6	6	87344849	rs1203162	6	87315500	G	A	0.609674	-0.0283	0.0082	0.00055806	-0.219989	0.0305682	6.17014e-13	0.128643	0.0413391	0.00185893	0.00779424	0.0632363	20
C6orf62	eQTL_GTEx_Whole_Blood	ENSG00000112308.12	6	24705066	rs12210663	6	24672512	A	G	0.1968	0.0168	0.0103	0.102876	0.217055	0.0187912	7.30429e-31	0.0773997	0.0479242	0.106301	0.106301	0.680046	20
C7orf25	eQTL_GTEx_Whole_Blood	ENSG00000136197.12	7	42908726	rs583301	7	42908287	A	C	0.873999	0.0049	0.0124	0.692724	-0.713415	0.0302514	5.78074e-123	-0.00686837	0.0173836	0.692765	0.423087	0.202515	20
C7orf26	eQTL_GTEx_Whole_Blood	ENSG00000146576.12	7	6590017	rs13227497	7	6635227	A	T	0.160426	0.0211	0.0115	0.0665379	-0.298035	0.0327303	8.56557e-20	-0.0707971	0.0393616	0.0720768	0.0720768	0.500969	20
C8B	eQTL_GTEx_Whole_Blood	ENSG00000021852.12	1	56929210	rs72917455	1	56982950	C	T	0.109833	-0.0022	0.0125	0.860294	0.902371	0.0545836	2.16152e-61	-0.00243802	0.0138532	0.860302	0.860302	0.529487	20
C8orf58	eQTL_GTEx_Whole_Blood	ENSG00000241852.9	8	22599601	rs13271626	8	22610247	G	C	0.325587	-0.0061	0.0093	0.51188	0.219329	0.0297437	1.65637e-13	-0.0278121	0.0425695	0.513541	0.513541	0.417797	16
C8orf82	eQTL_GTEx_Whole_Blood	ENSG00000213563.6	8	144525733	rs113758192	8	144792977	A	G	0.010367	-0.0357	0.0447	0.424489	-0.470768	0.0837373	1.88801e-08	0.0758335	0.0959046	0.429108	0.429108	0.336328	10
C9orf152	eQTL_GTEx_Whole_Blood	ENSG00000188959.9	9	110190048	rs4135220	9	110245009	G	T	0.513577	0.0006	0.0083	0.942372	-0.336795	0.0309383	1.34366e-27	-0.0017815	0.0246446	0.942373	0.942373	0.239772	20
C9orf43	eQTL_GTEx_Whole_Blood	ENSG00000157653.11	9	113410686	rs751709	9	113613243	T	G	0.02335	0.0009	0.0322	0.977702	-0.908431	0.1656	4.1182e-08	-0.000990719	0.0354462	0.977702	0.977702	0.823622	16
C9orf72	eQTL_GTEx_Whole_Blood	ENSG00000147894.14	9	27546545	rs10967981	9	27552195	C	T	0.312348	0.0129	0.0087	0.138139	-0.10177	0.014822	6.5965e-12	-0.126756	0.0874575	0.14724	0.14724	0.573869	20
C9orf78	eQTL_GTEx_Whole_Blood	ENSG00000136819.15	9	129827290	rs7034673	9	129826457	T	A	0.256255	0.0495	0.0091	5.34122e-08	-0.436628	0.0228801	3.47698e-81	-0.113369	0.0216717	1.68419e-07	3.76622e-05	0.754466	20
CA13	eQTL_GTEx_Whole_Blood	ENSG00000185015.7	8	85220587	rs35285802	8	85300218	A	G	0.641461	-0.0128	0.0085	0.132097	0.283936	0.0410341	4.53208e-12	-0.0450806	0.030637	0.141172	0.141172	0.279395	20
CA6	eQTL_GTEx_Whole_Blood	ENSG00000131686.14	1	8945867	rs12091891	1	8940161	G	A	0.058054	-0.008	0.0172	0.641848	0.798646	0.0674939	2.6397e-32	-0.010017	0.0215531	0.642105	0.642105	0.955728	10
CA8	eQTL_GTEx_Whole_Blood	ENSG00000178538.9	8	60187347	rs7843385	8	60274459	C	T	0.406695	0.0068	0.0082	0.406953	0.260962	0.0363649	7.1672e-13	0.0260574	0.0316313	0.410061	0.410061	0.530619	13
CABIN1	eQTL_GTEx_Whole_Blood	ENSG00000099991.17	22	24011192	rs75642681	22	24099578	G	A	0.054444	0.0094	0.0188	0.617075	0.240057	0.0331594	4.50406e-13	0.0391574	0.0785013	0.617912	0.617912	0.59426	12
CABLES2	eQTL_GTEx_Whole_Blood	ENSG00000149679.11	20	62388632	rs56162960	20	62407443	C	G	0.486194	-0.0207	0.0081	0.0106018	0.331338	0.0310597	1.44008e-26	-0.062474	0.025138	0.0129465	0.0301737	0.0150789	20
CACFD1	eQTL_GTEx_Whole_Blood	ENSG00000160325.14	9	133459965	rs3124751	9	133400778	T	C	0.403736	-0.0158	0.0084	0.0599784	0.153817	0.0249331	6.86369e-10	-0.102719	0.0570923	0.0719896	0.0719896	0.865169	20
CACHD1	eQTL_GTEx_Whole_Blood	ENSG00000158966.13	1	64470792	rs4915981	1	64506220	C	T	0.842793	0.0015	0.0117	0.897987	0.3011	0.048298	4.54071e-10	0.00498173	0.0388657	0.898008	0.898008	0.619768	10
CACNA1A	eQTL_GTEx_Whole_Blood	ENSG00000141837.19	19	13206442	rs12977801	19	13201977	T	C	0.38106	0.013	0.0102	0.202483	-0.24071	0.0364259	3.89004e-11	-0.0540069	0.0431556	0.210772	0.210772	0.285648	13
CACNB3	eQTL_GTEx_Whole_Blood	ENSG00000167535.7	12	48814432	rs34014405	12	48818130	T	C	0.185464	0.0032	0.0107	0.76489	0.307717	0.0265347	4.27963e-31	0.0103992	0.0347838	0.764966	0.764966	0.511967	20
CACTIN	eQTL_GTEx_Whole_Blood	ENSG00000105298.13	19	3610641	rs758283	19	3651202	T	C	0.624948	-0.0048	0.0088	0.585441	-0.120932	0.0203045	2.5861e-09	0.0396917	0.0730727	0.587005	0.587005	0.458062	20
CACUL1	eQTL_GTEx_Whole_Blood	ENSG00000151893.14	10	118674167	rs4752199	10	118754196	C	G	0.682907	-0.0067	0.0088	0.44644	-0.086455	0.0144139	1.99732e-09	0.077497	0.102604	0.450067	0.450067	0.95633	15
CACYBP	eQTL_GTEx_Whole_Blood	ENSG00000116161.17	1	174999163	rs6669560	1	175024486	C	T	0.695621	0.007	0.0088	0.426349	-0.153601	0.0231499	3.24382e-11	-0.0455726	0.0577015	0.429645	0.429645	0.816303	20
CAD	eQTL_GTEx_Whole_Blood	ENSG00000084774.13	2	27217390	rs77198913	2	27245488	G	A	0.046533	-0.0353	0.0187	0.0590662	0.248753	0.0392813	2.41056e-10	-0.141908	0.0784439	0.0704454	0.0704454	0.627752	15
CALCOCO2	eQTL_GTEx_Whole_Blood	ENSG00000136436.14	17	48830988	rs603358	17	48798496	A	G	0.147626	0.0221	0.0112	0.0484711	-0.200977	0.0338252	2.82178e-09	-0.109963	0.0587205	0.061117	0.061117	0.000823688	17
CALCRL	eQTL_GTEx_Whole_Blood	ENSG00000064989.12	2	187343129	rs7601254	2	187426378	A	C	0.590316	-0.0179	0.008	0.0252537	0.176782	0.0282731	4.03529e-10	-0.101255	0.0480637	0.0351456	0.0351456	0.203795	20
CALHM2	eQTL_GTEx_Whole_Blood	ENSG00000138172.10	10	103446786	rs2986033	10	103471557	A	G	0.039235	0.0256	0.0225	0.255213	-0.483448	0.0493141	1.0881e-22	-0.052953	0.0468531	0.258396	0.107633	0.00832194	11
CALML4	eQTL_GTEx_Whole_Blood	ENSG00000129007.14	15	68193847	rs11632516	15	68209372	T	C	0.556684	0.0209	0.0081	0.00987297	0.172962	0.0236218	2.4405e-13	0.120836	0.0496537	0.0149508	0.0149508	0.639594	20
CAMK1D	eQTL_GTEx_Whole_Blood	ENSG00000183049.12	10	12349482	rs11257657	10	12267140	G	C	0.281253	0.0066	0.0089	0.458346	0.249394	0.0231703	5.11706e-27	0.0264641	0.0357711	0.45941	0.45941	0.166379	20
CAMK4	eQTL_GTEx_Whole_Blood	ENSG00000152495.10	5	111223653	rs114378220	5	111230662	T	C	0.063134	-0.0022	0.0196	0.910629	-0.231896	0.0269088	6.82295e-18	0.00948701	0.0845278	0.910637	0.910637	0.814233	15
CAMKK1	eQTL_GTEx_Whole_Blood	ENSG00000004660.14	17	3860315	rs62071689	17	3886861	C	T	0.179538	-0.0102	0.0131	0.4362	0.20126	0.0234353	8.85869e-18	-0.0506807	0.0653569	0.438077	0.438077	0.168536	6
CAMKMT	eQTL_GTEx_Whole_Blood	ENSG00000143919.14	2	44361950	rs4953102	2	44563383	A	C	0.681314	-0.002	0.0085	0.81398	-0.263054	0.0390134	1.55521e-11	0.007603	0.0323324	0.814091	0.814091	0.105886	20
CAMLG	eQTL_GTEx_Whole_Blood	ENSG00000164615.4	5	134738501	rs12657663	5	134741122	A	G	0.1012	-0.0129	0.0129	0.31731	0.305345	0.0356137	1.00115e-17	-0.0422473	0.0425337	0.32058	0.32058	0.306998	18
CAMSAP3	eQTL_GTEx_Whole_Blood	ENSG00000076826.9	19	7595902	rs67847967	19	7595448	A	T	0.044689	-0.0094	0.0182	0.605517	0.576203	0.0684639	3.89045e-17	-0.0163137	0.0316455	0.606194	0.606194	0.505448	7
CAMTA2	eQTL_GTEx_Whole_Blood	ENSG00000108509.20	17	4967992	rs112285136	17	4990838	A	G	0.537289	-0.0021	0.0083	0.800259	-0.215544	0.0178951	2.0639e-33	0.00974279	0.0385157	0.800302	0.851133	0.728603	20
CAND2	eQTL_GTEx_Whole_Blood	ENSG00000144712.11	3	12796472	rs6806919	3	12798416	C	T	0.070221	-0.0227	0.016	0.155972	0.366106	0.0628385	5.67224e-09	-0.0620039	0.0449803	0.168059	0.168059	0.434361	10
CAPG	eQTL_GTEx_Whole_Blood	ENSG00000042493.15	2	85394748	rs57072150	2	85407531	A	G	0.150806	-0.0107	0.0119	0.368568	-0.225081	0.0212406	3.08551e-26	0.0475384	0.0530598	0.370285	0.702155	0.0283586	20
CAPN1	eQTL_GTEx_Whole_Blood	ENSG00000014216.15	11	65181194	rs7933509	11	65176711	G	A	0.28262	-0.0099	0.0089	0.265984	0.172431	0.0146511	5.62898e-32	-0.0574143	0.0518449	0.268111	0.0177371	0.0496816	20
CAPN10	eQTL_GTEx_Whole_Blood	ENSG00000142330.19	2	240586716	rs2953171	2	240596636	T	C	0.172019	-0.0076	0.0111	0.493543	-0.203519	0.0284279	8.11881e-13	0.037343	0.0547892	0.495508	0.495508	0.121648	8
CAPN11	eQTL_GTEx_Whole_Blood	ENSG00000137225.12	6	44158811	rs3757275	6	44165676	G	A	0.750231	0.0051	0.0093	0.583426	0.410817	0.0472523	3.49552e-18	0.0124143	0.0226828	0.584173	0.584173	0.659173	11
CAPN12	eQTL_GTEx_Whole_Blood	ENSG00000182472.8	19	38733703	rs35335944	19	38759668	A	G	0.23425	-0.0259	0.0096	0.00697749	-0.586543	0.0460712	3.96573e-37	0.044157	0.0167306	0.00830761	0.0337777	0.0409004	20
CAPN15	eQTL_GTEx_Whole_Blood	ENSG00000103326.11	16	527717	rs77993325	16	537354	T	C	0.103763	-0.0043	0.0164	0.793171	-0.292224	0.0262607	9.18586e-29	0.0147147	0.0561369	0.793227	0.793227	0.0572366	20
CAPN3	eQTL_GTEx_Whole_Blood	ENSG00000092529.23	15	42359500	rs149698681	15	42359702	C	G	0.018602	-0.0463	0.0329	0.15934	0.961678	0.0993879	3.81332e-22	-0.048145	0.034571	0.163728	0.273565	0.574743	11
CAPRIN1	eQTL_GTEx_Whole_Blood	ENSG00000135387.20	11	34051683	rs149916189	11	34136162	C	A	0.092593	-0.0152	0.0141	0.281027	-0.186386	0.0319105	5.19217e-09	0.0815512	0.0769271	0.289095	0.289095	0.919954	10
CAPRIN2	eQTL_GTEx_Whole_Blood	ENSG00000110888.17	12	30709552	rs1371053	12	30692771	C	T	0.590112	0.0071	0.0083	0.392318	-0.175604	0.0208234	3.36908e-17	-0.0404319	0.047508	0.394739	0.394739	0.695989	20
CAPS	eQTL_GTEx_Whole_Blood	ENSG00000105519.15	19	5911769	rs447980	19	5908437	C	A	0.688423	-0.0069	0.009	0.44328	0.222192	0.0214397	3.63186e-25	-0.0310542	0.0406162	0.444523	0.570169	0.900406	20
CAPS2	eQTL_GTEx_Whole_Blood	ENSG00000180881.19	12	75275979	rs11180470	12	75343426	A	G	0.408187	0.0064	0.0082	0.435104	0.269672	0.0413008	6.60079e-11	0.0237325	0.0306238	0.438357	0.438357	0.749927	20
CARD14	eQTL_GTEx_Whole_Blood	ENSG00000141527.16	17	80169992	rs2269374	17	80211843	A	G	0.40576	0.0054	0.0082	0.510193	0.347979	0.0405313	9.04938e-18	0.0155182	0.0236339	0.511433	0.511433	0.817165	20
CARD19	eQTL_GTEx_Whole_Blood	ENSG00000165233.17	9	93096218	rs10821067	9	93095438	A	G	0.784578	-0.0044	0.0102	0.666197	0.18036	0.0210067	9.01911e-18	-0.0243957	0.0566249	0.666593	0.666593	0.476541	20
CARD8	eQTL_GTEx_Whole_Blood	ENSG00000105483.17	19	48180770	rs116950953	19	48229673	T	C	0.053801	-0.0083	0.0187	0.657151	-0.170229	0.0265535	1.44768e-10	0.0487578	0.110115	0.657917	0.835281	0.956535	16
CARD9	eQTL_GTEx_Whole_Blood	ENSG00000187796.13	9	136363956	rs4078099	9	136373081	A	G	0.424189	0.0167	0.008	0.036843	0.281507	0.0203342	1.38204e-43	0.0593236	0.0287397	0.039002	0.0596102	0.726467	20
CARHSP1	eQTL_GTEx_Whole_Blood	ENSG00000153048.10	16	8852942	rs60034277	16	8838633	T	A	0.459945	-0.0019	0.0082	0.816765	-0.338789	0.0283796	7.52213e-33	0.00560821	0.0242084	0.816799	0.769266	0.714243	20
CARMIL1	eQTL_GTEx_Whole_Blood	ENSG00000079691.17	6	25279078	rs9467503	6	25406696	C	T	0.395898	-0.0009	0.0082	0.912603	-0.499927	0.0382135	4.14823e-39	0.00180026	0.016403	0.912606	0.620853	0.43738	20
CARMIL3	eQTL_GTEx_Whole_Blood	ENSG00000186648.14	14	24052000	rs147426669	14	24051815	T	C	0.01933	0.0353	0.0356	0.321406	-0.540616	0.0904994	2.3194e-09	-0.0652959	0.0667518	0.327981	0.351227
CARS2	eQTL_GTEx_Whole_Blood	ENSG00000134905.16	13	110641417	rs2078170	13	110653059	T	C	0.05362	-0.0187	0.0186	0.314716	-0.299399	0.0306481	1.53077e-22	0.0624585	0.0624526	0.317265	0.598429	0.630591	20
CASP2	eQTL_GTEx_Whole_Blood	ENSG00000106144.19	7	143288215	rs73170687	7	143251680	G	A	0.023102	0.0054	0.0331	0.870407	0.77606	0.0785155	4.8765e-23	0.00695823	0.0426572	0.870424	0.870424	0.183032	6
CASP3	eQTL_GTEx_Whole_Blood	ENSG00000164305.18	4	184627696	rs72689254	4	184668787	T	C	0.114276	-0.0046	0.0123	0.708416	-0.211096	0.0249501	2.65727e-17	0.021791	0.0583242	0.708688	0.708688	0.597022	20
CASP7	eQTL_GTEx_Whole_Blood	ENSG00000165806.19	10	113679162	rs7918733	10	113679635	T	C	0.379218	-0.0118	0.0083	0.155117	0.37611	0.0252963	5.30128e-50	-0.0313738	0.0221687	0.157001	0.120967	0.0291415	20
CASP8	eQTL_GTEx_Whole_Blood	ENSG00000064012.21	2	201233443	rs1035142	2	201288355	G	T	0.639112	0.0427	0.0082	1.91591e-07	0.281452	0.0172125	4.23788e-60	0.151713	0.0305763	6.9847e-07	1.048e-05	0.0636401	20
CASP9	eQTL_GTEx_Whole_Blood	ENSG00000132906.17	1	15490832	rs12691551	1	15581413	G	C	0.385865	-0.0149	0.0083	0.0726249	0.148588	0.0253312	4.46945e-09	-0.100277	0.0584165	0.086054	0.086054	0.6543	12
CASQ1	eQTL_GTEx_Whole_Blood	ENSG00000143318.12	1	160190556	rs10797062	1	160166418	A	G	0.72025	0.0025	0.0095	0.792429	-0.688261	0.043858	1.69005e-55	-0.00363234	0.0138048	0.792457	0.792457	0.444131	15
CASS4	eQTL_GTEx_Whole_Blood	ENSG00000087589.16	20	56412112	rs6014722	20	56414777	A	T	0.08501	0.0157	0.0165	0.341343	-0.252412	0.0317285	1.78602e-15	-0.0621999	0.0658352	0.344771	0.344771	0.668553	14
CAST	eQTL_GTEx_Whole_Blood	ENSG00000153113.23	5	96525267	rs4267886	5	96661562	C	T	0.156259	-0.0014	0.0111	0.899632	0.664719	0.029223	1.55608e-114	-0.00210615	0.016699	0.899634	0.710083	0.929213	20
CAT	eQTL_GTEx_Whole_Blood	ENSG00000121691.4	11	34438925	rs34329347	11	34422621	G	A	0.357208	0.0002	0.0088	0.981868	0.53954	0.0293043	1.05924e-75	0.000370686	0.0163102	0.981868	0.323655	0.0438975	20
CATIP	eQTL_GTEx_Whole_Blood	ENSG00000158428.3	2	218356856	rs62182118	2	218363915	T	C	0.111435	-0.005	0.0133	0.706962	-0.423922	0.0408808	3.40586e-25	0.0117946	0.0313943	0.707145	0.707145	0.76205	20
CATSPER2	eQTL_GTEx_Whole_Blood	ENSG00000166762.16	15	43628503	rs28578041	15	43696406	A	G	0.09702	-0.0168	0.0141	0.233461	-0.400385	0.0427673	7.82771e-21	0.0419596	0.0355002	0.237223	0.237223	0.241363	20
CATSPERB	eQTL_GTEx_Whole_Blood	ENSG00000133962.7	14	91580696	rs117250957	14	91834494	C	A	0.0147	-0.0592	0.0374	0.113447	1.14584	0.175982	7.45992e-11	-0.0516652	0.0335905	0.124027	0.239877	0.76085	6
CATSPERG	eQTL_GTEx_Whole_Blood	ENSG00000099338.22	19	38335775	rs113370094	19	38337869	C	A	0.033814	-0.0331	0.0218	0.128926	1.5915	0.11218	1.10335e-45	-0.020798	0.013776	0.131113	9.29877e-07	0.0823895	20
CBFA2T3	eQTL_GTEx_Whole_Blood	ENSG00000129993.14	16	88874858	rs72815520	16	88936842	T	C	0.145562	0.0029	0.0119	0.807465	0.193223	0.0311737	5.70882e-10	0.0150086	0.0616345	0.807611	0.807611	0.574697	13
CBLN3	eQTL_GTEx_Whole_Blood	ENSG00000139899.10	14	24426532	rs10143703	14	24429149	A	C	0.7283	-0.008	0.0095	0.399729	0.761597	0.0383316	7.60454e-88	-0.0105042	0.012485	0.400152	0.488717	0.671827	20
CBR1	eQTL_GTEx_Whole_Blood	ENSG00000159228.12	21	36070950	rs16993864	21	36074301	A	C	0.0187	0.0212	0.0302	0.482687	-0.900511	0.0613998	1.05878e-48	-0.0235422	0.0335749	0.483188	0.520229	0.239925	15
CBR3	eQTL_GTEx_Whole_Blood	ENSG00000159231.5	21	36134912	rs2835281	21	36117592	C	T	0.418713	0.0209	0.0084	0.0128429	-0.37535	0.0412404	8.90898e-20	-0.0556814	0.0232003	0.0163937	0.0397482	0.0806258	20
CBR4	eQTL_GTEx_Whole_Blood	ENSG00000145439.11	4	168863770	rs17054653	4	169013308	T	C	0.1133	0.0122	0.0141	0.386903	0.1685	0.0302561	2.56034e-08	0.0724036	0.0846834	0.392556	0.392556	0.79861	13
CBS	eQTL_GTEx_Whole_Blood	ENSG00000160200.17	21	43053191	rs747568	21	43034905	G	C	0.314356	0.0008	0.0087	0.926735	0.541513	0.0418367	2.55696e-38	0.00147734	0.0160665	0.926736	0.941173	0.590993	20
CBWD1	eQTL_GTEx_Whole_Blood	ENSG00000172785.18	9	121038	rs3008143	9	193737	T	C	0.598295	0.0055	0.0083	0.507554	-0.455036	0.035603	2.09854e-37	-0.012087	0.0182648	0.508124	0.508124	0.0725361	20
CBX6	eQTL_GTEx_Whole_Blood	ENSG00000183741.11	22	38861450	rs12628403	22	38962032	C	A	0.07725	-0.0005	0.0158	0.974755	-0.525435	0.0509721	6.46431e-25	0.000951593	0.0300705	0.974755	0.261726	0.375977	10
CC2D1B	eQTL_GTEx_Whole_Blood	ENSG00000154222.14	1	52345723	rs2985372	1	52290986	T	C	0.051415	-0.0449	0.0181	0.0131138	0.677599	0.0475888	5.27456e-46	-0.0662634	0.0271143	0.0145314	0.0579068	0.482729	20
CC2D2A	eQTL_GTEx_Whole_Blood	ENSG00000048342.15	4	15469865	rs4270584	4	15599176	G	A	0.351201	0.0147	0.0085	0.0837354	0.308532	0.0388681	2.05603e-15	0.047645	0.0281961	0.0910713	0.0910713	0.412908	20
CC2D2B	eQTL_GTEx_Whole_Blood	ENSG00000188649.12	10	95907603	rs117404345	10	95896757	T	A	0.044217	-0.0153	0.0195	0.432679	0.402298	0.0517154	7.30526e-15	-0.0380315	0.0487175	0.435006	0.780164	0.0764282	20
CCAR2	eQTL_GTEx_Whole_Blood	ENSG00000158941.16	8	22604632	rs10099846	8	22676665	T	C	0.668445	0.0043	0.0094	0.64735	-0.115441	0.0165722	3.26196e-12	-0.0372485	0.0816023	0.648057	0.648057	0.198438	18
CCDC102A	eQTL_GTEx_Whole_Blood	ENSG00000135736.5	16	57512178	rs372239941	16	57536593	A	G	0.031811	0.0232	0.0275	0.398873	-0.310936	0.0548728	1.45757e-08	-0.0746134	0.0894175	0.404034	0.404034	0.364218	13
CCDC122	eQTL_GTEx_Whole_Blood	ENSG00000151773.12	13	43823909	rs12875052	13	43875232	C	G	0.541729	0.0042	0.0083	0.61284	0.407294	0.0467174	2.8254e-18	0.010312	0.0204127	0.613437	0.767097	0.895366	20
CCDC125	eQTL_GTEx_Whole_Blood	ENSG00000183323.12	5	69280175	rs6450029	5	69300476	A	C	0.470462	0.0125	0.0082	0.127411	-0.328405	0.0219707	1.61875e-50	-0.0380628	0.0250987	0.129387	0.0480455	0.156898	20
CCDC126	eQTL_GTEx_Whole_Blood	ENSG00000169193.11	7	23597379	rs10253646	7	23607897	G	A	0.271738	-0.0134	0.0093	0.149624	0.0956181	0.0162074	3.64233e-09	-0.140141	0.100121	0.161597	0.161597	0.717365	15
CCDC127	eQTL_GTEx_Whole_Blood	ENSG00000164366.3	5	196871	rs3810862	5	201435	G	A	0.637072	-0.0087	0.0085	0.306058	0.19078	0.026376	4.72147e-13	-0.0456023	0.0449978	0.310853	0.310853	0.189624	20
CCDC13	eQTL_GTEx_Whole_Blood	ENSG00000244607.5	3	42708269	rs7617368	3	42732656	T	C	0.183255	0.0039	0.0106	0.712929	0.301152	0.0354552	1.99851e-17	0.0129503	0.0352312	0.713186	0.491311	0.682893	20
CCDC134	eQTL_GTEx_Whole_Blood	ENSG00000100147.13	22	41800679	rs12170228	22	41851691	T	C	0.441227	-0.0045	0.008	0.573775	0.36925	0.0357435	5.12679e-25	-0.0121869	0.0216976	0.574342	0.574342	0.0749857	20
CCDC136	eQTL_GTEx_Whole_Blood	ENSG00000128596.16	7	128790757	rs55681138	7	128793007	T	G	0.20682	0.0065	0.0106	0.539739	-0.189827	0.0303832	4.16354e-10	-0.0342417	0.0561086	0.541679	0.541679	0.378855	20
CCDC137	eQTL_GTEx_Whole_Blood	ENSG00000185298.12	17	81666634	rs12325955	17	81663248	T	C	0.04881	0.028	0.0201	0.163609	-0.436962	0.0470335	1.53637e-20	-0.0640788	0.0465136	0.168316	0.143512	0.825035	20
CCDC146	eQTL_GTEx_Whole_Blood	ENSG00000135205.14	7	77122434	rs11979238	7	77186705	A	G	0.170568	-0.0001	0.0115	0.993062	-0.483859	0.0419341	8.43217e-31	0.000206672	0.0237673	0.993062	0.993062	0.950091	20
CCDC15	eQTL_GTEx_Whole_Blood	ENSG00000149548.14	11	124954121	rs3802806	11	125053211	T	C	0.149059	-0.0136	0.0116	0.241031	0.582273	0.0499739	2.25372e-31	-0.0233567	0.0200225	0.243403	0.103227	0.489279	20
CCDC153	eQTL_GTEx_Whole_Blood	ENSG00000248712.7	11	119190224	rs11217175	11	119193684	T	C	0.173362	-0.0035	0.0108	0.745882	0.212306	0.0382862	2.93567e-08	-0.0164856	0.0509568	0.7463	0.7463	0.944513	11
CCDC154	eQTL_GTEx_Whole_Blood	ENSG00000197599.12	16	1434383	rs10903009	16	1446004	C	T	0.094867	-0.0116	0.0146	0.426893	0.443208	0.0485087	6.4403e-20	-0.0261728	0.033066	0.428633	0.717803	0.905676	20
CCDC157	eQTL_GTEx_Whole_Blood	ENSG00000187860.10	22	30356635	rs5749078	22	30365077	G	A	0.79933	-0.0087	0.0102	0.393692	-0.300864	0.0473513	2.09962e-10	0.0289167	0.0342065	0.397911	0.397911	0.398986	20
CCDC163	eQTL_GTEx_Whole_Blood	ENSG00000280670.2	1	45493866	rs12145526	1	45503364	C	G	0.660748	-0.014	0.0084	0.0955807	-1.13624	0.0244564	0	0.0123213	0.00739756	0.0957941	0.0134803	0.00202048	20
CCDC167	eQTL_GTEx_Whole_Blood	ENSG00000198937.8	6	37482920	rs882322	6	37516327	G	A	0.515327	0.0034	0.0082	0.67841	0.162383	0.0196351	1.33919e-16	0.0209382	0.0505613	0.678791	0.678791	0.828501	15
CCDC170	eQTL_GTEx_Whole_Blood	ENSG00000120262.9	6	151494030	rs78588171	6	151511876	T	C	0.049522	0.0082	0.0187	0.661022	0.628927	0.0763691	1.79018e-16	0.0130381	0.0297753	0.661472	0.0680846	0.877541	16
CCDC174	eQTL_GTEx_Whole_Blood	ENSG00000154781.15	3	14651746	rs2276754	3	14661475	A	C	0.908003	-0.0112	0.0137	0.413632	0.246317	0.0330287	8.80643e-14	-0.0454699	0.0559526	0.416419	0.710152	0.723235	9
CCDC180	eQTL_GTEx_Whole_Blood	ENSG00000197816.13	9	97307361	rs7873111	9	97156363	T	C	0.626157	-0.0085	0.0084	0.311584	0.133068	0.0243173	4.44606e-08	-0.0638771	0.0641958	0.319719	0.319719	0.157269	20
CCDC183	eQTL_GTEx_Whole_Blood	ENSG00000213213.13	9	136796350	rs4546744	9	136800069	G	T	0.2219	-0.0105	0.0103	0.308005	-0.29939	0.0443651	1.49558e-11	0.0350713	0.0347936	0.313463	0.313463	0.496961	20
CCDC24	eQTL_GTEx_Whole_Blood	ENSG00000159214.12	1	43991359	rs12403036	1	43991633	A	G	0.77223	0.0205	0.0097	0.0345664	-0.698432	0.0417555	8.3715e-63	-0.0293515	0.0139987	0.0360173	0.0320438	0.424234	20
CCDC25	eQTL_GTEx_Whole_Blood	ENSG00000147419.17	8	27733311	rs1841311	8	27774113	A	G	0.529746	0.0158	0.008	0.0482682	-0.244154	0.0256855	1.99024e-21	-0.0647133	0.033466	0.0531498	0.14494	0.325157	20
CCDC28A	eQTL_GTEx_Whole_Blood	ENSG00000024862.17	6	138773509	rs6924729	6	138767319	C	A	0.302894	0.003	0.0087	0.730224	0.11941	0.0184509	9.68665e-11	0.0251235	0.0729616	0.730591	0.510855	0.22734	20
CCDC3	eQTL_GTEx_Whole_Blood	ENSG00000151468.10	10	12896625	rs11258128	10	13016458	C	T	0.2461	0.0216	0.0102	0.034205	0.283976	0.0410797	4.75183e-12	0.0760628	0.0375661	0.0428907	0.0428907	0.689693	9
CCDC30	eQTL_GTEx_Whole_Blood	ENSG00000186409.14	1	42463330	rs915328	1	42470496	G	A	0.363736	0.0138	0.0086	0.108571	-0.189535	0.0309816	9.4959e-10	-0.0728098	0.0469091	0.120627	0.120627	0.15023	20
CCDC40	eQTL_GTEx_Whole_Blood	ENSG00000141519.14	17	80036632	rs75072716	17	80032950	T	C	0.077296	0.0042	0.0156	0.787752	0.830209	0.0706124	6.47952e-32	0.00505897	0.0187954	0.787806	0.787806	0.946591	20
CCDC50	eQTL_GTEx_Whole_Blood	ENSG00000152492.13	3	191329077	rs4687210	3	191328981	A	G	0.228115	0.0012	0.0096	0.900524	-0.227164	0.0295722	1.57038e-14	-0.00528253	0.0422658	0.900537	0.989978	0.940046	20
CCDC57	eQTL_GTEx_Whole_Blood	ENSG00000176155.18	17	82101460	rs7225119	17	82129201	A	G	0.592159	-0.0044	0.0084	0.600411	0.368045	0.025034	6.27692e-49	-0.0119551	0.0228378	0.600642	0.16395	0.00707317	20
CCDC6	eQTL_GTEx_Whole_Blood	ENSG00000108091.10	10	59788763	rs55842846	10	59847305	A	G	0.376616	0.0001	0.0085	0.990613	-0.18031	0.029216	6.7592e-10	-0.0005546	0.0471411	0.990613	0.990613	0.730917	20
CCDC61	eQTL_GTEx_Whole_Blood	ENSG00000104983.8	19	45995461	rs4803880	19	45997036	T	C	0.492771	-0.0027	0.0083	0.744953	-0.157466	0.0253528	5.26554e-10	0.0171466	0.052782	0.74529	0.74529	0.621994	11
CCDC66	eQTL_GTEx_Whole_Blood	ENSG00000180376.16	3	56557161	rs9834239	3	56643734	A	G	0.09751	0.0297	0.0135	0.0278069	0.437715	0.0349098	4.59797e-36	0.0678524	0.0313131	0.0302427	0.0105972	0.0190142	20
CCDC69	eQTL_GTEx_Whole_Blood	ENSG00000198624.12	5	151181052	rs72794132	5	151239432	T	C	0.1665	-0.0164	0.0115	0.153843	-0.213193	0.0269693	2.67862e-15	0.0769256	0.0548125	0.160488	0.438903	0.195809	18
CCDC7	eQTL_GTEx_Whole_Blood	ENSG00000216937.13	10	32446140	rs2990962	10	32574659	A	G	0.161681	0.0069	0.0108	0.522895	0.377945	0.0465557	4.73436e-16	0.0182566	0.0286639	0.524177	0.524177	0.472884	20
CCDC71	eQTL_GTEx_Whole_Blood	ENSG00000177352.9	3	49162535	rs7632267	3	49147231	A	G	0.66478	-0.0161	0.0084	0.0552803	-0.116257	0.0188775	7.34448e-10	0.138486	0.0756721	0.0672374	0.0672374	0.00161817	20
CCDC74A	eQTL_GTEx_Whole_Blood	ENSG00000163040.14	2	131527833	rs6741682	2	131514301	C	T	0.290049	-0.0101	0.0094	0.282613	0.25946	0.0417517	5.15338e-10	-0.038927	0.0367666	0.28971	0.28971	0.0991559	20
CCDC77	eQTL_GTEx_Whole_Blood	ENSG00000120647.9	12	389455	rs11062813	12	409820	C	T	0.785736	0.0032	0.01	0.748968	0.421679	0.0423537	2.37114e-23	0.00758871	0.023727	0.749093	0.749093	0.374207	20
CCDC78	eQTL_GTEx_Whole_Blood	ENSG00000162004.16	16	722602	rs11864516	16	735279	G	A	0.2447	0.0059	0.0101	0.559114	-0.15871	0.0279628	1.38084e-08	-0.0371747	0.0639742	0.561181	0.561181	0.906391	6
CCDC80	eQTL_GTEx_Whole_Blood	ENSG00000091986.15	3	112596794	rs2280066	3	112599287	A	T	0.915163	0.0054	0.0147	0.71336	-0.519372	0.0585107	6.89822e-19	-0.0103972	0.0283276	0.713595	0.713595	0.209387	16
CCDC82	eQTL_GTEx_Whole_Blood	ENSG00000149231.11	11	96352769	rs11021568	11	96388691	T	C	0.148178	0.0057	0.0118	0.62906	0.177667	0.0209573	2.2995e-17	0.0320825	0.0665241	0.629615	0.629615	0.888001	20
CCDC88B	eQTL_GTEx_Whole_Blood	ENSG00000168071.21	11	64340223	rs618160	11	64249945	G	A	0.374621	0.0017	0.0083	0.837713	-0.101053	0.017892	1.62367e-08	-0.0168229	0.0821891	0.837819	0.837819	0.580168	12
CCDC9	eQTL_GTEx_Whole_Blood	ENSG00000105321.12	19	47255980	rs883030	19	47267681	A	C	0.419541	-0.0097	0.0087	0.264875	0.113738	0.0136152	6.61309e-17	-0.0852837	0.0771699	0.269098	0.269098	0.616335	20
CCDC92	eQTL_GTEx_Whole_Blood	ENSG00000119242.8	12	123918660	rs4765335	12	123946265	A	G	0.311229	-0.0148	0.0089	0.0963282	0.129439	0.0229834	1.78302e-08	-0.11434	0.071693	0.110746	0.110746	0.279019	20
CCL20	eQTL_GTEx_Whole_Blood	ENSG00000115009.11	2	227813842	rs10187276	2	227805721	C	T	0.746022	0.0172	0.0113	0.127978	0.339538	0.034572	9.12647e-23	0.0506571	0.0336778	0.132539	0.132539	0.760691	13
CCL24	eQTL_GTEx_Whole_Blood	ENSG00000106178.6	7	75811665	rs7785567	7	75825772	A	G	0.418938	0.0026	0.0089	0.770184	0.206314	0.0366621	1.82895e-08	0.0126022	0.0431962	0.770484	0.770484	0.571799	15
CCL4	eQTL_GTEx_Whole_Blood	ENSG00000275302.1	17	36103590	rs1719148	17	36104904	G	A	0.23717	0.0228	0.0096	0.017549	0.169695	0.0223013	2.75814e-14	0.134359	0.0592637	0.0233821	0.0233821	0.536385	14
CCL4L2	eQTL_GTEx_Whole_Blood	ENSG00000276070.4	17	36210924	rs113435750	17	36466322	A	G	0.09052	-0.0282	0.0153	0.065309	-0.561706	0.0443029	7.75461e-37	0.0502042	0.0275248	0.0681574	0.16141	0.503305	16
CCM2	eQTL_GTEx_Whole_Blood	ENSG00000136280.15	7	44999475	rs6953826	7	45077939	A	G	0.218428	0.0076	0.0104	0.46492	0.226647	0.0159797	1.1605e-45	0.0335323	0.0459472	0.465512	0.465512	0.664876	20
CCNA1	eQTL_GTEx_Whole_Blood	ENSG00000133101.9	13	36431520	rs4941839	13	36451779	A	G	0.721114	-0.0038	0.0095	0.689156	-0.300759	0.0286766	9.81247e-26	0.0126347	0.0316097	0.689371	0.796627	0.992051	20
CCNB1IP1	eQTL_GTEx_Whole_Blood	ENSG00000100814.17	14	20311368	rs1132644	14	20316559	T	G	0.4793	-0.01	0.0081	0.216991	-0.102958	0.0157145	5.6851e-11	0.097127	0.0800574	0.225047	0.225047	0.0366243	20
CCND2	eQTL_GTEx_Whole_Blood	ENSG00000118971.7	12	4273772	rs3217860	12	4289884	G	A	0.245295	-0.0025	0.0097	0.796614	-0.134184	0.0191665	2.54218e-12	0.0186311	0.0723378	0.796748	0.796748	0.177046	8
CCNL1	eQTL_GTEx_Whole_Blood	ENSG00000163660.11	3	157146508	rs4680343	3	157174647	G	C	0.250678	-0.0045	0.0094	0.632135	0.129543	0.0151322	1.12128e-17	-0.0347375	0.0726761	0.632667	0.432823	0.110524	20
CCNT1	eQTL_GTEx_Whole_Blood	ENSG00000129315.10	12	48688458	rs2162317	12	48704325	C	T	0.24701	-0.0094	0.0098	0.337466	-0.134767	0.0189952	1.29557e-12	0.06975	0.0733797	0.34184	0.34184	0.55302	11
CCNT2	eQTL_GTEx_Whole_Blood	ENSG00000082258.12	2	134918235	rs6705067	2	134933621	A	G	0.205453	0.0026	0.0094	0.782091	0.0968972	0.0125027	9.18234e-15	0.0268326	0.0970718	0.782226	0.782226	0.998189	20
CCR1	eQTL_GTEx_Whole_Blood	ENSG00000163823.3	3	46201709	rs2201150	3	46217411	C	T	0.638939	-0.003	0.0085	0.724132	-0.392541	0.0244852	7.66673e-58	0.00764251	0.021659	0.724197	0.40945	0.511146	20
CCR2	eQTL_GTEx_Whole_Blood	ENSG00000121807.5	3	46353734	rs6782423	3	46297882	G	A	0.506838	-0.004	0.008	0.617075	-0.0957101	0.0155572	7.64397e-10	0.0417929	0.0838613	0.618233	0.618233	0.773195	20
CCR3	eQTL_GTEx_Whole_Blood	ENSG00000183625.14	3	46163604	rs2201150	3	46217411	C	T	0.638939	-0.003	0.0085	0.724132	0.42482	0.033333	3.33474e-37	-0.00706181	0.0200161	0.724234	0.711906	0.450256	20
CCR5	eQTL_GTEx_Whole_Blood	ENSG00000160791.13	3	46370854	rs76258812	3	46318831	C	T	0.160085	-0.0062	0.0112	0.579872	-0.238345	0.0391104	1.10014e-09	0.0260127	0.0471842	0.581427	0.581427	0.676913	20
CCR6	eQTL_GTEx_Whole_Blood	ENSG00000112486.15	6	167111807	rs1331299	6	167119979	A	G	0.467716	0.0087	0.0084	0.300335	-0.166468	0.0273993	1.23498e-09	-0.0522623	0.0511881	0.307261	0.307261	0.778676	20
CCS	eQTL_GTEx_Whole_Blood	ENSG00000173992.8	11	66593084	rs692892	11	66581032	T	C	0.522928	0.0156	0.008	0.0511761	0.194716	0.0192596	4.98529e-24	0.0801167	0.0418427	0.0555295	0.0555295	0.206976	20
CCSAP	eQTL_GTEx_Whole_Blood	ENSG00000154429.10	1	229321005	rs419478	1	229273248	A	T	0.655435	-0.0046	0.0085	0.588386	-0.194743	0.0204994	2.1001e-21	0.0236209	0.043718	0.58899	0.58899	0.541139	12
CCSER2	eQTL_GTEx_Whole_Blood	ENSG00000107771.15	10	84328586	rs61866508	10	84483712	G	A	0.130463	-0.025	0.012	0.0372208	-0.290504	0.0241657	2.74464e-33	0.0860573	0.0419232	0.0400982	0.0414757	0.450126	20
CCT3	eQTL_GTEx_Whole_Blood	ENSG00000163468.14	1	156308968	rs58390527	1	156364325	T	C	0.2874	-0.007	0.009	0.4367	-0.120701	0.0168242	7.27159e-13	0.0579945	0.0750013	0.439376	0.439376	0.437337	11
CCT5	eQTL_GTEx_Whole_Blood	ENSG00000150753.11	5	10249921	rs2607297	5	10252066	A	G	0.858803	-0.0018	0.0116	0.876685	-0.183091	0.0207495	1.10555e-18	0.00983118	0.0633663	0.876704	0.876704	0.495472	17
CCT8	eQTL_GTEx_Whole_Blood	ENSG00000156261.12	21	29055805	rs2070610	21	29073627	A	G	0.114734	0.0097	0.0128	0.448563	0.41322	0.0301405	8.87244e-43	0.0234742	0.0310235	0.449255	0.28	0.32622	20
CCZ1	eQTL_GTEx_Whole_Blood	ENSG00000122674.11	7	5898734	rs7807287	7	6837888	G	A	0.422911	-0.0032	0.0085	0.706567	0.462842	0.0360658	1.06785e-37	-0.00691381	0.0183727	0.706687	0.688542	0.21924	20
CCZ1B	eQTL_GTEx_Whole_Blood	ENSG00000146574.15	7	6794134	rs10242703	7	6831004	A	G	0.4322	-0.0127	0.0082	0.121435	-0.634323	0.033266	4.63728e-81	0.0200213	0.0129697	0.122662	0.251936	0.185832	20
CD101	eQTL_GTEx_Whole_Blood	ENSG00000134256.12	1	117001750	rs12130298	1	117001709	C	A	0.0736	-0.0281	0.0177	0.112383	-0.757635	0.0549182	2.70522e-43	0.0370891	0.0235164	0.114758	0.280358	0.569511	20
CD109	eQTL_GTEx_Whole_Blood	ENSG00000156535.13	6	73695785	rs72953374	6	73701180	T	G	0.0444	-0.0064	0.0229	0.77988	0.692671	0.110582	3.75597e-10	-0.0092396	0.0330933	0.780093	0.945885	0.462259	15
CD14	eQTL_GTEx_Whole_Blood	ENSG00000170458.13	5	140631728	rs2563315	5	140628920	G	A	0.289653	0.0008	0.009	0.92917	0.138095	0.0213087	9.1303e-11	0.00579311	0.0651787	0.929177	0.929177	0.526548	16
CD151	eQTL_GTEx_Whole_Blood	ENSG00000177697.17	11	832884	rs61876748	11	833262	G	T	0.755967	-0.0093	0.0094	0.322486	0.817679	0.0202923	0	-0.0113737	0.0114994	0.322632	0.776755	0.448867	20
CD164	eQTL_GTEx_Whole_Blood	ENSG00000135535.15	6	109366514	rs9320282	6	109298174	G	A	0.523001	0.0048	0.008	0.548506	0.118234	0.0129542	7.03738e-20	0.0405975	0.0678085	0.549368	0.0818352	0.220269	20
CD177	eQTL_GTEx_Whole_Blood	ENSG00000204936.9	19	43353659	rs8113760	19	43347783	G	A	0.349859	0.0012	0.0094	0.898418	0.250843	0.027642	1.13991e-19	0.00478387	0.0374773	0.898428	0.883545	0.150953	5
CD180	eQTL_GTEx_Whole_Blood	ENSG00000134061.5	5	67179613	rs3733912	5	67196897	C	G	0.221924	-0.0163	0.01	0.103101	-0.288063	0.0306666	5.81046e-21	0.0565848	0.0352334	0.108274	0.108274	0.178319	20
CD1A	eQTL_GTEx_Whole_Blood	ENSG00000158477.6	1	158254137	rs3181030	1	158250501	C	T	0.097686	0.0316	0.0136	0.0201507	-0.344839	0.0597017	7.64822e-09	-0.091637	0.0425101	0.0311109	0.0311109	0.0771344	20
CD1B	eQTL_GTEx_Whole_Blood	ENSG00000158485.10	1	158327951	rs1388267	1	158458021	T	C	0.466921	-0.0112	0.008	0.161513	-0.302762	0.0462185	5.72811e-11	0.0369928	0.0270201	0.170974	0.170974	0.701412	15
CD1E	eQTL_GTEx_Whole_Blood	ENSG00000158488.15	1	158353696	rs1388267	1	158458021	T	C	0.466921	-0.0112	0.008	0.161513	-0.235035	0.0402051	5.03854e-09	0.0476525	0.0349999	0.173355	0.173355	0.563355	9
CD244	eQTL_GTEx_Whole_Blood	ENSG00000122223.12	1	160830160	rs7419088	1	160859192	G	A	0.198489	0.0144	0.0101	0.153943	0.157555	0.0185967	2.40826e-17	0.0913967	0.065006	0.159732	0.159732	0.157603	20
CD274	eQTL_GTEx_Whole_Blood	ENSG00000120217.13	9	5450503	rs59906468	9	5466085	G	A	0.223629	0.0013	0.01	0.896566	0.255838	0.0246864	3.63365e-25	0.00508134	0.0390903	0.896575	0.896575	0.963572	14
CD2AP	eQTL_GTEx_Whole_Blood	ENSG00000198087.7	6	47477789	rs72866641	6	47446580	A	C	0.048429	-0.0139	0.0187	0.457291	0.205035	0.0362063	1.48784e-08	-0.0677933	0.0919863	0.461126	0.461126	0.933406	20
CD300A	eQTL_GTEx_Whole_Blood	ENSG00000167851.13	17	74466416	rs62087200	17	74463637	A	G	0.049255	0.0247	0.0208	0.235031	-0.355017	0.0480346	1.45879e-13	-0.0695741	0.0593402	0.241011	0.241011	0.39698	5
CD300C	eQTL_GTEx_Whole_Blood	ENSG00000167850.3	17	74541108	rs1171210	17	74555897	C	G	0.484771	0.0048	0.008	0.548506	-0.217062	0.0216893	1.40856e-23	-0.0221135	0.036922	0.549223	0.348947	0.615265	20
CD300LD	eQTL_GTEx_Whole_Blood	ENSG00000204345.1	17	74579365	rs59362027	17	74567547	A	G	0.117066	0.0113	0.0119	0.342326	0.803506	0.0527636	2.29095e-52	0.0140634	0.0148389	0.343262	0.731588	0.986916	20
CD300LF	eQTL_GTEx_Whole_Blood	ENSG00000186074.18	17	74694311	rs28526119	17	74718521	G	A	0.1038	-0.0302	0.0133	0.0231666	-0.181969	0.0322611	1.69555e-08	0.165962	0.0787895	0.0351695	0.0351695	0.532597	7
CD302	eQTL_GTEx_Whole_Blood	ENSG00000241399.6	2	159771028	rs11682886	2	159796845	T	C	0.07239	-0.0177	0.0167	0.289199	0.285495	0.0305635	9.53894e-21	-0.0619976	0.0588702	0.292285	0.292285	0.273494	20
CD320	eQTL_GTEx_Whole_Blood	ENSG00000167775.10	19	8302127	rs8106855	19	8314603	A	G	0.03297	0.0472	0.0214	0.0274115	-0.219982	0.0351561	3.91741e-10	-0.214563	0.103147	0.0375106	0.0375106	0.0492019	11
CD33	eQTL_GTEx_Whole_Blood	ENSG00000105383.14	19	51225064	rs2455069	19	51225385	G	A	0.4196	-0.0138	0.0082	0.0923893	0.135154	0.0185924	3.61303e-13	-0.102106	0.0622762	0.101096	0.313459	0.725264	13
CD36	eQTL_GTEx_Whole_Blood	ENSG00000135218.17	7	80369575	rs12706950	7	80678186	A	G	0.434136	-0.0166	0.0088	0.059246	-0.142364	0.0236449	1.73435e-09	0.116603	0.0647761	0.0718472	0.0718472	0.290397	20
CD37	eQTL_GTEx_Whole_Blood	ENSG00000104894.11	19	49335171	rs1465697	19	49333989	T	C	0.24562	-0.0001	0.0093	0.991421	-0.137881	0.020114	7.13308e-12	0.000725263	0.0674496	0.991421	0.991421	0.654228	19
CD3E	eQTL_GTEx_Whole_Blood	ENSG00000198851.9	11	118304545	rs34250455	11	118286966	T	C	0.314783	-0.0129	0.0085	0.129103	0.125229	0.0128477	1.89698e-22	-0.103011	0.0686935	0.133723	0.133723	0.0533924	20
CD40	eQTL_GTEx_Whole_Blood	ENSG00000101017.13	20	46118272	rs745307	20	46118447	A	G	0.266835	-0.0015	0.0093	0.871865	0.42016	0.0282847	6.4869e-50	-0.00357007	0.0221357	0.871872	0.888891	0.927135	20
CD44	eQTL_GTEx_Whole_Blood	ENSG00000026508.17	11	35138870	rs12419062	11	35228123	G	A	0.327426	-0.0205	0.0084	0.0146679	0.0977872	0.0163419	2.17945e-09	-0.209639	0.0927704	0.0238361	0.0238361	0.409839	20
CD47	eQTL_GTEx_Whole_Blood	ENSG00000196776.14	3	108043298	rs35159203	3	108083617	T	C	0.43544	-0.0072	0.0082	0.379917	0.109275	0.0167534	6.91253e-11	-0.0658888	0.0757169	0.384192	0.384192	0.65691	20
CD52	eQTL_GTEx_Whole_Blood	ENSG00000169442.8	1	26317957	rs11587764	1	26319329	A	G	0.769627	-0.0151	0.0094	0.10819	0.413021	0.0265017	9.25294e-55	-0.0365599	0.0228797	0.110062	0.289156	0.52601	20
CD55	eQTL_GTEx_Whole_Blood	ENSG00000196352.14	1	207321508	rs2914937	1	207315423	A	G	0.691934	-0.0072	0.0089	0.418522	0.251161	0.0157197	1.83537e-57	-0.0286669	0.0354808	0.419117	0.557635	0.262559	20
CD59	eQTL_GTEx_Whole_Blood	ENSG00000085063.14	11	33702668	rs831633	11	33719234	C	T	0.604662	0.0069	0.0088	0.432987	-0.0951937	0.0159862	2.60501e-09	-0.0724838	0.0932411	0.436934	0.436934	0.794794	19
CD63	eQTL_GTEx_Whole_Blood	ENSG00000135404.11	12	55725323	rs55927117	12	55676990	A	G	0.264262	0.0011	0.0096	0.908775	-0.300174	0.0165932	3.80517e-73	-0.00366454	0.0319821	0.908777	0.984826	0.0421247	11
CD84	eQTL_GTEx_Whole_Blood	ENSG00000066294.14	1	160541095	rs7555826	1	160601834	T	C	0.932489	0.001	0.0154	0.948226	-0.205078	0.0360675	1.30093e-08	-0.00487619	0.0750983	0.948229	0.948229	0.673021	9
CD9	eQTL_GTEx_Whole_Blood	ENSG00000010278.12	12	6199715	rs11064059	12	6154814	C	G	0.644183	-0.0043	0.0084	0.608718	-0.468893	0.0454743	6.27301e-25	0.00917054	0.0179366	0.609159	0.142636	0.463815	11
CD93	eQTL_GTEx_Whole_Blood	ENSG00000125810.9	20	23079349	rs844887	20	23125447	G	A	0.906398	0.0212	0.0136	0.119038	0.539386	0.0349187	7.91308e-54	0.039304	0.0253419	0.120915	0.518102	0.448654	20
CDA	eQTL_GTEx_Whole_Blood	ENSG00000158825.5	1	20588948	rs4655226	1	20601791	T	C	0.1277	-0.0243	0.0123	0.048199	0.319063	0.0183826	1.75227e-67	-0.0761605	0.0387993	0.0496537	0.168035	0.93474	20
CDC123	eQTL_GTEx_Whole_Blood	ENSG00000151465.13	10	12196145	rs12779647	10	12250287	G	C	0.550988	0.0054	0.0083	0.515303	-0.0959346	0.0165255	6.42726e-09	-0.0562883	0.0870589	0.51792	0.51792	0.517929	15
CDC14A	eQTL_GTEx_Whole_Blood	ENSG00000079335.18	1	100351734	rs17420882	1	100353172	G	T	0.28115	0.0124	0.0087	0.154074	-0.17927	0.0202599	8.87037e-19	-0.0691694	0.0491557	0.159383	0.159383	0.546912	20
CDC16	eQTL_GTEx_Whole_Blood	ENSG00000130177.14	13	114234887	rs10870597	13	114234161	G	A	0.235824	0.0109	0.0095	0.251229	0.743946	0.0305352	4.16373e-131	0.0146516	0.0127839	0.251754	0.766136	0.826337	20
CDC25B	eQTL_GTEx_Whole_Blood	ENSG00000101224.17	20	3786772	rs2281479	20	3781448	C	T	0.22785	-0.0106	0.0101	0.293946	0.107684	0.0143183	5.44672e-14	-0.0984362	0.0947018	0.298603	0.442031	0.894294	14
CDC26	eQTL_GTEx_Whole_Blood	ENSG00000176386.8	9	113255835	rs9299214	9	113273416	G	A	0.35049	0.0027	0.0085	0.750753	-0.290626	0.0297817	1.69582e-22	-0.00929029	0.0292627	0.75088	0.75088	0.453495	20
CDC34	eQTL_GTEx_Whole_Blood	ENSG00000099804.8	19	531712	rs12608452	19	563639	C	T	0.123003	0.0322	0.014	0.0214482	-0.294556	0.0248248	1.79103e-32	-0.109317	0.0484139	0.0239475	0.121016	0.648433	20
CDC42	eQTL_GTEx_Whole_Blood	ENSG00000070831.15	1	22052627	rs2501309	1	22015221	C	T	0.658357	-0.0028	0.0085	0.741845	-0.130408	0.0116995	7.45039e-29	0.0214711	0.0652085	0.741953	0.741953	0.228601	20
CDC42BPA	eQTL_GTEx_Whole_Blood	ENSG00000143776.18	1	226989865	rs56100227	1	227024990	C	T	0.240689	0.0107	0.0094	0.254996	-0.230831	0.0383073	1.68299e-09	-0.0463543	0.0414427	0.263347	0.263347	0.515641	20
CDC42EP1	eQTL_GTEx_Whole_Blood	ENSG00000128283.6	22	37560447	rs4821670	22	37574859	C	T	0.618583	-0.0164	0.0083	0.0481657	-0.535	0.0360083	6.20258e-50	0.0306542	0.0156506	0.0501527	0.0826364	0.578975	13
CDC42EP3	eQTL_GTEx_Whole_Blood	ENSG00000163171.7	2	37641882	rs7558738	2	37826944	T	C	0.62358	0.0038	0.0083	0.647074	0.205551	0.02461	6.69329e-17	0.0184869	0.0404399	0.647567	0.647567	0.786384	20
CDC7	eQTL_GTEx_Whole_Blood	ENSG00000097046.12	1	91500893	rs13447526	1	91517617	A	G	0.484413	-0.0079	0.0079	0.31731	-0.276128	0.0233728	3.30138e-32	0.0286099	0.0287122	0.319038	0.319038	0.585448	20
CDCA7L	eQTL_GTEx_Whole_Blood	ENSG00000164649.19	7	21900900	rs4473920	7	21934992	G	A	0.717771	0.002	0.0091	0.826042	-0.596195	0.0317849	1.69183e-78	-0.00335461	0.0152645	0.826054	0.1753	0.812994	20
CDH2	eQTL_GTEx_Whole_Blood	ENSG00000170558.8	18	27950966	rs17469371	18	28172618	G	A	0.239603	0.0004	0.0095	0.966415	-0.339236	0.0571942	3.00547e-09	-0.00117912	0.0280048	0.966416	0.966416	0.619377	10
CDH23	eQTL_GTEx_Whole_Blood	ENSG00000107736.19	10	71396934	rs9416004	10	71782793	G	T	0.735975	0.0126	0.0094	0.180107	-0.214021	0.0330132	8.9977e-11	-0.0588727	0.0448499	0.189297	0.361723	0.690529	15
CDH4	eQTL_GTEx_Whole_Blood	ENSG00000179242.15	20	61252426	rs3787427	20	62004733	C	T	0.653915	0.0013	0.0084	0.877009	-0.256935	0.0367305	2.64984e-12	-0.00505965	0.0327011	0.877039	0.877039	0.0211974	20
CDHR1	eQTL_GTEx_Whole_Blood	ENSG00000148600.14	10	84194635	rs11595894	10	84187538	G	A	0.277425	0.0062	0.0093	0.504985	-0.187371	0.0323791	7.1745e-09	-0.0330894	0.0499624	0.507788	0.507788	0.606887	19
CDIP1	eQTL_GTEx_Whole_Blood	ENSG00000089486.16	16	4510675	rs8051695	16	4486620	C	T	0.72435	-0.0063	0.0097	0.516025	0.156977	0.0229281	7.56809e-12	-0.0401333	0.0620699	0.517903	0.517903	0.0119344	20
CDK10	eQTL_GTEx_Whole_Blood	ENSG00000185324.21	16	89680737	rs77651727	16	89641859	T	C	0.074659	-0.0232	0.0158	0.142008	-0.714796	0.0345583	4.84671e-95	0.0324568	0.0221598	0.143011	0.0817082	0.462521	20
CDK11A	eQTL_GTEx_Whole_Blood	ENSG00000008128.22	1	1702730	rs9442411	1	1688328	T	C	0.1998	0.0101	0.0148	0.494966	-0.341506	0.0480633	1.20024e-12	-0.0295749	0.0435369	0.496944	0.496944	0.35251	3
CDK11B	eQTL_GTEx_Whole_Blood	ENSG00000248333.8	1	1635264	rs9661500	1	1659220	G	A	0.297818	-0.0074	0.0117	0.527074	-0.215114	0.0235291	6.1037e-20	0.0344004	0.0545198	0.52806	0.857928	0.405368	10
CDK2AP1	eQTL_GTEx_Whole_Blood	ENSG00000111328.6	12	123261484	rs9669295	12	123358123	G	A	0.907863	-0.0093	0.0144	0.518387	-0.761814	0.0511568	3.72832e-50	0.0122077	0.01892	0.51878	0.785364	0.530544	20
CDK3	eQTL_GTEx_Whole_Blood	ENSG00000250506.7	17	76000906	rs73359853	17	76010791	C	T	0.04145	0.0015	0.021	0.943057	0.406861	0.0659586	6.89719e-10	0.00368676	0.0516181	0.94306	0.94306	0.603258	4
CDK5R1	eQTL_GTEx_Whole_Blood	ENSG00000176749.8	17	32486619	rs62065492	17	32495589	T	C	0.482741	-0.0086	0.0081	0.288359	0.191405	0.0204086	6.68239e-21	-0.0449309	0.042589	0.29143	0.29143	0.0495686	20
CDK5RAP3	eQTL_GTEx_Whole_Blood	ENSG00000108465.14	17	47967810	rs1317850	17	48044477	C	T	0.805053	0.0065	0.0099	0.51146	-0.184944	0.0207439	4.85225e-19	-0.0351458	0.0536747	0.512601	0.759275	0.126007	20
CDK7	eQTL_GTEx_Whole_Blood	ENSG00000134058.11	5	69234795	rs34935424	5	69299757	T	C	0.511759	-0.0118	0.0082	0.150144	0.11534	0.019981	7.8105e-09	-0.102306	0.0732699	0.162627	0.162627	0.168742	20
CDKL1	eQTL_GTEx_Whole_Blood	ENSG00000100490.9	14	50335993	rs1465160	14	50344307	T	C	0.501622	0.0023	0.0086	0.789129	0.441292	0.0369158	6.1854e-33	0.00521197	0.0194931	0.78918	0.198073	0.459554	20
CDKN2AIPNL	eQTL_GTEx_Whole_Blood	ENSG00000237190.3	5	134402087	rs62379458	5	134247020	C	T	0.03325	0.0025	0.0259	0.923103	0.492428	0.0836591	3.95349e-09	0.00507688	0.0526036	0.923114	0.923114	0.699254	3
CDKN2B	eQTL_GTEx_Whole_Blood	ENSG00000147883.10	9	22002903	rs2069422	9	22008027	T	G	0.901042	-0.0472	0.0132	0.000349215	0.425518	0.0414523	1.01075e-24	-0.110924	0.0328492	0.00073346	0.00073346	0.00252134	20
CDKN2D	eQTL_GTEx_Whole_Blood	ENSG00000129355.6	19	10566462	rs11672361	19	10560702	G	A	0.517283	-0.0093	0.0082	0.256733	0.0901959	0.0151063	2.36177e-09	-0.103109	0.0925388	0.265184	0.265184	0.259981	16
CDO1	eQTL_GTEx_Whole_Blood	ENSG00000129596.4	5	115804733	rs411148	5	115792843	A	G	0.8407	0.0088	0.0114	0.440156	-0.601068	0.0600079	1.29006e-23	-0.0146406	0.0190225	0.441509	0.441509	0.939458	13
CDPF1	eQTL_GTEx_Whole_Blood	ENSG00000205643.10	22	46244011	rs9627278	22	46247535	G	C	0.180237	-0.0146	0.0105	0.164384	0.331673	0.0345035	7.0653e-22	-0.0440193	0.0319872	0.168774	0.168774	0.711105	20
CDR2	eQTL_GTEx_Whole_Blood	ENSG00000140743.7	16	22345936	rs80210394	16	22361127	A	G	0.074287	-0.0131	0.0171	0.443628	-0.300461	0.0478342	3.3576e-10	0.0435997	0.0573343	0.446987	0.446987	0.625886	9
CDRT4	eQTL_GTEx_Whole_Blood	ENSG00000239704.10	17	15436015	rs200768112	17	15540420	G	A	0.318406	0.0155	0.0086	0.0714942	-0.299276	0.0275317	1.59799e-27	-0.0517917	0.0291283	0.0753955	0.0753955	0.482305	20
CDS2	eQTL_GTEx_Whole_Blood	ENSG00000101290.13	20	5126786	rs6053166	20	5161117	T	G	0.483352	-0.0036	0.0084	0.668235	-0.240064	0.0171105	1.01856e-44	0.014996	0.035007	0.668381	0.668381	0.328842	20
CDV3	eQTL_GTEx_Whole_Blood	ENSG00000091527.15	3	133573730	rs77247608	3	133684452	G	A	0.254608	-0.0228	0.0091	0.012228	-0.16979	0.0213615	1.88942e-15	0.134284	0.0561953	0.0168673	0.0168673	0.350409	20
CEACAM19	eQTL_GTEx_Whole_Blood	ENSG00000186567.12	19	44666958	rs56261258	19	44646342	C	T	0.889008	-0.0016	0.0144	0.911528	-0.406559	0.0597809	1.04026e-11	0.00393547	0.0354239	0.91154	0.91154	0.474979	6
CEACAM21	eQTL_GTEx_Whole_Blood	ENSG00000007129.17	19	41549518	rs3745936	19	41586462	T	A	0.20805	-0.049	0.0098	5.73303e-07	-0.798779	0.0221124	9.67306e-286	0.0613436	0.0123857	7.31601e-07	1.23019e-08	3.38185e-08	20
CEACAM3	eQTL_GTEx_Whole_Blood	ENSG00000170956.16	19	41796437	rs10419111	19	41811775	C	T	0.620627	-0.0063	0.0082	0.442313	-0.161883	0.0229233	1.64189e-12	0.038917	0.0509528	0.444995	0.444995	0.0484755	13
CEACAM4	eQTL_GTEx_Whole_Blood	ENSG00000105352.10	19	41618971	rs1041994	19	41619287	T	C	0.302006	-0.0175	0.0088	0.0467414	-0.19562	0.0171052	2.75472e-30	0.0894592	0.0456602	0.0500852	0.0500852	7.378e-05	20
CEBPZOS	eQTL_GTEx_Whole_Blood	ENSG00000218739.9	2	37196488	rs2372990	2	37272924	G	A	0.618257	0.0176	0.0084	0.0361498	-0.186635	0.0197916	4.10056e-21	-0.0943017	0.0461052	0.0408195	0.0408195	0.638812	20
CELA1	eQTL_GTEx_Whole_Blood	ENSG00000139610.1	12	51328443	rs7309232	12	51307507	G	A	0.408562	-0.0066	0.0088	0.453255	0.483878	0.0429558	1.96365e-29	-0.0136398	0.0182267	0.454253	0.454253	0.769348	20
CELSR1	eQTL_GTEx_Whole_Blood	ENSG00000075275.16	22	46360834	rs113355543	22	46280307	A	G	0.050126	0.0204	0.0228	0.370928	0.605181	0.0735601	1.91924e-16	0.0337089	0.0378968	0.373739	0.373739	0.295998	15
CELSR2	eQTL_GTEx_Whole_Blood	ENSG00000143126.7	1	109250019	rs11102965	1	109242316	C	T	0.44978	0.0121	0.0084	0.149733	0.173987	0.0280697	5.70442e-10	0.0695454	0.0495661	0.160591	0.160591	0.860512	13
CENPC	eQTL_GTEx_Whole_Blood	ENSG00000145241.10	4	67468748	rs35108540	4	67545510	T	C	0.109023	0.0121	0.0146	0.407236	-0.511983	0.0385236	2.64189e-40	-0.0236336	0.028572	0.408146	0.604793	0.863884	20
CENPK	eQTL_GTEx_Whole_Blood	ENSG00000123219.12	5	65517766	rs432206	5	65562860	C	G	0.646081	-0.0166	0.0088	0.059246	-0.427684	0.026486	1.18121e-58	0.0388137	0.0207159	0.0609825	0.0203495	0.105104	20
CENPN	eQTL_GTEx_Whole_Blood	ENSG00000166451.13	16	81006498	rs79957369	16	81025654	T	C	0.127285	0.027	0.0126	0.0321246	0.262972	0.0392154	2.0025e-11	0.102673	0.0503007	0.0412334	0.0412334	0.297126	20
CENPO	eQTL_GTEx_Whole_Blood	ENSG00000138092.10	2	24793383	rs7580081	2	24874203	C	G	0.448936	0.0142	0.0086	0.0987053	0.630096	0.0376717	8.47546e-63	0.0225362	0.0137151	0.100347	0.378195	0.79741	20
CENPP	eQTL_GTEx_Whole_Blood	ENSG00000188312.13	9	92325637	rs10992350	9	92472848	T	C	0.158795	0.0192	0.0109	0.0781592	0.384192	0.0407939	4.60282e-21	0.049975	0.0288632	0.0833727	0.213994	0.559189	20
CENPQ	eQTL_GTEx_Whole_Blood	ENSG00000031691.6	6	49463378	rs1471539	6	49492439	G	A	0.3992	0.0021	0.0082	0.797875	0.344345	0.029559	2.31054e-31	0.00609853	0.0238191	0.797923	0.10022	0.027211	20
CENPU	eQTL_GTEx_Whole_Blood	ENSG00000151725.11	4	184694964	rs873686	4	184717722	T	C	0.30109	0.0064	0.0087	0.461955	-0.182911	0.026651	6.73376e-12	-0.0349897	0.0478366	0.464509	0.464509	0.249396	20
CENPV	eQTL_GTEx_Whole_Blood	ENSG00000166582.9	17	16342534	rs3112527	17	16345592	T	C	0.472286	-0.0146	0.0084	0.082194	0.24521	0.0300148	3.09333e-16	-0.0595408	0.035023	0.0891222	0.0891222	0.256317	20
CENPX	eQTL_GTEx_Whole_Blood	ENSG00000169689.14	17	82018702	rs3934983	17	82022880	A	C	0.557271	-0.0057	0.0088	0.517161	0.128049	0.0168687	3.17618e-14	-0.0445142	0.0689734	0.51868	0.51868	0.255904	17
CEP104	eQTL_GTEx_Whole_Blood	ENSG00000116198.12	1	3812081	rs2275824	1	3836572	T	A	0.44245	-0.0033	0.0082	0.687361	0.550809	0.0316616	8.73082e-68	-0.00599119	0.0148912	0.68744	0.640487	0.895518	20
CEP152	eQTL_GTEx_Whole_Blood	ENSG00000103995.13	15	48712928	rs2413916	15	48838605	T	A	0.032478	0.0233	0.026	0.370171	0.466295	0.0708284	4.59665e-11	0.0499684	0.0562729	0.37456	0.37456	0.882737	6
CEP164	eQTL_GTEx_Whole_Blood	ENSG00000110274.15	11	117314557	rs525493	11	117311992	G	T	0.435143	-0.0093	0.0083	0.262508	0.210042	0.0220173	1.43026e-21	-0.0442769	0.0397875	0.26578	0.479584	0.975493	20
CEP170	eQTL_GTEx_Whole_Blood	ENSG00000143702.15	1	243124428	rs12741781	1	243264850	G	T	0.329398	0.0011	0.0084	0.895813	0.137677	0.0181418	3.22523e-14	0.00798972	0.0610215	0.895828	0.895828	0.840995	20
CEP170B	eQTL_GTEx_Whole_Blood	ENSG00000099814.15	14	104865280	rs11844343	14	104873793	T	C	0.605812	0.0044	0.0084	0.600411	-0.345714	0.0310883	9.983e-29	-0.0127273	0.0243245	0.600815	0.648345	0.645241	20
CEP19	eQTL_GTEx_Whole_Blood	ENSG00000174007.7	3	196706277	rs7616240	3	196706752	C	T	0.3563	-0.0082	0.0088	0.35143	-0.220253	0.0175728	4.87922e-36	0.0372299	0.0400643	0.352758	0.683965	0.607575	19
CEP192	eQTL_GTEx_Whole_Blood	ENSG00000101639.18	18	12991362	rs518145	18	13091662	C	T	0.605513	-0.0211	0.0085	0.0130518	-0.429283	0.0221424	9.86915e-84	0.0491517	0.0199621	0.0138068	0.0141446	0.720583	20
CEP295NL	eQTL_GTEx_Whole_Blood	ENSG00000178404.9	17	78890580	rs4789864	17	78901057	T	C	0.424547	0.001	0.0081	0.901745	0.254813	0.030457	5.9449e-17	0.00392445	0.0317915	0.901756	0.901756	0.448494	20
CEP63	eQTL_GTEx_Whole_Blood	ENSG00000182923.16	3	134486027	rs1814337	3	134481840	T	C	0.67865	-0.0056	0.0085	0.510009	0.273634	0.0196245	3.44838e-44	-0.0204653	0.031098	0.510481	0.201846	0.118192	20
CEP68	eQTL_GTEx_Whole_Blood	ENSG00000011523.13	2	65056366	rs2080385	2	65065628	T	G	0.235771	0.0255	0.0092	0.00557577	-0.422047	0.0329681	1.60408e-37	-0.0604198	0.0223036	0.00674923	0.0216812	0.203621	20
CEP78	eQTL_GTEx_Whole_Blood	ENSG00000148019.12	9	78236062	rs1065334	9	78266855	T	C	0.045564	0.0087	0.0206	0.672784	-0.434894	0.0376006	6.11639e-31	-0.0200049	0.0473994	0.672989	0.672989	0.888291	18
CEP85	eQTL_GTEx_Whole_Blood	ENSG00000130695.14	1	26234153	rs12123630	1	26224136	A	G	0.16765	-0.0054	0.0107	0.613789	0.228745	0.0257214	5.938e-19	-0.0236071	0.0468522	0.614358	0.734318	0.195726	20
CEP85L	eQTL_GTEx_Whole_Blood	ENSG00000111860.13	6	118460772	rs9481821	6	118524859	C	A	0.182593	-0.0142	0.0103	0.168006	-0.175237	0.0226192	9.38788e-15	0.0810331	0.0597009	0.17468	0.370282	0.317178	20
CEP95	eQTL_GTEx_Whole_Blood	ENSG00000258890.6	17	64506732	rs1991401	17	64506317	G	A	0.31157	0.0059	0.0105	0.574181	0.149056	0.0202654	1.9066e-13	0.0395824	0.0706486	0.575294	0.575294	0.381955	4
CEP97	eQTL_GTEx_Whole_Blood	ENSG00000182504.10	3	101723925	rs7613046	3	101257911	C	G	0.785815	0.0108	0.0099	0.275313	-0.16208	0.0260234	4.71723e-10	-0.0666338	0.0620108	0.282576	0.0497204	0.130359	20
CEPT1	eQTL_GTEx_Whole_Blood	ENSG00000134255.13	1	111140226	rs10857859	1	111191102	C	G	0.33237	-0.0173	0.0087	0.0467558	0.158461	0.0164171	4.81137e-22	-0.109175	0.0560561	0.0514623	0.0514623	0.716198	20
CERK	eQTL_GTEx_Whole_Blood	ENSG00000100422.13	22	46684411	rs5769127	22	46739375	A	G	0.48986	0.0193	0.0088	0.0282943	0.292048	0.0249451	1.16494e-31	0.066085	0.0306562	0.0311083	0.0311083	0.77593	14
CERKL	eQTL_GTEx_Whole_Blood	ENSG00000188452.13	2	181536676	rs1375493	2	181459039	A	G	0.557451	0.0029	0.0081	0.720325	-0.290459	0.0204886	1.2787e-45	-0.0099842	0.0278958	0.72041	0.72041	0.0315918	20
CERS3	eQTL_GTEx_Whole_Blood	ENSG00000154227.13	15	100400395	rs28862879	15	100589864	C	T	0.087118	-0.0213	0.0142	0.133614	0.642552	0.0866518	1.21322e-13	-0.0331491	0.022547	0.141502	0.334469	0.945048	20
CERS4	eQTL_GTEx_Whole_Blood	ENSG00000090661.11	19	8206736	rs12610250	19	8212829	G	A	0.516231	-0.0234	0.0087	0.00715259	0.316898	0.0318991	2.94998e-23	-0.0738408	0.028442	0.0094265	0.0262828	0.965091	19
CES1	eQTL_GTEx_Whole_Blood	ENSG00000198848.12	16	55802851	rs12443580	16	55832425	C	T	0.275708	-0.0098	0.0107	0.359726	-0.570762	0.0366731	1.28886e-54	0.01717	0.0187793	0.360556	0.0593395	0.130197	20
CFAP161	eQTL_GTEx_Whole_Blood	ENSG00000156206.13	15	81007033	rs2663922	15	81112591	G	A	0.757757	-0.003	0.0101	0.766444	-0.328796	0.0453388	4.10746e-13	0.0091242	0.0307439	0.766634	0.766634	0.0818715	20
CFAP44	eQTL_GTEx_Whole_Blood	ENSG00000206530.10	3	113287460	rs775214	3	113292103	T	C	0.749348	0.0424	0.0092	4.05203e-06	0.1933	0.0280621	5.6469e-12	0.219348	0.0572647	0.000127922	0.00056228	0.00387827	20
CFAP45	eQTL_GTEx_Whole_Blood	ENSG00000213085.9	1	159872364	rs2252815	1	159919896	A	G	0.479188	-0.0002	0.0089	0.982071	-0.129044	0.0232053	2.68293e-08	0.00154986	0.0689693	0.982072	0.982072	0.857163	11
CFAP70	eQTL_GTEx_Whole_Blood	ENSG00000156042.17	10	73253759	rs2271910	10	73235328	T	C	0.060747	0.0018	0.0166	0.913652	-0.506505	0.0600753	3.42211e-17	-0.00355377	0.0327763	0.913659	0.913659	0.917511	4
CFAP97	eQTL_GTEx_Whole_Blood	ENSG00000164323.12	4	185159665	rs113289632	4	185204226	T	A	0.139701	0.0119	0.0121	0.325376	-0.146847	0.0238382	7.26718e-10	-0.0810367	0.0834422	0.331462	0.331462	0.89063	15
CFD	eQTL_GTEx_Whole_Blood	ENSG00000197766.7	19	859643	rs10424211	19	865818	C	G	0.182254	0.0142	0.011	0.196735	0.840665	0.0615118	1.60444e-42	0.0168914	0.0131431	0.198726	0.41939	0.99332	20
CFDP1	eQTL_GTEx_Whole_Blood	ENSG00000153774.8	16	75293698	rs9934007	16	75356634	C	T	0.782032	0.0081	0.0102	0.427127	-0.286621	0.025783	1.04108e-28	-0.0282603	0.0356777	0.428303	0.428303	0.27091	20
CFL1	eQTL_GTEx_Whole_Blood	ENSG00000172757.12	11	65823022	rs679147	11	65876892	G	A	0.670409	0.0149	0.0086	0.0831742	0.0694323	0.0120576	8.49125e-09	0.214598	0.129347	0.0970977	0.0970977	0.000729473	17
CFL2	eQTL_GTEx_Whole_Blood	ENSG00000165410.14	14	34706769	rs17525972	14	34720315	T	G	0.147269	0.0003	0.0116	0.979367	0.415779	0.0417294	2.19741e-23	0.000721537	0.0278995	0.979367	0.979367	0.0371952	20
CGGBP1	eQTL_GTEx_Whole_Blood	ENSG00000163320.10	3	88051944	rs145405411	3	88195691	G	C	0.123198	-0.0165	0.0128	0.197376	0.153088	0.0254419	1.77493e-09	-0.107781	0.0855092	0.207503	0.207503	0.0575475	8
CHAF1A	eQTL_GTEx_Whole_Blood	ENSG00000167670.15	19	4402662	rs11666856	19	4437453	G	A	0.272982	0.0093	0.0092	0.312079	-0.225052	0.0243218	2.18055e-20	-0.0413238	0.0411227	0.314949	0.314949	0.853254	12
CHCHD2	eQTL_GTEx_Whole_Blood	ENSG00000106153.12	7	56101569	rs4948107	7	56105714	T	C	0.197989	-0.0009	0.0108	0.933586	-0.446249	0.0257773	3.84007e-67	0.00201681	0.024202	0.933587	0.612483	0.76489	20
CHCHD7	eQTL_GTEx_Whole_Blood	ENSG00000170791.17	8	56211686	rs6474051	8	56212711	C	T	0.761964	0.0001	0.0103	0.992254	0.200511	0.028293	1.37103e-12	0.000498726	0.0513688	0.992254	0.992254	0.941687	16
CHD1L	eQTL_GTEx_Whole_Blood	ENSG00000131778.18	1	147242641	rs9795495	1	147232924	G	A	0.439594	0.0043	0.0082	0.600007	-0.304885	0.0211322	3.47433e-47	-0.0141037	0.0269131	0.600248	0.567703	0.459419	20
CHD3	eQTL_GTEx_Whole_Blood	ENSG00000170004.16	17	7884806	rs74252295	17	7882587	G	A	0.070194	0.0032	0.0155	0.836438	-0.254339	0.0383421	3.28009e-11	-0.0125816	0.0609718	0.836516	0.0312918	0.0184674	20
CHD4	eQTL_GTEx_Whole_Blood	ENSG00000111642.14	12	6570083	rs7316626	12	6582286	A	G	0.166767	-0.0311	0.0113	0.00591941	-0.111	0.0202642	4.31023e-08	0.28018	0.113929	0.013923	0.013923	0.103846	8
CHD7	eQTL_GTEx_Whole_Blood	ENSG00000171316.11	8	60678778	rs4288413	8	60739585	A	G	0.553965	0.0215	0.008	0.00719891	0.106171	0.0174321	1.1252e-09	0.202504	0.0823597	0.0139414	0.0139414	0.472181	20
CHFR	eQTL_GTEx_Whole_Blood	ENSG00000072609.17	12	132832357	rs72624274	12	132837665	T	C	0.184511	-0.0107	0.0105	0.30818	0.11198	0.0186605	1.96205e-09	-0.0955528	0.0951091	0.315058	0.315058	0.734549	20
CHI3L1	eQTL_GTEx_Whole_Blood	ENSG00000133048.12	1	203178931	rs10920579	1	203189844	G	A	0.793749	-0.0073	0.0098	0.456333	0.406883	0.0359039	9.05241e-30	-0.0179413	0.0241375	0.457304	0.457304	0.964968	14
CHI3L2	eQTL_GTEx_Whole_Blood	ENSG00000064886.13	1	111200771	rs79561756	1	111223049	A	C	0.114779	0.0072	0.0139	0.604468	0.929251	0.0551979	1.35405e-63	0.00774818	0.0149654	0.604639	0.85136	0.297841	20
CHIT1	eQTL_GTEx_Whole_Blood	ENSG00000133063.15	1	203212827	rs872583	1	203215638	C	T	0.204409	-0.0017	0.0104	0.870155	-0.395044	0.0393346	9.84484e-24	0.00430332	0.0263297	0.870172	0.290718	0.522498	10
CHKB	eQTL_GTEx_Whole_Blood	ENSG00000100288.19	22	50578949	rs131750	22	50585879	C	T	0.469773	-0.0011	0.0082	0.893287	0.204651	0.0238718	1.00896e-17	-0.005375	0.0400731	0.8933	0.961473	0.600431	20
CHMP1B	eQTL_GTEx_Whole_Blood	ENSG00000255112.2	18	11851396	rs8088271	18	11917347	C	A	0.209488	0.0016	0.0106	0.88002	-0.111753	0.019297	6.98795e-09	-0.0143173	0.0948843	0.880061	0.880061	0.878212	6
CHMP2B	eQTL_GTEx_Whole_Blood	ENSG00000083937.8	3	87227271	rs1488360	3	87146878	C	T	0.682938	-0.0649	0.0084	1.10813e-14	-0.102351	0.0134223	2.43243e-14	0.634092	0.116835	5.72249e-08	2.38381e-08	9.58786e-05	20
CHMP4B	eQTL_GTEx_Whole_Blood	ENSG00000101421.3	20	33811304	rs2626562	20	33821336	A	G	0.474847	-0.0032	0.008	0.689156	-0.221678	0.0166478	1.87529e-40	0.0144354	0.0361047	0.689289	0.691999	0.488625	20
CHMP6	eQTL_GTEx_Whole_Blood	ENSG00000176108.9	17	80991598	rs56239087	17	80996699	T	C	0.170857	0.0009	0.0105	0.931693	0.132077	0.0194774	1.19305e-11	0.00681421	0.0795054	0.931699	0.931699	0.623117	14
CHMP7	eQTL_GTEx_Whole_Blood	ENSG00000147457.13	8	23243637	rs62501137	8	23241008	T	C	0.61788	-0.0257	0.0083	0.00195896	-0.118191	0.0188195	3.38056e-10	0.217445	0.0782968	0.00548321	0.00548321	0.00888134	13
CHN2	eQTL_GTEx_Whole_Blood	ENSG00000106069.21	7	29122274	rs245881	7	29146960	G	A	0.780169	-0.0114	0.0102	0.263718	0.226119	0.0256977	1.378e-18	-0.0504159	0.0454714	0.267543	0.267543	0.778024	14
CHP1	eQTL_GTEx_Whole_Blood	ENSG00000187446.11	15	41230839	rs7173196	15	41158688	A	G	0.377091	-0.0116	0.0085	0.172346	-0.116852	0.0196506	2.73941e-09	0.0992709	0.0746326	0.183476	0.183476	0.138048	20
CHPF2	eQTL_GTEx_Whole_Blood	ENSG00000033100.16	7	151232489	rs2792434	7	151232390	G	T	0.418278	0.0088	0.0087	0.31178	-0.0853923	0.0148046	8.02315e-09	-0.103054	0.103437	0.319109	0.319109	0.695956	11
CHPT1	eQTL_GTEx_Whole_Blood	ENSG00000111666.10	12	101696947	rs2559854	12	101696468	T	C	0.587176	0.0019	0.0086	0.825147	0.228383	0.0222573	1.05583e-24	0.00831936	0.0376648	0.825187	0.319908	0.245087	20
CHRFAM7A	eQTL_GTEx_Whole_Blood	ENSG00000166664.13	15	30357766	rs145917899	15	30622133	C	T	0.074865	0.0408	0.0157	0.00935704	-0.651411	0.078026	6.90546e-17	-0.0626333	0.0252422	0.0130906	0.0357013	0.20129	20
CHRNA5	eQTL_GTEx_Whole_Blood	ENSG00000169684.13	15	78565520	rs905740	15	78552044	C	T	0.563909	-0.0128	0.0082	0.118529	-0.35253	0.0507095	3.60282e-12	0.036309	0.0238396	0.127745	0.127745	0.222041	20
CHRNB1	eQTL_GTEx_Whole_Blood	ENSG00000170175.10	17	7445061	rs12600861	17	7452302	C	A	0.362675	0.0263	0.0084	0.0017424	0.386756	0.0370066	1.44983e-25	0.0680015	0.0226728	0.00270644	0.00270644	0.000415024	20
CHRNB2	eQTL_GTEx_Whole_Blood	ENSG00000160716.5	1	154567781	rs11264222	1	154581881	T	C	0.304597	-0.0136	0.0089	0.12649	0.257395	0.0367771	2.58189e-12	-0.0528371	0.0353918	0.135458	0.135458	0.0613506	12
CHRNE	eQTL_GTEx_Whole_Blood	ENSG00000108556.7	17	4898062	rs72835059	17	4902094	A	G	0.0924	0.0099	0.0135	0.463355	0.813836	0.0611216	1.89298e-40	0.0121646	0.0166132	0.464032	0.753452	0.88149	20
CHST11	eQTL_GTEx_Whole_Blood	ENSG00000171310.10	12	104455295	rs66839509	12	104479561	C	T	0.105419	-0.0232	0.0136	0.08803	-0.275925	0.0427589	1.09631e-10	0.0840808	0.0509819	0.0991007	0.0991007	0.545348	8
CHST13	eQTL_GTEx_Whole_Blood	ENSG00000180767.9	3	126524283	rs11718493	3	126529005	T	C	0.633761	0.0118	0.0084	0.160092	0.669153	0.0287452	7.27254e-120	0.0176342	0.012576	0.160852	0.657993	0.885267	20
CHST15	eQTL_GTEx_Whole_Blood	ENSG00000182022.17	10	124007666	rs4929804	10	123997577	T	C	0.127626	-0.0167	0.0128	0.191999	0.211054	0.0232638	1.16621e-19	-0.0791267	0.0612719	0.196564	0.361961	0.678937	20
CHST2	eQTL_GTEx_Whole_Blood	ENSG00000175040.5	3	143119331	rs4683757	3	143162040	C	T	0.435005	-0.0092	0.0086	0.284724	-0.172075	0.0273256	3.03048e-10	0.0534651	0.0506942	0.291582	0.291582	0.452652	18
CHST8	eQTL_GTEx_Whole_Blood	ENSG00000124302.12	19	33621955	rs12610008	19	33609521	T	G	0.264381	-0.0112	0.0092	0.223455	0.420458	0.0486158	5.21383e-18	-0.0266376	0.0220966	0.228008	0.228008	0.99893	20
CHSY1	eQTL_GTEx_Whole_Blood	ENSG00000131873.5	15	101175723	rs36082322	15	101209436	C	T	0.104117	0.0206	0.0131	0.11583	-0.451342	0.0347515	1.43685e-38	-0.0456417	0.0292365	0.118496	0.00451914	0.00518222	19
CHURC1	eQTL_GTEx_Whole_Blood	ENSG00000258289.8	14	64914361	rs4902346	14	64940442	G	A	0.2012	-0.0104	0.0099	0.293486	0.873832	0.0132407	0	-0.0119016	0.0113308	0.293547	0.602381	0.740255	20
CIAO1	eQTL_GTEx_Whole_Blood	ENSG00000144021.2	2	96266132	rs62153033	2	96268766	C	T	0.3551	-0.0132	0.0084	0.116083	-0.444616	0.0308516	4.3839e-47	0.0296885	0.0190047	0.118248	0.118248	0.546342	20
CIB1	eQTL_GTEx_Whole_Blood	ENSG00000185043.10	15	90229975	rs2073703	15	90232165	A	G	0.491994	-0.01	0.008	0.2113	0.374698	0.0196278	3.04922e-81	-0.0266882	0.0213962	0.212277	0.239629	0.0681278	20
CIB2	eQTL_GTEx_Whole_Blood	ENSG00000136425.12	15	78104910	rs3784330	15	78127969	C	T	0.2437	0.0025	0.0092	0.785823	0.274661	0.03396	6.07612e-16	0.00910213	0.0335147	0.785941	0.785941	0.875097	20
CIPC	eQTL_GTEx_Whole_Blood	ENSG00000198894.7	14	77098097	rs2655995	14	77112024	A	G	0.278478	-0.0027	0.009	0.764177	-0.151161	0.023206	7.32309e-11	0.0178618	0.0596023	0.76442	0.76442	0.0627354	19
CISD1	eQTL_GTEx_Whole_Blood	ENSG00000122873.11	10	58269058	rs1199108	10	58182563	T	C	0.209168	-0.0001	0.0099	0.991941	-0.734057	0.0362431	3.29661e-91	0.000136229	0.0134867	0.991941	0.755908	0.900207	20
CITED4	eQTL_GTEx_Whole_Blood	ENSG00000179862.6	1	40861051	rs12751530	1	40891108	G	A	0.10125	-0.0157	0.0132	0.234285	0.462656	0.0342773	1.61871e-41	-0.0339345	0.0286415	0.236095	0.288056	0.222815	20
CKAP2	eQTL_GTEx_Whole_Blood	ENSG00000136108.14	13	52455429	rs11620062	13	52419891	G	T	0.556878	0.0049	0.0081	0.54522	-0.333772	0.0248595	4.23948e-41	-0.0146807	0.0242927	0.545628	0.545628	0.641104	20
CKB	eQTL_GTEx_Whole_Blood	ENSG00000166165.12	14	103519659	rs2756127	14	103533846	T	C	0.366941	-0.0102	0.0085	0.230139	-0.17041	0.0310747	4.16102e-08	0.0598556	0.0510599	0.241092	0.241092	0.240784	20
CLCN1	eQTL_GTEx_Whole_Blood	ENSG00000188037.10	7	143316126	rs13438232	7	143346147	T	C	0.4098	0.0122	0.0085	0.151203	0.671912	0.0392053	7.68442e-66	0.0181571	0.0126948	0.152635	0.319215	0.108909	13
CLCN6	eQTL_GTEx_Whole_Blood	ENSG00000011021.21	1	11807131	rs55788159	1	11837869	C	T	0.107893	-0.0043	0.0132	0.744608	0.504073	0.0349991	4.99271e-47	-0.00853051	0.0261934	0.744671	0.883094	0.871579	20
CLCN7	eQTL_GTEx_Whole_Blood	ENSG00000103249.17	16	1444935	rs35280276	16	1460537	G	A	0.135669	-0.0072	0.0124	0.56148	-0.601363	0.0328383	6.533e-75	0.0119728	0.0206302	0.561676	0.840066	0.324583	20
CLDN10	eQTL_GTEx_Whole_Blood	ENSG00000134873.9	13	95433604	rs980094	13	95510470	A	G	0.367806	-0.0018	0.0086	0.834212	-0.366242	0.046528	3.50622e-15	0.00491478	0.02349	0.83427	0.83427	0.0183979	20
CLDN15	eQTL_GTEx_Whole_Blood	ENSG00000106404.13	7	101232092	rs10260707	7	101220664	G	C	0.053266	0.0194	0.018	0.281133	0.549816	0.0465972	3.93392e-32	0.0352845	0.0328745	0.283132	0.283132	0.62722	20
CLDN23	eQTL_GTEx_Whole_Blood	ENSG00000253958.1	8	8701938	rs17149208	8	8682679	C	T	0.175346	-0.0048	0.0109	0.659671	0.39181	0.0612391	1.57387e-10	-0.0122508	0.0278854	0.660424	0.660424	0.0383373	15
CLEC11A	eQTL_GTEx_Whole_Blood	ENSG00000105472.12	19	50723329	rs116924815	19	50727476	T	C	0.027076	0.0128	0.0247	0.604306	0.77887	0.0655618	1.50478e-32	0.0164341	0.0317428	0.604649	0.604649	0.652948	8
CLEC12A	eQTL_GTEx_Whole_Blood	ENSG00000172322.13	12	9971415	rs12230638	12	9965265	C	T	0.249007	-0.0208	0.0095	0.0285624	0.929408	0.017777	0	-0.0223798	0.0102305	0.0287019	0.174579	0.947876	20
CLEC12B	eQTL_GTEx_Whole_Blood	ENSG00000256660.5	12	10010627	rs12230638	12	9965265	C	T	0.249007	-0.0208	0.0095	0.0285624	1.02512	0.0243173	0	-0.0202903	0.0092797	0.0287771	0.153596	0.954493	20
CLEC18A	eQTL_GTEx_Whole_Blood	ENSG00000157322.17	16	69950705	rs2270843	16	69939224	G	A	0.382627	0.0069	0.0083	0.40579	-0.681665	0.0297101	1.69685e-116	-0.0101223	0.0121841	0.406098	0.191081	0.309654	20
CLEC18C	eQTL_GTEx_Whole_Blood	ENSG00000157335.20	16	70173449	rs34729113	16	70026536	C	T	0.384542	0.0065	0.0084	0.439043	0.77142	0.0430019	5.82925e-72	0.00842602	0.0108991	0.439469	0.696033	0.420696	20
CLEC1B	eQTL_GTEx_Whole_Blood	ENSG00000165682.14	12	9985642	rs12230638	12	9965265	C	T	0.249007	-0.0208	0.0095	0.0285624	0.401029	0.0275591	5.70366e-48	-0.0518666	0.0239557	0.0303798	0.0964051	0.910925	20
CLEC2D	eQTL_GTEx_Whole_Blood	ENSG00000069493.14	12	9664969	rs17805558	12	9657404	G	C	0.430241	-0.0067	0.0083	0.419535	0.172055	0.0201272	1.24821e-17	-0.038941	0.048455	0.421597	0.639384	0.760132	20
CLEC2L	eQTL_GTEx_Whole_Blood	ENSG00000236279.6	7	139523856	rs7784709	7	139517271	G	A	0.029718	-0.0331	0.0257	0.197768	0.619329	0.0749515	1.41984e-16	-0.0534449	0.0419976	0.20317	0.20317	0.203198	8
CLEC4A	eQTL_GTEx_Whole_Blood	ENSG00000111729.13	12	8123630	rs6486847	12	8156639	G	A	0.632122	-0.0101	0.0084	0.229216	-0.166977	0.0219079	2.5021e-14	0.0604874	0.0509285	0.234955	0.413526	0.197493	8
CLEC4C	eQTL_GTEx_Whole_Blood	ENSG00000198178.10	12	7729415	rs7302014	12	7748398	C	T	0.402877	-0.0136	0.0088	0.122236	0.927279	0.038788	2.63105e-126	-0.0146666	0.00950994	0.123016	0.344026	0.755441	20
CLEC4D	eQTL_GTEx_Whole_Blood	ENSG00000166527.7	12	8509475	rs11045983	12	8513522	T	A	0.183166	-0.0022	0.0105	0.834039	0.213793	0.0163615	5.092e-39	-0.0102903	0.0491192	0.83406	0.83406	0.182216	20
CLEC4E	eQTL_GTEx_Whole_Blood	ENSG00000166523.7	12	8533305	rs10841856	12	8540247	T	C	0.574051	-0.0135	0.0084	0.108023	-0.171957	0.0131665	5.55933e-39	0.078508	0.0492179	0.110687	0.267091	0.749607	20
CLEC4F	eQTL_GTEx_Whole_Blood	ENSG00000152672.7	2	70808643	rs11126300	2	70827437	C	G	0.652226	0.0041	0.0089	0.645032	-0.625493	0.0354894	1.59001e-69	-0.00655483	0.0142336	0.645145	0.816855	0.085221	20
CLEC4G	eQTL_GTEx_Whole_Blood	ENSG00000182566.13	19	7728957	rs4804778	19	7714276	G	A	0.843305	-0.0296	0.0113	0.00880668	0.491439	0.0504445	1.99248e-22	-0.0602313	0.0238104	0.0114185	0.041069	0.480046	20
CLEC6A	eQTL_GTEx_Whole_Blood	ENSG00000205846.3	12	8455926	rs111967152	12	8448718	T	C	0.211515	-0.0079	0.0098	0.420172	-0.369661	0.0381752	3.55165e-22	0.0213709	0.0266025	0.421776	0.421776	0.449648	17
CLEC7A	eQTL_GTEx_Whole_Blood	ENSG00000172243.17	12	10116777	rs17734799	12	10070187	C	T	0.153703	0.0075	0.0121	0.535367	0.180827	0.0240258	5.21752e-14	0.0414761	0.0671413	0.536744	0.536744	0.756341	17
CLEC9A	eQTL_GTEx_Whole_Blood	ENSG00000197992.6	12	10030677	rs112595343	12	10030658	C	T	0.010752	-0.0093	0.0538	0.86276	1.16209	0.162761	9.34219e-13	-0.00800282	0.0463095	0.862799	0.704884
CLHC1	eQTL_GTEx_Whole_Blood	ENSG00000162994.15	2	55174791	rs78347836	2	55196719	C	G	0.130999	0.0011	0.0122	0.928157	0.999928	0.0577428	3.50566e-67	0.00110008	0.012201	0.928158	0.976893	0.809545	20
CLIC4	eQTL_GTEx_Whole_Blood	ENSG00000169504.14	1	24745357	rs3131502	1	24739957	C	T	0.714171	-0.0285	0.0092	0.00194946	-0.177339	0.024059	1.69344e-13	0.160709	0.0562734	0.004292	0.004292	0.765647	13
CLINT1	eQTL_GTEx_Whole_Blood	ENSG00000113282.13	5	157785743	rs1186923	5	157895683	A	G	0.382241	0.0028	0.0085	0.741845	0.167946	0.0173177	3.07649e-22	0.016672	0.0506407	0.741988	0.925663	0.851579	20
CLIP3	eQTL_GTEx_Whole_Blood	ENSG00000105270.14	19	36014660	rs9989683	19	36056628	C	T	0.14625	0.0039	0.0117	0.738883	-0.3267	0.0525972	5.25301e-10	-0.0119376	0.0358642	0.739244	0.739244	0.270225	17
CLK4	eQTL_GTEx_Whole_Blood	ENSG00000113240.12	5	178602664	rs72810690	5	178688305	A	C	0.254459	-0.0246	0.0092	0.00749719	-0.296993	0.0194044	7.02904e-53	0.0828302	0.0314463	0.00843809	0.0185051	0.204368	20
CLMN	eQTL_GTEx_Whole_Blood	ENSG00000165959.11	14	95181940	rs8005908	14	95185788	C	T	0.178239	-0.0026	0.0109	0.811468	0.225068	0.0208743	4.18313e-27	-0.0115521	0.0484417	0.811514	0.811514	0.848062	20
CLN3	eQTL_GTEx_Whole_Blood	ENSG00000188603.18	16	28474111	rs231977	16	28530851	C	T	0.53217	0.0102	0.0085	0.230139	-0.158315	0.0198795	1.66923e-15	-0.0644285	0.0542965	0.235384	0.235384	0.643936	20
CLN6	eQTL_GTEx_Whole_Blood	ENSG00000128973.12	15	68206992	rs7166850	15	68235146	G	A	0.5645	0.0182	0.0081	0.0246455	0.342345	0.0256667	1.38997e-40	0.0531627	0.0239937	0.0267124	0.0659593	0.456304	20
CLN8	eQTL_GTEx_Whole_Blood	ENSG00000182372.9	8	1755778	rs28714177	8	1792113	C	G	0.455485	-0.0114	0.0086	0.184978	0.277776	0.025345	5.96284e-28	-0.0410403	0.0311858	0.188177	0.218693	0.904485	20
CLPB	eQTL_GTEx_Whole_Blood	ENSG00000162129.12	11	72292425	rs12295464	11	72442340	C	T	0.041921	0.0004	0.0191	0.983292	-0.338589	0.0465043	3.31818e-13	-0.00118137	0.0564108	0.983292	0.983292	0.691432	13
CLPP	eQTL_GTEx_Whole_Blood	ENSG00000125656.8	19	6361452	rs73559852	19	6328731	G	A	0.031025	0.0424	0.0271	0.117682	0.364196	0.0384216	2.56907e-21	0.116421	0.0754173	0.122664	0.122664	0.299512	14
CLSTN1	eQTL_GTEx_Whole_Blood	ENSG00000171603.16	1	9729115	rs74925829	1	9650763	T	C	0.01975	-0.0243	0.0369	0.510193	-0.374304	0.0541347	4.70156e-12	0.0649205	0.0990291	0.512101	0.512101	0.711145	19
CLSTN3	eQTL_GTEx_Whole_Blood	ENSG00000139182.13	12	7130253	rs3782924	12	7109558	T	C	0.330204	0.0012	0.0087	0.890295	0.672512	0.0381075	1.05877e-69	0.00178435	0.012937	0.890298	0.225839	0.191709	20
CLTB	eQTL_GTEx_Whole_Blood	ENSG00000175416.12	5	176392455	rs2098606	5	176171343	T	C	0.49315	-0.0006	0.0081	0.940951	0.216575	0.0211341	1.2127e-24	-0.0027704	0.0374014	0.940953	0.643154	0.586387	20
CLTCL1	eQTL_GTEx_Whole_Blood	ENSG00000070371.15	22	19179473	rs2854643	22	19202196	C	T	0.630702	0.004	0.0085	0.637935	-0.371546	0.0316027	6.5168e-32	-0.0107658	0.0228957	0.638204	0.590067	0.764655	20
CLUAP1	eQTL_GTEx_Whole_Blood	ENSG00000103351.12	16	3500924	rs12933120	16	3584745	A	C	0.13925	0.0325	0.0127	0.0104957	0.522712	0.0454661	1.3699e-30	0.0621757	0.024891	0.0124924	0.0124924	0.0512415	20
CLYBL	eQTL_GTEx_Whole_Blood	ENSG00000125246.15	13	99606669	rs41281112	13	99866380	T	C	0.0261	-0.0392	0.0289	0.174972	-0.560009	0.0800325	2.60992e-12	0.0699989	0.052567	0.182987	0.296437
CMBL	eQTL_GTEx_Whole_Blood	ENSG00000164237.8	5	10275875	rs13180748	5	10286630	T	C	0.78975	-0.0113	0.0097	0.24404	-0.635506	0.0389622	8.26693e-60	0.0177811	0.0153023	0.24524	0.429949	0.512072	20
CMKLR1	eQTL_GTEx_Whole_Blood	ENSG00000174600.13	12	108288044	rs4365101	12	108313806	A	G	0.06555	-0.0278	0.0176	0.114211	-0.337546	0.0485043	3.42463e-12	0.0823591	0.0534673	0.123471	0.169863	0.153801	8
CMSS1	eQTL_GTEx_Whole_Blood	ENSG00000184220.11	3	99817834	rs2449106	3	99883243	G	A	0.595236	0.0002	0.0082	0.980541	0.189988	0.0249451	2.61143e-14	0.0010527	0.0431608	0.980541	0.980541	0.961865	20
CMTM3	eQTL_GTEx_Whole_Blood	ENSG00000140931.19	16	66603874	rs37178	16	66554867	T	C	0.4478	0.006	0.0083	0.469747	-0.235403	0.0217932	3.38042e-27	-0.0254882	0.0353376	0.470738	0.692584	0.395838	20
CMTM7	eQTL_GTEx_Whole_Blood	ENSG00000153551.13	3	32391671	rs7634580	3	32406413	T	G	0.326465	-0.0041	0.009	0.64871	-0.18997	0.0273299	3.62733e-12	0.0215824	0.0474775	0.649411	0.819467	0.643432	13
CMTR2	eQTL_GTEx_Whole_Blood	ENSG00000180917.17	16	71281389	rs3826247	16	71285636	T	C	0.6531	-0.0039	0.0083	0.638441	-0.110608	0.0167618	4.14471e-11	0.0352597	0.0752298	0.639289	0.639289	0.268247	20
CNDP2	eQTL_GTEx_Whole_Blood	ENSG00000133313.14	18	74495816	rs12605820	18	74500567	A	G	0.197416	0.0006	0.0109	0.956102	-0.260259	0.0237797	7.05334e-28	-0.0023054	0.0418819	0.956102	0.956102	0.203891	20
CNGA4	eQTL_GTEx_Whole_Blood	ENSG00000132259.12	11	6234765	rs77094397	11	6235438	G	A	0.02295	0.0131	0.0293	0.654804	1.41955	0.0936563	6.80998e-52	0.00922828	0.0206493	0.654944	0.654944	0.945628	12
CNIH4	eQTL_GTEx_Whole_Blood	ENSG00000143771.11	1	224356850	rs12062871	1	224465895	G	T	0.214046	0.0121	0.0096	0.207519	-0.142578	0.0132024	3.46533e-27	-0.0848658	0.0677886	0.210599	0.210599	0.546798	20
CNN2	eQTL_GTEx_Whole_Blood	ENSG00000064666.14	19	1026581	rs10419072	19	1030767	A	G	0.144506	-0.0017	0.0126	0.892675	-0.266011	0.0194193	1.03964e-42	0.00639071	0.0473688	0.89268	0.815459	0.961338	20
CNNM2	eQTL_GTEx_Whole_Blood	ENSG00000148842.17	10	102918293	rs10883846	10	103198487	T	C	0.390708	0.0076	0.0083	0.359844	0.38458	0.0403791	1.66247e-21	0.0197618	0.0216815	0.362053	0.362053	0.212687	20
CNNM4	eQTL_GTEx_Whole_Blood	ENSG00000158158.11	2	96760902	rs6727384	2	96734587	G	A	0.38855	0.0007	0.0081	0.931133	0.125402	0.0217305	7.89039e-09	0.00558205	0.0645995	0.93114	0.93114	0.690774	10
CNOT2	eQTL_GTEx_Whole_Blood	ENSG00000111596.11	12	70242994	rs566632661	12	70303022	A	G	0.052697	0.0246	0.0172	0.15265	-0.250347	0.0452223	3.09603e-08	-0.0982636	0.0709605	0.166125	0.166125	0.303123	8
CNOT3	eQTL_GTEx_Whole_Blood	ENSG00000088038.17	19	54137728	rs36660	19	54151042	C	T	0.719523	0.0083	0.0095	0.38229	-0.0949067	0.0164287	7.61027e-09	-0.0874543	0.101237	0.387665	0.387665	0.579886	11
CNOT7	eQTL_GTEx_Whole_Blood	ENSG00000198791.11	8	17224964	rs73200936	8	17264202	A	C	0.05526	-0.0103	0.0176	0.558395	0.270078	0.040153	1.7412e-11	-0.0381371	0.0654126	0.559877	0.559877	0.543956	7
CNOT9	eQTL_GTEx_Whole_Blood	ENSG00000144580.13	2	218568580	rs832808	2	218543331	A	G	0.602972	-0.0028	0.0083	0.735854	0.305725	0.0227135	2.68614e-41	-0.00915856	0.0271571	0.735933	0.735933	0.597371	20
CNP	eQTL_GTEx_Whole_Blood	ENSG00000173786.16	17	41966741	rs4432296	17	41966789	T	C	0.731464	0.0088	0.009	0.328184	0.274197	0.0245542	5.91413e-29	0.0320937	0.0329487	0.330031	0.590885	0.524587	20
CNPY4	eQTL_GTEx_Whole_Blood	ENSG00000166997.7	7	100119613	rs77686669	7	100146949	C	T	0.271244	-0.0039	0.0091	0.668235	-0.179877	0.0305888	4.09052e-09	0.0216815	0.0507243	0.66906	0.66906	0.0893593	20
CNR1	eQTL_GTEx_Whole_Blood	ENSG00000118432.12	6	88139864	rs9444613	6	88440183	G	A	0.579664	0	0.0088	1	-0.85699	0.0392592	1.2306e-105	0	0.0102685	1	0.116589
CNTLN	eQTL_GTEx_Whole_Blood	ENSG00000044459.14	9	17134982	rs10756858	9	17268230	C	T	0.42196	0.0095	0.0082	0.246645	0.189277	0.029095	7.74464e-11	0.050191	0.0440044	0.25404	0.25404	0.953699	20
CNTNAP1	eQTL_GTEx_Whole_Blood	ENSG00000108797.11	17	42683918	rs112980913	17	42738959	C	T	0.040267	0.0008	0.0203	0.968564	0.521736	0.0858032	1.19724e-09	0.00153334	0.0389094	0.968565	0.968565	0.19618	20
CNTRL	eQTL_GTEx_Whole_Blood	ENSG00000119397.16	9	121074863	rs10760154	9	121186135	T	C	0.434113	-0.0241	0.008	0.00259105	0.132502	0.0188571	2.11559e-12	-0.181884	0.0656913	0.00562683	0.0218473	0.632541	20
CNTROB	eQTL_GTEx_Whole_Blood	ENSG00000170037.13	17	7932124	rs58442588	17	7928605	A	G	0.487089	0.022	0.0086	0.0105234	-0.100523	0.0173647	7.08384e-09	-0.218855	0.0935335	0.019291	0.019291	0.00165555	18
COA1	eQTL_GTEx_Whole_Blood	ENSG00000106603.18	7	43608456	rs17531092	7	43648078	G	A	0.186217	-0.0079	0.011	0.472645	0.396462	0.0366748	3.08011e-27	-0.0199262	0.0278066	0.47362	0.47362	0.458269	20
COA6	eQTL_GTEx_Whole_Blood	ENSG00000168275.14	1	234373594	rs7523348	1	234375757	G	A	0.50355	0.0006	0.0088	0.945641	0.356302	0.0238944	2.77311e-50	0.00168396	0.0246984	0.945642	0.945642	0.46827	20
COCH	eQTL_GTEx_Whole_Blood	ENSG00000100473.15	14	30874543	rs179653	14	30862683	T	C	0.319642	-0.0053	0.0086	0.53771	0.387491	0.0417177	1.56617e-20	-0.0136777	0.0222429	0.538603	0.538603	0.228521	17
COG1	eQTL_GTEx_Whole_Blood	ENSG00000166685.11	17	73192632	rs6501604	17	73191639	C	T	0.536732	0.0027	0.0081	0.738883	-0.187678	0.0192328	1.70087e-22	-0.0143863	0.0431842	0.739029	0.739029	0.536362	20
COG4	eQTL_GTEx_Whole_Blood	ENSG00000103051.18	16	70480568	rs7192865	16	70473004	C	T	0.475287	0.0026	0.0082	0.751188	-0.211322	0.0186637	1.01378e-29	-0.0123035	0.0388186	0.751282	0.751282	0.556222	20
COG5	eQTL_GTEx_Whole_Blood	ENSG00000164597.13	7	107202530	rs10264412	7	107543432	A	G	0.233667	0.0177	0.0093	0.0570111	0.486162	0.027096	5.52445e-72	0.0364076	0.0192367	0.05841	0.197727	0.272094	20
COG6	eQTL_GTEx_Whole_Blood	ENSG00000133103.16	13	39655627	rs7994925	13	39641699	A	T	0.3765	-0.0046	0.0085	0.588386	0.187465	0.0214381	2.24041e-18	-0.0245379	0.0454285	0.589098	0.851588	0.893427	18
COG8	eQTL_GTEx_Whole_Blood	ENSG00000213380.14	16	69320140	rs2242414	16	69329831	G	A	0.318632	-0.0013	0.0088	0.882558	0.110724	0.0163554	1.28885e-11	-0.0117409	0.0794958	0.882586	0.882586	0.481872	20
COL17A1	eQTL_GTEx_Whole_Blood	ENSG00000065618.18	10	104031286	rs2181833	10	104033611	A	G	0.811089	-0.0073	0.01	0.46539	-0.33031	0.0305137	2.62195e-27	0.0221005	0.0303434	0.466402	0.466402	0.200459	20
COL18A1	eQTL_GTEx_Whole_Blood	ENSG00000182871.14	21	45405137	rs2274808	21	45486713	T	C	0.24105	0.0063	0.0099	0.524539	-0.723495	0.0335386	3.29297e-103	-0.00870773	0.0136895	0.52472	0.56221	0.686369	20
COL23A1	eQTL_GTEx_Whole_Blood	ENSG00000050767.15	5	178237618	rs684612	5	178486590	G	A	0.184147	-0.0222	0.0104	0.0327924	-0.471329	0.0450291	1.2219e-25	0.0471009	0.0225194	0.0364774	0.00334114	0.010724	19
COL5A3	eQTL_GTEx_Whole_Blood	ENSG00000080573.6	19	9959561	rs34196120	19	10006744	C	T	0.536342	0.01	0.0092	0.277056	0.722948	0.0399408	3.15755e-73	0.0138323	0.0127486	0.277921	0.392487	0.771409	20
COL6A1	eQTL_GTEx_Whole_Blood	ENSG00000142156.14	21	45981737	rs9977119	21	45952523	T	G	0.093912	-0.0098	0.0142	0.490106	0.24144	0.0409226	3.63679e-09	-0.0405898	0.0592148	0.493049	0.493049	0.195642	20
COL6A2	eQTL_GTEx_Whole_Blood	ENSG00000142173.14	21	46098097	rs73382426	21	46099360	T	G	0.139236	-0.0117	0.0121	0.333573	-0.244335	0.0289593	3.25089e-17	0.0478851	0.0498463	0.336726	0.336726	0.61883	20
COL9A3	eQTL_GTEx_Whole_Blood	ENSG00000092758.15	20	62816244	rs1018439	20	62832832	T	C	0.199646	-0.0067	0.011	0.542464	-0.798633	0.0369174	8.79323e-104	0.00838934	0.013779	0.542624	0.566548	0.400756	20
COLGALT1	eQTL_GTEx_Whole_Blood	ENSG00000130309.10	19	17555594	rs34053374	19	17538188	A	G	0.589478	0.0008	0.0087	0.926735	-0.11761	0.0166488	1.61585e-12	-0.00680214	0.0739796	0.926741	0.427111	0.381746	17
COLGALT2	eQTL_GTEx_Whole_Blood	ENSG00000198756.10	1	183929854	rs4233115	1	183967336	A	G	0.578244	0.0097	0.0089	0.275763	0.465672	0.02673	5.68664e-68	0.0208301	0.0191495	0.276701	0.374332	0.435062	20
COLQ	eQTL_GTEx_Whole_Blood	ENSG00000206561.12	3	15450133	rs6781355	3	15509190	C	A	0.236766	0.0238	0.0096	0.013169	0.154509	0.0231563	2.51599e-11	0.154036	0.0662824	0.0201288	0.0201288	0.568612	20
COMMD10	eQTL_GTEx_Whole_Blood	ENSG00000145781.8	5	116085474	rs10519454	5	116304165	A	G	0.101063	0.0015	0.0126	0.905238	0.196144	0.0319033	7.84279e-10	0.00764744	0.0642506	0.905255	0.905255	0.19444	20
COMMD4	eQTL_GTEx_Whole_Blood	ENSG00000140365.15	15	75335891	rs56258187	15	75363621	T	C	0.035832	0.0136	0.0248	0.583426	-0.46249	0.0565776	2.97236e-16	-0.029406	0.0537433	0.584271	0.584271	0.883988	7
COMMD5	eQTL_GTEx_Whole_Blood	ENSG00000170619.9	8	144841042	rs2727236	8	144826060	C	T	0.37032	-0.009	0.0084	0.283977	0.155863	0.0197583	3.05851e-15	-0.057743	0.0543883	0.288381	0.288381	0.4289	12
COMMD7	eQTL_GTEx_Whole_Blood	ENSG00000149600.11	20	32702691	rs8122269	20	32733991	T	C	0.15111	-0.0149	0.0113	0.187308	0.150079	0.0257261	5.42045e-09	-0.099281	0.077193	0.198394	0.198394	0.0199667	20
COMT	eQTL_GTEx_Whole_Blood	ENSG00000093010.13	22	19941607	rs174680	22	19947476	C	T	0.718756	-0.0114	0.009	0.205274	-0.14009	0.0224301	4.22141e-10	0.0813763	0.0655523	0.21446	0.21446	0.298193	12
COPA	eQTL_GTEx_Whole_Blood	ENSG00000122218.14	1	160289273	rs7522166	1	160306919	C	T	0.509815	0.0047	0.0083	0.571214	-0.276786	0.0171006	6.35769e-59	-0.0169806	0.0300054	0.571449	0.338301	0.0286554	20
COPB1	eQTL_GTEx_Whole_Blood	ENSG00000129083.12	11	14443440	rs4463820	11	14534796	G	A	0.618654	-0.0135	0.0083	0.103842	0.128903	0.0110992	3.51189e-31	-0.10473	0.0650179	0.107227	0.107227	0.692983	20
COPG2	eQTL_GTEx_Whole_Blood	ENSG00000158623.14	7	130506297	rs187079149	7	130591836	C	T	0.85405	-0.0233	0.0111	0.0358082	0.65547	0.0360089	4.88496e-74	-0.035547	0.0170466	0.0370439	0.0395992	0.0391842	20
COPS3	eQTL_GTEx_Whole_Blood	ENSG00000141030.12	17	17246820	rs1029829	17	17280766	C	G	0.496944	-0.0066	0.0081	0.415178	0.428807	0.0319357	4.18978e-41	-0.0153915	0.0189244	0.416035	0.252852	0.120355	20
COPS6	eQTL_GTEx_Whole_Blood	ENSG00000168090.9	7	100088954	rs140986444	7	100090346	C	T	0.043454	0.0107	0.0196	0.585122	-0.311165	0.0352217	1.00573e-18	-0.0343869	0.0631092	0.585837	0.654106	0.653316	20
COPZ2	eQTL_GTEx_Whole_Blood	ENSG00000005243.9	17	48026167	rs79275904	17	48440435	T	C	0.087794	-0.0004	0.0139	0.977043	0.249388	0.0441924	1.66886e-08	-0.00160393	0.0557372	0.977043	0.977043	0.0121442	20
COQ2	eQTL_GTEx_Whole_Blood	ENSG00000173085.13	4	83261536	rs79764311	4	83316730	T	C	0.04935	0.012	0.0231	0.603426	-0.453451	0.0593931	2.2627e-14	-0.0264637	0.0510604	0.604261	0.604261	0.827039	6
COQ5	eQTL_GTEx_Whole_Blood	ENSG00000110871.14	12	120503274	rs61760870	12	120563043	A	G	0.023	0.046	0.034	0.176074	0.874604	0.0760995	1.43212e-30	0.0525952	0.0391432	0.179057	0.0658294	0.183378	12
COQ6	eQTL_GTEx_Whole_Blood	ENSG00000119723.16	14	73949926	rs2018125	14	73832804	T	A	0.238823	0.0001	0.0093	0.991421	-0.211214	0.037311	1.50575e-08	-0.000473453	0.0440313	0.991421	0.991421	0.561606	17
COQ7	eQTL_GTEx_Whole_Blood	ENSG00000167186.10	16	19067692	rs12443533	16	19071713	A	G	0.614329	-0.0139	0.0083	0.0939933	-0.133345	0.0218227	9.93997e-10	0.104241	0.06454	0.106282	0.106282	0.753816	13
COQ8A	eQTL_GTEx_Whole_Blood	ENSG00000163050.16	1	226897536	rs3795446	1	226993280	C	T	0.509717	0.0198	0.0079	0.0121992	0.444181	0.0229962	3.98556e-83	0.0445764	0.0179346	0.0129372	0.156918	0.625019	20
COQ8B	eQTL_GTEx_Whole_Blood	ENSG00000123815.11	19	40691529	rs66599479	19	40742950	C	A	0.136309	-0.0417	0.0121	0.000568359	-0.129314	0.02015	1.38462e-10	0.322471	0.106209	0.00239586	0.00239586	0.20063	20
CORIN	eQTL_GTEx_Whole_Blood	ENSG00000145244.11	4	47593998	rs12651301	4	47899459	A	G	0.3153	-0.0086	0.0085	0.311651	0.708319	0.0445322	5.77887e-57	-0.0121414	0.0120245	0.312628	0.294405	0.00239381	20
CORO1C	eQTL_GTEx_Whole_Blood	ENSG00000110880.10	12	108645109	rs141312714	12	108674527	A	G	0.077639	0.0118	0.0158	0.455163	0.292311	0.0342058	1.27813e-17	0.040368	0.054258	0.456877	0.454263	0.982089	14
CORO2A	eQTL_GTEx_Whole_Blood	ENSG00000106789.12	9	98120975	rs7867966	9	98120227	G	A	0.11855	0.0002	0.0141	0.988683	-0.702398	0.0469427	1.28341e-50	-0.000284739	0.0200741	0.988683	0.976524	0.67202	16
CORO2B	eQTL_GTEx_Whole_Blood	ENSG00000103647.12	15	68578969	rs8024177	15	68631691	G	T	0.32615	-0.0161	0.0103	0.118027	-0.272528	0.0399723	9.23638e-12	0.0590765	0.0387748	0.127614	0.127614	0.121858	12
CORT	eQTL_GTEx_Whole_Blood	ENSG00000241563.3	1	10449719	rs661256	1	10430482	C	G	0.070314	-0.0593	0.0153	0.000106267	-0.436589	0.0749518	5.71354e-09	0.135826	0.0420932	0.0012519	0.0012519	0.244332	11
COX14	eQTL_GTEx_Whole_Blood	ENSG00000178449.8	12	50111979	rs1554844	12	50120582	A	G	0.369672	0.0124	0.0084	0.139893	0.158606	0.02016	3.62189e-15	0.0781812	0.0538857	0.146816	0.146816	0.0464789	20
COX16	eQTL_GTEx_Whole_Blood	ENSG00000133983.14	14	70325081	rs2877658	14	70358680	G	A	0.683158	0.0208	0.0085	0.0144027	0.12691	0.0226521	2.11194e-08	0.163896	0.0730865	0.0249298	0.0249298	0.0562518	14
COX4I1	eQTL_GTEx_Whole_Blood	ENSG00000131143.8	16	85798633	rs9931892	16	85791923	T	G	0.774543	0.0091	0.0098	0.353111	-0.0864275	0.0135653	1.87525e-10	-0.105291	0.114588	0.358167	0.358167	0.959332	20
COX6B1	eQTL_GTEx_Whole_Blood	ENSG00000126267.8	19	35648223	rs2285421	19	35678012	C	T	0.481074	-0.0273	0.008	0.000643699	-0.0842002	0.0110416	2.42725e-14	0.324227	0.104091	0.00184045	0.00184045	0.0555523	20
COX6B2	eQTL_GTEx_Whole_Blood	ENSG00000160471.12	19	55349306	rs11084396	19	55354159	T	C	0.55105	-0.0011	0.0085	0.897032	0.357479	0.0295186	9.31793e-34	-0.0030771	0.023779	0.897038	0.801834	0.367237	20
CPA5	eQTL_GTEx_Whole_Blood	ENSG00000158525.15	7	130344816	rs11772922	7	130368224	T	G	0.205891	0.0065	0.0098	0.507161	1.0579	0.0460797	1.22382e-116	0.00614425	0.0092675	0.507338	0.886223	0.901535	20
CPAMD8	eQTL_GTEx_Whole_Blood	ENSG00000160111.12	19	16892947	rs62125973	19	16954377	C	T	0.20163	0.0055	0.01	0.582319	0.496551	0.0429049	5.62836e-31	0.0110764	0.0201616	0.582745	0.582745	0.189654	4
CPEB2	eQTL_GTEx_Whole_Blood	ENSG00000137449.15	4	15002674	rs12646418	4	15071954	G	A	0.545762	0.0076	0.0081	0.348105	0.131369	0.0184028	9.43228e-13	0.0578523	0.0621887	0.352231	0.352231	0.684885	20
CPEB4	eQTL_GTEx_Whole_Blood	ENSG00000113742.12	5	173888280	rs2594836	5	173778315	A	G	0.72672	-0.0157	0.0097	0.105543	-0.148875	0.022979	9.24964e-11	0.105458	0.0671578	0.116347	0.116347	0.861138	20
CPED1	eQTL_GTEx_Whole_Blood	ENSG00000106034.17	7	120988677	rs10277935	7	121014236	G	A	0.540765	-0.0042	0.0084	0.617075	0.331933	0.0351163	3.31178e-21	-0.0126532	0.0253417	0.617567	0.459877	0.977017	20
CPNE1	eQTL_GTEx_Whole_Blood	ENSG00000214078.12	20	35626031	rs12480408	20	35646878	G	A	0.1012	-0.0096	0.0133	0.470415	-1.09573	0.0219026	0	0.00876128	0.0121393	0.470461	0.00437821	0.700759	20
CPNE2	eQTL_GTEx_Whole_Blood	ENSG00000140848.16	16	57092537	rs16966632	16	57132066	A	G	0.035592	-0.0099	0.0223	0.657081	0.430515	0.0374968	1.63645e-30	-0.0229957	0.0518371	0.657321	0.166941	0.933466	20
CPPED1	eQTL_GTEx_Whole_Blood	ENSG00000103381.11	16	12659799	rs3748979	16	12803538	A	C	0.168336	-0.0085	0.0116	0.463706	0.148668	0.0165925	3.24806e-19	-0.0571744	0.0782867	0.465194	0.465194	0.292532	11
CPQ	eQTL_GTEx_Whole_Blood	ENSG00000104324.15	8	96645227	rs9297272	8	97055582	G	C	0.026761	0.0187	0.0231	0.418214	0.298639	0.0357499	6.62295e-17	0.0626174	0.0777133	0.420388	0.420388	0.548636	9
CPSF1	eQTL_GTEx_Whole_Blood	ENSG00000071894.16	8	144393243	rs7015683	8	144386519	T	G	0.562725	-0.0138	0.0089	0.121007	0.61162	0.0139695	0	-0.022563	0.0145606	0.12124	0.242499	0.283768	20
CPSF2	eQTL_GTEx_Whole_Blood	ENSG00000165934.12	14	92121937	rs7151932	14	92124220	A	T	0.326688	0.016	0.0088	0.0690363	-0.19433	0.0163937	2.05306e-32	-0.0823342	0.0458134	0.0723095	0.0723095	0.230948	19
CPT1B	eQTL_GTEx_Whole_Blood	ENSG00000205560.12	22	50568861	rs762676	22	50579365	G	A	0.050855	0.0095	0.0178	0.593544	-0.966341	0.0603398	1.00411e-57	-0.0098309	0.0184302	0.593749	0.44813	0.751886	20
CPTP	eQTL_GTEx_Whole_Blood	ENSG00000224051.6	1	1324756	rs307348	1	1326444	C	G	0.936014	0.0138	0.0164	0.400088	-0.164791	0.024019	6.84498e-12	-0.0837424	0.100266	0.403602	0.403602	0.0612546	20
CPVL	eQTL_GTEx_Whole_Blood	ENSG00000106066.14	7	28995231	rs245883	7	29148330	A	G	0.462308	0.0038	0.008	0.634787	0.293087	0.0215992	6.08474e-42	0.0129654	0.0273124	0.634994	0.336487	0.494582	20
CR1L	eQTL_GTEx_Whole_Blood	ENSG00000197721.16	1	207645174	rs72644193	1	207685469	G	C	0.103421	0.0195	0.0127	0.124677	-0.203649	0.0345301	3.68557e-09	-0.095753	0.064441	0.137305	0.137305	0.85737	14
CRABP2	eQTL_GTEx_Whole_Blood	ENSG00000143320.8	1	156699606	rs12143060	1	156770234	T	G	0.05045	-0.0388	0.0225	0.0846276	-0.614756	0.0747784	2.0175e-16	0.0631145	0.0373964	0.091466	0.091466	0.678731	6
CRACR2B	eQTL_GTEx_Whole_Blood	ENSG00000177685.16	11	826144	rs61876746	11	827713	T	A	0.369	0	0.0089	1	0.441493	0.0343702	9.1503e-38	0	0.0201589	1	0.561284
CRAMP1	eQTL_GTEx_Whole_Blood	ENSG00000007545.15	16	1612325	rs8058769	16	1620918	A	C	0.07188	-0.0388	0.0157	0.0134609	0.255495	0.0388025	4.56411e-11	-0.151862	0.065635	0.0206821	0.0206821	0.0991187	20
CRAT	eQTL_GTEx_Whole_Blood	ENSG00000095321.16	9	129094810	rs2541164	9	129114629	A	G	0.303801	0.0108	0.0089	0.224945	-0.436124	0.0254962	1.35088e-65	-0.0247636	0.0204583	0.22611	0.330343	0.827957	20
CRB2	eQTL_GTEx_Whole_Blood	ENSG00000148204.11	9	123356170	rs1891640	9	123390632	C	T	0.794727	0.0162	0.0097	0.094899	0.431285	0.0549464	4.18717e-15	0.0375622	0.0229944	0.102357	0.102357	0.207984	20
CRCP	eQTL_GTEx_Whole_Blood	ENSG00000241258.6	7	66114604	rs28682868	7	66224822	T	C	0.588468	0.0259	0.008	0.00120582	-0.465727	0.0272032	1.04777e-65	-0.055612	0.0174819	0.00146706	0.00260573	0.142588	19
CREB3	eQTL_GTEx_Whole_Blood	ENSG00000107175.11	9	35732396	rs3750434	9	35739879	A	G	0.421256	-0.0001	0.0081	0.99015	-0.10799	0.0194847	2.98531e-08	0.000926012	0.0750071	0.99015	0.99015	0.965047	17
CREB3L4	eQTL_GTEx_Whole_Blood	ENSG00000143578.15	1	153967713	rs6671362	1	153971312	G	A	0.480179	0.0284	0.0079	0.00032447	0.211944	0.0323707	5.85466e-11	0.133998	0.0425229	0.00162608	0.00162608	0.00227703	20
CREB5	eQTL_GTEx_Whole_Blood	ENSG00000146592.16	7	28299321	rs56388170	7	28684757	T	G	0.287203	-0.0088	0.0091	0.333528	-0.160214	0.0154427	3.23042e-25	0.0549265	0.0570452	0.335618	0.335618	0.954425	20
CREG1	eQTL_GTEx_Whole_Blood	ENSG00000143162.7	1	167529677	rs78452229	1	167548592	C	T	0.058141	0.0145	0.0203	0.47505	-0.303256	0.0490399	6.25529e-10	-0.0478144	0.0673852	0.477972	0.477972	0.520793	3
CREG2	eQTL_GTEx_Whole_Blood	ENSG00000175874.9	2	101345551	rs76314443	2	101368894	G	A	0.089168	-0.0217	0.0143	0.129145	-0.286652	0.0512695	2.25657e-08	0.0757015	0.051691	0.143057	0.143057	0.489233	6
CRELD2	eQTL_GTEx_Whole_Blood	ENSG00000184164.14	22	49918167	rs9616381	22	49918734	A	G	0.190903	0.0048	0.0101	0.634611	0.489539	0.0392357	9.98393e-36	0.00980514	0.0206466	0.634856	0.634856	0.676498	20
CREM	eQTL_GTEx_Whole_Blood	ENSG00000095794.19	10	35126791	rs2295415	10	35212510	G	A	0.177356	0.0073	0.0107	0.495085	-0.191256	0.0219507	2.95999e-18	-0.0381687	0.0561172	0.496403	0.496403	0.734042	20
CRIPT	eQTL_GTEx_Whole_Blood	ENSG00000119878.5	2	46617151	rs7598578	2	46629946	C	T	0.4309	-0.0123	0.008	0.124171	0.195267	0.0169771	1.29214e-30	-0.0629907	0.041334	0.127523	0.127523	0.576924	20
CRISP2	eQTL_GTEx_Whole_Blood	ENSG00000124490.13	6	49692358	rs545487	6	49804350	T	G	0.3768	-0.0104	0.0083	0.210201	0.230453	0.0294144	4.69964e-15	-0.0451285	0.0364737	0.21598	0.21598	0.191911	20
CRISP3	eQTL_GTEx_Whole_Blood	ENSG00000096006.11	6	49727384	rs74800100	6	49729710	C	G	0.169643	0.0222	0.0106	0.0362297	-0.242295	0.0319301	3.24157e-14	-0.0916238	0.045384	0.0435019	0.0842755	0.324153	20
CRISPLD2	eQTL_GTEx_Whole_Blood	ENSG00000103196.11	16	84819984	rs1874626	16	84910404	T	G	0.484995	0.0091	0.0083	0.27291	-0.123506	0.0172484	8.04347e-13	-0.0736806	0.0679864	0.278473	0.371689	0.445162	20
CRK	eQTL_GTEx_Whole_Blood	ENSG00000167193.7	17	1420689	rs79151873	17	1452190	C	T	0.10315	-0.0341	0.0153	0.02583	-0.135914	0.0240768	1.65158e-08	0.250894	0.121027	0.0381692	0.0381692	0.076188	18
CRLF3	eQTL_GTEx_Whole_Blood	ENSG00000176390.11	17	30769388	rs11656419	17	30769803	G	A	0.116847	0.0092	0.0127	0.468814	-0.131898	0.0206817	1.79989e-10	-0.0697509	0.0969057	0.47166	0.47166	0.984694	20
CRLS1	eQTL_GTEx_Whole_Blood	ENSG00000088766.11	20	6006090	rs6133282	20	6018071	T	C	0.620198	0.005	0.0084	0.551684	-0.0960948	0.0169157	1.34058e-08	-0.052032	0.0878922	0.553852	0.553852	0.31086	16
CROCC	eQTL_GTEx_Whole_Blood	ENSG00000058453.16	1	16921950	rs2235933	1	16974953	T	C	0.27121	-0.0027	0.0092	0.769157	0.2382	0.0191388	1.47183e-35	-0.011335	0.0386337	0.769219	0.603249	0.299039	20
CRY2	eQTL_GTEx_Whole_Blood	ENSG00000121671.11	11	45847118	rs3824872	11	45884054	C	A	0.808834	0.0069	0.0101	0.494501	-0.163534	0.0238753	7.41054e-12	-0.0421931	0.0620673	0.496634	0.496634	0.680046	20
CRYL1	eQTL_GTEx_Whole_Blood	ENSG00000165475.13	13	20403667	rs9506494	13	20473719	T	C	0.663397	-0.0025	0.0086	0.771283	0.22494	0.0316789	1.24194e-12	-0.0111141	0.0382644	0.771469	0.771469	0.43589	16
CRYZ	eQTL_GTEx_Whole_Blood	ENSG00000116791.13	1	74705482	rs28568334	1	74733615	G	C	0.688713	0.0024	0.0087	0.782654	-0.620063	0.0288863	3.26408e-102	-0.00387057	0.014032	0.782671	0.711839	0.85194	20
CSE1L	eQTL_GTEx_Whole_Blood	ENSG00000124207.16	20	49046246	rs2869692	20	49021719	A	G	0.320364	-0.0092	0.0089	0.301273	-0.142167	0.023038	6.78689e-10	0.0647126	0.0634747	0.307964	0.307964	0.662279	19
CSGALNACT1	eQTL_GTEx_Whole_Blood	ENSG00000147408.14	8	19404161	rs10090551	8	19698251	C	T	0.58138	-0.0053	0.0081	0.512905	0.482251	0.0261658	7.46974e-76	-0.0109901	0.0168068	0.51317	0.144852	0.136359	20
CSNK1D	eQTL_GTEx_Whole_Blood	ENSG00000141551.14	17	82242667	rs73366302	17	82293965	T	C	0.045473	0.0291	0.0243	0.2311	-0.216517	0.0287566	5.10138e-14	-0.134401	0.113642	0.236942	0.236942	0.328934	20
CSNK1G1	eQTL_GTEx_Whole_Blood	ENSG00000169118.17	15	64165517	rs4238425	15	64378994	A	C	0.879873	-0.0289	0.0124	0.0197721	-0.267409	0.0284707	5.86247e-21	0.108074	0.0477772	0.0236947	0.0959103	0.0917862	20
CSNK1G2	eQTL_GTEx_Whole_Blood	ENSG00000133275.15	19	1941149	rs8103761	19	1957518	A	C	0.16665	0.0321	0.0111	0.0038293	-0.155949	0.0202544	1.36577e-14	-0.205837	0.076032	0.00678464	0.00678464	0.777856	20
CST3	eQTL_GTEx_Whole_Blood	ENSG00000101439.8	20	23626706	rs59059917	20	23615038	T	C	0.21535	0.0135	0.0104	0.194261	-0.214991	0.0230241	9.84906e-21	-0.0627933	0.0488393	0.198543	0.198543	0.445679	20
CST7	eQTL_GTEx_Whole_Blood	ENSG00000077984.5	20	24949230	rs45468392	20	24957630	G	C	0.122712	0.0207	0.0133	0.119615	-0.511506	0.0360111	8.63633e-46	-0.0404687	0.0261573	0.121832	0.0664313	0.00276433	20
CSTA	eQTL_GTEx_Whole_Blood	ENSG00000121552.3	3	122325244	rs2001548	3	122313942	A	G	0.144636	-0.0009	0.0114	0.937075	-0.133679	0.0235548	1.3849e-08	0.00673255	0.0852872	0.937081	0.937081	0.297707	12
CSTB	eQTL_GTEx_Whole_Blood	ENSG00000160213.6	21	43772511	rs35285321	21	43781951	A	G	0.30995	-0.0062	0.0085	0.46575	-0.458375	0.0252386	1.03809e-73	0.013526	0.0185587	0.466109	0.0237841	0.0216914	20
CSTF2T	eQTL_GTEx_Whole_Blood	ENSG00000177613.8	10	51695487	rs116991534	10	51699940	G	T	0.0189	0.0275	0.0386	0.476195	-0.673775	0.0941233	8.16056e-13	-0.0408148	0.0575722	0.478366	0.648367	0.832071	8
CTBS	eQTL_GTEx_Whole_Blood	ENSG00000117151.12	1	84549606	rs78615513	1	84473776	C	T	0.083425	-0.0039	0.0153	0.798799	-0.150774	0.0253955	2.90235e-09	0.0258665	0.10157	0.79898	0.79898	0.217838	12
CTC1	eQTL_GTEx_Whole_Blood	ENSG00000178971.13	17	8224821	rs9897627	17	8258528	G	C	0.273911	0.0099	0.0091	0.276634	-0.286555	0.019628	2.83705e-48	-0.0345483	0.0318446	0.277964	0.484351	0.00286854	20
CTDNEP1	eQTL_GTEx_Whole_Blood	ENSG00000175826.11	17	7243815	rs12601936	17	7269290	G	A	0.609329	-0.001	0.0083	0.904101	0.163657	0.0158146	4.25184e-25	-0.00611034	0.0507193	0.904108	0.904108	0.134053	20
CTDP1	eQTL_GTEx_Whole_Blood	ENSG00000060069.16	18	79679801	rs9949776	18	79692399	C	G	0.540538	-0.0027	0.0081	0.738883	0.456494	0.0201214	6.01531e-114	-0.00591465	0.0177459	0.73891	0.943996	0.440138	20
CTH	eQTL_GTEx_Whole_Blood	ENSG00000116761.11	1	70411218	rs828350	1	70394614	G	A	0.392854	0.0076	0.0083	0.359844	-0.279891	0.0317738	1.26427e-18	-0.0271534	0.0298142	0.362424	0.362424	0.843467	20
CTNNA1	eQTL_GTEx_Whole_Blood	ENSG00000044115.20	5	138610967	rs288033	5	138878405	C	T	0.298449	-0.0145	0.0094	0.122939	-0.51918	0.0257888	3.87152e-90	0.0279287	0.0181585	0.124038	0.422463	0.993903	20
CTNNAL1	eQTL_GTEx_Whole_Blood	ENSG00000119326.14	9	108942569	rs16913693	9	108918079	G	T	0.02365	0.0667	0.0239	0.00525788	0.473054	0.0497774	2.03166e-21	0.140999	0.0526562	0.00741248	0.00741248	0.228743	16
CTNS	eQTL_GTEx_Whole_Blood	ENSG00000040531.14	17	3636468	rs1048682	17	3661485	T	C	0.209799	0.0095	0.01	0.342112	-0.303818	0.0379492	1.18591e-15	-0.0312687	0.0331454	0.345486	0.57969	0.513347	16
CTPS1	eQTL_GTEx_Whole_Blood	ENSG00000171793.13	1	40979335	rs6600360	1	40973690	G	A	0.68806	-0.0004	0.0085	0.962466	0.159995	0.0191378	6.26294e-17	-0.00250008	0.0531275	0.962467	0.962467	0.524212	20
CTRC	eQTL_GTEx_Whole_Blood	ENSG00000162438.11	1	15438439	rs2744787	1	15437552	G	A	0.480428	-0.0046	0.0087	0.596989	-0.26086	0.0413217	2.73848e-10	0.017634	0.033468	0.598269	0.598269	0.745345	11
CTRL	eQTL_GTEx_Whole_Blood	ENSG00000141086.17	16	67929679	rs112434994	16	67920495	C	G	0.113084	-0.0039	0.0122	0.749217	0.171177	0.0283953	1.65644e-09	-0.0227834	0.0713714	0.749557	0.749557	0.17244	20
CTSA	eQTL_GTEx_Whole_Blood	ENSG00000064601.16	20	45890144	rs11569668	20	45914193	T	C	0.0174	-0.0069	0.0312	0.824973	-0.341095	0.0602985	1.54243e-08	0.020229	0.09154	0.825104	0.825104	0.42656	3
CTSB	eQTL_GTEx_Whole_Blood	ENSG00000164733.20	8	11842524	rs10099282	8	11893587	A	G	0.5979	-0.0085	0.0085	0.31731	-0.217164	0.0220658	7.44611e-23	0.0391409	0.0393425	0.319796	0.504306	0.192143	20
CTSC	eQTL_GTEx_Whole_Blood	ENSG00000109861.15	11	88293592	rs11607237	11	88370135	A	G	0.093446	0.0087	0.0141	0.537221	0.484667	0.0402109	1.86703e-33	0.0179505	0.0291302	0.537753	0.234689	0.677073	20
CTSF	eQTL_GTEx_Whole_Blood	ENSG00000174080.10	11	66563463	rs4930383	11	66572568	C	T	0.241179	0.0003	0.0095	0.974808	0.327916	0.0257881	4.83145e-37	0.000914868	0.0289709	0.974808	0.252582	0.124203	20
CTSG	eQTL_GTEx_Whole_Blood	ENSG00000100448.3	14	24573556	rs12878578	14	24576383	G	A	0.888564	-0.0115	0.0129	0.372675	-0.19224	0.0335285	9.83031e-09	0.0598211	0.0679099	0.378378	0.378378	0.740293	13
CTSH	eQTL_GTEx_Whole_Blood	ENSG00000103811.15	15	78921058	rs2289702	15	78944951	T	C	0.102333	0.0055	0.0139	0.692339	-0.654096	0.0444715	5.71014e-49	-0.00840855	0.0212584	0.692444	0.932536	0.74521	20
CTSK	eQTL_GTEx_Whole_Blood	ENSG00000143387.12	1	150796208	rs11204737	1	150875171	T	C	0.546177	0.0364	0.0079	4.07353e-06	-0.370954	0.024465	6.2528e-52	-0.0981254	0.022258	1.04069e-05	1.75368e-09	4.80864e-08	20
CTSS	eQTL_GTEx_Whole_Blood	ENSG00000163131.10	1	150730196	rs41271951	1	150764744	G	A	0.0815	0.0773	0.015	2.55897e-07	-0.238257	0.0330087	5.27557e-13	-0.32444	0.0773563	2.73963e-05	2.73963e-05	0.00472624	20
CTSW	eQTL_GTEx_Whole_Blood	ENSG00000172543.7	11	65879809	rs645900	11	65880664	A	G	0.801241	0.0064	0.0102	0.530364	0.352986	0.0185197	5.42986e-81	0.018131	0.028912	0.530586	0.278522	0.00480411	20
CTSZ	eQTL_GTEx_Whole_Blood	ENSG00000101160.13	20	58995185	rs141888952	20	59007902	A	G	0.01785	0.0221	0.0387	0.567959	-0.362118	0.0631184	9.62972e-09	-0.0610298	0.107399	0.569864	0.569864	0.34884	7
CTU2	eQTL_GTEx_Whole_Blood	ENSG00000174177.12	16	88706463	rs2306048	16	88701453	G	C	0.608346	0.0046	0.0089	0.605258	-0.123663	0.0201922	9.10841e-10	-0.0371979	0.0722256	0.606537	0.606537	0.175726	20
CUBN	eQTL_GTEx_Whole_Blood	ENSG00000107611.14	10	16823964	rs7096692	10	17138829	A	G	0.311464	-0.0031	0.0088	0.724634	0.434541	0.036128	2.53822e-33	-0.00713396	0.0202599	0.724747	0.585595	0.245004	14
CUL7	eQTL_GTEx_Whole_Blood	ENSG00000044090.8	6	43037617	rs3737186	6	43053781	A	G	0.044718	0.0168	0.0204	0.410207	-0.830578	0.0505682	1.26892e-60	-0.0202269	0.0245921	0.410795	0.0721108	0.0162467	20
CUL9	eQTL_GTEx_Whole_Blood	ENSG00000112659.13	6	43182175	rs6924555	6	43183242	C	T	0.154288	0.03	0.0113	0.00793396	-0.207681	0.0285774	3.66684e-13	-0.144452	0.0579274	0.0126427	0.0126427	0.527196	20
CUX1	eQTL_GTEx_Whole_Blood	ENSG00000257923.9	7	101815904	rs803092	7	102289432	A	G	0.573933	-0.0019	0.0085	0.823124	0.108966	0.0179396	1.2472e-09	-0.0174366	0.0780588	0.823241	0.823241	0.452439	13
CWC15	eQTL_GTEx_Whole_Blood	ENSG00000150316.11	11	94962622	rs11020995	11	94983834	C	A	0.687475	-0.0028	0.0086	0.744741	-0.105322	0.0190827	3.40474e-08	0.0265851	0.0817963	0.745169	0.745169	0.729566	11
CWC22	eQTL_GTEx_Whole_Blood	ENSG00000163510.13	2	179944876	rs262261	2	180015911	A	G	0.393015	-0.0037	0.0085	0.663349	0.130135	0.0166502	5.46066e-15	-0.028432	0.065418	0.663838	0.803133	0.017328	20
CWF19L1	eQTL_GTEx_Whole_Blood	ENSG00000095485.16	10	100232298	rs2039015	10	100266802	C	G	0.446552	-0.0107	0.0082	0.191934	0.22429	0.0189965	3.59618e-32	-0.0477061	0.0367824	0.194638	0.194638	0.529487	20
CWF19L2	eQTL_GTEx_Whole_Blood	ENSG00000152404.15	11	107326345	rs12224337	11	107269351	A	G	0.50225	-0.0114	0.0081	0.159307	0.232036	0.0262291	9.02959e-19	-0.0491303	0.0353474	0.164551	0.363571	0.442511	20
CX3CR1	eQTL_GTEx_Whole_Blood	ENSG00000168329.13	3	39263494	rs12632739	3	39242126	G	A	0.083784	0.0107	0.0142	0.451137	0.187486	0.0337415	2.75169e-08	0.0570709	0.0764322	0.455253	0.455253	0.892959	20
CXCL16	eQTL_GTEx_Whole_Blood	ENSG00000161921.14	17	4733611	rs7220938	17	4737092	T	C	0.430507	0.0032	0.0083	0.699836	-0.316901	0.0249645	6.37814e-37	-0.0100978	0.0262032	0.699967	0.9232	0.271189	16
CXCL5	eQTL_GTEx_Whole_Blood	ENSG00000163735.6	4	73995642	rs425535	4	73998280	C	T	0.887	-0.0056	0.0127	0.659253	-0.537327	0.0544397	5.60923e-23	0.010422	0.0236591	0.659571	0.659571	0.171747	16
CXCL8	eQTL_GTEx_Whole_Blood	ENSG00000169429.10	4	73740506	rs4694633	4	73703690	C	T	0.933086	-0.0346	0.0158	0.0285334	0.202488	0.0329799	8.26537e-10	-0.170874	0.082844	0.0391503	0.0391503	0.436732	7
CXCR1	eQTL_GTEx_Whole_Blood	ENSG00000163464.7	2	218162845	rs12991530	2	218144619	T	A	0.484791	-0.0019	0.0081	0.814544	-0.0686746	0.0118192	6.23052e-09	0.0276667	0.118044	0.814692	0.814692	0.603772	15
CXCR2	eQTL_GTEx_Whole_Blood	ENSG00000180871.7	2	218125289	rs2230054	2	218135587	T	C	0.485636	-0.0016	0.0081	0.843412	-0.091495	0.0112803	5.01904e-16	0.0174873	0.0885557	0.843458	0.843458	0.595554	14
CYB5B	eQTL_GTEx_Whole_Blood	ENSG00000103018.16	16	69424525	rs246147	16	69434939	C	T	0.478946	-0.0071	0.0082	0.38657	-0.112904	0.0196066	8.4878e-09	0.0628853	0.0734445	0.391871	0.391871	0.847243	6
CYB5D2	eQTL_GTEx_Whole_Blood	ENSG00000167740.9	17	4143168	rs28864167	17	4210901	G	A	0.014906	0.0016	0.0314	0.959361	0.393682	0.0552453	1.03273e-12	0.00406419	0.0797618	0.959362	0.621749	0.779421	7
CYB5R1	eQTL_GTEx_Whole_Blood	ENSG00000159348.12	1	202961869	rs2232847	1	202964529	A	T	0.34385	0.0131	0.0087	0.132132	0.189682	0.0196455	4.67169e-22	0.069063	0.0464206	0.136813	0.136813	0.288937	17
CYB5R2	eQTL_GTEx_Whole_Blood	ENSG00000166394.14	11	7665100	rs7128039	11	7654000	G	A	0.772436	-0.0125	0.0097	0.197516	0.535235	0.0552735	3.54716e-22	-0.0233542	0.0182827	0.201462	0.668324	0.396575	20
CYB5R3	eQTL_GTEx_Whole_Blood	ENSG00000100243.20	22	42617840	rs28365957	22	42649689	A	G	0.093468	0.0176	0.0128	0.169131	-0.288212	0.0327305	1.30142e-18	-0.0610662	0.0449499	0.174293	0.326503	0.510766	20
CYB5RL	eQTL_GTEx_Whole_Blood	ENSG00000215883.10	1	54169651	rs140708162	1	54154524	A	G	0.018522	-0.0217	0.0278	0.435052	-0.739377	0.104342	1.37959e-12	0.029349	0.0378267	0.437818	0.437818	0.510565	5
CYBA	eQTL_GTEx_Whole_Blood	ENSG00000051523.10	16	88643283	rs3794624	16	88650666	A	G	0.357656	0.0094	0.0084	0.26312	-0.0755864	0.0126127	2.0615e-09	-0.124361	0.113052	0.271317	0.271317	0.924717	12
CYBRD1	eQTL_GTEx_Whole_Blood	ENSG00000071967.11	2	171522247	rs1476110	2	171516997	T	C	0.645709	-0.0049	0.0082	0.550133	-0.421218	0.0284448	1.29502e-49	0.0116329	0.0194832	0.550457	0.550336	0.0907183	20
CYFIP1	eQTL_GTEx_Whole_Blood	ENSG00000273749.4	15	22868385	rs2346695	15	22939650	G	C	0.514774	0.006	0.0088	0.495354	0.0892605	0.0162451	3.91537e-08	0.067219	0.099344	0.498642	0.498642	0.780878	6
CYGB	eQTL_GTEx_Whole_Blood	ENSG00000161544.9	17	76527356	rs12949102	17	76552033	T	C	0.21685	0.0132	0.0105	0.208702	-0.278956	0.0422	3.83453e-11	-0.0473193	0.038315	0.216828	0.216828	0.359138	9
CYP19A1	eQTL_GTEx_Whole_Blood	ENSG00000137869.14	15	51208057	rs2899472	15	51223858	A	C	0.2606	0.0034	0.0094	0.717575	0.2258	0.0237786	2.1827e-21	0.0150576	0.04166	0.71777	0.367303	0.0825182	20
CYP1B1	eQTL_GTEx_Whole_Blood	ENSG00000138061.11	2	38067507	rs6544141	2	38259428	C	T	0.11008	-0.0046	0.0131	0.72548	0.192232	0.0294754	6.94781e-11	-0.0239294	0.0682455	0.725861	0.725861	0.572251	8
CYP26B1	eQTL_GTEx_Whole_Blood	ENSG00000003137.8	2	72129238	rs12466112	2	72211630	G	A	0.167084	0.0009	0.0111	0.935377	0.987927	0.0662743	2.98448e-50	0.000910998	0.0112358	0.935378	0.231594	0.0987112	20
CYP27A1	eQTL_GTEx_Whole_Blood	ENSG00000135929.8	2	218781756	rs7599568	2	218743096	G	A	0.486647	-0.0038	0.008	0.634787	0.42059	0.0325348	3.15318e-38	-0.00903493	0.0190337	0.635015	0.635015	0.715417	19
CYP2D6	eQTL_GTEx_Whole_Blood	ENSG00000100197.20	22	42126499	rs2743451	22	42138673	T	C	0.528456	0.0057	0.0081	0.481617	0.746656	0.0362143	1.90391e-94	0.00763404	0.0108547	0.481872	0.834222	0.0324389	20
CYP2S1	eQTL_GTEx_Whole_Blood	ENSG00000167600.13	19	41193049	rs12977498	19	41176369	G	A	0.2976	-0.0002	0.0097	0.98355	-0.405802	0.0328809	5.4084e-35	0.000492851	0.0239033	0.98355	0.98355	0.661536	10
CYP4F12	eQTL_GTEx_Whole_Blood	ENSG00000186204.14	19	15672757	rs660247	19	15685697	G	A	0.530365	0.0193	0.0082	0.0185897	0.429562	0.037008	3.78441e-31	0.0449295	0.0194777	0.0210708	0.00644635	0.304621	20
CYP4F3	eQTL_GTEx_Whole_Blood	ENSG00000186529.15	19	15640897	rs622886	19	15587885	T	C	0.115427	0.0157	0.0129	0.223584	-0.216663	0.0384601	1.76646e-08	-0.0724628	0.0609131	0.2342	0.2342	0.0398335	16
CYP4V2	eQTL_GTEx_Whole_Blood	ENSG00000145476.15	4	186191520	rs13146272	4	186199057	A	C	0.6358	-0.0033	0.0085	0.697842	-0.356628	0.0274276	1.18374e-38	0.00925334	0.023845	0.69797	0.835153	0.256173	20
CYTH2	eQTL_GTEx_Whole_Blood	ENSG00000105443.13	19	48469694	rs1799257	19	48469282	C	A	0.881	-0.0245	0.0121	0.0428886	0.413673	0.0288984	1.76971e-46	-0.0592255	0.0295413	0.0449805	0.0613028	0.490899	20
CYTH4	eQTL_GTEx_Whole_Blood	ENSG00000100055.20	22	37282027	rs79294169	22	37298931	G	A	0.04882	-0.0235	0.0236	0.319366	0.383968	0.0338397	7.70452e-30	-0.061203	0.0616997	0.321222	0.321222	0.00168392	5
CYTL1	eQTL_GTEx_Whole_Blood	ENSG00000170891.10	4	5014586	rs62291607	4	5028959	T	C	0.152542	0.0171	0.0122	0.161023	0.716697	0.0552921	2.00916e-38	0.0238595	0.0171218	0.163464	0.163464	0.688315	15
CYYR1	eQTL_GTEx_Whole_Blood	ENSG00000166265.11	21	26466209	rs1857846	21	26635938	A	C	0.277283	0.0037	0.0091	0.684307	0.287331	0.0327989	1.9458e-18	0.0128771	0.0317049	0.684628	0.810973	0.428179	20
D2HGDH	eQTL_GTEx_Whole_Blood	ENSG00000180902.17	2	241734579	rs4425108	2	241758583	G	C	0.54566	0.0026	0.0093	0.779807	-0.356138	0.0258729	4.14323e-43	-0.00730054	0.0261189	0.779852	0.918659	0.69421	20
DAAM1	eQTL_GTEx_Whole_Blood	ENSG00000100592.15	14	59188680	rs7158913	14	59181702	A	T	0.063816	0.0092	0.016	0.565291	0.309962	0.0534168	6.52522e-09	0.0296811	0.051872	0.567188	0.567188	0.20012	20
DAD1	eQTL_GTEx_Whole_Blood	ENSG00000129562.10	14	22564905	rs146684163	14	22573578	T	C	0.094859	0.0065	0.014	0.642443	0.211079	0.022259	2.47432e-21	0.0307942	0.0664053	0.642841	0.812905	0.90471	10
DAGLB	eQTL_GTEx_Whole_Blood	ENSG00000164535.14	7	6409129	rs13235365	7	6416460	T	C	0.269481	0.0043	0.0094	0.64735	0.608313	0.0274858	1.55985e-108	0.00706873	0.0154559	0.64742	0.462098	0.723103	20
DAP	eQTL_GTEx_Whole_Blood	ENSG00000112977.15	5	10679230	rs5745297	5	10680885	A	G	0.0884	0.0004	0.0162	0.980301	0.58006	0.0507312	2.82819e-30	0.000689584	0.0279282	0.980301	0.664708	0.184833	7
DAPK1	eQTL_GTEx_Whole_Blood	ENSG00000196730.12	9	87497228	rs928114	9	87563891	G	C	0.143951	-0.01	0.0113	0.37618	-0.388651	0.048154	6.97206e-16	0.02573	0.0292492	0.379031	0.464846	0.533084	18
DAPK2	eQTL_GTEx_Whole_Blood	ENSG00000035664.11	15	63907036	rs12912128	15	64044995	T	C	0.836271	-0.0002	0.0111	0.985625	0.169916	0.0228677	1.08264e-13	-0.00117705	0.0653266	0.985625	0.985625	0.126581	20
DAPK3	eQTL_GTEx_Whole_Blood	ENSG00000167657.13	19	3958453	rs3943794	19	3955299	A	G	0.586474	-0.0051	0.0089	0.566622	-0.116236	0.0184897	3.24625e-10	0.0438763	0.0768858	0.568225	0.568225	0.476106	4
DAPP1	eQTL_GTEx_Whole_Blood	ENSG00000070190.12	4	99816833	rs7687842	4	99827809	C	T	0.47685	0	0.008	1	-0.145344	0.0158983	6.1233e-20	0	0.0550418	1	0.776779
DBF4B	eQTL_GTEx_Whole_Blood	ENSG00000161692.17	17	44708608	rs75840576	17	44735409	G	A	0.140265	0.0017	0.0111	0.878278	-0.889611	0.0458358	6.52002e-84	-0.00191095	0.0124778	0.878281	0.429787	0.592457	20
DBN1	eQTL_GTEx_Whole_Blood	ENSG00000113758.13	5	177456608	rs466256	5	177448955	A	C	0.560556	0.0054	0.0081	0.504985	-0.234574	0.0271958	6.38873e-18	-0.0230205	0.0346337	0.506252	0.506252	0.635891	5
DBNDD1	eQTL_GTEx_Whole_Blood	ENSG00000003249.13	16	90004865	rs79690969	16	90009819	A	T	0.060181	-0.0277	0.0175	0.113454	0.587178	0.0663372	8.64144e-19	-0.0471748	0.0302764	0.1192	0.1192	0.340454	20
DCAF16	eQTL_GTEx_Whole_Blood	ENSG00000163257.10	4	17800655	rs12640250	4	17791246	C	A	0.712101	-0.0086	0.009	0.339297	-0.101271	0.0168344	1.79096e-09	0.0849207	0.0899846	0.345311	0.345311	0.920334	15
DCAF4	eQTL_GTEx_Whole_Blood	ENSG00000119599.16	14	72926332	rs12587742	14	72926683	A	G	0.197996	0.0045	0.0101	0.655926	0.496972	0.0391381	6.07355e-37	0.00905484	0.0203356	0.656124	0.598768	0.356091	20
DCAKD	eQTL_GTEx_Whole_Blood	ENSG00000172992.11	17	45023340	rs4793172	17	45054112	T	A	0.627	0.0028	0.0082	0.732755	0.30763	0.0262106	8.24916e-32	0.00910184	0.0266667	0.732863	0.794374	0.649256	20
DCBLD1	eQTL_GTEx_Whole_Blood	ENSG00000164465.18	6	117453817	rs36045731	6	117470000	C	A	0.290412	0.0208	0.0089	0.0194351	-0.51802	0.0352188	5.67371e-49	-0.0401529	0.0173963	0.0209922	0.11928	0.0734959	20
DCHS1	eQTL_GTEx_Whole_Blood	ENSG00000166341.7	11	6621323	rs11603631	11	6670531	C	T	0.20725	0.0052	0.0104	0.617075	0.317099	0.0409147	9.17108e-15	0.0163987	0.0328655	0.617806	0.0519937	0.229847	14
DCLK2	eQTL_GTEx_Whole_Blood	ENSG00000170390.15	4	150078274	rs56150320	4	150134067	A	G	0.241311	0.0029	0.0099	0.769576	0.711786	0.0499346	4.21055e-46	0.00407426	0.0139116	0.769624	0.243205	0.562455	20
DCLRE1C	eQTL_GTEx_Whole_Blood	ENSG00000152457.17	10	14897518	rs12259906	10	14878103	G	T	0.147328	-0.0029	0.0113	0.797459	0.265825	0.0368752	5.64576e-13	-0.0109094	0.0425361	0.797584	0.656278	0.843988	20
DCP1A	eQTL_GTEx_Whole_Blood	ENSG00000272886.5	3	53283428	rs190470961	3	53440886	T	C	0.010303	0.0329	0.0485	0.497549	0.819032	0.104193	3.81961e-15	0.0401694	0.0594363	0.499143	0.499143	0.370298	5
DCPS	eQTL_GTEx_Whole_Blood	ENSG00000110063.8	11	126303752	rs515917	11	126196145	T	C	0.29595	-0.0004	0.0089	0.964152	-0.174939	0.0246614	1.3062e-12	0.00228651	0.0508759	0.964153	0.878046	0.510805	20
DCTD	eQTL_GTEx_Whole_Blood	ENSG00000129187.14	4	182890060	rs79830136	4	182878926	A	G	0.163992	-0.0025	0.0142	0.86025	0.158447	0.0210231	4.81593e-14	-0.0157781	0.0896443	0.860287	0.860287	0.946252	20
DCTN1	eQTL_GTEx_Whole_Blood	ENSG00000204843.12	2	74361154	rs34215278	2	74372241	T	C	0.03085	-0.0173	0.0309	0.575568	-0.269597	0.0473709	1.26156e-08	0.0641699	0.115169	0.577404	0.577404	0.384236	7
DCTN5	eQTL_GTEx_Whole_Blood	ENSG00000166847.9	16	23641392	rs62032983	16	23642022	T	C	0.208817	-0.0007	0.0098	0.943057	1.01041	0.022679	0	-0.000692788	0.00969905	0.943057	0.926403	0.135663	20
DCXR	eQTL_GTEx_Whole_Blood	ENSG00000169738.7	17	82035136	rs113680823	17	82037444	G	A	0.117904	-0.023	0.0129	0.0745951	0.289974	0.0252503	1.58801e-30	-0.0793175	0.0450197	0.0780966	0.0780966	0.0169163	20
DDI2	eQTL_GTEx_Whole_Blood	ENSG00000197312.11	1	15617500	rs78917815	1	15594326	G	A	0.274955	-0.0013	0.0088	0.882558	-0.146351	0.0221494	3.90976e-11	0.00888275	0.0601444	0.882587	0.882587	0.545331	20
DDIAS	eQTL_GTEx_Whole_Blood	ENSG00000165490.12	11	82899975	rs7928466	11	82885691	G	T	0.486058	-0.0113	0.008	0.157803	-0.145942	0.0215562	1.28527e-11	0.077428	0.0559966	0.166748	0.166748	0.688843	20
DDO	eQTL_GTEx_Whole_Blood	ENSG00000203797.9	6	110391771	rs9398236	6	110421991	C	T	0.4223	-0.0202	0.0084	0.016183	0.652617	0.0453371	5.58195e-47	-0.0309523	0.0130496	0.0176973	0.0925331	0.769927	20
DDOST	eQTL_GTEx_Whole_Blood	ENSG00000244038.9	1	20652194	rs540038	1	20650266	T	C	0.873037	0.0253	0.0121	0.0365362	0.149561	0.024249	6.92866e-10	0.169162	0.085426	0.0476796	0.0476796	0.0675162	9
DDRGK1	eQTL_GTEx_Whole_Blood	ENSG00000198171.12	20	3190350	rs2326083	20	3202702	A	G	0.210943	0.0015	0.0101	0.881937	-0.214337	0.0265025	6.09425e-16	-0.00699832	0.04713	0.881956	0.960163	0.189208	20
DDT	eQTL_GTEx_Whole_Blood	ENSG00000099977.13	22	23973104	rs5760119	22	23924644	C	G	0.591928	0.0161	0.0082	0.049598	0.449733	0.0229515	1.70759e-85	0.035799	0.0183243	0.0507448	0.087275	0.827725	20
DDTL	eQTL_GTEx_Whole_Blood	ENSG00000099974.7	22	23966901	rs5751775	22	23924539	C	T	0.592105	0.0156	0.0082	0.0571138	0.278213	0.031444	8.91881e-19	0.0560721	0.0301474	0.0628953	0.0628953	0.879063	20
DDX1	eQTL_GTEx_Whole_Blood	ENSG00000079785.14	2	15591178	rs7591533	2	15594025	C	T	0.598748	-0.0125	0.0083	0.132061	0.143516	0.0179693	1.38569e-15	-0.0870983	0.0588525	0.138888	0.138888	0.27911	14
DDX11	eQTL_GTEx_Whole_Blood	ENSG00000013573.16	12	31073848	rs7953706	12	31073901	A	T	0.447525	0.0033	0.0084	0.694425	-0.826819	0.0139269	0	-0.0039912	0.0101596	0.694431	0.530621	0.455537	20
DDX17	eQTL_GTEx_Whole_Blood	ENSG00000100201.20	22	38483448	rs1043402	22	38483683	A	G	0.298748	0.0016	0.0087	0.854086	0.176332	0.0145293	6.78263e-34	0.00907379	0.0493444	0.854102	0.854102	0.0494726	20
DDX18	eQTL_GTEx_Whole_Blood	ENSG00000088205.12	2	117814650	rs367201	2	117748769	G	A	0.520071	0.0021	0.0081	0.795435	-0.100717	0.0168537	2.28748e-09	-0.0208505	0.080499	0.795623	0.795623	0.789721	20
DDX20	eQTL_GTEx_Whole_Blood	ENSG00000064703.11	1	111755538	rs197391	1	111755544	C	G	0.113124	-0.0121	0.0124	0.32916	0.353557	0.0430526	2.17149e-16	-0.0342236	0.0353189	0.33255	0.33255	0.0883677	18
DDX24	eQTL_GTEx_Whole_Blood	ENSG00000089737.16	14	94048931	rs75825150	14	94080599	A	G	0.019	-0.0063	0.0269	0.814829	-0.222567	0.0368665	1.56902e-09	0.0283061	0.120953	0.814966	0.814966	0.254148	4
DDX31	eQTL_GTEx_Whole_Blood	ENSG00000125485.17	9	132592997	rs11243838	9	132603647	A	G	0.2177	0.0197	0.0096	0.0401616	0.276755	0.0279942	4.7804e-23	0.0711821	0.0354271	0.0445101	0.0445101	0.408265	20
DDX42	eQTL_GTEx_Whole_Blood	ENSG00000198231.12	17	63773776	rs3760252	17	63774826	C	G	0.590619	0.006	0.0082	0.464347	-0.207922	0.017748	1.06466e-31	-0.028857	0.0395147	0.465216	0.465216	0.0983816	20
DDX43	eQTL_GTEx_Whole_Blood	ENSG00000080007.7	6	73395134	rs553123	6	73364957	T	C	0.565083	0.0055	0.0086	0.522475	0.272439	0.0488036	2.3728e-08	0.020188	0.0317732	0.525181	0.525181	0.0323927	10
DDX49	eQTL_GTEx_Whole_Blood	ENSG00000105671.11	19	18919675	rs2301661	19	18926244	C	T	0.477924	-0.0039	0.008	0.625904	-0.0959291	0.0163649	4.57675e-09	0.040655	0.0836828	0.627093	0.627093	0.511046	7
DDX5	eQTL_GTEx_Whole_Blood	ENSG00000108654.13	17	64499616	rs1991401	17	64506317	G	A	0.31157	0.0059	0.0105	0.574181	-0.340425	0.0244613	5.00404e-44	-0.0173313	0.0308689	0.574493	0.574493	0.589311	12
DDX51	eQTL_GTEx_Whole_Blood	ENSG00000185163.9	12	132136594	rs61910746	12	132125301	A	G	0.030209	-0.0448	0.0243	0.0652383	-0.171925	0.0299042	8.96685e-09	0.260579	0.14843	0.0791626	0.0791626	0.5461	4
DDX52	eQTL_GTEx_Whole_Blood	ENSG00000278053.4	17	37610169	rs7224513	17	37628628	C	T	0.203109	0.0191	0.0098	0.0512979	-0.215439	0.0283409	2.92266e-14	-0.0886562	0.0469598	0.0590372	0.0499109	0.0694709	9
DDX55	eQTL_GTEx_Whole_Blood	ENSG00000111364.15	12	123602099	rs61678733	12	123609627	C	T	0.14438	-0.0022	0.0122	0.856895	-0.375477	0.0363058	4.54603e-25	0.00585921	0.0324969	0.856917	0.856917	0.0560569	20
DDX56	eQTL_GTEx_Whole_Blood	ENSG00000136271.10	7	44565417	rs217401	7	44551678	A	C	0.439638	0.0104	0.0087	0.23193	-0.0959582	0.015277	3.35946e-10	-0.108381	0.0922918	0.240265	0.240265	0.0418855	17
DDX59	eQTL_GTEx_Whole_Blood	ENSG00000118197.13	1	200623896	rs12061556	1	200681111	C	G	0.4159	-0.0091	0.0082	0.267104	-0.103471	0.0130957	2.76329e-15	0.0879473	0.0800271	0.271782	0.271782	0.145532	14
DDX6	eQTL_GTEx_Whole_Blood	ENSG00000110367.11	11	118747766	rs571470	11	118826303	A	G	0.410123	-0.0031	0.0085	0.715331	-0.105441	0.0155783	1.30171e-11	0.0294003	0.0807307	0.715725	0.715725	0.197644	20
DDX60L	eQTL_GTEx_Whole_Blood	ENSG00000181381.13	4	168356735	rs1962364	4	168507261	C	T	0.314131	0.0021	0.0088	0.811388	0.162092	0.0186471	3.54132e-18	0.0129556	0.0543106	0.811457	0.798663	0.531776	20
DEAF1	eQTL_GTEx_Whole_Blood	ENSG00000177030.16	11	644233	rs10794332	11	690741	A	G	0.55161	0.014	0.0083	0.091652	-0.200204	0.0237604	3.57838e-17	-0.0699287	0.0422802	0.0981412	0.0981412	0.811189	20
DECR1	eQTL_GTEx_Whole_Blood	ENSG00000104325.6	8	90001405	rs79839693	8	90005986	G	A	0.07	-0.012	0.018	0.504985	-0.486753	0.032837	1.03524e-49	0.0246532	0.0370171	0.505415	0.505415	0.252	12
DECR2	eQTL_GTEx_Whole_Blood	ENSG00000242612.6	16	401826	rs1204504	16	411762	C	T	0.500403	0.0024	0.0085	0.777673	0.340459	0.0312511	1.2269e-27	0.00704931	0.0249747	0.777746	0.439226	0.483593	20
DEF6	eQTL_GTEx_Whole_Blood	ENSG00000023892.10	6	35297852	rs6457812	6	35277343	A	C	0.813657	0.0138	0.0103	0.180309	0.308055	0.0205846	1.23727e-50	0.0447972	0.0335693	0.18205	0.0015593	0.0248695	20
DEFA3	eQTL_GTEx_Whole_Blood	ENSG00000239839.6	8	7015869	rs6605579	8	7027602	C	A	0.769362	0.0106	0.01	0.289145	0.380581	0.040584	6.74804e-21	0.0278522	0.0264429	0.292207	0.525587	0.611766	20
DEFA4	eQTL_GTEx_Whole_Blood	ENSG00000164821.4	8	6935822	rs10103091	8	6935484	T	A	0.126548	-0.0048	0.0134	0.720187	0.177009	0.0322443	4.02794e-08	-0.0271173	0.0758634	0.720756	0.720756	0.45881	6
DEGS1	eQTL_GTEx_Whole_Blood	ENSG00000143753.12	1	224175756	rs140472214	1	224235412	A	C	0.075572	-0.0124	0.0162	0.444014	0.340856	0.0476663	8.62255e-13	-0.036379	0.0477989	0.446607	0.446607	0.521129	20
DENND1A	eQTL_GTEx_Whole_Blood	ENSG00000119522.16	9	123379654	rs606659	9	123875855	T	C	0.070255	-0.0035	0.0145	0.809261	-0.231439	0.0399205	6.73134e-09	0.0151228	0.0627058	0.809423	0.809423	0.0476445	17
DENND2C	eQTL_GTEx_Whole_Blood	ENSG00000175984.14	1	114582848	rs114829951	1	114669904	G	A	0.040244	0.0376	0.0223	0.0917768	0.766166	0.0936445	2.79991e-16	0.0490755	0.0297176	0.0986578	0.0986578	0.50011	13
DENND4A	eQTL_GTEx_Whole_Blood	ENSG00000174485.15	15	65658046	rs4638521	15	65811383	C	T	0.857717	0.0313	0.0112	0.00519571	-0.216538	0.0295881	2.50912e-13	-0.144547	0.0553659	0.00903395	0.00903395	0.963464	20
DENND4B	eQTL_GTEx_Whole_Blood	ENSG00000198837.9	1	153929501	rs113191295	1	153940147	A	G	0.057029	0.0738	0.0184	6.04955e-05	0.354093	0.0368747	7.79479e-22	0.20842	0.0563144	0.000214751	0.000792649	0.0068126	12
DENND6A	eQTL_GTEx_Whole_Blood	ENSG00000174839.12	3	57625457	rs73088585	3	57701805	G	T	0.192935	0.0371	0.0103	0.000315849	0.197757	0.0204007	3.20822e-22	0.187604	0.0555635	0.000734444	0.000734444	0.0238024	20
DENND6B	eQTL_GTEx_Whole_Blood	ENSG00000205593.11	22	50309030	rs62241210	22	50303075	T	C	0.462664	-0.0016	0.0086	0.852408	-0.205034	0.0259246	2.59744e-15	0.00780358	0.0419559	0.852449	0.852449	0.998718	20
DEPDC5	eQTL_GTEx_Whole_Blood	ENSG00000100150.16	22	31753951	rs138285	22	31781835	T	G	0.471737	-0.0094	0.0081	0.245848	0.122483	0.0224541	4.90247e-08	-0.0767453	0.0676117	0.256337	0.256337	0.371334	16
DEPDC7	eQTL_GTEx_Whole_Blood	ENSG00000121690.10	11	33015864	rs4756561	11	33077909	C	T	0.326558	0.0123	0.0084	0.143116	0.334645	0.0503788	3.08237e-11	0.0367554	0.0257039	0.15273	0.15273	0.426841	13
DERL3	eQTL_GTEx_Whole_Blood	ENSG00000099958.14	22	23834517	rs2070464	22	23841688	G	A	0.379982	0.0025	0.0083	0.763258	-0.143592	0.0213587	1.78178e-11	-0.0174104	0.0578606	0.763489	0.763489	0.702964	20
DESI1	eQTL_GTEx_Whole_Blood	ENSG00000100418.7	22	41598028	rs12628667	22	41592923	C	G	0.436592	0.0058	0.0081	0.473961	-0.249925	0.024601	3.01728e-24	-0.023207	0.0324901	0.475056	0.0490579	0.0133248	20
DGAT2	eQTL_GTEx_Whole_Blood	ENSG00000062282.14	11	75759512	rs11236515	11	75740366	G	A	0.095	-0.0087	0.0133	0.513025	-0.169282	0.0231909	2.88818e-13	0.0513935	0.078882	0.514708	0.514708	0.575057	12
DGCR6	eQTL_GTEx_Whole_Blood	ENSG00000183628.12	22	18906028	rs12160539	22	18933556	G	A	0.084893	0.0277	0.0153	0.0702249	-0.43867	0.0662902	3.65527e-11	-0.0631454	0.0361599	0.0807621	0.0807621	0.789358	10
DGCR6L	eQTL_GTEx_Whole_Blood	ENSG00000128185.9	22	20314276	rs3747075	22	20317197	G	C	0.449063	0.0075	0.0091	0.40984	-0.193012	0.0157252	1.24871e-34	-0.0388577	0.0472535	0.410892	0.410892
DGCR8	eQTL_GTEx_Whole_Blood	ENSG00000128191.15	22	20080232	rs5748522	22	20073201	A	G	0.27727	0.0062	0.0089	0.486035	0.261957	0.0337155	7.87084e-15	0.023668	0.0341113	0.487779	0.487779	0.0604153	20
DGKA	eQTL_GTEx_Whole_Blood	ENSG00000065357.19	12	55927614	rs76644869	12	55947328	G	A	0.039905	0.0081	0.0225	0.718847	-0.296867	0.0449773	4.1013e-11	-0.0272849	0.0759042	0.719247	0.719247	0.977704	12
DGKD	eQTL_GTEx_Whole_Blood	ENSG00000077044.10	2	233354507	rs62195072	2	233352233	C	T	0.323033	-0.0005	0.0088	0.95469	0.118329	0.0200402	3.53565e-09	-0.00422551	0.0743724	0.954692	0.954692	0.0993133	11
DGKH	eQTL_GTEx_Whole_Blood	ENSG00000102780.16	13	42040036	rs976100	13	41721006	T	C	0.840277	0.0071	0.0111	0.522407	0.236034	0.0304386	8.87465e-15	0.0300804	0.0471868	0.523816	0.523816	0.701799	20
DGKQ	eQTL_GTEx_Whole_Blood	ENSG00000145214.13	4	958887	rs4690229	4	976936	T	A	0.469937	-0.0039	0.0084	0.642443	0.757326	0.0202866	5.09113e-305	-0.0051497	0.0110925	0.642469	0.837684	0.836575	20
DGUOK	eQTL_GTEx_Whole_Blood	ENSG00000114956.19	2	73926826	rs73947453	2	73938073	A	G	0.049885	-0.0078	0.0188	0.67822	0.271955	0.0424708	1.5202e-10	-0.0286812	0.069274	0.678855	0.678855	0.990985	8
DHDDS	eQTL_GTEx_Whole_Blood	ENSG00000117682.16	1	26432282	rs7524421	1	26484121	G	C	0.212385	0.0081	0.0096	0.398809	-0.200636	0.0271212	1.38499e-13	-0.0403716	0.0481581	0.401854	0.401854	0.0935936	20
DHFR	eQTL_GTEx_Whole_Blood	ENSG00000228716.6	5	80626228	rs111692241	5	80599619	C	G	0.263049	-0.0012	0.0092	0.896222	-0.682862	0.0316358	2.48042e-103	0.00175731	0.013473	0.896224	0.725087	0.671276	20
DHRS1	eQTL_GTEx_Whole_Blood	ENSG00000157379.13	14	24290598	rs10134537	14	24291558	A	G	0.05895	0.0129	0.0181	0.476027	-0.489492	0.0494407	4.13801e-23	-0.0263539	0.0370728	0.477166	0.867038	0.666774	9
DHRS12	eQTL_GTEx_Whole_Blood	ENSG00000102796.10	13	51767993	rs61957415	13	51895173	A	G	0.18388	-0.0246	0.0113	0.0294812	0.24825	0.0328815	4.35828e-14	-0.0990937	0.0473732	0.0364594	0.0364594	0.322694	6
DHRS4	eQTL_GTEx_Whole_Blood	ENSG00000157326.18	14	23955035	rs138982419	14	23966099	A	C	0.107711	0.018	0.0156	0.248563	-0.256299	0.0380858	1.70219e-11	-0.0702305	0.0617546	0.255434	0.255434	0.967692	15
DHRS4L2	eQTL_GTEx_Whole_Blood	ENSG00000187630.15	14	23969874	rs61537089	14	24007943	G	C	0.162797	0.0059	0.013	0.64994	-0.297648	0.0326612	7.99833e-20	-0.0198221	0.0437299	0.650344	0.475291	0.879018	20
DHRS9	eQTL_GTEx_Whole_Blood	ENSG00000073737.16	2	169064789	rs2302698	2	169106919	G	A	0.491693	-0.0009	0.0086	0.916653	0.293193	0.0189391	4.67318e-54	-0.00306965	0.0293329	0.916655	0.916655	0.483978	20
DHTKD1	eQTL_GTEx_Whole_Blood	ENSG00000181192.11	10	12068972	rs9664990	10	12139104	A	G	0.191531	0.0296	0.0106	0.00523101	-0.117014	0.0208047	1.86158e-08	-0.252961	0.101138	0.0123791	0.0123791	0.159375	20
DHX32	eQTL_GTEx_Whole_Blood	ENSG00000089876.11	10	125836554	rs2366040	10	125831860	G	A	0.46276	-0.0113	0.0081	0.162997	-0.374489	0.0302556	3.45852e-35	0.0301745	0.0217664	0.16566	0.285094	0.545688	20
DHX57	eQTL_GTEx_Whole_Blood	ENSG00000163214.20	2	38797729	rs12621073	2	38897119	C	T	0.711268	-0.0028	0.0087	0.747575	0.229334	0.0244792	7.3557e-21	-0.0122093	0.0379583	0.747718	0.747718	0.541373	20
DHX58	eQTL_GTEx_Whole_Blood	ENSG00000108771.12	17	42101404	rs2074164	17	42118220	C	G	0.18119	0.0178	0.0106	0.0931042	-0.358316	0.0309594	5.59999e-31	-0.0496768	0.0298926	0.096544	0.096544	0.935793	20
DICER1	eQTL_GTEx_Whole_Blood	ENSG00000100697.14	14	95086228	rs8005908	14	95185788	C	T	0.178239	-0.0026	0.0109	0.811468	-0.100483	0.0160942	4.28122e-10	0.025875	0.108555	0.811603	0.811603	0.871744	15
DIP2A	eQTL_GTEx_Whole_Blood	ENSG00000160305.17	21	46458899	rs2070435	21	46541798	A	G	0.326235	0.0025	0.0086	0.771283	0.387265	0.0184347	5.61947e-98	0.00645553	0.0222091	0.771304	0.415955	0.763345	20
DIP2B	eQTL_GTEx_Whole_Blood	ENSG00000066084.12	12	50505107	rs1047912	12	50745079	T	C	0.3018	0.0314	0.0091	0.000559447	0.240743	0.0195303	6.51083e-35	0.13043	0.0392527	0.000891129	0.000891129	0.012292	20
DIP2C	eQTL_GTEx_Whole_Blood	ENSG00000151240.16	10	274190	rs6560843	10	446655	G	A	0.030915	0.0092	0.0236	0.696662	0.465335	0.0743614	3.9058e-10	0.0197707	0.0508145	0.69722	0.69722	0.140056	19
DIRAS1	eQTL_GTEx_Whole_Blood	ENSG00000176490.4	19	2714567	rs12460199	19	2718398	T	C	0.208426	0.0141	0.0109	0.195811	0.365847	0.0365519	1.39181e-23	0.0385407	0.0300417	0.199524	0.191228	0.323717	20
DIS3L	eQTL_GTEx_Whole_Blood	ENSG00000166938.12	15	66293217	rs55897488	15	66276073	A	T	0.075388	-0.0148	0.0157	0.345847	-0.35936	0.039767	1.61566e-19	0.0411843	0.0439258	0.348456	0.0373516	0.0119082	16
DISC1	eQTL_GTEx_Whole_Blood	ENSG00000162946.21	1	231626815	rs823167	1	231631484	A	G	0.38095	0.0052	0.0082	0.525985	-0.312517	0.0215838	1.63824e-47	-0.0166391	0.0262637	0.526382	0.526382	0.0781554	20
DIXDC1	eQTL_GTEx_Whole_Blood	ENSG00000150764.13	11	111927144	rs138804798	11	111936936	T	C	0.016373	0.015	0.0339	0.658143	0.97191	0.140531	4.64669e-12	0.0154335	0.0349511	0.658797	0.658797	0.431074	13
DLC1	eQTL_GTEx_Whole_Blood	ENSG00000164741.14	8	13083361	rs73556460	8	13173721	C	G	0.014672	0.0427	0.0362	0.238176	1.07528	0.111147	3.874e-22	0.0397106	0.033915	0.241644	0.594532	0.387922	6
DLG5	eQTL_GTEx_Whole_Blood	ENSG00000151208.16	10	77793544	rs2289308	10	77819493	A	G	0.345426	-0.0164	0.0094	0.0810404	0.317787	0.0227045	1.63447e-44	-0.0516069	0.0298085	0.0834014	0.197565	0.521655	20
DMPK	eQTL_GTEx_Whole_Blood	ENSG00000104936.17	19	45769717	rs62111759	19	45792972	T	A	0.457472	0.0131	0.008	0.101526	0.185893	0.0250966	1.29085e-13	0.0704706	0.0440746	0.109844	0.109844	0.115272	16
DMRTC2	eQTL_GTEx_Whole_Blood	ENSG00000142025.15	19	41844743	rs10416824	19	41806347	T	C	0.620679	-0.0059	0.0081	0.466372	0.409724	0.0337832	7.5029e-34	-0.0143999	0.019805	0.467174	0.467174	0.0327458	20
DMXL2	eQTL_GTEx_Whole_Blood	ENSG00000104093.13	15	51447711	rs2445747	15	51395885	A	G	0.695632	-0.0123	0.0087	0.157423	-0.109331	0.0193595	1.62888e-08	0.112502	0.0820305	0.170229	0.170229	0.887345	19
DNA2	eQTL_GTEx_Whole_Blood	ENSG00000138346.14	10	68414064	rs11813313	10	68482042	A	G	0.079958	-0.0013	0.014	0.926017	-0.405895	0.0478648	2.25147e-17	0.0032028	0.0344937	0.926022	0.926022	0.184917	20
DNAAF1	eQTL_GTEx_Whole_Blood	ENSG00000154099.17	16	84145310	rs889655	16	84177330	T	C	0.360549	-0.0063	0.0084	0.453255	0.711749	0.0444962	1.36884e-57	-0.00885143	0.0118149	0.453751	0.263665	0.25822	20
DNAAF5	eQTL_GTEx_Whole_Blood	ENSG00000164818.15	7	726978	rs4072597	7	732388	A	G	0.46023	-0.0088	0.0086	0.306187	0.25477	0.027148	6.32338e-21	-0.034541	0.033956	0.309046	0.309046	0.00765606	20
DNAH10	eQTL_GTEx_Whole_Blood	ENSG00000197653.15	12	123762188	rs12307524	12	123897041	A	G	0.227478	-0.0004	0.0097	0.967107	0.23713	0.0292913	5.69956e-16	-0.00168684	0.0409064	0.967107	0.967107	0.162583	20
DNAH17	eQTL_GTEx_Whole_Blood	ENSG00000187775.16	17	78423697	rs16971269	17	78435287	G	C	0.266296	0.0148	0.0099	0.134928	-0.122275	0.0172639	1.41354e-12	-0.121039	0.0827489	0.143543	0.0948197	0.35569	19
DNAI2	eQTL_GTEx_Whole_Blood	ENSG00000171595.13	17	74274247	rs12103882	17	74278995	G	A	0.323821	0.0026	0.0088	0.767647	0.324667	0.0389627	7.89829e-17	0.00800821	0.0271217	0.767788	0.767788	0.928077	20
DNAJB12	eQTL_GTEx_Whole_Blood	ENSG00000148719.14	10	72332830	rs9416015	10	72330859	T	G	0.622736	-0.0135	0.0083	0.103842	-0.0926714	0.0119024	6.92062e-15	0.145676	0.0914972	0.111354	0.111354	0.812393	20
DNAJB5	eQTL_GTEx_Whole_Blood	ENSG00000137094.14	9	34989641	rs505297	9	35090785	C	A	0.77115	-0.0075	0.0097	0.439406	-0.353345	0.0444975	2.00915e-15	0.0212257	0.0275818	0.441563	0.343623	0.111991	20
DNAJB6	eQTL_GTEx_Whole_Blood	ENSG00000105993.14	7	157335381	rs12670017	7	157352769	A	G	0.508517	-0.0025	0.0084	0.765994	0.192719	0.0195572	6.57948e-23	-0.0129723	0.0436067	0.766097	0.766097	0.1492	20
DNAJC10	eQTL_GTEx_Whole_Blood	ENSG00000077232.17	2	182716041	rs1438308	2	182661601	A	G	0.657598	0.0015	0.0089	0.866159	0.0939008	0.0164909	1.24024e-08	0.0159743	0.0948224	0.866217	0.866217	0.491507	20
DNAJC15	eQTL_GTEx_Whole_Blood	ENSG00000120675.5	13	43023203	rs17553284	13	43023570	T	C	0.239546	0.0141	0.0096	0.141901	-0.683808	0.0320627	6.34675e-101	-0.0206198	0.0140723	0.142845	0.540714	0.831687	20
DNAJC18	eQTL_GTEx_Whole_Blood	ENSG00000170464.9	5	139408588	rs3923060	5	139439612	T	C	0.7387	0.01	0.0095	0.29251	-0.34873	0.0376593	2.04185e-20	-0.0286755	0.0274171	0.295609	0.295609	0.34722	20
DNAJC27	eQTL_GTEx_Whole_Blood	ENSG00000115137.11	2	24943636	rs7580081	2	24874203	C	G	0.448936	0.0142	0.0086	0.0987053	0.436147	0.0327353	1.69131e-40	0.0325578	0.019869	0.101291	0.0628228	0.743367	20
DNAJC8	eQTL_GTEx_Whole_Blood	ENSG00000126698.10	1	28199456	rs482941	1	28234069	C	T	0.289137	-0.0115	0.0088	0.191274	-0.248469	0.022544	3.01036e-28	0.0462834	0.035665	0.194381	0.194381	0.294451	20
DNASE1	eQTL_GTEx_Whole_Blood	ENSG00000213918.10	16	3611728	rs9989424	16	3622586	C	G	0.304745	-0.002	0.009	0.824141	-0.095459	0.0167327	1.16392e-08	0.0209514	0.0943528	0.824272	0.824272	0.00967791	20
DNASE2	eQTL_GTEx_Whole_Blood	ENSG00000105612.8	19	12875211	rs4804209	19	12875141	C	G	0.23699	-0.0191	0.0094	0.0421623	-0.423563	0.0374609	1.21424e-29	0.0450936	0.0225482	0.0455134	0.0322146	0.747454	20
DNLZ	eQTL_GTEx_Whole_Blood	ENSG00000213221.4	9	136359606	rs28556700	9	136351073	C	A	0.030996	0.0091	0.0222	0.681872	1.52692	0.0914938	1.58154e-62	0.00595971	0.0145435	0.681963	0.23147	0.647281	15
DNM1	eQTL_GTEx_Whole_Blood	ENSG00000106976.20	9	128191655	rs10760548	9	128202956	A	G	0.98564	-0.0694	0.0322	0.03114	-0.875681	0.0944891	1.90501e-20	0.0792526	0.0377527	0.0357942	0.0357942	0.65993	7
DNPEP	eQTL_GTEx_Whole_Blood	ENSG00000123992.18	2	219373546	rs2271457	2	219386456	C	T	0.989889	-0.0148	0.04	0.711383	-0.394153	0.0439014	2.75379e-19	0.0375489	0.10157	0.711616	0.812955	0.354716	7
DNPH1	eQTL_GTEx_Whole_Blood	ENSG00000112667.12	6	43225629	rs2233823	6	43226209	A	G	0.10525	0.0305	0.0134	0.0228389	-0.303801	0.0379526	1.19712e-15	-0.100395	0.0458563	0.0285727	0.0285727	0.0440394	20
DNTTIP1	eQTL_GTEx_Whole_Blood	ENSG00000101457.12	20	45791937	rs6032535	20	45788695	C	T	0.658616	0.0304	0.0084	0.000295689	0.176999	0.0119479	1.18506e-49	0.171752	0.0488535	0.000438662	0.000438662	0.435498	20
DNTTIP2	eQTL_GTEx_Whole_Blood	ENSG00000067334.13	1	93866283	rs4847265	1	93878257	T	C	0.355417	0.0057	0.0091	0.53107	0.124436	0.0217208	1.01097e-08	0.0458067	0.0735658	0.533506	0.533506	0.861251	18
DOC2B	eQTL_GTEx_Whole_Blood	ENSG00000272636.3	17	142789	rs3764454	17	184074	C	T	0.676222	-0.021	0.0101	0.0375982	0.513219	0.0350249	1.28931e-48	-0.0409182	0.0198768	0.0395338	0.116754	0.085999	20
DOCK10	eQTL_GTEx_Whole_Blood	ENSG00000135905.18	2	224765090	rs2304334	2	224886576	G	A	0.163431	0.0326	0.0115	0.00458569	0.272796	0.0188606	2.05136e-47	0.119503	0.0429581	0.00540489	0.00535794	0.955549	20
DOCK2	eQTL_GTEx_Whole_Blood	ENSG00000134516.15	5	169637247	rs17647491	5	170056702	T	C	0.01995	0.0467	0.0383	0.222722	0.348166	0.0545521	1.74482e-10	0.134131	0.111995	0.231049	0.231049
DOCK5	eQTL_GTEx_Whole_Blood	ENSG00000147459.17	8	25184723	rs74700713	8	25169736	G	T	0.050784	-0.0335	0.019	0.0778739	0.192835	0.0279162	4.92772e-12	-0.173724	0.101689	0.0875651	0.0875651	0.297477	14
DOCK6	eQTL_GTEx_Whole_Blood	ENSG00000130158.13	19	11199295	rs367996	19	11293797	G	A	0.298273	-0.0032	0.0096	0.738883	0.271559	0.0415027	6.02273e-11	-0.0117838	0.0353973	0.739209	0.739209	0.928074	20
DOCK7	eQTL_GTEx_Whole_Blood	ENSG00000116641.17	1	62454298	rs1168086	1	62646718	G	A	0.645637	-0.0143	0.0086	0.0963543	0.330647	0.0337641	1.20849e-22	-0.0432485	0.0263819	0.101145	0.101145	0.0322856	20
DOCK8	eQTL_GTEx_Whole_Blood	ENSG00000107099.15	9	220748	rs62531902	9	418317	C	G	0.062493	0.0023	0.0194	0.905627	0.214598	0.0348887	7.70279e-10	0.0107177	0.0904184	0.905644	0.469489	0.237198	5
DOCK9	eQTL_GTEx_Whole_Blood	ENSG00000088387.18	13	98793429	rs753885	13	99049669	G	A	0.309924	-0.0085	0.0087	0.328564	0.210809	0.0244317	6.21531e-18	-0.0403209	0.0415333	0.331644	0.331644	0.337204	20
DOK1	eQTL_GTEx_Whole_Blood	ENSG00000115325.13	2	74549026	rs114625328	2	74574063	T	C	0.023096	-0.0128	0.0297	0.666485	-0.265675	0.0460118	7.73811e-09	0.0481792	0.112102	0.667355	0.667355	0.758463	11
DOK2	eQTL_GTEx_Whole_Blood	ENSG00000147443.12	8	21908873	rs11135701	8	21903932	C	T	0.573629	0.0001	0.0085	0.990613	0.110206	0.0144973	2.91953e-14	0.000907392	0.0771284	0.990613	0.990613	0.818624	20
DOK6	eQTL_GTEx_Whole_Blood	ENSG00000206052.10	18	69401055	rs1790575	18	69851843	T	C	0.526713	0.0108	0.0082	0.187814	-0.252208	0.0329267	1.86397e-14	-0.0428218	0.03299	0.194279	0.213081	0.708152	17
DOK7	eQTL_GTEx_Whole_Blood	ENSG00000175920.16	4	3463311	rs1881803	4	3484059	G	A	0.532488	0.0022	0.008	0.783316	0.29744	0.0358989	1.17616e-16	0.00739645	0.026911	0.783432	0.877684	0.996802	20
DPAGT1	eQTL_GTEx_Whole_Blood	ENSG00000172269.18	11	119096503	rs603826	11	119100168	C	A	0.368448	-0.005	0.0083	0.546902	0.112722	0.0181872	5.72348e-10	-0.0443569	0.0739795	0.548783	0.548783	0.473096	14
DPEP2	eQTL_GTEx_Whole_Blood	ENSG00000167261.13	16	67987394	rs77971272	16	67525555	T	C	0.034655	-0.031	0.0231	0.179599	0.199047	0.0287965	4.77199e-12	-0.155742	0.11822	0.187707	0.0149357	0.210222	20
DPEP3	eQTL_GTEx_Whole_Blood	ENSG00000141096.4	16	67975663	rs255052	16	67991092	A	G	0.13925	0.0048	0.0113	0.670998	-0.218899	0.0277166	2.83944e-15	-0.0219279	0.0516966	0.671445	0.671445	0.00583577	20
DPH1	eQTL_GTEx_Whole_Blood	ENSG00000108963.17	17	2030110	rs8065878	17	2048785	T	C	0.278337	-0.0018	0.0097	0.852784	0.159206	0.0191616	9.6823e-17	-0.0113061	0.0609425	0.852821	0.852821	0.700909	18
DPH3	eQTL_GTEx_Whole_Blood	ENSG00000154813.9	3	16257978	rs6804208	3	16268872	A	G	0.140713	0.0272	0.0122	0.0257801	-0.138614	0.018032	1.5048e-14	-0.196228	0.0916413	0.0322525	0.0322525	0.750019	13
DPP3	eQTL_GTEx_Whole_Blood	ENSG00000254986.7	11	66480013	rs11821155	11	66478866	C	T	0.24417	-0.0167	0.0092	0.0694905	-0.240262	0.0215169	5.96964e-29	0.0695075	0.0387942	0.0731815	0.113168	0.108181	20
DPP9	eQTL_GTEx_Whole_Blood	ENSG00000142002.16	19	4675224	rs8101703	19	4717175	A	G	0.73605	-0.0229	0.0104	0.0276707	-0.262188	0.0247807	3.67579e-26	0.0873419	0.0405161	0.0311045	0.0311045	0.632706	14
DPPA4	eQTL_GTEx_Whole_Blood	ENSG00000121570.12	3	109326141	rs6767607	3	109332774	T	A	0.470762	0.0047	0.0081	0.561748	-0.268906	0.0389343	4.96201e-12	-0.0174782	0.0302282	0.563122	0.563122	0.929185	20
DPY19L1	eQTL_GTEx_Whole_Blood	ENSG00000173852.14	7	34928876	rs329266	7	35033201	A	G	0.497893	-0.0036	0.008	0.65271	-0.304107	0.024764	1.15672e-34	0.0118379	0.0263242	0.652928	0.753188	0.408541	20
DPY19L2	eQTL_GTEx_Whole_Blood	ENSG00000177990.11	12	63558913	rs7309791	12	63675003	C	T	0.197228	0.0129	0.0101	0.201522	-0.45068	0.0496928	1.19755e-19	-0.0286234	0.0226317	0.205962	0.205962	0.222512	20
DPY19L3	eQTL_GTEx_Whole_Blood	ENSG00000178904.18	19	32405561	rs7252536	19	32464500	T	A	0.838983	0.0208	0.0118	0.0779491	-0.228793	0.0177508	5.17867e-38	-0.0909119	0.0520551	0.0807318	0.0807318	0.764155	20
DPYD	eQTL_GTEx_Whole_Blood	ENSG00000188641.12	1	97077743	rs145403806	1	98062586	T	C	0.0835	0.0187	0.0158	0.236594	-0.189231	0.0293521	1.14142e-10	-0.098821	0.0848912	0.244387	0.377635	0.278969	9
DPYSL4	eQTL_GTEx_Whole_Blood	ENSG00000151640.12	10	132186900	rs902627	10	132204497	A	G	0.536973	0.0059	0.0081	0.466372	-0.639564	0.0436878	1.57439e-48	-0.00922503	0.0126805	0.466923	0.88743	0.853294	20
DRAM1	eQTL_GTEx_Whole_Blood	ENSG00000136048.13	12	101877351	rs7138541	12	101892202	G	A	0.385172	0.0143	0.0082	0.0811761	0.130824	0.0157025	7.9866e-17	0.109307	0.064038	0.0878387	0.267036	0.862262	20
DRAM2	eQTL_GTEx_Whole_Blood	ENSG00000156171.14	1	111117333	rs2282248	1	111193972	T	C	0.325212	-0.0158	0.0087	0.0693563	0.268887	0.0243987	3.04279e-28	-0.0587607	0.032792	0.0731452	0.196114	0.504717	20
DRAXIN	eQTL_GTEx_Whole_Blood	ENSG00000162490.6	1	11691729	rs55706902	1	11664651	C	T	0.180224	0.0129	0.0104	0.214833	-0.332456	0.0481137	4.85336e-12	-0.0388021	0.0317824	0.222135	0.41285	0.427055	5
DRC1	eQTL_GTEx_Whole_Blood	ENSG00000157856.10	2	26401916	rs60687675	2	26455922	A	G	0.063816	0.0325	0.0179	0.0694252	-0.329915	0.0574244	9.18069e-09	-0.0985102	0.0569013	0.0834077	0.0834077	0.440451	8
DRC7	eQTL_GTEx_Whole_Blood	ENSG00000159625.14	16	57694793	rs7205731	16	57668561	C	T	0.760936	0.0527	0.0102	2.38306e-07	-0.519334	0.0514462	5.83139e-24	-0.101476	0.0220636	4.24001e-06	3.2908e-05	0.0257107	12
DRG2	eQTL_GTEx_Whole_Blood	ENSG00000108591.9	17	18087886	rs2955386	17	18096359	C	T	0.91841	-0.0139	0.0143	0.331037	0.149826	0.0268641	2.44458e-08	-0.0927743	0.0968828	0.338268	0.338268	0.0851979	14
DRICH1	eQTL_GTEx_Whole_Blood	ENSG00000189269.12	22	23608452	rs6003823	22	23649233	T	C	0.375744	0.0044	0.0085	0.604704	-0.856203	0.0412474	1.04351e-95	-0.00513897	0.00993064	0.604817	0.761331	0.44946	20
DROSHA	eQTL_GTEx_Whole_Blood	ENSG00000113360.16	5	31400497	rs61748191	5	31526264	C	T	0.0341	-0.0138	0.0228	0.545004	0.376778	0.0543746	4.22914e-12	-0.0366263	0.0607435	0.54653	0.54653	0.203934	7
DSE	eQTL_GTEx_Whole_Blood	ENSG00000111817.16	6	116254173	rs9387405	6	116472197	T	G	0.357572	0.0051	0.0084	0.543756	-0.234364	0.0187602	8.18961e-36	-0.021761	0.035884	0.544231	0.0242759	0.0545505	20
DSN1	eQTL_GTEx_Whole_Blood	ENSG00000149636.15	20	36751791	rs115694726	20	36795034	A	G	0.038065	-0.0097	0.0241	0.687324	-0.391272	0.0703281	2.64381e-08	0.0247909	0.061755	0.688096	0.688096	0.431225	9
DSP	eQTL_GTEx_Whole_Blood	ENSG00000096696.13	6	7541575	rs72822957	6	7444622	C	T	0.565011	0.005	0.0082	0.542023	0.290243	0.0409588	1.37819e-12	0.0172269	0.0283566	0.543512	0.543512	0.542319	20
DSTN	eQTL_GTEx_Whole_Blood	ENSG00000125868.15	20	17569863	rs3790315	20	17649400	T	C	0.576476	-0.0023	0.0085	0.786708	-0.264402	0.0263654	1.14375e-23	0.00869888	0.0321597	0.786783	0.786783	0.273969	19
DSTYK	eQTL_GTEx_Whole_Blood	ENSG00000133059.16	1	205142505	rs7515178	1	205114992	A	G	0.473906	0.0002	0.008	0.980055	-0.131731	0.0214929	8.84077e-10	-0.00151825	0.0607303	0.980055	0.980055	0.290273	13
DTD1	eQTL_GTEx_Whole_Blood	ENSG00000125821.11	20	18587893	rs140728152	20	18786360	C	G	0.022524	-0.0366	0.026	0.159222	1.11675	0.125526	5.75921e-19	-0.0327737	0.0235715	0.164409	0.220391	0.939996	20
DTNB	eQTL_GTEx_Whole_Blood	ENSG00000138101.18	2	25377198	rs12617014	2	25633132	T	C	0.523119	-0.0125	0.0085	0.141402	-0.225425	0.0286952	3.97087e-15	0.0554508	0.0383615	0.148323	0.148323	0.515826	13
DTNBP1	eQTL_GTEx_Whole_Blood	ENSG00000047579.19	6	15522801	rs742207	6	15668636	T	C	0.108761	0	0.0144	1	0.449444	0.0427794	8.09788e-26	0	0.0320396	1	0.799245
DTX2	eQTL_GTEx_Whole_Blood	ENSG00000091073.19	7	76461676	rs35029472	7	76427245	G	A	0.587033	-0.0122	0.0087	0.160826	0.218933	0.0158192	1.46871e-43	-0.0557248	0.0399417	0.162969	0.241455	0.53121	20
DUS2	eQTL_GTEx_Whole_Blood	ENSG00000167264.17	16	67987761	rs56303487	16	67995836	T	C	0.178525	-0.0112	0.0105	0.286122	0.355988	0.0268865	5.12863e-40	-0.0314617	0.0295909	0.287681	0.0918641	0.0605472	20
DUS3L	eQTL_GTEx_Whole_Blood	ENSG00000141994.15	19	5784832	rs2926066	19	5788863	T	G	0.177536	-0.0061	0.0102	0.549814	-0.315512	0.0214698	6.87709e-49	0.0193337	0.0323552	0.550144	0.550144	0.695872	20
DUSP14	eQTL_GTEx_Whole_Blood	ENSG00000276023.4	17	37489831	rs865483	17	37491071	C	A	0.64305	0.0181	0.0085	0.0332202	-0.452183	0.0344751	2.65907e-39	-0.040028	0.0190438	0.0355628	0.0355628	0.00615213	20
DUSP18	eQTL_GTEx_Whole_Blood	ENSG00000167065.13	22	30652051	rs7290980	22	30696438	A	T	0.286926	-0.0214	0.0092	0.0200139	-0.289788	0.0224435	3.85611e-38	0.0738471	0.0322584	0.0220656	0.00819364	0.550907	20
DUSP3	eQTL_GTEx_Whole_Blood	ENSG00000108861.8	17	43766121	rs4792913	17	43777129	C	T	0.293088	0.0111	0.009	0.217451	0.237263	0.0240654	6.26057e-23	0.0467835	0.0382282	0.22103	0.22103	0.655831	20
DUT	eQTL_GTEx_Whole_Blood	ENSG00000128951.13	15	48331064	rs74012001	15	48313011	T	A	0.157468	-0.0233	0.0117	0.0464311	0.79705	0.0392615	1.25832e-91	-0.0292328	0.0147496	0.047486	0.0197325	0.271134	20
DVL3	eQTL_GTEx_Whole_Blood	ENSG00000161202.17	3	184155388	rs1520195	3	184019094	A	G	0.496837	0.0283	0.0079	0.00034061	-0.130295	0.0220625	3.5113e-09	-0.217199	0.0709141	0.00219238	0.00219238	0.867623	20
DYM	eQTL_GTEx_Whole_Blood	ENSG00000141627.13	18	49041474	rs73441559	18	49159931	C	G	0.06832	-0.0026	0.0146	0.858658	-0.36796	0.0414554	6.92791e-19	0.00706599	0.0396862	0.858687	0.530925	0.642998	20
DYNC1LI1	eQTL_GTEx_Whole_Blood	ENSG00000144635.8	3	32525971	rs9852881	3	32579867	A	C	0.359084	-0.0048	0.0093	0.605764	0.1492	0.0160883	1.79618e-20	-0.0321716	0.0624289	0.606321	0.216446	0.610777	20
DYNC2LI1	eQTL_GTEx_Whole_Blood	ENSG00000138036.18	2	43774039	rs139107734	2	43763274	G	A	0.018357	-0.0092	0.0281	0.743364	-0.878183	0.13933	2.92134e-10	0.0104762	0.032041	0.743697	0.743697	0.290146	14
DYNLL2	eQTL_GTEx_Whole_Blood	ENSG00000264364.2	17	58083415	rs9902118	17	58093234	T	C	0.678057	-0.0103	0.0087	0.23645	0.299775	0.0279297	7.10958e-27	-0.0343591	0.0291978	0.239287	0.112041	0.0920096	20
DYNLT1	eQTL_GTEx_Whole_Blood	ENSG00000146425.10	6	158636474	rs6925536	6	158591778	G	A	0.566955	-0.0178	0.0081	0.0279825	-0.124129	0.0168676	1.85257e-13	0.143399	0.068102	0.0352345	0.0352345	0.645028	20
DYRK4	eQTL_GTEx_Whole_Blood	ENSG00000010219.13	12	4562204	rs7977127	12	4664144	A	G	0.896775	0.0108	0.0128	0.398809	-0.586891	0.0502638	1.68628e-31	-0.0184021	0.0218667	0.400037	0.153831	0.294808	18
DZIP3	eQTL_GTEx_Whole_Blood	ENSG00000198919.12	3	108589682	rs4273372	3	108638117	T	A	0.305261	-0.0102	0.0088	0.246419	0.357633	0.030985	8.08833e-31	-0.0285209	0.02473	0.248791	0.322681	0.03121	20
EAF1	eQTL_GTEx_Whole_Blood	ENSG00000144597.13	3	15427355	rs2278962	3	15451279	A	T	0.435474	-0.002	0.0082	0.807306	-0.111938	0.0179503	4.48883e-10	0.017867	0.0733108	0.807451	0.807451	0.234805	17
EARS2	eQTL_GTEx_Whole_Blood	ENSG00000103356.15	16	23522014	rs457964	16	23576603	A	G	0.14934	0.0172	0.0112	0.124608	-0.225851	0.0336122	1.82579e-11	-0.0761564	0.0508689	0.134364	0.134364	0.521983	20
EBF4	eQTL_GTEx_Whole_Blood	ENSG00000088881.20	20	2692878	rs6076426	20	2713510	A	G	0.088135	0.0142	0.0135	0.292868	-0.307766	0.03449	4.52482e-19	-0.046139	0.0441682	0.296199	0.296199	0.50562	11
EBPL	eQTL_GTEx_Whole_Blood	ENSG00000123179.13	13	49660723	rs9562915	13	49709253	C	T	0.231986	-0.0002	0.0094	0.983025	-0.520275	0.0296117	4.189e-69	0.000384412	0.0180674	0.983025	0.0978925	0.0591668	20
ECE1	eQTL_GTEx_Whole_Blood	ENSG00000117298.14	1	21217247	rs3026820	1	21334269	A	T	0.449356	-0.0032	0.009	0.722173	-0.12541	0.0155658	7.83542e-16	0.0255163	0.0718345	0.722432	0.722432	0.0751477	9
ECH1	eQTL_GTEx_Whole_Blood	ENSG00000104823.8	19	38815422	rs7248208	19	38827366	T	C	0.5655	0.006	0.0084	0.47505	0.133451	0.0163838	3.78274e-16	0.0449603	0.063186	0.47674	0.47674	0.129495	20
ECHDC1	eQTL_GTEx_Whole_Blood	ENSG00000093144.18	6	127288710	rs10872312	6	127359426	C	T	0.7498	0.0073	0.0093	0.432485	-0.118739	0.019361	8.6301e-10	-0.0614794	0.078962	0.436218	0.436218	0.802233	20
ECHDC2	eQTL_GTEx_Whole_Blood	ENSG00000121310.16	1	52895910	rs56222568	1	52967114	C	T	0.351233	-0.0347	0.0086	5.46293e-05	-0.264628	0.0196884	3.4861e-41	0.131127	0.0339312	0.000111313	0.000622862	0.564531	20
ECHDC3	eQTL_GTEx_Whole_Blood	ENSG00000134463.14	10	11742366	rs10906007	10	11741199	G	A	0.737703	0.0119	0.0092	0.195846	0.135682	0.0200104	1.19713e-11	0.0877051	0.0690283	0.203883	0.203883	0.0675325	20
ECI1	eQTL_GTEx_Whole_Blood	ENSG00000167969.12	16	2239395	rs77407216	16	2246196	C	A	0.136649	0.0097	0.0121	0.422754	-0.216887	0.0285725	3.18045e-14	-0.0447238	0.0560997	0.425324	0.425324	0.919977	12
ECM1	eQTL_GTEx_Whole_Blood	ENSG00000143369.14	1	150508062	rs12724450	1	150508095	A	G	0.097395	-0.0031	0.014	0.824759	0.402209	0.0645895	4.74986e-10	-0.00770744	0.0348298	0.824868	0.824868	0.673784	20
EDC4	eQTL_GTEx_Whole_Blood	ENSG00000038358.14	16	67873023	rs117571960	16	68237358	G	C	0.0464	-0.0344	0.0205	0.0933376	0.221882	0.0391016	1.39092e-08	-0.155037	0.0963466	0.107581	0.107581	0.223132	20
EDEM2	eQTL_GTEx_Whole_Blood	ENSG00000088298.12	20	35115357	rs3746428	20	35131380	A	G	0.159867	-0.0294	0.0105	0.00511026	-0.14053	0.020377	5.33004e-12	0.209208	0.0806405	0.00947756	0.00947756	0.463588	20
EDEM3	eQTL_GTEx_Whole_Blood	ENSG00000116406.18	1	184690231	rs2064605	1	184739484	C	A	0.400411	-0.0013	0.0083	0.875539	-0.0582842	0.0106536	4.47919e-08	0.0223045	0.142464	0.87559	0.87559	0.222769	13
EDN3	eQTL_GTEx_Whole_Blood	ENSG00000124205.15	20	59300427	rs259962	20	59249905	C	T	0.550096	0.0114	0.0085	0.179863	0.348375	0.0469159	1.1234e-13	0.0327234	0.0247938	0.186895	0.186895	0.277466	16
EED	eQTL_GTEx_Whole_Blood	ENSG00000074266.19	11	86244544	rs11234594	11	86255544	C	T	0.40655	0.0038	0.008	0.634787	0.142256	0.0203017	2.43312e-12	0.0267124	0.0563657	0.635562	0.635562	0.0262184	20
EEFSEC	eQTL_GTEx_Whole_Blood	ENSG00000132394.10	3	128246836	rs4857836	3	128117444	T	C	0.727223	-0.0951	0.0088	3.19563e-27	0.12575	0.0165783	3.31909e-14	-0.756262	0.12181	5.34812e-10	5.34812e-10	0.107521	20
EEPD1	eQTL_GTEx_Whole_Blood	ENSG00000122547.10	7	36153149	rs11771125	7	36150817	T	C	0.183048	0.0107	0.0108	0.321812	-0.246666	0.0353825	3.13769e-12	-0.0433785	0.0442238	0.326649	0.326649	0.28032	19
EFCAB12	eQTL_GTEx_Whole_Blood	ENSG00000172771.11	3	129401321	rs2307285	3	129431118	C	T	0.435048	-0.0127	0.0086	0.139744	-0.191427	0.0258838	1.40752e-13	0.0663438	0.0458126	0.147573	0.100445	0.376485	20
EFCAB13	eQTL_GTEx_Whole_Blood	ENSG00000178852.15	17	47323290	rs118099962	17	47323969	C	T	0.053658	-0.0477	0.0175	0.00641625	-0.589281	0.0751067	4.29809e-15	0.0809461	0.0314383	0.0100308	0.0363083	0.775568	20
EFCAB14	eQTL_GTEx_Whole_Blood	ENSG00000159658.10	1	46675159	rs10749864	1	46720316	C	T	0.762146	0.0052	0.0101	0.606657	0.223765	0.0234991	1.69435e-21	0.0232387	0.0452026	0.607182	0.322228	0.17038	19
EFCAB2	eQTL_GTEx_Whole_Blood	ENSG00000203666.12	1	245002121	rs648282	1	245023432	C	G	0.313273	-0.0029	0.0089	0.744543	0.284948	0.0287308	3.48157e-23	-0.0101773	0.0312506	0.744676	0.744676	0.782355	20
EFEMP2	eQTL_GTEx_Whole_Blood	ENSG00000172638.12	11	65866441	rs78163657	11	65895248	T	C	0.124591	-0.0138	0.012	0.250144	0.355088	0.0382663	1.70439e-20	-0.0388636	0.034053	0.253758	0.253758	0.310529	20
EFHB	eQTL_GTEx_Whole_Blood	ENSG00000163576.17	3	19879472	rs11128927	3	19946945	C	G	0.389502	0.0066	0.0082	0.42089	0.912857	0.0429266	2.36776e-100	0.00723005	0.00898922	0.421222	0.381522	0.477971	20
EFHD2	eQTL_GTEx_Whole_Blood	ENSG00000142634.12	1	15409895	rs148298575	1	15411869	C	A	0.0191	-0.0323	0.0326	0.321784	-0.473832	0.0480642	6.31037e-23	0.0681676	0.0691474	0.324216	0.324216	0.308872	5
EFR3B	eQTL_GTEx_Whole_Blood	ENSG00000084710.13	2	25042130	rs3754861	2	25170853	C	A	0.066351	0.0321	0.016	0.0448296	0.555978	0.0799537	3.55697e-12	0.0577361	0.0299519	0.0539017	0.0539017	0.719501	9
EFTUD2	eQTL_GTEx_Whole_Blood	ENSG00000108883.12	17	44849943	rs1899649	17	44876649	A	G	0.237723	0.005	0.0096	0.602483	0.110027	0.0170463	1.08497e-10	0.0454434	0.0875349	0.603659	0.603659	0.414204	20
EGLN2	eQTL_GTEx_Whole_Blood	ENSG00000269858.5	19	40798996	rs12973666	19	40783492	C	G	0.50285	0.0022	0.0084	0.793395	0.172755	0.0140401	8.57643e-35	0.0127348	0.0486348	0.793441	0.153696	0.0101085	20
EHBP1L1	eQTL_GTEx_Whole_Blood	ENSG00000173442.12	11	65576038	rs11227200	11	65474844	G	C	0.197278	0.0169	0.0107	0.114235	-0.142232	0.0230473	6.77262e-10	-0.11882	0.0776539	0.125987	0.125987	0.204147	14
EHD4	eQTL_GTEx_Whole_Blood	ENSG00000103966.10	15	41895944	rs12593435	15	41874277	A	G	0.12925	0.0227	0.0119	0.0564477	0.266534	0.0421729	2.61517e-10	0.0851674	0.0466366	0.0678213	0.0678213	0.284375	20
EHHADH	eQTL_GTEx_Whole_Blood	ENSG00000113790.10	3	185190624	rs12493449	3	185296815	T	C	0.840018	-0.0186	0.0111	0.0938017	0.352294	0.0518925	1.12972e-11	-0.0527968	0.0324534	0.103768	0.103768	0.441438	20
EIF2A	eQTL_GTEx_Whole_Blood	ENSG00000144895.11	3	150552354	rs6764672	3	150537365	A	C	0.873073	0.0194	0.0119	0.103048	0.323099	0.027001	5.34375e-33	0.0600435	0.0371711	0.106239	0.203474	0.235688	20
EIF2AK2	eQTL_GTEx_Whole_Blood	ENSG00000055332.16	2	37099245	rs4648160	2	37147629	T	C	0.042718	0.0362	0.0193	0.0607037	-0.492181	0.0593344	1.08547e-16	-0.0735502	0.0402032	0.0673305	0.0925193	0.682806	20
EIF2AK4	eQTL_GTEx_Whole_Blood	ENSG00000128829.11	15	39934146	rs11070245	15	40025591	G	T	0.530489	-0.0111	0.008	0.165289	-0.19388	0.0231728	5.92599e-17	0.0572519	0.0418262	0.17106	0.365187	0.725746	20
EIF2B1	eQTL_GTEx_Whole_Blood	ENSG00000111361.12	12	123620942	rs1050448	12	123621378	A	G	0.290523	0.0187	0.0092	0.0420921	0.151418	0.0198439	2.33907e-14	0.123499	0.0628777	0.0495165	0.0495165	0.0525829	20
EIF2B2	eQTL_GTEx_Whole_Blood	ENSG00000119718.10	14	75002911	rs175047	14	75012336	G	C	0.474635	-0.012	0.0079	0.128766	-0.256398	0.0217787	5.38687e-32	0.0468022	0.0310669	0.131939	0.131939	0.629544	20
EIF3C	eQTL_GTEx_Whole_Blood	ENSG00000184110.14	16	28688558	rs62036614	16	28813364	C	T	0.39355	-0.0008	0.0083	0.923214	0.175729	0.0302148	6.02724e-09	-0.00455246	0.0472383	0.923225	0.923225	0.50383	20
EIF3F	eQTL_GTEx_Whole_Blood	ENSG00000175390.13	11	7970251	rs4758267	11	7992932	T	C	0.727195	0.0093	0.0093	0.31731	-0.20307	0.0168383	1.71697e-33	-0.045797	0.0459542	0.318968	0.426533	0.606519	20
EIF3G	eQTL_GTEx_Whole_Blood	ENSG00000130811.11	19	10115479	rs60553752	19	10126509	G	A	0.091666	-0.0331	0.0141	0.018899	0.266013	0.0210153	1.00945e-36	-0.12443	0.0539087	0.0209902	0.0154352	0.933966	20
EIF4B	eQTL_GTEx_Whole_Blood	ENSG00000063046.17	12	53006158	rs6580924	12	53013054	G	A	0.8478	0.0246	0.0109	0.0240155	-0.180176	0.0235457	1.97604e-14	-0.136533	0.0630727	0.030411	0.030411	0.0889561	19
EIF4H	eQTL_GTEx_Whole_Blood	ENSG00000106682.14	7	74174245	rs150877	7	74179358	A	G	0.656317	-0.0027	0.0091	0.766693	0.145105	0.0193779	6.98453e-14	-0.0186072	0.0627624	0.766871	0.766871	0.312894	20
EIF5A	eQTL_GTEx_Whole_Blood	ENSG00000132507.17	17	7306999	rs4796398	17	7304878	T	C	0.5817	0.0143	0.0084	0.088684	-0.123678	0.017274	8.08139e-13	-0.115623	0.0698118	0.0976797	0.0976797	0.899881	15
EIF6	eQTL_GTEx_Whole_Blood	ENSG00000242372.6	20	35278907	rs111916968	20	35292343	A	T	0.076439	-0.0075	0.0149	0.614714	0.350099	0.0306	2.60411e-30	-0.0214225	0.0426006	0.615056	0.0348357	0.377275	20
ELAC2	eQTL_GTEx_Whole_Blood	ENSG00000006744.18	17	12992391	rs1044564	17	12992667	C	G	0.624512	-0.0088	0.0083	0.289035	0.176481	0.0143304	7.50866e-35	-0.0498637	0.0472045	0.290816	0.567737	0.181493	20
ELF3	eQTL_GTEx_Whole_Blood	ENSG00000163435.15	1	202007945	rs112370844	1	201983182	G	T	0.605337	-0.0051	0.0084	0.543756	0.268812	0.0407754	4.32484e-11	-0.0189724	0.0313808	0.545455	0.545455	0.398636	14
ELL	eQTL_GTEx_Whole_Blood	ENSG00000105656.12	19	18442663	rs34053595	19	18445939	C	T	0.347073	0.0024	0.0084	0.775097	0.199432	0.0165227	1.51818e-33	0.0120342	0.0421314	0.775158	0.957203	0.632767	20
ELMO1	eQTL_GTEx_Whole_Blood	ENSG00000155849.15	7	36854361	rs28708955	7	37417487	C	T	0.201082	0.0109	0.0101	0.280495	0.153991	0.0274553	2.03757e-08	0.0707834	0.0667914	0.28925	0.28925	0.695667	7
ELMO3	eQTL_GTEx_Whole_Blood	ENSG00000102890.14	16	67199111	rs12051249	16	67207524	G	A	0.0684	-0.035	0.0154	0.0230426	0.273797	0.038136	6.99764e-13	-0.127832	0.058997	0.0302536	0.0302536	0.618053	20
ELOA	eQTL_GTEx_Whole_Blood	ENSG00000011007.12	1	23743155	rs586173	1	23729228	A	G	0.596164	0.0018	0.0085	0.832291	0.294788	0.0274855	7.75171e-27	0.00610608	0.0288399	0.832323	0.832323	0.0873401	19
ELOVL5	eQTL_GTEx_Whole_Blood	ENSG00000012660.13	6	53267398	rs209495	6	53303663	T	C	0.975788	-0.0225	0.0275	0.413253	-0.294203	0.0535852	4.01083e-08	0.0764778	0.0945051	0.418374	0.418374	0.159992	3
ELOVL7	eQTL_GTEx_Whole_Blood	ENSG00000164181.13	5	60751791	rs149171976	5	60865033	C	T	0.344801	-0.0025	0.0084	0.765994	0.144805	0.0218843	3.66924e-11	-0.0172646	0.0580677	0.766223	0.677303	0.372886	20
ELP2	eQTL_GTEx_Whole_Blood	ENSG00000134759.13	18	36129444	rs1785927	18	36146484	G	C	0.36605	0.014	0.0084	0.0955807	0.292938	0.0202489	1.96322e-47	0.0477917	0.0288647	0.0977795	0.237814	0.600841	20
ELP3	eQTL_GTEx_Whole_Blood	ENSG00000134014.16	8	28089673	rs2305451	8	28093153	T	C	0.31113	0.0069	0.0086	0.422365	0.554031	0.0270195	1.94715e-93	0.0124542	0.0155345	0.42272	0.509614	0.706157	20
ELP5	eQTL_GTEx_Whole_Blood	ENSG00000170291.14	17	7252082	rs402514	17	7254884	G	T	0.616501	0.0026	0.0084	0.756923	-0.248717	0.0249218	1.86629e-23	-0.0104536	0.0337896	0.757036	0.757036	0.225323	20
EMB	eQTL_GTEx_Whole_Blood	ENSG00000170571.11	5	50396192	rs7443413	5	50298061	A	C	0.643858	-0.0018	0.0084	0.830324	0.20026	0.0161707	3.18406e-35	-0.00898832	0.0419518	0.830349	0.830349	0.519193	19
EMC1	eQTL_GTEx_Whole_Blood	ENSG00000127463.13	1	19215664	rs2073104	1	19238156	G	C	0.226794	-0.0095	0.0101	0.346913	-0.156109	0.0211271	1.47901e-13	0.0608549	0.0652205	0.350787	0.350787	0.820285	20
EMC10	eQTL_GTEx_Whole_Blood	ENSG00000161671.16	19	50476943	rs1673018	19	50484437	G	A	0.643058	0.0029	0.0085	0.732971	0.118637	0.0174964	1.19637e-11	0.0244443	0.0717378	0.733295	0.733295	0.819348	18
EMC8	eQTL_GTEx_Whole_Blood	ENSG00000131148.8	16	85771758	rs11866179	16	85784812	C	A	0.051196	-0.0042	0.0177	0.812433	0.217863	0.0398756	4.66648e-08	-0.0192782	0.0813203	0.812607	0.812607	0.86711	14
EME2	eQTL_GTEx_Whole_Blood	ENSG00000197774.12	16	1773207	rs2235487	16	1680310	G	A	0.225643	-0.0084	0.0099	0.396168	0.261539	0.0317593	1.79509e-16	-0.0321176	0.0380533	0.39866	0.39866	0.0289766	20
EML3	eQTL_GTEx_Whole_Blood	ENSG00000149499.11	11	62602218	rs11231161	11	62610749	G	A	0.3706	0.007	0.0089	0.431565	0.302289	0.0199691	9.11319e-52	0.0231566	0.0294817	0.432185	0.432185	0.761451	20
EML4	eQTL_GTEx_Whole_Blood	ENSG00000143924.18	2	42169350	rs7597228	2	42102571	G	C	0.390844	0.0018	0.0086	0.834212	-0.149771	0.0156219	9.04759e-22	-0.0120183	0.0574347	0.834251	0.834251	0.0410437	11
EML6	eQTL_GTEx_Whole_Blood	ENSG00000214595.11	2	54723665	rs7603836	2	54776440	G	C	0.293775	0.0025	0.0087	0.77384	0.241218	0.042536	1.42038e-08	0.0103641	0.0361132	0.774121	0.774121	0.473252	20
ENC1	eQTL_GTEx_Whole_Blood	ENSG00000171617.13	5	74627406	rs10079609	5	74622791	G	A	0.127629	-0.0091	0.0133	0.493842	0.979794	0.0470748	3.26362e-96	-0.00928767	0.0135816	0.494076	0.494076	0.577059	20
ENDOD1	eQTL_GTEx_Whole_Blood	ENSG00000149218.4	11	95089810	rs646809	11	95101707	T	C	0.793128	-0.0168	0.0102	0.099546	0.225482	0.0269085	5.31194e-17	-0.0745071	0.046102	0.106065	0.106065	0.368041	20
ENDOG	eQTL_GTEx_Whole_Blood	ENSG00000167136.6	9	128818474	rs2759015	9	128850285	G	T	0.714539	-0.0061	0.0091	0.502648	0.211531	0.030768	6.1973e-12	-0.0288374	0.0432237	0.504666	0.504666	0.814496	16
ENG	eQTL_GTEx_Whole_Blood	ENSG00000106991.13	9	127815012	rs41475247	9	127846259	A	G	0.090845	-0.0029	0.0142	0.838177	-0.170071	0.0307496	3.18724e-08	0.0170517	0.0835514	0.838286	0.838286	0.904384	11
ENGASE	eQTL_GTEx_Whole_Blood	ENSG00000167280.16	17	79074939	rs61756761	17	79083494	G	A	0.0559	0.0072	0.0191	0.706201	-0.665241	0.0408799	1.53262e-59	-0.0108231	0.0287191	0.706276	0.784378	0.532531	11
ENOSF1	eQTL_GTEx_Whole_Blood	ENSG00000132199.18	18	670324	rs4369751	18	730329	G	A	0.548762	-0.0099	0.0081	0.221624	-0.141254	0.0212631	3.07054e-11	0.0700865	0.058306	0.229345	0.229345	0.736589	20
ENPP2	eQTL_GTEx_Whole_Blood	ENSG00000136960.12	8	119557086	rs6987103	8	119602078	T	C	0.443416	-0.0135	0.008	0.0915072	-0.217156	0.0331327	5.5971e-11	0.0621673	0.0380414	0.102216	0.102216	0.554418	12
ENPP4	eQTL_GTEx_Whole_Blood	ENSG00000001561.6	6	46129993	rs9367233	6	46101771	G	A	0.522934	-0.0015	0.008	0.851269	0.182453	0.0168658	2.83067e-27	-0.0082213	0.0438535	0.851291	0.834328	0.92008	19
ENTPD4	eQTL_GTEx_Whole_Blood	ENSG00000197217.12	8	23385783	rs17089243	8	23431907	C	T	0.034888	0.04	0.0198	0.0433624	-0.468214	0.0458146	1.61739e-24	-0.085431	0.0431067	0.0474958	0.0619795	0.310665	16
ENTPD5	eQTL_GTEx_Whole_Blood	ENSG00000187097.12	14	73958010	rs8020310	14	74027734	G	A	0.052397	0.0052	0.0166	0.754088	-0.220203	0.0391856	1.91526e-08	-0.0236146	0.075502	0.754457	0.754457	0.90733	13
ENY2	eQTL_GTEx_Whole_Blood	ENSG00000120533.12	8	109334386	rs72687040	8	109488351	C	T	0.092697	0.015	0.0155	0.333173	0.182762	0.0334365	4.60464e-08	0.082074	0.0861287	0.34063	0.34063	0.914729	20
EOGT	eQTL_GTEx_Whole_Blood	ENSG00000163378.13	3	68975214	rs11128110	3	69044164	G	A	0.247909	-0.0014	0.0092	0.87905	-0.161926	0.0262985	7.40215e-10	0.00864592	0.0568334	0.879086	0.879086	0.660953	20
EPAS1	eQTL_GTEx_Whole_Blood	ENSG00000116016.13	2	46293667	rs62138871	2	46403722	A	T	0.489407	-0.0062	0.008	0.43834	0.170134	0.0299527	1.34626e-08	-0.0364419	0.0474574	0.442555	0.442555	0.0940944	20
EPB41	eQTL_GTEx_Whole_Blood	ENSG00000159023.19	1	28887091	rs157204	1	28940426	T	C	0.078	-0.0148	0.0151	0.327021	0.164007	0.0285184	8.87608e-09	-0.0902401	0.0933968	0.333944	0.333944	0.780061	12
EPB41L2	eQTL_GTEx_Whole_Blood	ENSG00000079819.18	6	130839347	rs13209786	6	131099900	G	A	0.227301	-0.0067	0.0096	0.485229	0.14178	0.0243622	5.89598e-09	-0.0472563	0.0681957	0.48834	0.48834	0.421734	20
EPB41L3	eQTL_GTEx_Whole_Blood	ENSG00000082397.17	18	5392381	rs7233968	18	5450928	C	G	0.391662	0.007	0.0083	0.39902	-0.133552	0.0237542	1.88495e-08	-0.052414	0.0628434	0.404257	0.404257	0.874767	16
EPB41L4A	eQTL_GTEx_Whole_Blood	ENSG00000129595.12	5	112142441	rs10067709	5	112598176	C	A	0.863859	-0.0102	0.0123	0.406953	-0.261076	0.0422347	6.34739e-10	0.0390691	0.0475348	0.411131	0.411131	0.49811	20
EPB41L4B	eQTL_GTEx_Whole_Blood	ENSG00000095203.14	9	109171975	rs28412870	9	109316268	G	A	0.116908	0.0105	0.0131	0.422827	0.898103	0.0631794	7.38251e-46	0.0116913	0.0146095	0.423563	0.423563	0.751011	20
EPB41L5	eQTL_GTEx_Whole_Blood	ENSG00000115109.13	2	120013005	rs1665077	2	120049731	A	G	0.207273	0.0004	0.0098	0.967442	-0.241751	0.038017	2.03034e-10	-0.0016546	0.0405384	0.967443	0.967443	0.62233	20
EPDR1	eQTL_GTEx_Whole_Blood	ENSG00000086289.11	7	37920561	rs4720265	7	37905144	A	G	0.235969	0.002	0.0096	0.834969	-0.373741	0.047228	2.50147e-15	-0.0053513	0.0256951	0.835025	0.835025	0.524354	9
EPG5	eQTL_GTEx_Whole_Blood	ENSG00000152223.12	18	45847609	rs6507653	18	45979367	A	C	0.130905	-0.0036	0.0123	0.769764	0.371868	0.0294932	1.89278e-36	-0.00968085	0.0330852	0.769825	0.7742	0.982676	20
EPHA1	eQTL_GTEx_Whole_Blood	ENSG00000146904.8	7	143390289	rs11772895	7	143384849	C	G	0.280036	0.0155	0.0097	0.110057	-0.425653	0.0292196	4.52986e-48	-0.0364146	0.0229252	0.112194	0.358318	0.502014	20
EPHA4	eQTL_GTEx_Whole_Blood	ENSG00000116106.11	2	221418027	rs16862777	2	221490753	C	G	0.271049	0.0013	0.0094	0.890005	-0.221871	0.0288454	1.4515e-14	-0.00585926	0.0423738	0.890023	0.890023	0.96753	20
EPHB2	eQTL_GTEx_Whole_Blood	ENSG00000133216.16	1	22710839	rs2043970	1	22735465	C	A	0.079374	0.0017	0.0145	0.906669	-0.637298	0.062924	4.14789e-24	-0.00266751	0.0227538	0.906675	0.906675	0.514811	15
EPHB3	eQTL_GTEx_Whole_Blood	ENSG00000182580.2	3	184561784	rs4074989	3	184637317	T	C	0.456602	0.0026	0.0086	0.762404	-0.25566	0.0379173	1.55613e-11	-0.0101698	0.0336722	0.762635	0.519316	0.664411	15
EPHB4	eQTL_GTEx_Whole_Blood	ENSG00000196411.9	7	100802565	rs314320	7	100834358	C	T	0.529382	0.0194	0.0083	0.019421	-0.38871	0.0290231	6.63496e-41	-0.0499087	0.0216754	0.0213043	0.106397	0.143786	20
EPHX2	eQTL_GTEx_Whole_Blood	ENSG00000120915.13	8	27490779	rs1042064	8	27544615	C	T	0.273478	0.0186	0.009	0.0387656	0.204363	0.0228468	3.72176e-19	0.0910145	0.0451994	0.0440494	0.0440494	0.354667	20
EPM2A	eQTL_GTEx_Whole_Blood	ENSG00000112425.14	6	145382535	rs406343	6	145553252	G	A	0.444689	0.0003	0.0081	0.970456	-0.258537	0.037521	5.56127e-12	-0.00116038	0.0313306	0.970456	0.970456	0.995984	12
EPN1	eQTL_GTEx_Whole_Blood	ENSG00000063245.14	19	55675226	rs143822713	19	55714300	G	C	0.026474	0.0265	0.0314	0.398698	0.401308	0.0372904	5.22006e-27	0.0660341	0.0784844	0.400143	0.400143	0.572913	9
EPOR	eQTL_GTEx_Whole_Blood	ENSG00000187266.13	19	11377205	rs322137	19	11318112	T	C	0.261883	-0.0021	0.0102	0.836883	0.172678	0.0291086	2.98913e-09	-0.0121614	0.059105	0.83698	0.83698	0.962348	7
EPS15L1	eQTL_GTEx_Whole_Blood	ENSG00000127527.13	19	16355239	rs8109817	19	16477078	C	T	0.689314	0.0014	0.0093	0.88034	-0.117232	0.0181038	9.44615e-11	-0.0119421	0.0793513	0.880373	0.880373	0.204213	12
EPS8L1	eQTL_GTEx_Whole_Blood	ENSG00000131037.14	19	55072020	rs78105122	19	55071333	C	G	0.098906	-0.0371	0.0151	0.0140121	0.484145	0.0569511	1.87856e-17	-0.0766299	0.0324655	0.0182577	0.0573784	0.843481	12
EPS8L2	eQTL_GTEx_Whole_Blood	ENSG00000177106.14	11	694438	rs9734804	11	722202	C	G	0.220991	0.0061	0.0104	0.557514	-0.236249	0.0366257	1.11583e-10	-0.0258202	0.044203	0.559134	0.559134	0.183735	20
EPSTI1	eQTL_GTEx_Whole_Blood	ENSG00000133106.14	13	42886388	rs7998368	13	42996950	T	G	0.83913	-0.0003	0.0109	0.978043	-0.308204	0.0314401	1.09391e-22	0.000973381	0.0353663	0.978043	0.893465	0.943078	20
ERAL1	eQTL_GTEx_Whole_Blood	ENSG00000132591.11	17	28854938	rs4795467	17	28853766	T	C	0.154324	0.0168	0.0111	0.130149	-0.16354	0.0296821	3.59409e-08	-0.102727	0.0703876	0.144441	0.144441	0.593455	17
ERAP1	eQTL_GTEx_Whole_Blood	ENSG00000164307.12	5	96760810	rs26489	5	96797724	T	C	0.787322	0.0011	0.0099	0.911528	-0.643712	0.0327226	3.76406e-86	-0.00170884	0.0153798	0.91153	0.96566	0.648811	20
ERAP2	eQTL_GTEx_Whole_Blood	ENSG00000164308.16	5	96875939	rs2927608	5	96916728	A	G	0.445489	0.0185	0.008	0.0207501	0.993638	0.017056	0	0.0186185	0.00805756	0.0208505	0.152372	0.889263	20
ERCC3	eQTL_GTEx_Whole_Blood	ENSG00000163161.12	2	127257290	rs11541137	2	127388195	T	C	0.297093	0.01	0.0089	0.261185	-0.280218	0.0311878	2.59037e-19	-0.0356865	0.0320084	0.264888	0.311368	0.700422	20
ERCC6L2	eQTL_GTEx_Whole_Blood	ENSG00000182150.15	9	95875978	rs10818587	9	95837325	C	T	0.400581	0.0005	0.0086	0.953638	0.18469	0.0219851	4.43839e-17	0.00270724	0.0465656	0.953639	0.953639	0.0257269	20
ERCC8	eQTL_GTEx_Whole_Blood	ENSG00000049167.13	5	60873831	rs12523070	5	60795496	A	G	0.265852	-0.0041	0.0091	0.652314	0.240436	0.0349572	6.06944e-12	-0.0170524	0.037929	0.653009	0.653009	0.532525	20
EREG	eQTL_GTEx_Whole_Blood	ENSG00000124882.3	4	74365143	rs10010575	4	74324485	A	G	0.243297	0.0106	0.0101	0.293946	-0.18818	0.0262556	7.65294e-13	-0.056329	0.0542444	0.299069	0.299069	0.3392	9
ERGIC2	eQTL_GTEx_Whole_Blood	ENSG00000087502.17	12	29337352	rs10843361	12	29249380	G	A	0.389378	-0.0008	0.0083	0.923214	0.0834201	0.0151256	3.48474e-08	-0.00959002	0.0995116	0.923226	0.923226	0.520198	15
ERI1	eQTL_GTEx_Whole_Blood	ENSG00000104626.14	8	9002147	rs62495494	8	9006847	G	A	0.240511	0.0093	0.0098	0.342631	0.303803	0.0289931	1.08508e-25	0.0306119	0.0323898	0.344602	0.344602	0.063801	20
ERICH1	eQTL_GTEx_Whole_Blood	ENSG00000104714.13	8	614746	rs10106060	8	723609	A	G	0.340813	0.0065	0.0086	0.449761	0.520484	0.0341902	2.48175e-52	0.0124884	0.0165434	0.450319	0.87542	0.620032	20
ERMN	eQTL_GTEx_Whole_Blood	ENSG00000136541.14	2	157318625	rs267992	2	157415000	T	C	0.9387	-0.0491	0.0212	0.0205562	0.204481	0.0357731	1.09023e-08	-0.24012	0.111864	0.0318307	0.0318307	0.0234121	10
ERMP1	eQTL_GTEx_Whole_Blood	ENSG00000099219.13	9	5765076	rs10815290	9	5841963	A	G	0.127237	-0.004	0.0129	0.756502	-0.347673	0.031709	5.66233e-28	0.0115051	0.0371187	0.756596	0.756596	0.136592	20
ERN1	eQTL_GTEx_Whole_Blood	ENSG00000178607.15	17	64039142	rs16947438	17	64069138	T	G	0.16185	0.0003	0.0113	0.97882	-0.260707	0.0256781	3.21673e-24	-0.00115072	0.0433438	0.97882	0.97882	0.117847	20
ERO1A	eQTL_GTEx_Whole_Blood	ENSG00000197930.12	14	52639916	rs2357805	14	52693599	C	G	0.228356	0.0204	0.0101	0.0434039	-0.494201	0.0276233	1.39265e-71	-0.0412788	0.0205669	0.0447441	0.000154494	0.000266526	17
ERP27	eQTL_GTEx_Whole_Blood	ENSG00000139055.6	12	14914035	rs2445388	12	14913944	G	T	0.606871	0.0066	0.0087	0.44808	0.206715	0.0211858	1.71723e-22	0.031928	0.0422139	0.449447	0.449447	0.830845	20
ERV3-1	eQTL_GTEx_Whole_Blood	ENSG00000213462.4	7	64991037	rs7807855	7	64989251	G	A	0.3968	-0.0072	0.0083	0.385685	0.415909	0.0292164	5.52121e-46	-0.0173115	0.0199933	0.386565	0.654237	0.836562	20
ERVK3-1	eQTL_GTEx_Whole_Blood	ENSG00000142396.10	19	58305319	rs11084541	19	58315155	G	T	0.058842	0.0335	0.0221	0.12956	-0.331666	0.0587262	1.62641e-08	-0.101005	0.0689917	0.143188	0.143188
ESPN	eQTL_GTEx_Whole_Blood	ENSG00000187017.15	1	6424788	rs12079754	1	6435627	T	C	0.040291	-0.0015	0.0218	0.945143	0.80374	0.0856242	6.18348e-21	-0.00186628	0.0271239	0.945144	0.4814	0.00816703	20
ESPNL	eQTL_GTEx_Whole_Blood	ENSG00000144488.14	2	238100157	rs6723077	2	237961242	T	C	0.452482	-0.0038	0.0082	0.643067	0.280731	0.0453007	5.75281e-10	-0.0135361	0.029291	0.643992	0.643992	0.307647	20
ESR2	eQTL_GTEx_Whole_Blood	ENSG00000140009.18	14	64084232	rs928554	14	64227477	T	C	0.561964	0.0188	0.0083	0.023509	-0.272255	0.0360635	4.37503e-14	-0.0690529	0.0318288	0.0300437	0.0300437	0.163796	20
ESYT2	eQTL_GTEx_Whole_Blood	ENSG00000117868.15	7	158730995	rs66478815	7	158743935	G	A	0.15865	-0.0043	0.0109	0.693215	0.33042	0.0235822	1.3269e-44	-0.0130137	0.0330014	0.693331	0.783208	0.958749	20
ETFA	eQTL_GTEx_Whole_Blood	ENSG00000140374.15	15	76215355	rs62027051	15	76311338	C	G	0.113984	0.0016	0.0125	0.898149	0.447386	0.0367044	3.56286e-34	0.00357633	0.0279416	0.898155	0.273841	0.27444	20
ETFBKMT	eQTL_GTEx_Whole_Blood	ENSG00000139160.13	12	31647160	rs12818452	12	31714573	T	C	0.56796	-0.006	0.0082	0.464347	-0.157237	0.0285258	3.54573e-08	0.038159	0.0526081	0.468241	0.468241	0.0916613	19
ETFRF1	eQTL_GTEx_Whole_Blood	ENSG00000205707.10	12	25195216	rs61762422	12	25221263	T	C	0.683708	0.0111	0.0086	0.196808	0.241992	0.027521	1.45619e-18	0.0458693	0.0359192	0.201598	0.236462	0.94542	20
ETS2	eQTL_GTEx_Whole_Blood	ENSG00000157557.11	21	38805307	rs439631	21	39076124	C	T	0.589774	0.0138	0.0085	0.104476	0.153534	0.0177043	4.24166e-18	0.0898824	0.0563242	0.110532	0.0650507	0.926697	16
ETV7	eQTL_GTEx_Whole_Blood	ENSG00000010030.13	6	36354091	rs2234071	6	36387595	C	T	0.5617	-0.0143	0.0084	0.088684	0.571113	0.0271624	3.80624e-98	-0.0250388	0.0147563	0.0897291	0.197232	0.136733	20
EVA1B	eQTL_GTEx_Whole_Blood	ENSG00000142694.6	1	36322031	rs79115124	1	36387404	C	A	0.08975	0.0037	0.0178	0.835334	-0.348056	0.0419057	9.92359e-17	-0.0106305	0.0511572	0.835385	0.835385	0.578534	16
EVA1C	eQTL_GTEx_Whole_Blood	ENSG00000166979.12	21	32412042	rs73190645	21	32404482	G	A	0.112584	-0.0135	0.0132	0.306437	-0.29408	0.0346335	2.04516e-17	0.0459059	0.0452102	0.309921	0.309921	0.841305	20
EVI2A	eQTL_GTEx_Whole_Blood	ENSG00000126860.11	17	31317560	rs4368212	17	31312245	T	C	0.61229	0.0131	0.0083	0.114494	0.149522	0.0143881	2.69569e-25	0.0876125	0.0561468	0.118661	0.118661	0.294206	20
EVI5	eQTL_GTEx_Whole_Blood	ENSG00000067208.14	1	92508696	rs6604010	1	92721867	A	G	0.89988	0.0148	0.013	0.254928	-0.226959	0.0307245	1.50293e-13	-0.06521	0.0579553	0.260514	0.511965	0.131175	20
EVI5L	eQTL_GTEx_Whole_Blood	ENSG00000142459.8	19	7830233	rs2019092	19	7866356	C	T	0.560327	0.0007	0.0085	0.934366	0.196711	0.024861	2.5239e-15	0.00355852	0.0432129	0.93437	0.93437	0.0974188	20
EVL	eQTL_GTEx_Whole_Blood	ENSG00000196405.12	14	99971449	rs7149272	14	99951653	A	C	0.8891	-0.0146	0.0157	0.352404	-0.118364	0.0161204	2.09668e-13	0.123348	0.133701	0.356233	0.356233	0.53574	20
EXO5	eQTL_GTEx_Whole_Blood	ENSG00000164002.11	1	40508741	rs6699445	1	40523948	T	C	0.167984	0.0179	0.0103	0.0822348	0.278191	0.0391389	1.17918e-12	0.0643443	0.0381156	0.0913849	0.184416	0.0470146	12
EXOC2	eQTL_GTEx_Whole_Blood	ENSG00000112685.13	6	485133	rs4143034	6	684476	T	C	0.636179	-0.0037	0.0084	0.659592	-0.294809	0.0253295	2.61132e-31	0.0125505	0.0285134	0.65982	0.69103	0.0457765	20
EXOC3	eQTL_GTEx_Whole_Blood	ENSG00000180104.15	5	443161	rs72717430	5	444387	C	T	0.411909	-0.0117	0.0084	0.163663	-0.372941	0.0200423	2.78396e-77	0.0313723	0.0225867	0.164842	0.0501948	0.808012	20
EXOC4	eQTL_GTEx_Whole_Blood	ENSG00000131558.14	7	133253073	rs10428917	7	133930257	G	A	0.136802	-0.0026	0.0119	0.827049	-0.299008	0.0398499	6.22056e-14	0.00869542	0.0398151	0.827121	0.827121	0.64646	14
EXOSC6	eQTL_GTEx_Whole_Blood	ENSG00000223496.2	16	70246778	rs7192268	16	70348276	T	C	0.498197	-0.0034	0.0082	0.67841	-0.434618	0.0226795	7.47238e-82	0.00782296	0.0188716	0.678481	0.181117	0.38344	20
EXOSC9	eQTL_GTEx_Whole_Blood	ENSG00000123737.12	4	121801317	rs11731570	4	121797839	C	T	0.318428	0	0.0085	1	0.200971	0.0231106	3.43664e-18	0	0.0422947	1	1
EXT1	eQTL_GTEx_Whole_Blood	ENSG00000182197.10	8	117794490	rs12541615	8	117857912	C	T	0.183432	-0.0329	0.0107	0.00210668	0.162284	0.0273413	2.9297e-09	-0.202731	0.0742555	0.00632994	0.00632994	0.871694	15
EXT2	eQTL_GTEx_Whole_Blood	ENSG00000151348.13	11	44095549	rs2074038	11	44066439	T	G	0.1029	-0.0194	0.0134	0.147684	0.551686	0.0330144	1.09965e-62	-0.0351649	0.0243802	0.149201	0.53923	0.72753	20
EYA3	eQTL_GTEx_Whole_Blood	ENSG00000158161.15	1	27970344	rs17162951	1	28093694	T	A	0.050176	0.0045	0.0208	0.828718	1.18563	0.0585315	3.1277e-91	0.00379545	0.0175444	0.828728	0.122508	0.467851	20
EZH1	eQTL_GTEx_Whole_Blood	ENSG00000108799.12	17	42700275	rs11868496	17	42729144	T	C	0.539827	0.0108	0.0079	0.171597	0.0965709	0.014616	3.91674e-11	0.111835	0.0835379	0.180658	0.180658	0.632264	12
F13A1	eQTL_GTEx_Whole_Blood	ENSG00000124491.15	6	6144085	rs3851515	6	6331309	T	A	0.320713	0.0117	0.0087	0.178681	0.188197	0.0269694	2.99076e-12	0.0621689	0.0470788	0.186659	0.41316	0.177517	12
F2R	eQTL_GTEx_Whole_Blood	ENSG00000181104.6	5	76716043	rs250753	5	76741726	G	A	0.724757	-0.011	0.0091	0.226743	0.130309	0.0211969	7.86911e-10	-0.0844147	0.0711712	0.235591	0.235591	0.684654	20
F2RL1	eQTL_GTEx_Whole_Blood	ENSG00000164251.4	5	76818933	rs4591731	5	76806688	T	G	0.524844	0.0176	0.008	0.0278069	-0.399742	0.0216535	4.26663e-76	-0.0440284	0.0201545	0.0289224	0.298179	0.261861	20
F2RL2	eQTL_GTEx_Whole_Blood	ENSG00000164220.6	5	76615482	rs2069643	5	76623837	C	T	0.399723	0.0021	0.0085	0.804863	0.315839	0.0423638	8.95911e-14	0.00664896	0.0269272	0.804968	0.804968	0.0374329	20
F5	eQTL_GTEx_Whole_Blood	ENSG00000198734.10	1	169514166	rs7542345	1	169567100	A	G	0.308563	-0.0033	0.0088	0.707661	-0.286769	0.0224778	2.8185e-37	0.0115075	0.0307	0.707781	0.707781	0.744245	12
FAAH	eQTL_GTEx_Whole_Blood	ENSG00000117480.15	1	46394265	rs12137934	1	46263241	G	A	0.2933	0.0333	0.0088	0.000154271	0.448881	0.0353591	6.31049e-37	0.0741845	0.0204567	0.000287386	0.000215812	0.0546278	20
FAAP20	eQTL_GTEx_Whole_Blood	ENSG00000162585.16	1	2184461	rs2503701	1	2189679	T	C	0.613177	0.0114	0.0085	0.179863	-0.204922	0.021925	9.05795e-21	-0.0556309	0.0419041	0.184317	0.408025	0.0604091	16
FAAP24	eQTL_GTEx_Whole_Blood	ENSG00000131944.9	19	32972209	rs11084686	19	32972339	G	A	0.298169	0.0106	0.0088	0.228379	0.462139	0.0310023	2.98555e-50	0.0229368	0.019104	0.229894	0.0807685	0.697712	20
FABP2	eQTL_GTEx_Whole_Blood	ENSG00000145384.3	4	119317250	rs4834773	4	119356240	G	A	0.2349	0.0197	0.0099	0.0466021	0.833008	0.0450517	2.48396e-76	0.0236492	0.0119533	0.0478752	0.16421	0.497004	20
FADS1	eQTL_GTEx_Whole_Blood	ENSG00000149485.18	11	61799625	rs968567	11	61828092	T	C	0.190686	-0.0113	0.0112	0.313009	0.289897	0.0510035	1.31687e-08	-0.0389794	0.0392384	0.320515	0.320515	0.732241	20
FADS2	eQTL_GTEx_Whole_Blood	ENSG00000134824.13	11	61816256	rs968567	11	61828092	T	C	0.190686	-0.0113	0.0112	0.313009	1.34252	0.0517942	3.93338e-148	-0.00841701	0.00834884	0.313375	0.0921549	0.695991	20
FADS3	eQTL_GTEx_Whole_Blood	ENSG00000221968.8	11	61873519	rs2521561	11	61918517	C	T	0.4877	-0.0145	0.0083	0.0806394	-0.159251	0.0229233	3.72804e-12	0.0910512	0.0537416	0.0902197	0.0902197	0.0751277	11
FAHD1	eQTL_GTEx_Whole_Blood	ENSG00000180185.11	16	1827195	rs2268670	16	1821328	T	C	0.154548	-0.0091	0.0109	0.403795	0.499524	0.0365589	1.67629e-42	-0.0182173	0.0218615	0.404671	0.507184	0.445	20
FAM107B	eQTL_GTEx_Whole_Blood	ENSG00000065809.13	10	14518557	rs7082124	10	14535405	G	A	0.187275	0.0004	0.0107	0.970179	-0.149132	0.0222774	2.16663e-11	-0.00268219	0.0717496	0.97018	0.97018	0.390946	20
FAM110A	eQTL_GTEx_Whole_Blood	ENSG00000125898.12	20	833715	rs491100	20	831332	C	T	0.546578	0.001	0.0088	0.909526	-0.206944	0.022894	1.57787e-19	-0.00483223	0.0425269	0.909533	0.909533	0.0600938	15
FAM114A1	eQTL_GTEx_Whole_Blood	ENSG00000197712.11	4	38867677	rs6848423	4	38886312	T	C	0.165213	-0.0109	0.0104	0.294603	0.242317	0.0384349	2.8892e-10	-0.0449824	0.043508	0.301188	0.301188	0.790305	20
FAM114A2	eQTL_GTEx_Whole_Blood	ENSG00000055147.18	5	153990128	rs920310	5	154038399	G	T	0.62355	-0.0138	0.0083	0.0963824	0.133175	0.0192262	4.30675e-12	-0.103623	0.0640943	0.105937	0.105937	0.857113	20
FAM117B	eQTL_GTEx_Whole_Blood	ENSG00000138439.11	2	202635188	rs113867238	2	202630335	A	G	0.292951	-0.0087	0.009	0.333711	-0.450279	0.0293948	5.77043e-53	0.0193214	0.0200274	0.334671	0.334671	0.918027	20
FAM118A	eQTL_GTEx_Whole_Blood	ENSG00000100376.11	22	45308968	rs104664	22	45315973	A	G	0.877754	-0.0254	0.0116	0.0285493	-1.46698	0.0322957	0	0.0173145	0.00791658	0.0287341	0.00535354	0.4072	20
FAM118B	eQTL_GTEx_Whole_Blood	ENSG00000197798.8	11	126211414	rs71475945	11	126236586	A	G	0.15594	0.0175	0.0113	0.12146	0.764608	0.0438758	5.18053e-68	0.0228875	0.0148371	0.122929	0.31836	0.641974	20
FAM120B	eQTL_GTEx_Whole_Blood	ENSG00000112584.13	6	170290703	rs12196499	6	170326812	T	C	0.768018	0.004	0.0106	0.705907	0.144679	0.0184158	3.95822e-15	0.0276474	0.0733501	0.70623	0.70623	0.417076	20
FAM124A	eQTL_GTEx_Whole_Blood	ENSG00000150510.16	13	51222334	rs12876228	13	51182303	T	C	0.437069	-0.006	0.0082	0.464347	-0.263379	0.0441681	2.47492e-09	0.0227809	0.0313674	0.467679	0.467679	0.591628	14
FAM126A	eQTL_GTEx_Whole_Blood	ENSG00000122591.11	7	22889371	rs117808459	7	23031709	A	G	0.016165	-0.0463	0.0331	0.161876	0.471314	0.0745099	2.52377e-10	-0.098236	0.0719258	0.172003	0.172003	0.306887	10
FAM131B	eQTL_GTEx_Whole_Blood	ENSG00000159784.17	7	143353400	rs1135411	7	143379943	T	C	0.0826	-0.0001	0.0165	0.995164	0.339562	0.0617679	3.85463e-08	-0.000294497	0.048592	0.995164	0.995164	0.970298	4
FAM151B	eQTL_GTEx_Whole_Blood	ENSG00000152380.9	5	80488064	rs6151632	5	80670860	C	T	0.274473	0.0014	0.0089	0.875006	-0.250553	0.0232215	3.85017e-27	-0.00558764	0.0355252	0.875019	0.891961	0.815987	20
FAM153A	eQTL_GTEx_Whole_Blood	ENSG00000170074.19	5	177707981	rs184780012	5	177709641	A	G	0.097671	-0.0127	0.0151	0.400315	0.521079	0.0437537	1.05782e-32	-0.0243725	0.0290505	0.401486	0.470806	0.182394	19
FAM153B	eQTL_GTEx_Whole_Blood	ENSG00000182230.11	5	176060689	rs10042649	5	176122008	G	A	0.463692	0.0012	0.0082	0.883652	-0.476548	0.0344479	1.59199e-43	-0.00251811	0.017208	0.883658	0.647546	0.632154	20
FAM161B	eQTL_GTEx_Whole_Blood	ENSG00000156050.8	14	73931501	rs34996002	14	73983702	G	T	0.14884	0.0014	0.0112	0.900524	-0.379437	0.058294	7.56416e-11	-0.00368968	0.0295229	0.900542	0.900542	0.244889	20
FAM167A	eQTL_GTEx_Whole_Blood	ENSG00000154319.14	8	11421463	rs13277113	8	11491677	A	G	0.2458	0.0157	0.0093	0.0913782	0.760951	0.0481765	3.36425e-56	0.0206321	0.0122912	0.0932277	0.0312224	0.0512777	20
FAM168A	eQTL_GTEx_Whole_Blood	ENSG00000054965.10	11	73400487	rs7112924	11	73395363	T	C	0.116375	-0.013	0.0125	0.29834	0.192236	0.0263418	2.92634e-13	-0.0676252	0.0656812	0.303199	0.303199	0.397424	20
FAM170B	eQTL_GTEx_Whole_Blood	ENSG00000172538.6	10	49131154	rs45563932	10	49166885	T	C	0.21935	-0.0053	0.0101	0.599755	0.536808	0.0501463	9.66104e-27	-0.00987318	0.0188375	0.600193	0.316212	0.74969	20
FAM174A	eQTL_GTEx_Whole_Blood	ENSG00000174132.8	5	100535305	rs113655690	5	100672426	A	T	0.095341	0.0202	0.0141	0.151965	-0.251783	0.0375795	2.0841e-11	-0.0802278	0.0572665	0.161227	0.161227	0.630964	20
FAM174B	eQTL_GTEx_Whole_Blood	ENSG00000185442.12	15	92617443	rs12594947	15	92763451	A	G	0.377743	-0.0048	0.0085	0.572274	-0.277466	0.0292008	2.05925e-21	0.0172994	0.0306884	0.572951	0.572951	0.895322	20
FAM177A1	eQTL_GTEx_Whole_Blood	ENSG00000151327.12	14	35044907	rs2383694	14	35031104	C	T	0.340729	0.0158	0.0084	0.0599784	-0.295148	0.0268507	4.16683e-28	-0.0535325	0.028874	0.0637385	0.0605183	0.972116	20
FAM177B	eQTL_GTEx_Whole_Blood	ENSG00000197520.10	1	222737207	rs61837143	1	222773862	A	C	0.748472	-0.0095	0.01	0.342112	0.384553	0.0387377	3.17384e-23	-0.024704	0.026123	0.344312	0.344312	0.0736096	20
FAM185A	eQTL_GTEx_Whole_Blood	ENSG00000222011.8	7	102748971	rs60984271	7	102708677	T	A	0.181041	0.009	0.0111	0.417474	0.344887	0.0525357	5.21006e-11	0.0260955	0.032429	0.420995	0.420995	0.532564	14
FAM20A	eQTL_GTEx_Whole_Blood	ENSG00000108950.11	17	68535113	rs11654879	17	68579620	A	G	0.19295	-0.0005	0.0109	0.963413	-0.463157	0.0277328	1.29509e-62	0.00107955	0.0235342	0.963413	0.970498	0.396205	20
FAM20C	eQTL_GTEx_Whole_Blood	ENSG00000177706.8	7	192969	rs77625368	7	146394	G	T	0.027845	0.001	0.0222	0.964071	0.47759	0.0770099	5.58673e-10	0.00209385	0.0464846	0.964072	0.964072	0.0588527	9
FAM216A	eQTL_GTEx_Whole_Blood	ENSG00000204856.11	12	110468376	rs7976889	12	110419889	G	A	0.390812	-0.0103	0.0084	0.220127	-0.29794	0.028894	6.25402e-25	0.0345707	0.0283922	0.223372	0.223372	0.000654696	20
FAM220A	eQTL_GTEx_Whole_Blood	ENSG00000178397.12	7	6329409	rs2042524	7	6363196	G	A	0.426508	0.0034	0.0081	0.674666	0.266611	0.0298995	4.79512e-19	0.0127527	0.030415	0.675005	0.675005	0.905991	20
FAM228A	eQTL_GTEx_Whole_Blood	ENSG00000186453.12	2	24175069	rs6545275	2	24108990	G	A	0.343772	-0.0181	0.0085	0.0332202	0.25852	0.0417753	6.07993e-10	-0.0700139	0.0347716	0.0440579	0.0440579	0.0749877	20
FAM228B	eQTL_GTEx_Whole_Blood	ENSG00000219626.8	2	24076526	rs55905755	2	24107394	C	T	0.203641	-0.0288	0.0101	0.00435155	0.271118	0.0304854	5.92748e-19	-0.106227	0.0391212	0.00662105	0.0174241	0.230971	20
FAM234A	eQTL_GTEx_Whole_Blood	ENSG00000167930.15	16	234546	rs7196729	16	249981	C	T	0.159425	0.0082	0.0114	0.471957	-0.234913	0.0391326	1.93698e-09	-0.0349065	0.0488757	0.47511	0.47511	0.965332	20
FAM234B	eQTL_GTEx_Whole_Blood	ENSG00000084444.13	12	13044284	rs7294646	12	13049085	G	C	0.62598	0.022	0.0086	0.0105234	-0.167873	0.0287498	5.24863e-09	-0.131051	0.0559299	0.0191224	0.0191224	0.925711	20
FAM3B	eQTL_GTEx_Whole_Blood	ENSG00000183844.16	21	41304212	rs66933393	21	41318497	T	C	0.154277	-0.0125	0.0123	0.309505	1.37218	0.0601801	4.45984e-115	-0.00910959	0.00897274	0.309986	0.472714	0.0969273	20
FAM43A	eQTL_GTEx_Whole_Blood	ENSG00000185112.5	3	194686544	rs812583	3	194685776	G	C	0.404755	-0.012	0.0086	0.162911	-0.229038	0.0232868	7.91662e-23	0.0523931	0.0379243	0.167121	0.167121	0.0632577	20
FAM50B	eQTL_GTEx_Whole_Blood	ENSG00000145945.5	6	3849386	rs6597007	6	3850959	G	C	0.103121	-0.0126	0.0134	0.347064	-0.33998	0.052695	1.105e-10	0.037061	0.0398305	0.352129	0.352129	0.54913	13
FAM53A	eQTL_GTEx_Whole_Blood	ENSG00000174137.12	4	1617915	rs798741	4	1710686	G	A	0.798535	-0.0107	0.0102	0.294169	-0.45573	0.0521223	2.26056e-18	0.0234788	0.0225422	0.29762	0.29762	0.0722747	18
FAM76B	eQTL_GTEx_Whole_Blood	ENSG00000077458.12	11	95768942	rs11021317	11	95784412	T	C	0.381326	-0.0025	0.0084	0.765994	-0.190188	0.0175666	2.57345e-27	0.0131449	0.0441835	0.76608	0.789221	0.493449	20
FAM83A	eQTL_GTEx_Whole_Blood	ENSG00000147689.16	8	123178960	rs28694222	8	123182777	T	C	0.087877	0.0281	0.0135	0.0373899	0.399973	0.0579214	5.00446e-12	0.0702547	0.0352523	0.0462709	0.0462709	0.553565	15
FAM83D	eQTL_GTEx_Whole_Blood	ENSG00000101447.14	20	38926312	rs66526549	20	38959717	G	A	0.184827	-0.0168	0.0107	0.116393	-0.230142	0.0312369	1.73679e-13	0.0729984	0.047537	0.124634	0.124634	0.655763	20
FAM83G	eQTL_GTEx_Whole_Blood	ENSG00000188522.14	17	18968789	rs11868888	17	19004876	G	A	0.14733	-0.0007	0.0124	0.954982	0.303895	0.0312449	2.33063e-22	-0.00230343	0.0408043	0.954983	0.954983	0.240835	7
FAM8A1	eQTL_GTEx_Whole_Blood	ENSG00000137414.5	6	17600355	rs9371004	6	17601622	C	T	0.462752	-0.001	0.0085	0.906347	0.0955024	0.0111657	1.1976e-17	-0.0104709	0.0890114	0.906356	0.906356	0.214152	20
FAN1	eQTL_GTEx_Whole_Blood	ENSG00000198690.9	15	30903852	rs11070620	15	30819861	C	T	0.557826	-0.0096	0.0086	0.264303	-0.335883	0.0252999	3.18719e-40	0.0285814	0.0256945	0.265986	0.109721	0.163065	20
FANCA	eQTL_GTEx_Whole_Blood	ENSG00000187741.14	16	89737549	rs17746039	16	89790073	C	G	0.17273	-0.0247	0.0106	0.0197962	-0.414641	0.0294292	4.41016e-45	0.0595696	0.0259115	0.0215072	0.0783571	0.0490781	20
FANCD2	eQTL_GTEx_Whole_Blood	ENSG00000144554.10	3	10026414	rs7641192	3	10079420	T	G	0.244688	0.0008	0.0097	0.93427	-0.195945	0.0268897	3.16955e-13	-0.00408278	0.0495069	0.934274	0.934274	0.272271	20
FANCF	eQTL_GTEx_Whole_Blood	ENSG00000183161.4	11	22622519	rs61889374	11	22608306	A	C	0.187462	-0.0061	0.01	0.541862	0.201001	0.0291554	5.41932e-12	-0.0303481	0.0499454	0.543435	0.543435	0.569785	8
FARP1	eQTL_GTEx_Whole_Blood	ENSG00000152767.16	13	98142562	rs17574378	13	98464130	C	T	0.287214	0.0026	0.0089	0.770184	0.286307	0.0236129	7.78343e-34	0.00908116	0.0310945	0.770248	0.770248	0.121888	20
FARP2	eQTL_GTEx_Whole_Blood	ENSG00000006607.13	2	241356243	rs13395218	2	241387454	T	C	0.787795	-0.006	0.0097	0.536208	0.350814	0.032618	5.59928e-27	-0.0171031	0.0276957	0.536881	0.539007	0.00332735	20
FARS2	eQTL_GTEx_Whole_Blood	ENSG00000145982.11	6	5261044	rs6925249	6	5262277	T	G	0.253603	0.0042	0.0093	0.651548	-0.164176	0.0221123	1.13078e-13	-0.0255823	0.0567512	0.652148	0.681358	0.70358	20
FARSA	eQTL_GTEx_Whole_Blood	ENSG00000179115.10	19	12922479	rs11085825	19	12896644	T	C	0.372475	0.0148	0.0086	0.0852635	0.128054	0.0149418	1.03318e-17	0.115576	0.0684998	0.0915554	0.0915554	0.588538	17
FARSB	eQTL_GTEx_Whole_Blood	ENSG00000116120.9	2	222570536	rs72968842	2	222523788	T	A	0.373101	-0.0191	0.0084	0.0229774	0.148199	0.0242995	1.06842e-09	-0.128881	0.0604917	0.033126	0.033126	0.664282	20
FAS	eQTL_GTEx_Whole_Blood	ENSG00000026103.21	10	88990582	rs12359362	10	88993388	C	G	0.357329	-0.019	0.0083	0.0220702	0.137882	0.0173919	2.22832e-15	-0.137799	0.0626556	0.027856	0.027856	0.832408	16
FASN	eQTL_GTEx_Whole_Blood	ENSG00000169710.8	17	82078333	rs62078748	17	82097449	T	C	0.327656	-0.0233	0.0095	0.0141815	-0.157518	0.0213448	1.58675e-13	0.14792	0.0635542	0.019941	0.019941	0.173801	20
FASTKD1	eQTL_GTEx_Whole_Blood	ENSG00000138399.17	2	169529749	rs746271	2	169573465	A	G	0.143359	0.0017	0.0118	0.885447	0.276885	0.0336671	1.9649e-16	0.00613973	0.0426235	0.885464	0.786735	0.588325	20
FAT2	eQTL_GTEx_Whole_Blood	ENSG00000086570.12	5	151504093	rs11738994	5	151429528	C	T	0.613142	0.0006	0.0086	0.944379	0.20259	0.0356519	1.32786e-08	0.00296165	0.0424535	0.944383	0.944383	0.513099	19
FAXDC2	eQTL_GTEx_Whole_Blood	ENSG00000170271.10	5	154818491	rs190706342	5	154975126	T	C	0.017456	0.0048	0.0483	0.920837	0.697502	0.0806495	5.2154e-18	0.0068817	0.0692517	0.920843	0.868575	0.278016	4
FBL	eQTL_GTEx_Whole_Blood	ENSG00000105202.8	19	39834458	rs11881344	19	39846440	T	C	0.344327	-0.0027	0.009	0.764177	-0.070914	0.0104878	1.36494e-11	0.0380743	0.127039	0.764402	0.764402	0.726426	10
FBLN5	eQTL_GTEx_Whole_Blood	ENSG00000140092.14	14	91869412	rs2267989	14	91873506	A	G	0.457428	-0.0057	0.0083	0.492242	-0.414348	0.0326409	6.37417e-37	0.0137566	0.0200608	0.492874	0.492874	0.805639	20
FBN1	eQTL_GTEx_Whole_Blood	ENSG00000166147.13	15	48408306	rs1506524	15	48596791	T	A	0.243531	-0.003	0.01	0.764177	-0.477934	0.0362551	1.10613e-39	0.00627702	0.0209288	0.764236	0.764236	0.286538	20
FBN2	eQTL_GTEx_Whole_Blood	ENSG00000138829.11	5	128257909	rs77215625	5	128608955	G	A	0.081924	0.0015	0.0145	0.917607	1.01081	0.0590728	1.2233e-65	0.00148396	0.0143452	0.917609	0.611424	0.362245	20
FBRSL1	eQTL_GTEx_Whole_Blood	ENSG00000112787.12	12	132489551	rs36098511	12	132503863	T	A	0.33173	-0.0201	0.0085	0.0180444	0.214513	0.021884	1.10063e-22	-0.0937006	0.0407613	0.0215185	0.00452908	1.87972e-05	20
FBXL13	eQTL_GTEx_Whole_Blood	ENSG00000161040.16	7	102813230	rs117274931	7	102978521	A	G	0.035904	0.0492	0.0227	0.0302043	0.568562	0.0778959	2.89923e-13	0.0865341	0.0416483	0.037734	0.037734	0.953065	18
FBXL17	eQTL_GTEx_Whole_Blood	ENSG00000145743.15	5	107859035	rs57268633	5	108417841	T	C	0.152306	0.0036	0.0112	0.747886	-0.173415	0.0278748	4.93343e-10	-0.0207594	0.0646711	0.74821	0.74821	0.570444	20
FBXO10	eQTL_GTEx_Whole_Blood	ENSG00000147912.12	9	37510892	rs34323368	9	37529289	A	G	0.095892	0.0203	0.0133	0.126931	0.42481	0.0579366	2.26188e-13	0.0477861	0.0319792	0.135101	0.135101	0.265951	20
FBXO2	eQTL_GTEx_Whole_Blood	ENSG00000116661.9	1	11648367	rs2272983	1	11654311	G	T	0.799123	-0.0025	0.0101	0.804502	-0.446238	0.0343789	1.58862e-38	0.00560239	0.0226378	0.804537	0.63625	0.95104	9
FBXO28	eQTL_GTEx_Whole_Blood	ENSG00000143756.11	1	224114087	rs6659234	1	224122294	C	T	0.400905	0.014	0.0082	0.0877631	0.146137	0.0166029	1.34538e-18	0.0958005	0.0571576	0.0937231	0.0937231	0.751676	20
FBXO31	eQTL_GTEx_Whole_Blood	ENSG00000103264.17	16	87327427	rs62053114	16	87389994	G	C	0.580934	0.0016	0.0084	0.848936	0.123963	0.0177694	3.03283e-12	0.0129071	0.0677874	0.848992	0.848992	0.684755	20
FBXO38	eQTL_GTEx_Whole_Blood	ENSG00000145868.16	5	148383935	rs35507985	5	148198556	A	G	0.469838	0.0109	0.0081	0.178406	-0.147914	0.0132472	6.00169e-29	-0.0736915	0.0551578	0.181546	0.181546	0.939683	20
FBXO40	eQTL_GTEx_Whole_Blood	ENSG00000163833.7	3	121593119	rs1873645	3	121629652	C	T	0.24252	-0.0074	0.0094	0.431145	0.279748	0.0379625	1.71842e-13	-0.0264524	0.0337929	0.433756	0.433756	0.556867	20
FBXO41	eQTL_GTEx_Whole_Blood	ENSG00000163013.11	2	73254682	rs6737648	2	73304172	A	G	0.82636	0.0137	0.0114	0.229459	0.166984	0.029433	1.4003e-08	0.0820438	0.0697848	0.239728	0.239728	0.116797	20
FBXO42	eQTL_GTEx_Whole_Blood	ENSG00000037637.10	1	16246839	rs6700888	1	16232343	A	C	0.39995	-0.0016	0.0083	0.847138	0.131736	0.0238221	3.20234e-08	-0.0121455	0.0630431	0.84723	0.84723	0.687046	12
FBXO44	eQTL_GTEx_Whole_Blood	ENSG00000132879.13	1	11654857	rs55706902	1	11664651	C	T	0.180224	0.0129	0.0104	0.214833	-0.131898	0.0216863	1.18628e-09	-0.0978028	0.0804718	0.224226	0.224226	0.50757	3
FBXO6	eQTL_GTEx_Whole_Blood	ENSG00000116663.10	1	11664124	rs3125813	1	11664035	C	G	0.464828	0.0026	0.0084	0.756923	-0.155004	0.0230193	1.65444e-11	-0.0167738	0.0542494	0.757171	0.757171	0.836633	9
FBXW5	eQTL_GTEx_Whole_Blood	ENSG00000159069.13	9	136940435	rs11145918	9	136888347	G	C	0.738799	0.0023	0.0091	0.800463	-0.130587	0.0166704	4.74635e-15	-0.0176128	0.0697216	0.800565	0.800565	0.922085	13
FBXW7	eQTL_GTEx_Whole_Blood	ENSG00000109670.13	4	152321259	rs11931711	4	152370361	T	C	0.282461	0.0061	0.009	0.497913	0.0950538	0.0171627	3.05285e-08	0.0641742	0.0953896	0.501101	0.501101	0.263916	10
FBXW8	eQTL_GTEx_Whole_Blood	ENSG00000174989.12	12	116910956	rs10850728	12	116892678	C	T	0.09445	-0.0014	0.0143	0.92201	0.77576	0.0496768	5.65208e-55	-0.00180468	0.0184339	0.922012	0.619498	0.260027	20
FCAR	eQTL_GTEx_Whole_Blood	ENSG00000186431.18	19	54874248	rs17772004	19	54873950	A	G	0.067821	0.0125	0.0173	0.469961	-0.254947	0.0293414	3.65732e-18	-0.0490298	0.0680915	0.471489	0.471489	0.252547	8
FCER1A	eQTL_GTEx_Whole_Blood	ENSG00000179639.10	1	159289714	rs2251746	1	159302270	C	T	0.2875	0.0039	0.0089	0.66124	0.212323	0.0303928	2.82914e-12	0.0183682	0.0419997	0.661863	0.661863	0.786356	20
FCER1G	eQTL_GTEx_Whole_Blood	ENSG00000158869.10	1	161215234	rs2070901	1	161215268	T	G	0.26845	0.0087	0.0093	0.349539	0.18151	0.0128609	3.14509e-45	0.0479312	0.0513493	0.350595	0.449686	0.178312	20
FCER2	eQTL_GTEx_Whole_Blood	ENSG00000104921.14	19	7688758	rs11260012	19	7694683	C	T	0.491437	-0.0064	0.0088	0.467059	-0.169393	0.0233811	4.32824e-13	0.037782	0.0522113	0.469289	0.469289	0.886347	8
FCGBP	eQTL_GTEx_Whole_Blood	ENSG00000275395.4	19	39863323	rs3746013	19	39873286	G	C	0.201171	0.0078	0.0107	0.466019	0.373441	0.0384799	2.8754e-22	0.0208868	0.0287332	0.467272	0.504644	0.0404121	11
FCGR2B	eQTL_GTEx_Whole_Blood	ENSG00000072694.20	1	161663147	rs61802328	1	161619537	A	G	0.123197	-0.0078	0.0133	0.557562	0.800784	0.044913	4.1588e-71	-0.00974045	0.0166177	0.557775	0.76414	0.50289	20
FCGR3B	eQTL_GTEx_Whole_Blood	ENSG00000162747.9	1	161623196	rs115264949	1	161532142	A	G	0.0141	-0.0047	0.0452	0.917183	-0.511138	0.0856599	2.41561e-09	0.00919517	0.0884436	0.917196	0.65326	0.273541	6
FCGRT	eQTL_GTEx_Whole_Blood	ENSG00000104870.12	19	49512279	rs59774409	19	49513491	T	C	0.080766	0.0453	0.015	0.00252775	-0.13177	0.0174504	4.3157e-14	-0.343781	0.122601	0.00504641	0.00504641	0.695788	20
FCHO1	eQTL_GTEx_Whole_Blood	ENSG00000130475.14	19	17747718	rs13382133	19	17748127	T	C	0.484102	0.0001	0.0083	0.990387	-0.267883	0.0193738	1.75005e-43	-0.000373297	0.0309837	0.990387	0.704922	0.970689	20
FCHO2	eQTL_GTEx_Whole_Blood	ENSG00000157107.13	5	72955981	rs7713398	5	72956648	G	A	0.541742	0.0078	0.008	0.32956	-0.192894	0.0162667	1.95141e-32	-0.0404367	0.0416135	0.331189	0.343	0.435989	20
FCN1	eQTL_GTEx_Whole_Blood	ENSG00000085265.10	9	134905890	rs7873100	9	134964997	G	C	0.263597	0.0042	0.0091	0.644412	0.427658	0.0312043	9.46287e-43	0.00982093	0.0212907	0.6446	0.499889	0.0767324	20
FCRL1	eQTL_GTEx_Whole_Blood	ENSG00000163534.14	1	157794403	rs10908597	1	157818731	C	T	0.416869	-0.0208	0.0083	0.0122097	-0.276418	0.029686	1.26159e-20	0.0752484	0.0310955	0.0155242	0.0155242	0.219281	20
FCRL3	eQTL_GTEx_Whole_Blood	ENSG00000160856.20	1	157674321	rs7522061	1	157698600	C	T	0.4766	-0.023	0.008	0.00404028	0.300836	0.0214892	1.57203e-44	-0.0764536	0.0271475	0.00485915	0.00423744	0.316071	20
FCRL5	eQTL_GTEx_Whole_Blood	ENSG00000143297.18	1	157513377	rs1831680	1	157569595	A	G	0.212701	0.0031	0.0104	0.765644	0.654668	0.035412	2.61871e-76	0.00473522	0.015888	0.765674	0.894647	0.424039	20
FCRLA	eQTL_GTEx_Whole_Blood	ENSG00000132185.16	1	161706972	rs2275603	1	161711990	G	A	0.2086	0.0017	0.0099	0.86366	0.131566	0.0223454	3.91274e-09	0.0129213	0.0752794	0.863717	0.863717	0.736227	16
FDFT1	eQTL_GTEx_Whole_Blood	ENSG00000079459.12	8	11795573	rs2645430	8	11801600	G	A	0.574518	0.0124	0.0084	0.139893	0.216964	0.030224	7.04667e-13	0.0571523	0.0395262	0.148196	0.148196	0.276026	20
FDX1	eQTL_GTEx_Whole_Blood	ENSG00000137714.2	11	110429883	rs2846734	11	110402942	A	G	0.337364	0.0059	0.0088	0.502568	0.188345	0.0269007	2.53266e-12	0.0313255	0.0469365	0.504516	0.504516	0.287613	12
FECH	eQTL_GTEx_Whole_Blood	ENSG00000066926.10	18	57548283	rs2272783	18	57571588	G	A	0.04035	0.0274	0.0189	0.147132	-0.233885	0.0360074	8.27696e-11	-0.117152	0.0827972	0.157091	0.157091	0.971646	4
FEM1A	eQTL_GTEx_Whole_Blood	ENSG00000141965.4	19	4791681	rs34976338	19	4789164	C	T	0.338113	0.0069	0.0086	0.422365	0.286743	0.0408685	2.27934e-12	0.0240634	0.0301875	0.425375	0.425375	0.808907	20
FEM1C	eQTL_GTEx_Whole_Blood	ENSG00000145780.7	5	115520908	rs6860557	5	115516884	G	T	0.41922	0.0077	0.008	0.335798	-0.0919503	0.0128497	8.31796e-13	-0.0837409	0.087787	0.340129	0.340129	0.530906	20
FERMT2	eQTL_GTEx_Whole_Blood	ENSG00000073712.14	14	52857268	rs75897574	14	52907289	A	C	0.133424	0.011	0.0119	0.355294	0.303327	0.0492649	7.4108e-10	0.0362645	0.0396713	0.360651	0.360651	0.000316393	13
FES	eQTL_GTEx_Whole_Blood	ENSG00000182511.11	15	90883695	rs117918230	15	90948462	T	C	0.0211	-0.0048	0.031	0.876949	-0.412411	0.0511444	7.40472e-16	0.0116389	0.0751816	0.876971	0.0146449	0.764889	12
FEZ2	eQTL_GTEx_Whole_Blood	ENSG00000171055.14	2	36531805	rs2160404	2	36554800	T	A	0.362179	0.0142	0.0085	0.094803	0.326595	0.0215691	8.58033e-52	0.0434789	0.026184	0.0968114	0.314897	0.201743	20
FFAR4	eQTL_GTEx_Whole_Blood	ENSG00000186188.10	10	93566665	rs10882260	10	93516137	G	C	0.659054	-0.0086	0.0089	0.333898	-0.267073	0.0378273	1.66106e-12	0.0322009	0.0336349	0.338382	0.338382	0.277469	20
FGD2	eQTL_GTEx_Whole_Blood	ENSG00000146192.14	6	37005647	rs11967185	6	37007096	G	A	0.371094	0.011	0.0086	0.200873	-0.177733	0.0209468	2.15807e-17	-0.0618906	0.0489339	0.20595	0.20595	0.0578396	15
FGD3	eQTL_GTEx_Whole_Blood	ENSG00000127084.17	9	92947451	rs55654224	9	93033781	C	A	0.037632	0.0372	0.0207	0.0723195	0.453967	0.0304841	3.71854e-50	0.0819443	0.0459288	0.0743981	0.224237	0.221713	20
FGFBP2	eQTL_GTEx_Whole_Blood	ENSG00000137441.7	4	15960243	rs4698431	4	15959932	A	G	0.378427	0.0073	0.0082	0.373335	-0.0937281	0.0166435	1.78638e-08	-0.0778849	0.0885735	0.379225	0.379225	0.490702	10
FGFR1	eQTL_GTEx_Whole_Blood	ENSG00000077782.19	8	38411138	rs17182002	8	38470112	A	C	0.402532	-0.0147	0.0083	0.0765467	0.457397	0.0319507	1.74602e-46	-0.0321384	0.0182845	0.0788013	0.265348	0.177881	20
FGFR4	eQTL_GTEx_Whole_Blood	ENSG00000160867.14	5	177086886	rs6861925	5	176897728	C	G	0.480712	0.006	0.008	0.453255	0.275381	0.039885	5.04256e-12	0.021788	0.0292216	0.455901	0.450226	0.261942	18
FGL2	eQTL_GTEx_Whole_Blood	ENSG00000127951.6	7	77193371	rs66471312	7	77221788	C	T	0.164429	-0.0039	0.0112	0.727679	-0.141848	0.0216629	5.83284e-11	0.0274942	0.0790693	0.728048	0.728048	0.90259	19
FHL3	eQTL_GTEx_Whole_Blood	ENSG00000183386.9	1	37996770	rs4634868	1	37999643	A	G	0.223	-0.0093	0.0114	0.414621	0.677627	0.0325516	3.03513e-96	-0.0137244	0.0168363	0.414979	0.21192	0.181534	20
FHOD1	eQTL_GTEx_Whole_Blood	ENSG00000135723.13	16	67229389	rs75200440	16	67391743	T	C	0.079511	0.0069	0.0157	0.660306	-0.337021	0.0401695	4.86279e-17	-0.0204735	0.0466485	0.660742	0.660742	0.162252	18
FIGNL1	eQTL_GTEx_Whole_Blood	ENSG00000132436.11	7	50444128	rs13234331	7	50492616	T	G	0.434266	0.0069	0.0083	0.40579	0.264677	0.0256314	5.35954e-25	0.0260695	0.0314604	0.407306	0.407306	0.282975	20
FIS1	eQTL_GTEx_Whole_Blood	ENSG00000214253.8	7	101239458	rs10241107	7	101240692	T	C	0.0533	0.0187	0.018	0.298856	-0.261136	0.0275115	2.26898e-21	-0.0716102	0.0693412	0.301734	0.301734	0.602901	19
FKBP15	eQTL_GTEx_Whole_Blood	ENSG00000119321.8	9	113161006	rs11794908	9	113166452	T	C	0.187469	0.0023	0.0106	0.828223	-0.182555	0.0240562	3.23197e-14	-0.0125989	0.0580884	0.828292	0.469079	0.527952	20
FKBP9	eQTL_GTEx_Whole_Blood	ENSG00000122642.10	7	32957404	rs4720087	7	32955719	A	G	0.232615	0.0197	0.0098	0.0444096	-0.253988	0.0266337	1.47953e-21	-0.0775627	0.0394324	0.0491857	0.0491857	0.31136	20
FKRP	eQTL_GTEx_Whole_Blood	ENSG00000181027.10	19	46746046	rs3848528	19	46714844	T	G	0.5934	0.0143	0.0083	0.0849081	-0.223311	0.0262632	1.85043e-17	-0.0640363	0.0379232	0.0913007	0.0913007	0.328584	20
FLCN	eQTL_GTEx_Whole_Blood	ENSG00000154803.12	17	17212212	rs1708628	17	17244311	T	C	0.659287	-0.016	0.0088	0.0690363	0.225275	0.0317133	1.2165e-12	-0.0710243	0.0403227	0.0781709	0.0781709	0.2672	20
FLNB	eQTL_GTEx_Whole_Blood	ENSG00000136068.14	3	58008400	rs59637740	3	58006042	T	C	0.02458	-0.0287	0.0228	0.208113	0.694511	0.0629911	2.87767e-28	-0.041324	0.0330421	0.211063	0.311287	0.451298	9
FLT4	eQTL_GTEx_Whole_Blood	ENSG00000037280.15	5	180601506	rs7729771	5	180566813	C	T	0.893776	0.0284	0.0135	0.0354043	-0.516824	0.0462324	5.17747e-29	-0.054951	0.0265796	0.0386951	0.0899421	0.187843	20
FLVCR1	eQTL_GTEx_Whole_Blood	ENSG00000162769.12	1	212858255	rs2291771	1	212888118	C	T	0.190999	0.0051	0.0105	0.62717	0.635561	0.0338847	1.71015e-78	0.00802441	0.0165264	0.627285	0.937231	0.991764	20
FLVCR2	eQTL_GTEx_Whole_Blood	ENSG00000119686.9	14	75579589	rs4903337	14	75605685	C	T	0.205223	-0.0087	0.0102	0.393692	0.1858	0.0243483	2.33085e-14	-0.0468245	0.0552396	0.396626	0.15092	0.711408	20
FLYWCH1	eQTL_GTEx_Whole_Blood	ENSG00000059122.16	16	2911937	rs9928222	16	2936322	C	T	0.5009	-0.0046	0.0079	0.560379	0.798721	0.019146	0	-0.00575921	0.00989178	0.560417	0.0811396	0.194351	20
FLYWCH2	eQTL_GTEx_Whole_Blood	ENSG00000162076.12	16	2883186	rs12444442	16	2880343	A	G	0.33735	0.0289	0.0086	0.000778114	0.458528	0.0328144	2.26576e-44	0.0630278	0.0192904	0.00108575	0.00943909	0.375221	20
FMN1	eQTL_GTEx_Whole_Blood	ENSG00000248905.8	15	32765545	rs12594079	15	33155864	A	G	0.391081	0.0306	0.0084	0.000269629	-0.301756	0.0282849	1.4302e-26	-0.101406	0.0294152	0.000565969	0.00313696	0.193539	20
FMO4	eQTL_GTEx_Whole_Blood	ENSG00000076258.9	1	171314208	rs141285134	1	171314054	G	A	0.019085	0.0131	0.0305	0.667553	0.823934	0.114859	7.31232e-13	0.0158993	0.0370838	0.668112	0.668112	0.966864	4
FN3K	eQTL_GTEx_Whole_Blood	ENSG00000167363.13	17	82735575	rs1046875	17	82727550	G	A	0.685569	-0.0007	0.0089	0.93731	0.269419	0.0249823	4.07903e-27	-0.00259818	0.0330349	0.937311	0.937311	0.188299	20
FN3KRP	eQTL_GTEx_Whole_Blood	ENSG00000141560.14	17	82716683	rs2246577	17	82722518	C	T	0.612784	-0.007	0.0087	0.421052	0.411433	0.0214233	3.36712e-82	-0.0170137	0.0211642	0.421459	0.587279	0.200165	20
FNBP1	eQTL_GTEx_Whole_Blood	ENSG00000187239.16	9	129887187	rs9299326	9	129969738	G	A	0.815364	-0.0023	0.0107	0.829804	-0.126126	0.0200907	3.43355e-10	0.0182357	0.0848855	0.829902	0.829902	0.0319206	20
FNBP1L	eQTL_GTEx_Whole_Blood	ENSG00000137942.16	1	93448131	rs7539210	1	93449476	G	A	0.082708	0.0133	0.0143	0.352335	0.442874	0.0517783	1.19637e-17	0.0300311	0.0324794	0.355164	0.355164	0.682979	15
FNTB	eQTL_GTEx_Whole_Blood	ENSG00000257365.7	14	64986720	rs12434868	14	65033431	A	G	0.049633	-0.0058	0.0173	0.737429	0.335721	0.0461599	3.51577e-13	-0.0172763	0.0515856	0.737697	0.941607	0.192114	15
FOLR3	eQTL_GTEx_Whole_Blood	ENSG00000110203.8	11	72114869	rs7939676	11	72159026	T	C	0.08925	-0.0009	0.0141	0.949106	1.01635	0.0521339	1.21086e-84	-0.000885522	0.0138732	0.949106	0.106076	0.116881	20
FOXC1	eQTL_GTEx_Whole_Blood	ENSG00000054598.6	6	1609972	rs12206258	6	1709469	C	T	0.328101	-0.0127	0.0087	0.144353	-0.312052	0.0301992	4.99077e-25	0.0406983	0.0281568	0.14834	0.14834	0.713289	20
FOXD4	eQTL_GTEx_Whole_Blood	ENSG00000170122.5	9	116231	rs62533311	9	209231	G	C	0.179221	0.0105	0.0105	0.31731	0.364915	0.0519581	2.16759e-12	0.0287738	0.029064	0.322167	0.322167	0.908761	20
FOXD4L1	eQTL_GTEx_Whole_Blood	ENSG00000184492.6	2	113498665	rs7562975	2	113430182	A	G	0.210303	-0.0062	0.0109	0.569487	-0.523223	0.0565352	2.14594e-20	0.0118496	0.0208717	0.570214	0.570214	0.345271	9
FOXI1	eQTL_GTEx_Whole_Blood	ENSG00000168269.8	5	170105897	rs1045176	5	170083016	G	T	0.123094	-0.021	0.0117	0.0726741	0.506538	0.0513826	6.31919e-23	-0.0414579	0.0234777	0.0774223	0.0774223	0.0951863	20
FOXJ2	eQTL_GTEx_Whole_Blood	ENSG00000065970.8	12	8032703	rs2072448	12	8058101	G	A	0.689239	0.0142	0.0093	0.12679	0.401668	0.0269836	4.08685e-50	0.0353526	0.0232749	0.128785	0.128785	0.0790913	19
FOXK1	eQTL_GTEx_Whole_Blood	ENSG00000164916.10	7	4682309	rs7784748	7	4745021	C	T	0.5799	0.0001	0.0092	0.991328	-0.140074	0.0218911	1.56738e-10	-0.000713908	0.0656797	0.991328	0.991328	0.583081	6
FOXN2	eQTL_GTEx_Whole_Blood	ENSG00000170802.15	2	48314637	rs79073127	2	48346756	C	G	0.11855	0.0058	0.0127	0.647892	0.195975	0.0184884	2.98249e-26	0.0295956	0.0648643	0.648196	0.435995	0.636185	20
FOXN3	eQTL_GTEx_Whole_Blood	ENSG00000053254.15	14	89124871	rs2241129	14	89351650	G	C	0.187236	0.0021	0.0112	0.851269	-0.129882	0.0220616	3.92662e-09	-0.0161685	0.0862758	0.851343	0.851343	0.832861	12
FOXRED1	eQTL_GTEx_Whole_Blood	ENSG00000110074.10	11	126269145	rs672908	11	126279756	G	C	0.767712	0.0027	0.0094	0.773933	0.694333	0.0337539	5.04719e-94	0.00388862	0.0135395	0.773955	0.653938	0.809809	20
FOXRED2	eQTL_GTEx_Whole_Blood	ENSG00000100350.14	22	36487190	rs146532334	22	36507049	T	C	0.051408	0.0403	0.024	0.0931196	1.11894	0.0860693	1.2163e-38	0.0360162	0.021627	0.0958464	0.0958464	0.0947059	20
FPGT	eQTL_GTEx_Whole_Blood	ENSG00000254685.6	1	74198212	rs545680	1	74214556	C	T	0.4866	0.0005	0.0081	0.950779	-0.209177	0.0155054	1.77751e-41	-0.00239032	0.0387236	0.95078	0.95078	0.642673	20
FPR1	eQTL_GTEx_Whole_Blood	ENSG00000171051.8	19	51745172	rs8111423	19	51757101	T	C	0.810202	-0.0199	0.0107	0.062912	0.10626	0.0151037	1.98737e-12	-0.187276	0.104155	0.0721693	0.0721693	0.731807	16
FRA10AC1	eQTL_GTEx_Whole_Blood	ENSG00000148690.11	10	93667883	rs1998840	10	93700616	G	T	0.127914	-0.0096	0.0131	0.463666	0.515403	0.0410336	3.48043e-36	-0.0186262	0.0254602	0.464425	0.317256	0.146357	20
FRAT2	eQTL_GTEx_Whole_Blood	ENSG00000181274.6	10	97332497	rs10882904	10	97355926	G	A	0.325358	-0.0013	0.0087	0.881218	0.129411	0.0165611	5.53231e-15	-0.0100455	0.06724	0.88124	0.88124	0.563652	20
FRMD4A	eQTL_GTEx_Whole_Blood	ENSG00000151474.21	10	13643766	rs729435	10	13646571	C	T	0.346908	-0.0128	0.0084	0.127556	0.18868	0.0296042	1.8487e-10	-0.0678397	0.0457746	0.13833	0.333448	0.962533	20
FRRS1	eQTL_GTEx_Whole_Blood	ENSG00000156869.12	1	99708703	rs7541580	1	99769870	C	T	0.237002	0.0064	0.0099	0.517979	0.45976	0.0460432	1.7657e-23	0.0139203	0.0215781	0.518853	0.518853	0.73981	20
FRS2	eQTL_GTEx_Whole_Blood	ENSG00000166225.8	12	69470349	rs3759201	12	69567752	A	G	0.020919	0.0111	0.0274	0.685397	0.433355	0.0597993	4.26674e-13	0.0256141	0.0633263	0.685861	0.685861	0.75232	5
FSD1L	eQTL_GTEx_Whole_Blood	ENSG00000106701.11	9	105447796	rs2518116	9	105558707	A	G	0.553668	-0.0033	0.0081	0.683709	-0.119791	0.0218884	4.42989e-08	0.027548	0.0678049	0.684535	0.684535	0.657181	9
FSTL3	eQTL_GTEx_Whole_Blood	ENSG00000070404.9	19	676365	rs1009628	19	658013	G	A	0.843825	0.0057	0.0128	0.656094	0.220028	0.0348162	2.62083e-10	0.0259058	0.0583187	0.65689	0.65689	0.397631	9
FSTL4	eQTL_GTEx_Whole_Blood	ENSG00000053108.16	5	133196455	rs457616	5	133509571	T	C	0.078181	0.0099	0.0156	0.525679	0.63624	0.0681646	1.02063e-20	0.0155602	0.0245757	0.526633	0.526633	0.811609	20
FTCD	eQTL_GTEx_Whole_Blood	ENSG00000160282.13	21	46136262	rs62215189	21	46184081	G	A	0.244484	-0.0123	0.0097	0.204783	-0.244884	0.038964	3.28103e-10	0.0502279	0.0404088	0.21387	0.21387	0.543868	20
FTCDNL1	eQTL_GTEx_Whole_Blood	ENSG00000226124.6	2	199760544	rs2346586	2	199760858	C	T	0.653	-0.0004	0.009	0.96455	-0.376434	0.0433154	3.60713e-18	0.0010626	0.0239089	0.964551	0.0787904	0.0123813	20
FTO	eQTL_GTEx_Whole_Blood	ENSG00000140718.20	16	53701692	rs7203572	16	53835454	C	A	0.225816	0.0125	0.0099	0.206724	-0.0963971	0.0171557	1.92114e-08	-0.129672	0.105261	0.217984	0.217984	0.959036	8
FTSJ3	eQTL_GTEx_Whole_Blood	ENSG00000108592.16	17	63819433	rs6919	17	63832125	A	T	0.6122	0.0074	0.0082	0.366824	0.31081	0.0230528	1.98204e-41	0.0238088	0.0264417	0.367895	0.167799	0.0169793	20
FUCA1	eQTL_GTEx_Whole_Blood	ENSG00000179163.11	1	23845077	rs4285654	1	23870193	T	C	0.571128	0.0013	0.0085	0.878445	0.305137	0.0286901	2.03481e-26	0.00426038	0.0278592	0.878457	0.20898	0.397922	20
FUOM	eQTL_GTEx_Whole_Blood	ENSG00000148803.11	10	133355154	rs74164154	10	133355700	G	A	0.029168	-0.0079	0.0323	0.80678	-0.41552	0.0571919	3.7202e-13	0.0190123	0.077778	0.806887	0.806887	0.603314	6
FUT10	eQTL_GTEx_Whole_Blood	ENSG00000172728.15	8	33370824	rs2732288	8	33513239	A	G	0.617862	0.0085	0.0086	0.32297	-0.850161	0.0414541	1.80784e-93	-0.00999811	0.0101275	0.323532	0.327375	0.961923	20
FXYD5	eQTL_GTEx_Whole_Blood	ENSG00000089327.14	19	35154730	rs59975720	19	35170051	A	G	0.393436	-0.006	0.0091	0.509677	-0.1175	0.0149283	3.51904e-15	0.0510638	0.0777181	0.511156	0.511156	0.934244	18
FXYD6	eQTL_GTEx_Whole_Blood	ENSG00000137726.16	11	117836976	rs473057	11	117842172	A	G	0.53489	-0.0057	0.0082	0.486979	-0.196958	0.0275868	9.36252e-13	0.0289402	0.0418301	0.489031	0.489031	0.787591	5
FXYD7	eQTL_GTEx_Whole_Blood	ENSG00000221946.7	19	35143250	rs9807816	19	35194041	G	T	0.813327	-0.0022	0.0113	0.845635	-0.275723	0.0293894	6.49071e-21	0.00797902	0.040992	0.845668	0.845668	0.503924	10
FZD1	eQTL_GTEx_Whole_Blood	ENSG00000157240.3	7	91264364	rs1429535	7	91326645	T	G	0.77125	-0.0052	0.01	0.603064	0.414573	0.0353601	9.56746e-32	-0.012543	0.0241449	0.60342	0.78581	0.476309	19
FZD2	eQTL_GTEx_Whole_Blood	ENSG00000180340.6	17	44557459	rs71373514	17	44633352	A	G	0.204602	-0.0109	0.01	0.275713	0.163937	0.0253638	1.02352e-10	-0.066489	0.0618604	0.282454	0.282454	0.495683	13
FZD3	eQTL_GTEx_Whole_Blood	ENSG00000104290.10	8	28494205	rs1946583	8	28493236	C	T	0.860336	0.0049	0.012	0.683029	0.368577	0.0404898	8.79061e-20	0.0132944	0.0325904	0.68333	0.68333	0.424629	10
FZD6	eQTL_GTEx_Whole_Blood	ENSG00000164930.11	8	103298831	rs827546	8	103313972	G	C	0.259684	0.012	0.0091	0.187276	-0.269989	0.0399332	1.37023e-11	-0.0444463	0.0343402	0.195564	0.195564	0.96052	20
G6PC3	eQTL_GTEx_Whole_Blood	ENSG00000141349.8	17	44070735	rs2523166	17	44030515	C	T	0.545473	0.0039	0.0082	0.634352	-0.142459	0.0178065	1.24032e-15	-0.0273763	0.057662	0.63495	0.63495	0.381367	20
GAA	eQTL_GTEx_Whole_Blood	ENSG00000171298.12	17	80101556	rs12450199	17	80102793	C	A	0.37675	0.0085	0.0083	0.30579	-0.392788	0.0232954	8.67853e-64	-0.0216402	0.0211699	0.30668	0.35738	0.391982	20
GABPB1	eQTL_GTEx_Whole_Blood	ENSG00000104064.16	15	50275392	rs111954657	15	50380658	A	G	0.406133	0.0155	0.0084	0.0650029	0.138756	0.024106	8.60885e-09	0.111707	0.0635725	0.078891	0.078891	0.0234208	14
GABPB2	eQTL_GTEx_Whole_Blood	ENSG00000143458.11	1	151070578	rs61819215	1	151091640	G	A	0.071686	0.0241	0.0182	0.185445	0.275089	0.0419149	5.27206e-11	0.087608	0.0674936	0.194281	0.194281	0.0122278	10
GABRR2	eQTL_GTEx_Whole_Blood	ENSG00000111886.10	6	89257520	rs7764923	6	89313202	T	C	0.230052	0.004	0.0101	0.692076	0.211928	0.0290287	2.86411e-13	0.0188743	0.0477278	0.692505	0.692505	0.438146	16
GAD1	eQTL_GTEx_Whole_Blood	ENSG00000128683.13	2	170813213	rs2160414	2	170825836	T	C	0.022122	0.0186	0.0315	0.554871	1.6423	0.142282	8.04741e-31	0.0113256	0.0192055	0.555388	0.721535	0.38846	8
GADD45B	eQTL_GTEx_Whole_Blood	ENSG00000099860.8	19	2476127	rs61358815	19	2629914	A	G	0.060328	0.0009	0.0211	0.965977	-0.235214	0.0391907	1.95173e-09	-0.0038263	0.0897078	0.965978	0.965978	0.699349	8
GAK	eQTL_GTEx_Whole_Blood	ENSG00000178950.16	4	849277	rs17781378	4	886306	C	T	0.509409	0.0027	0.0082	0.741953	-0.142113	0.0174493	3.81374e-16	-0.018999	0.0577477	0.742156	0.742156	0.974501	20
GAL	eQTL_GTEx_Whole_Blood	ENSG00000069482.6	11	68683779	rs11826602	11	68629563	G	C	0.110496	0.0151	0.0134	0.259799	0.882228	0.0664795	3.42439e-40	0.0171158	0.0152435	0.261512	0.261512	0.786724	20
GALK1	eQTL_GTEx_Whole_Blood	ENSG00000108479.11	17	75751594	rs2008012	17	75826364	T	C	0.18885	0.0113	0.0112	0.313009	-0.102331	0.0159013	1.23145e-10	-0.110426	0.110786	0.318884	0.318884	0.269756	20
GALK2	eQTL_GTEx_Whole_Blood	ENSG00000156958.14	15	49155662	rs4775809	15	49321884	T	C	0.628802	0.0178	0.0084	0.0340864	0.272697	0.0305396	4.28797e-19	0.0652739	0.0316589	0.0392282	0.0789139	0.490477	20
GALM	eQTL_GTEx_Whole_Blood	ENSG00000143891.16	2	38665910	rs6707421	2	38670639	G	A	0.168168	-0.0165	0.0115	0.151349	0.18897	0.0286622	4.31046e-11	-0.0873154	0.0622806	0.160925	0.157376	0.0905979	20
GALNS	eQTL_GTEx_Whole_Blood	ENSG00000141012.12	16	88813734	rs12598981	16	88849628	T	G	0.227454	-0.0142	0.0096	0.139096	-0.222016	0.0219558	4.89031e-24	0.0639594	0.0437003	0.143306	0.25603	0.724628	20
GALNT4	eQTL_GTEx_Whole_Blood	ENSG00000257594.3	12	89519408	rs11105291	12	89445295	T	C	0.231882	-0.0081	0.0107	0.449044	-0.10244	0.0157213	7.22113e-11	0.0790707	0.105154	0.45208	0.45208	0.19993	10
GALNT6	eQTL_GTEx_Whole_Blood	ENSG00000139629.15	12	51351247	rs10876168	12	51386852	T	C	0.4105	0.0089	0.009	0.322717	0.389806	0.0310274	3.36126e-36	0.0228319	0.0231598	0.324212	0.324212	0.714985	20
GALT	eQTL_GTEx_Whole_Blood	ENSG00000213930.11	9	34646589	rs2070074	9	34649445	G	A	0.09635	0.0281	0.0136	0.0388118	-0.264125	0.0293115	2.04244e-19	-0.106389	0.052827	0.0440187	0.0440187	0.772926	20
GANAB	eQTL_GTEx_Whole_Blood	ENSG00000089597.16	11	62624826	rs78278641	11	62646190	T	C	0.1385	-0.0105	0.0121	0.385521	-0.170662	0.0204795	7.86007e-17	0.0615251	0.0712837	0.388082	0.388082	0.220095	20
GAPT	eQTL_GTEx_Whole_Blood	ENSG00000175857.8	5	58491435	rs1858087	5	58497678	G	A	0.625665	0.0113	0.0083	0.173373	0.248267	0.019884	8.92927e-36	0.0455155	0.0336299	0.17592	0.299281	0.45511	20
GAPVD1	eQTL_GTEx_Whole_Blood	ENSG00000165219.21	9	125261794	rs5015933	9	125375139	C	T	0.456008	0.0241	0.0083	0.00368882	0.125441	0.0166772	5.40689e-14	0.192122	0.0709255	0.00675294	0.00675294	0.228311	20
GATAD2A	eQTL_GTEx_Whole_Blood	ENSG00000167491.17	19	19385826	rs4808967	19	19529715	C	T	0.351728	0.0293	0.0085	0.000566725	0.200966	0.0175284	1.97385e-30	0.145796	0.044166	0.000963107	0.000963107	0.661521	20
GATB	eQTL_GTEx_Whole_Blood	ENSG00000059691.11	4	151670504	rs59350867	4	151774783	A	G	0.369787	-0.0045	0.0084	0.592156	-0.238638	0.0251674	2.49352e-21	0.018857	0.0352559	0.592746	0.825175	0.0229228	20
GATC	eQTL_GTEx_Whole_Blood	ENSG00000257218.5	12	120446438	rs755549	12	120514505	C	A	0.664749	-0.0239	0.0084	0.00443782	-0.233141	0.026615	1.95661e-18	0.102513	0.0378826	0.00680844	0.00682538	0.477723	20
GATM	eQTL_GTEx_Whole_Blood	ENSG00000171766.15	15	45361124	rs7183946	15	45337657	A	G	0.250452	-0.007	0.009	0.4367	-0.319396	0.0342743	1.17631e-20	0.0219164	0.0282762	0.438291	0.438291	0.878754	20
GBA	eQTL_GTEx_Whole_Blood	ENSG00000177628.15	1	155234452	rs9628662	1	155236550	G	T	0.2983	-0.014	0.0087	0.107574	0.25472	0.0187569	5.25892e-42	-0.0549623	0.0343941	0.11004	0.11004	0.0531581	20
GBA2	eQTL_GTEx_Whole_Blood	ENSG00000070610.14	9	35737005	rs1570247	9	35749017	A	G	0.42208	0.0001	0.0081	0.99015	0.298631	0.0205567	8.14837e-48	0.000334861	0.0271238	0.99015	0.889198	0.897106	20
GBP3	eQTL_GTEx_Whole_Blood	ENSG00000117226.11	1	89006666	rs12121223	1	89015900	T	C	0.329299	-0.0109	0.0091	0.230994	-0.563479	0.0290949	1.46681e-83	0.0193441	0.0161805	0.231885	0.10316	0.301262	20
GCAT	eQTL_GTEx_Whole_Blood	ENSG00000100116.16	22	37807905	rs6000897	22	37803357	G	A	0.853892	-0.0135	0.012	0.260589	-0.6641	0.0416667	3.43013e-57	0.0203283	0.0181145	0.261774	0.0468973	0.101184	20
GCC2	eQTL_GTEx_Whole_Blood	ENSG00000135968.20	2	108448561	rs2718761	2	108501676	C	G	0.590384	-0.0012	0.0085	0.88773	0.402423	0.0185121	8.90299e-105	-0.00298194	0.0211225	0.887733	0.513837	0.994749	20
GCDH	eQTL_GTEx_Whole_Blood	ENSG00000105607.12	19	12891026	rs8012	19	12899706	G	A	0.5486	0.0028	0.0083	0.735854	0.30481	0.0216281	4.18052e-45	0.00918605	0.0272379	0.735926	0.735926	0.184258	20
GCH1	eQTL_GTEx_Whole_Blood	ENSG00000131979.18	14	54842008	rs17128077	14	54919316	T	C	0.1495	-0.0141	0.012	0.239995	-0.394864	0.0315901	7.50167e-36	0.0357085	0.0305242	0.242064	0.089507	0.0360406	20
GCM1	eQTL_GTEx_Whole_Blood	ENSG00000137270.10	6	53126964	rs11753650	6	53207826	A	G	0.170317	0.0336	0.011	0.00225402	-0.313484	0.0315918	3.30817e-23	-0.107182	0.0367144	0.0035075	0.0035075	0.478402	20
GCN1	eQTL_GTEx_Whole_Blood	ENSG00000089154.10	12	120127203	rs6490286	12	120168359	C	T	0.771844	-0.0065	0.01	0.515692	0.0752882	0.0134862	2.36963e-08	-0.0863349	0.13372	0.518514	0.518514	0.0413302	15
GCNT1	eQTL_GTEx_Whole_Blood	ENSG00000187210.12	9	76419850	rs646698	9	76702806	A	G	0.757676	-0.001	0.0095	0.916167	-0.163182	0.0271971	1.97357e-09	0.00612813	0.0582262	0.91618	0.91618	0.632285	20
GCNT2	eQTL_GTEx_Whole_Blood	ENSG00000111846.16	6	10492223	rs509227	6	10535358	C	A	0.513609	0.0008	0.0081	0.921324	-0.377862	0.0304178	1.97557e-35	-0.00211718	0.0214371	0.921327	0.921327	0.234818	20
GDF15	eQTL_GTEx_Whole_Blood	ENSG00000130513.6	19	18374731	rs1804826	19	18388428	T	G	0.230187	0.0087	0.0093	0.349539	0.342023	0.0396513	6.3668e-18	0.0254369	0.0273506	0.352355	0.352355	0.984389	11
GDF7	eQTL_GTEx_Whole_Blood	ENSG00000143869.6	2	20666664	rs10170019	2	20675514	A	G	0.481036	0.0218	0.0086	0.0112485	-0.328007	0.0399277	2.12127e-16	-0.066462	0.0274388	0.0154272	0.00648925	0.0115291	11
GDI2	eQTL_GTEx_Whole_Blood	ENSG00000057608.16	10	5765223	rs72772400	10	5823294	C	T	0.2191	0.0307	0.0096	0.00138424	-0.259517	0.0181314	1.8112e-46	-0.118297	0.0379038	0.00180258	0.00180258	0.751008	20
GDPD1	eQTL_GTEx_Whole_Blood	ENSG00000153982.10	17	59220467	rs34221578	17	59287678	T	C	0.078109	-0.012	0.0152	0.429835	-0.414688	0.0689886	1.84424e-09	0.0289374	0.0369689	0.433773	0.433773	0.740153	10
GDPD3	eQTL_GTEx_Whole_Blood	ENSG00000102886.14	16	30104810	rs930392	16	30183519	G	A	0.529807	0.0181	0.0085	0.0332202	0.174417	0.0235128	1.18935e-13	0.103774	0.050702	0.0406826	0.0167483	0.19601	20
GDPD5	eQTL_GTEx_Whole_Blood	ENSG00000158555.14	11	75434640	rs1793398	11	75504376	C	A	0.801979	-0.0121	0.01	0.226279	-0.218345	0.0256789	1.84914e-17	0.0554169	0.0462605	0.230944	0.230944	0.584597	20
GDPGP1	eQTL_GTEx_Whole_Blood	ENSG00000183208.12	15	90233808	rs2073703	15	90232165	A	G	0.491994	-0.01	0.008	0.2113	0.205669	0.0286129	6.57505e-13	-0.0486218	0.0394812	0.21813	0.21813	0.0694875	20
GEMIN7	eQTL_GTEx_Whole_Blood	ENSG00000142252.10	19	45079195	rs35864669	19	45088513	A	G	0.352438	-0.0097	0.0087	0.264875	-0.159498	0.0239765	2.88629e-11	0.0608158	0.055307	0.271504	0.271504	0.614691	20
GFER	eQTL_GTEx_Whole_Blood	ENSG00000127554.12	16	1984207	rs72766641	16	2006350	G	A	0.187187	-0.0246	0.0105	0.0191367	0.158706	0.0286345	2.98229e-08	-0.155004	0.0718281	0.0309295	0.0309295	0.352155	11
GFM1	eQTL_GTEx_Whole_Blood	ENSG00000168827.14	3	158644278	rs1864505	3	158644799	G	C	0.366073	0.0057	0.0083	0.492242	-0.13258	0.0202693	6.11374e-11	-0.0429929	0.0629478	0.494611	0.494611	0.440271	20
GFPT1	eQTL_GTEx_Whole_Blood	ENSG00000198380.12	2	69319769	rs4369907	2	69343992	C	T	0.582867	0.0089	0.0081	0.27187	-0.171907	0.0182255	4.01486e-21	-0.0517722	0.0474371	0.275103	0.490317	0.584089	20
GFRA2	eQTL_GTEx_Whole_Blood	ENSG00000168546.10	8	21690403	rs1479057	8	21905851	C	T	0.573017	0	0.0086	1	0.268455	0.032234	8.19928e-17	0	0.0320352	1	1
GGA1	eQTL_GTEx_Whole_Blood	ENSG00000100083.18	22	37608475	rs6000852	22	37639342	C	T	0.2695	-0.0003	0.0097	0.975327	0.213752	0.020985	2.29082e-24	-0.0014035	0.0453799	0.975327	0.107664	0.0359282	20
GGA3	eQTL_GTEx_Whole_Blood	ENSG00000125447.16	17	75236599	rs9988	17	75234761	T	C	0.83673	-0.0097	0.0108	0.369107	-0.202182	0.0262687	1.39632e-14	0.0479766	0.0537797	0.372342	0.372342	0.314342	20
GGCX	eQTL_GTEx_Whole_Blood	ENSG00000115486.11	2	85545281	rs6738645	2	85556005	G	T	0.463793	-0.0794	0.0079	9.12793e-24	0.430635	0.0266108	6.68143e-59	-0.184379	0.0215952	1.36619e-17	1.36619e-17	0.039171	20
GGH	eQTL_GTEx_Whole_Blood	ENSG00000137563.11	8	63015079	rs17192653	8	62968762	G	A	0.094275	0.0148	0.0139	0.28699	0.298682	0.0466418	1.51618e-10	0.049551	0.0471767	0.293567	0.44302	0.617505	20
GGNBP2	eQTL_GTEx_Whole_Blood	ENSG00000278311.4	17	36544888	rs3736166	17	36544987	G	C	0.524859	-0.0121	0.0089	0.173972	0.151027	0.0139096	1.83154e-27	-0.0801181	0.05939	0.177332	0.177332	0.293809	20
GGPS1	eQTL_GTEx_Whole_Blood	ENSG00000152904.11	1	235327488	rs72758083	1	235328588	T	C	0.122908	0.0013	0.013	0.920344	0.270102	0.0322877	5.98767e-17	0.004813	0.0481334	0.92035	0.92035	0.703656	20
GGT1	eQTL_GTEx_Whole_Blood	ENSG00000100031.18	22	24594811	rs73152527	22	24601390	A	G	0.017139	-0.0003	0.0332	0.99279	-0.830907	0.0859636	4.2131e-22	0.000361051	0.0399564	0.99279	0.0485571	0.0832264	4
GGT7	eQTL_GTEx_Whole_Blood	ENSG00000131067.16	20	34844720	rs62212082	20	34866438	A	T	0.240287	0.0022	0.0095	0.816865	-0.140034	0.0210559	2.91943e-11	-0.0157105	0.0678818	0.816974	0.183935	0.279004	20
GHITM	eQTL_GTEx_Whole_Blood	ENSG00000165678.20	10	84141462	rs7087073	10	84139957	T	C	0.055561	0.0279	0.017	0.100761	0.285255	0.0290735	1.00465e-22	0.0978072	0.0604238	0.105514	0.270614	0.61056	17
GHRL	eQTL_GTEx_Whole_Blood	ENSG00000157017.15	3	10285747	rs14154	3	10326429	C	G	0.481926	-0.0059	0.0083	0.477181	-0.155652	0.0234596	3.24705e-11	0.0379051	0.0536292	0.479692	0.479692	0.797171	20
GIGYF1	eQTL_GTEx_Whole_Blood	ENSG00000146830.9	7	100679507	rs221803	7	100693577	T	C	0.886639	-0.0111	0.0133	0.403951	-0.306817	0.0324118	2.90179e-21	0.0361779	0.0435165	0.405769	0.688411	0.67555	20
GIMAP1	eQTL_GTEx_Whole_Blood	ENSG00000213203.2	7	150716557	rs6464093	7	150717150	A	G	0.309514	-0.0173	0.0086	0.0442592	-0.164956	0.0183533	2.5221e-19	0.104876	0.053425	0.0496392	0.0496392	0.747548	20
GIMAP4	eQTL_GTEx_Whole_Blood	ENSG00000133574.9	7	150567277	rs1522598	7	150542748	A	G	0.608357	-0.0052	0.0085	0.540693	0.235953	0.0248526	2.22089e-21	-0.0220383	0.0360988	0.541532	0.822869	0.0666158	20
GINM1	eQTL_GTEx_Whole_Blood	ENSG00000055211.12	6	149566294	rs2144207	6	149558971	C	T	0.344487	0.0117	0.0084	0.163663	-0.322655	0.0218619	2.70214e-49	-0.0362616	0.0261497	0.165535	0.165535	0.327685	20
GIPC3	eQTL_GTEx_Whole_Blood	ENSG00000179855.5	19	3585553	rs148500211	19	3587979	A	G	0.112803	-0.0015	0.0149	0.919812	-0.564291	0.0516955	9.70024e-28	0.0026582	0.0264059	0.919815	0.919815	0.0590564	17
GIT1	eQTL_GTEx_Whole_Blood	ENSG00000108262.15	17	29573469	rs55644350	17	29586350	T	C	0.395742	-0.0123	0.0084	0.143116	-0.211219	0.0205229	7.66772e-25	0.0582334	0.0401696	0.147146	0.147146	0.922229	20
GLB1L	eQTL_GTEx_Whole_Blood	ENSG00000163521.15	2	219236670	rs35328001	2	219243701	T	C	0.183235	0.0011	0.011	0.920344	-0.904205	0.0495683	2.41242e-74	-0.00121654	0.0121656	0.920346	0.557221	0.786944	20
GLCCI1	eQTL_GTEx_Whole_Blood	ENSG00000106415.12	7	7968794	rs73053544	7	8059883	A	G	0.054787	-0.0236	0.019	0.214198	-0.354607	0.0428081	1.19466e-16	0.0665526	0.0541794	0.219307	0.219307	0.146627	20
GLCE	eQTL_GTEx_Whole_Blood	ENSG00000138604.9	15	69160584	rs4777120	15	69131804	C	T	0.337397	0.0027	0.0089	0.761607	-0.156921	0.0217891	5.94241e-13	-0.0172061	0.0567667	0.761812	0.761812	0.460848	12
GLDC	eQTL_GTEx_Whole_Blood	ENSG00000178445.9	9	6532464	rs1260460	9	6631099	G	A	0.4925	-0.0007	0.0083	0.932788	0.20925	0.0376849	2.81409e-08	-0.00334528	0.03967	0.932796	0.932796	0.222685	20
GLE1	eQTL_GTEx_Whole_Blood	ENSG00000119392.14	9	128504700	rs56164320	9	128504933	G	C	0.0399	-0.0255	0.0198	0.197788	-0.424465	0.0409513	3.57312e-25	0.0600756	0.0470057	0.201231	0.201231	0.324468	20
GLG1	eQTL_GTEx_Whole_Blood	ENSG00000090863.11	16	74447427	rs12927351	16	74562720	A	C	0.196083	0.0131	0.0111	0.237929	0.30862	0.0241455	2.07597e-37	0.042447	0.0361196	0.239922	0.239922	0.320334	20
GLI4	eQTL_GTEx_Whole_Blood	ENSG00000250571.6	8	143267433	rs6558349	8	143326772	T	C	0.725	-0.0053	0.0093	0.568751	0.117393	0.0209165	1.99487e-08	-0.0451475	0.0796284	0.57073	0.57073	0.352773	20
GLIPR1	eQTL_GTEx_Whole_Blood	ENSG00000139278.9	12	75480680	rs2242435	12	75481133	A	G	0.446608	0.0083	0.0081	0.305509	-0.143432	0.014866	4.99588e-22	-0.0578671	0.0567903	0.308221	0.308221	0.660827	20
GLMP	eQTL_GTEx_Whole_Blood	ENSG00000198715.11	1	156290089	rs6701440	1	156279714	G	A	0.4989	-0.0107	0.008	0.18106	-0.907984	0.0231374	0	0.0117843	0.00881584	0.181313	0.22181	0.546492	20
GLO1	eQTL_GTEx_Whole_Blood	ENSG00000124767.6	6	38675925	rs12206647	6	38712626	G	A	0.415911	-0.0017	0.0084	0.839619	-0.167207	0.0210264	1.83181e-15	0.010167	0.0502534	0.83967	0.83967	0.468198	20
GLOD4	eQTL_GTEx_Whole_Blood	ENSG00000167699.13	17	757097	rs3760496	17	781846	C	T	0.018204	0.032	0.0322	0.320326	0.423345	0.0699909	1.46139e-09	0.0755885	0.0770807	0.32677	0.32677	0.788631	3
GLRX	eQTL_GTEx_Whole_Blood	ENSG00000173221.13	5	95751319	rs6556887	5	95840570	G	A	0.294044	0.0054	0.009	0.548506	0.10465	0.0145315	5.95029e-13	0.0516006	0.0862989	0.549888	0.549888	0.592847	20
GLS	eQTL_GTEx_Whole_Blood	ENSG00000115419.12	2	190895152	rs6711082	2	190971827	T	C	0.422098	0.0176	0.0083	0.0339654	0.0817367	0.0130878	4.23153e-10	0.215326	0.107239	0.0446541	0.0446541	0.190091	20
GLT1D1	eQTL_GTEx_Whole_Blood	ENSG00000151948.11	12	128853427	rs56364910	12	128850432	T	C	0.104385	-0.0028	0.0133	0.833257	-0.0948307	0.0173557	4.65611e-08	0.0295263	0.140354	0.833379	0.833379	0.621857	18
GLTP	eQTL_GTEx_Whole_Blood	ENSG00000139433.9	12	109850943	rs7310287	12	109846660	C	T	0.059474	0.0343	0.0183	0.0608868	0.292848	0.043129	1.12095e-11	0.117126	0.0648268	0.0708019	0.0708019	0.29493	17
GLYCTK	eQTL_GTEx_Whole_Blood	ENSG00000168237.17	3	52287089	rs2276834	3	52291743	G	A	0.49644	-0.003	0.0079	0.704133	-0.270426	0.0237984	6.37692e-30	0.0110936	0.0292295	0.704291	0.704291	0.0697339	20
GM2A	eQTL_GTEx_Whole_Blood	ENSG00000196743.8	5	151212150	rs72794132	5	151239432	T	C	0.1665	-0.0164	0.0115	0.153843	1.11932	0.0273409	0	-0.0146518	0.0102803	0.154093	0.429625	0.360694	20
GMCL1	eQTL_GTEx_Whole_Blood	ENSG00000087338.4	2	69829642	rs12614581	2	69852268	G	C	0.254106	0.0077	0.0092	0.402617	0.139593	0.0167655	8.34815e-17	0.0551604	0.066238	0.40498	0.40498	0.246168	20
GMEB2	eQTL_GTEx_Whole_Blood	ENSG00000101216.10	20	63587602	rs13043255	20	63587563	C	G	0.246045	-0.0372	0.0098	0.000147098	0.18936	0.0306775	6.71764e-10	-0.196451	0.0607562	0.00122312	0.00122312	5.43847e-05	11
GMIP	eQTL_GTEx_Whole_Blood	ENSG00000089639.10	19	19629476	rs11878202	19	19633270	C	T	0.748915	-0.0295	0.0094	0.00169932	0.0684574	0.0122977	2.59632e-08	-0.430925	0.157629	0.00626108	0.00626108	0.452099	20
GMPPB	eQTL_GTEx_Whole_Blood	ENSG00000173540.12	3	49719696	rs148383796	3	49773614	A	G	0.174417	0.0492	0.0105	2.78985e-06	0.228509	0.0307481	1.07258e-13	0.215309	0.0543211	7.38175e-05	7.38175e-05	0.31555	20
GNA11	eQTL_GTEx_Whole_Blood	ENSG00000088256.8	19	3094410	rs308033	19	3099984	C	T	0.722675	0.0097	0.0107	0.364649	-0.405963	0.0351801	8.33467e-31	-0.0238938	0.0264383	0.366124	0.366124	0.327591	20
GNA12	eQTL_GTEx_Whole_Blood	ENSG00000146535.13	7	2728112	rs9770108	7	2741032	A	G	0.12769	0.0034	0.0124	0.783936	-0.326947	0.0414753	3.19787e-15	-0.0103992	0.0379496	0.784063	0.574257	0.171883	20
GNAI2	eQTL_GTEx_Whole_Blood	ENSG00000114353.16	3	50226292	rs41291724	3	50256634	G	C	0.09886	0.0051	0.0136	0.707661	-0.114821	0.0199035	7.97995e-09	-0.044417	0.118695	0.708248	0.708248	0.361566	12
GNAL	eQTL_GTEx_Whole_Blood	ENSG00000141404.15	18	11688956	rs6505684	18	11935213	G	A	0.038651	-0.0038	0.0194	0.844707	0.461883	0.0715821	1.10025e-10	-0.00822719	0.0420213	0.844778	0.844778	0.749644	6
GNAZ	eQTL_GTEx_Whole_Blood	ENSG00000128266.8	22	23070361	rs5759587	22	23099328	C	G	0.447183	0.0138	0.0083	0.0963824	0.190317	0.0235205	5.89113e-16	0.0725106	0.0445226	0.103393	0.103393	0.9653	20
GNB1L	eQTL_GTEx_Whole_Blood	ENSG00000185838.13	22	19783224	rs1052988	22	19846466	A	G	0.228814	-0.0114	0.0098	0.244722	0.195924	0.034307	1.12382e-08	-0.0581858	0.0510465	0.254345	0.254345	0.00688126	20
GNG10	eQTL_GTEx_Whole_Blood	ENSG00000242616.3	9	111661335	rs7872235	9	111671370	G	A	0.5938	-0.0005	0.0083	0.951964	-0.165209	0.012396	1.59837e-40	0.00302647	0.0502399	0.951964	0.919015	0.837309	20
GNG5	eQTL_GTEx_Whole_Blood	ENSG00000174021.10	1	84498325	rs10874446	1	84468163	T	G	0.0533	0.0169	0.0177	0.339678	0.100894	0.0182975	3.50618e-08	0.167503	0.178042	0.346806	0.346806	0.694064	14
GNG7	eQTL_GTEx_Whole_Blood	ENSG00000176533.12	19	2511219	rs6510694	19	2676781	G	A	0.226034	-0.0025	0.0107	0.815261	-0.286106	0.0337502	2.30763e-17	0.00873802	0.0374129	0.81533	0.81533	0.938529	12
GNL2	eQTL_GTEx_Whole_Blood	ENSG00000134697.12	1	37566858	rs10908363	1	37611020	T	C	0.522295	0.0123	0.008	0.124171	0.115974	0.0211334	4.07185e-08	0.106058	0.0716372	0.138742	0.138742	0.0588067	9
GNLY	eQTL_GTEx_Whole_Blood	ENSG00000115523.16	2	85694291	rs12151742	2	85705880	T	C	0.230084	-0.0321	0.0095	0.000727639	0.321311	0.0218715	7.37555e-49	-0.0999032	0.0303383	0.000991356	0.0013446	0.13393	20
GNMT	eQTL_GTEx_Whole_Blood	ENSG00000124713.5	6	42960758	rs6940814	6	42957194	G	A	0.594841	0.0282	0.008	0.000423483	-0.300426	0.028881	2.42241e-25	-0.0938667	0.0281162	0.000842254	0.000842254	0.0454097	20
GNPDA2	eQTL_GTEx_Whole_Blood	ENSG00000163281.11	4	44682200	rs16857402	4	44704436	C	T	0.22445	-0.0072	0.0098	0.462526	0.362565	0.0294219	6.81454e-35	-0.0198585	0.0270776	0.46332	0.46332	0.474095	20
GNS	eQTL_GTEx_Whole_Blood	ENSG00000135677.10	12	64713445	rs1272548	12	64750495	T	A	0.413933	0.0185	0.0087	0.0334669	-0.148878	0.0163338	7.88898e-20	-0.124263	0.0600063	0.0383749	0.0383749	0.219478	15
GOLGA3	eQTL_GTEx_Whole_Blood	ENSG00000090615.14	12	132768909	rs10781656	12	132830937	G	A	0.815145	0.011	0.0105	0.294814	-0.245667	0.0359615	8.41015e-12	-0.0447761	0.0432404	0.300429	0.300429	0.634649	16
GOLGA8B	eQTL_GTEx_Whole_Blood	ENSG00000215252.11	15	34525207	rs141794440	15	34617658	A	G	0.023688	0.0356	0.0313	0.255379	-0.766607	0.0667232	1.49209e-30	-0.0464384	0.0410288	0.257698	0.45901	0.859468	17
GOLGA8N	eQTL_GTEx_Whole_Blood	ENSG00000232653.8	15	32593456	rs4539568	15	32609864	T	G	0.3958	-0.0094	0.0103	0.361442	-0.256424	0.0270976	2.9928e-21	0.036658	0.0403542	0.363663	0.255362	0.092429	15
GOLGA8O	eQTL_GTEx_Whole_Blood	ENSG00000206127.10	15	32445106	rs1062254	15	32606430	G	C	0.385838	-0.01	0.0103	0.331611	0.36713	0.0400855	5.25381e-20	-0.0272383	0.0282126	0.334312	0.334312	0.442301	11
GOLGA8R	eQTL_GTEx_Whole_Blood	ENSG00000186399.10	15	30403740	rs34851373	15	30809233	A	G	0.114471	0.0132	0.0132	0.31731	0.455066	0.059539	2.11953e-14	0.0290068	0.029254	0.321417	0.321417	0.2504	20
GOLM1	eQTL_GTEx_Whole_Blood	ENSG00000135052.16	9	86026146	rs11141239	9	86103640	C	A	0.017302	-0.0611	0.0323	0.0585389	1.37957	0.117264	5.93628e-32	-0.0442892	0.0237138	0.0618105	0.199084	0.206535	14
GOLPH3L	eQTL_GTEx_Whole_Blood	ENSG00000143457.10	1	150646225	rs140691474	1	150755556	G	A	0.361094	-0.001	0.0083	0.904101	0.171784	0.0229074	6.42798e-14	-0.00582126	0.0483227	0.904114	0.904114	3.28988e-05	20
GORAB	eQTL_GTEx_Whole_Blood	ENSG00000120370.12	1	170532129	rs72707652	1	170414252	A	G	0.085051	-0.0083	0.0147	0.572328	-0.292792	0.0436634	2.00498e-11	0.0283478	0.050384	0.573684	0.573684	0.485833	17
GOT2	eQTL_GTEx_Whole_Blood	ENSG00000125166.12	16	58707131	rs190473	16	58720190	A	G	0.594614	-0.0024	0.0085	0.777673	-0.137798	0.0139145	4.03312e-23	0.0174168	0.0617096	0.777761	0.308107	0.424212	20
GPAA1	eQTL_GTEx_Whole_Blood	ENSG00000197858.10	8	144082590	rs6558295	8	144084619	G	C	0.0824	-0.0279	0.0152	0.0664277	0.156423	0.02629	2.68316e-09	-0.178363	0.101691	0.0794373	0.0794373	0.446419	9
GPAT3	eQTL_GTEx_Whole_Blood	ENSG00000138678.10	4	83535914	rs11731267	4	83548699	T	C	0.126944	0.0132	0.0123	0.283195	-0.186865	0.0250462	8.59915e-14	-0.0706392	0.0665004	0.288128	0.288128	0.217583	20
GPAT4	eQTL_GTEx_Whole_Blood	ENSG00000158669.11	8	41577187	rs7815411	8	41544821	C	T	0.243987	-0.0138	0.0096	0.150576	-0.197582	0.0234959	4.12743e-17	0.0698444	0.0492922	0.156499	0.32987	0.0439462	20
GPATCH1	eQTL_GTEx_Whole_Blood	ENSG00000076650.6	19	33080880	rs13343954	19	33036982	C	T	0.125555	0.02	0.0122	0.101142	0.292065	0.0461612	2.49856e-10	0.0684779	0.0431509	0.112526	0.224585	0.742073	16
GPATCH2L	eQTL_GTEx_Whole_Blood	ENSG00000089916.17	14	76151916	rs935337	14	76151704	T	G	0.669295	-0.0059	0.0089	0.507381	-0.221731	0.0226154	1.07761e-22	0.0266088	0.0402304	0.508349	0.508349	0.676145	20
GPCPD1	eQTL_GTEx_Whole_Blood	ENSG00000125772.12	20	5544404	rs805770	20	5688068	T	C	0.39645	-0.0046	0.0098	0.638792	0.145225	0.0189876	2.03487e-14	-0.031675	0.0676085	0.639423	0.839195	0.659732	7
GPD1L	eQTL_GTEx_Whole_Blood	ENSG00000152642.10	3	32105689	rs10865840	3	32153249	G	A	0.303191	0.0061	0.0088	0.488196	-0.209457	0.0249935	5.27145e-17	-0.0291229	0.0421569	0.489677	0.489677	0.960177	20
GPD2	eQTL_GTEx_Whole_Blood	ENSG00000115159.15	2	156435290	rs298258	2	156467640	A	C	0.435693	-0.0175	0.0082	0.0328308	0.193597	0.0233471	1.11241e-16	-0.090394	0.0437364	0.0387537	0.0387537	0.347213	20
GPER1	eQTL_GTEx_Whole_Blood	ENSG00000164850.14	7	1082208	rs7788231	7	1121522	C	T	0.272532	-0.007	0.009	0.4367	0.170854	0.0257227	3.09132e-11	-0.0409707	0.0530365	0.439819	0.688648	0.718205	20
GPN3	eQTL_GTEx_Whole_Blood	ENSG00000111231.8	12	110452484	rs4766492	12	110491456	T	C	0.609383	0.0102	0.0084	0.224639	0.633335	0.0293908	5.43966e-103	0.0161052	0.0132842	0.225374	0.234972	0.00178178	20
GPNMB	eQTL_GTEx_Whole_Blood	ENSG00000136235.15	7	23235967	rs10085838	7	23258796	A	C	0.38419	0.0093	0.0084	0.268232	-0.177428	0.0271516	6.37305e-11	-0.0524156	0.0480178	0.275015	0.275015	0.388923	20
GPR108	eQTL_GTEx_Whole_Blood	ENSG00000125734.15	19	6729914	rs1702375	19	6731755	A	C	0.7937	0.0088	0.011	0.423711	0.195637	0.0225574	4.2147e-18	0.0449813	0.0564653	0.425673	0.538152	0.0578788	20
GPR137B	eQTL_GTEx_Whole_Blood	ENSG00000077585.13	1	236142505	rs7543562	1	236143525	G	A	0.61945	0.0069	0.0092	0.453255	-0.289168	0.0309531	9.4423e-21	-0.0238616	0.0319178	0.454705	0.454705	0.945006	20
GPR141	eQTL_GTEx_Whole_Blood	ENSG00000187037.8	7	37683796	rs2597289	7	37666384	A	G	0.326725	-0.0193	0.0088	0.0282943	-0.13294	0.019018	2.74442e-12	0.145178	0.0693769	0.0363847	0.0363847	0.344331	20
GPR146	eQTL_GTEx_Whole_Blood	ENSG00000164849.9	7	1044576	rs113119264	7	1040928	A	G	0.143843	0.0091	0.0111	0.412319	0.448375	0.0294584	2.58071e-52	0.0202955	0.0247919	0.412996	0.762888	0.833328	20
GPR160	eQTL_GTEx_Whole_Blood	ENSG00000173890.16	3	170037929	rs2287483	3	170039058	T	C	0.121261	-0.1143	0.0124	3.03422e-20	0.496064	0.0236076	4.99967e-98	-0.230414	0.0272961	3.13912e-17	5.35876e-17	1.01025e-09	20
GPR162	eQTL_GTEx_Whole_Blood	ENSG00000250510.7	12	6821545	rs7296859	12	6784998	G	C	0.670992	-0.014	0.009	0.119814	-0.163044	0.0292695	2.54105e-08	0.0858664	0.0573117	0.134072	0.134072	0.373281	9
GPR18	eQTL_GTEx_Whole_Blood	ENSG00000125245.12	13	99254714	rs3887082	13	99413867	T	C	0.122608	0.023	0.0127	0.0701372	0.171572	0.0311651	3.6864e-08	0.134055	0.0779237	0.0853725	0.0853725	0.214691	20
GPR180	eQTL_GTEx_Whole_Blood	ENSG00000152749.7	13	94601903	rs3897474	13	94601777	T	C	0.619043	0.0021	0.0087	0.809261	0.393833	0.0278098	1.58209e-45	0.00533221	0.0220938	0.809288	0.23427	0.66749	20
GPR19	eQTL_GTEx_Whole_Blood	ENSG00000183150.7	12	12660891	rs35756741	12	12715767	T	C	0.090689	-0.0268	0.0137	0.0504411	0.679798	0.071416	1.75113e-21	-0.0394235	0.0205742	0.0553448	0.0553448	0.13872	15
GPR25	eQTL_GTEx_Whole_Blood	ENSG00000170128.4	1	200872955	rs12131796	1	200909599	A	G	0.296562	0.0024	0.009	0.789726	0.239229	0.0374834	1.7449e-10	0.0100322	0.0376537	0.789905	0.676865	0.910073	20
GPR35	eQTL_GTEx_Whole_Blood	ENSG00000178623.11	2	240605431	rs2953158	2	240611985	G	A	0.101372	-0.0231	0.0135	0.0870606	-0.473409	0.0527863	3.00827e-19	0.048795	0.029031	0.0928032	0.141657	0.109112	12
GPR42	eQTL_GTEx_Whole_Blood	ENSG00000126251.6	19	35370929	rs6510480	19	35354837	T	A	0.733583	0.0033	0.0097	0.733701	0.279211	0.0349272	1.30538e-15	0.011819	0.0347722	0.733933	0.733933	0.331215	19
GPR65	eQTL_GTEx_Whole_Blood	ENSG00000140030.5	14	88005124	rs77194943	14	88002846	G	A	0.153003	0.0139	0.011	0.206361	0.273684	0.0272565	1.00588e-23	0.0507885	0.0405094	0.209934	0.440303	0.842875	20
GPR83	eQTL_GTEx_Whole_Blood	ENSG00000123901.8	11	94377311	rs1783678	11	94340290	C	T	0.38183	-0.0011	0.0085	0.897032	0.280843	0.0412796	1.02157e-11	-0.00391678	0.0302715	0.89705	0.89705	0.590673	20
GPR84	eQTL_GTEx_Whole_Blood	ENSG00000139572.3	12	54362445	rs10876557	12	54366280	A	G	0.533407	-0.0022	0.0084	0.793395	-0.153494	0.0198984	1.22037e-14	0.0143328	0.0547568	0.793511	0.793511	0.835164	8
GPRC5C	eQTL_GTEx_Whole_Blood	ENSG00000170412.16	17	74424851	rs2706530	17	74444242	A	G	0.924049	-0.0113	0.0166	0.496047	-1.13845	0.0713289	2.40551e-57	0.00992578	0.0145945	0.496438	0.731551	0.484475	20
GPRIN1	eQTL_GTEx_Whole_Blood	ENSG00000169258.6	5	176595975	rs11747451	5	176577902	C	T	0.432468	-0.0016	0.0082	0.845298	0.221394	0.0293701	4.76994e-14	-0.00722693	0.0370504	0.845349	0.845349	0.925966	12
GPS2	eQTL_GTEx_Whole_Blood	ENSG00000132522.15	17	7311324	rs2279818	17	7315219	A	G	0.14308	0.0053	0.0115	0.644892	-0.131835	0.0223182	3.48279e-09	-0.0402018	0.0874953	0.645894	0.645894	0.174756	11
GPSM1	eQTL_GTEx_Whole_Blood	ENSG00000160360.12	9	136327476	rs28595751	9	136330280	C	T	0.475535	0.0005	0.009	0.955696	0.231198	0.0277155	7.31467e-17	0.00216265	0.0389285	0.955697	0.573473	0.378369	13
GPX4	eQTL_GTEx_Whole_Blood	ENSG00000167468.16	19	1103926	rs8178962	19	1103231	A	G	0.414726	-0.004	0.0082	0.625688	0.196329	0.0198542	4.66757e-23	-0.020374	0.0418174	0.626108	0.871791	0.496057	20
GPX7	eQTL_GTEx_Whole_Blood	ENSG00000116157.5	1	52602372	rs28609180	1	52609649	A	G	0.536313	0.0091	0.0081	0.261244	-0.546385	0.0305233	1.16654e-71	-0.0166549	0.0148539	0.262181	0.00778047	0.00875951	20
GRAMD1A	eQTL_GTEx_Whole_Blood	ENSG00000089351.14	19	34994784	rs4997929	19	34999957	G	C	0.31155	-0.0099	0.0093	0.287095	-0.304555	0.0185216	9.37395e-61	0.0325064	0.0306003	0.288103	0.229918	0.271733	20
GRAMD1B	eQTL_GTEx_Whole_Blood	ENSG00000023171.16	11	123358428	rs12360751	11	123456658	A	G	0.160028	0.0086	0.0148	0.561186	0.244885	0.0353718	4.41645e-12	0.0351185	0.060649	0.562559	0.562559	0.307933	7
GRAMD1C	eQTL_GTEx_Whole_Blood	ENSG00000178075.19	3	113828182	rs7636168	3	113824470	A	T	0.712463	0.0058	0.0095	0.541513	0.213019	0.0278606	2.07518e-14	0.0272276	0.0447389	0.542797	0.542797	0.738541	9
GRAMD4	eQTL_GTEx_Whole_Blood	ENSG00000075240.16	22	46576012	rs138514	22	46611481	A	G	0.60488	0.0024	0.0082	0.769764	0.211415	0.0270367	5.30129e-15	0.0113521	0.0388134	0.769921	0.881328	0.974347	20
GRB14	eQTL_GTEx_Whole_Blood	ENSG00000115290.9	2	164492816	rs56386025	2	164541749	T	G	0.093922	0.0206	0.0139	0.138337	-0.375245	0.0686163	4.53235e-08	-0.0548975	0.0383786	0.152596	0.152596	0.309189	6
GRB2	eQTL_GTEx_Whole_Blood	ENSG00000177885.13	17	75318076	rs55762977	17	75313257	G	A	0.22363	0.0234	0.0094	0.0127973	-0.0890974	0.0152473	5.11224e-09	-0.262634	0.114677	0.0220094	0.0220094	0.0434674	20
GREM2	eQTL_GTEx_Whole_Blood	ENSG00000180875.4	1	240489573	rs4659992	1	240653223	A	T	0.527895	-0.0096	0.0085	0.258724	0.214694	0.0342371	3.5919e-10	-0.0447148	0.0402282	0.266341	0.266341	0.275633	5
GRHPR	eQTL_GTEx_Whole_Blood	ENSG00000137106.17	9	37422666	rs4878690	9	37422659	T	C	0.325998	-0.0087	0.009	0.333711	0.878128	0.0199544	0	-0.00990744	0.0102515	0.333827	0.308867	0.399419	20
GRIK4	eQTL_GTEx_Whole_Blood	ENSG00000149403.12	11	120511700	rs949055	11	120908811	T	C	0.656894	0.0089	0.009	0.322717	-0.789624	0.038514	2.05479e-93	-0.0112712	0.0114111	0.32328	0.519757	0.893634	20
GRIN3B	eQTL_GTEx_Whole_Blood	ENSG00000116032.5	19	1000419	rs3752237	19	1047162	G	A	0.605088	0.0066	0.0087	0.44808	0.34391	0.0419436	2.41716e-16	0.0191911	0.0254054	0.450012	0.735706	0.885641	20
GRINA	eQTL_GTEx_Whole_Blood	ENSG00000178719.16	8	143990058	rs10107388	8	143930776	C	T	0.36885	-0.0008	0.0087	0.926735	-0.106945	0.0138038	9.37086e-15	0.00748048	0.081356	0.92674	0.92674	0.254765	17
GRK4	eQTL_GTEx_Whole_Blood	ENSG00000125388.19	4	2963608	rs2298966	4	2996383	T	C	0.348793	0.0149	0.0085	0.0796121	-0.54339	0.0481575	1.58127e-29	-0.0274205	0.0158302	0.0832445	0.0824485	0.329663	20
GRM2	eQTL_GTEx_Whole_Blood	ENSG00000164082.14	3	51707070	rs7372658	3	51498151	G	A	0.86375	-0.0116	0.0117	0.321464	-0.315746	0.0472649	2.38377e-11	0.0367384	0.037461	0.326735	0.326735	0.899399	20
GRN	eQTL_GTEx_Whole_Blood	ENSG00000030582.17	17	44345086	rs34365655	17	44321434	A	G	0.0915	-0.0016	0.0142	0.910287	0.23128	0.0289189	1.26942e-15	-0.00691802	0.0614035	0.910296	0.910296	0.930621	20
GRPEL1	eQTL_GTEx_Whole_Blood	ENSG00000109519.12	4	7058906	rs3857178	4	7064789	A	G	0.785292	0.0065	0.0098	0.507161	0.148552	0.0234901	2.54847e-10	0.0437557	0.066332	0.50948	0.50948	0.425852	20
GRTP1	eQTL_GTEx_Whole_Blood	ENSG00000139835.13	13	113324164	rs2018093	13	113357874	T	G	0.48535	-0.0025	0.0086	0.771283	-0.234479	0.0370312	2.42108e-10	0.0106619	0.0367157	0.771517	0.771517	0.12086	11
GRWD1	eQTL_GTEx_Whole_Blood	ENSG00000105447.12	19	48445773	rs1629754	19	48449283	A	G	0.906816	-0.0119	0.0137	0.385059	0.2501	0.02822	7.82261e-19	-0.047581	0.0550406	0.387329	0.387329	0.54347	20
GSAP	eQTL_GTEx_Whole_Blood	ENSG00000186088.15	7	77310751	rs1181898	7	77364260	T	C	0.546001	-0.0049	0.0082	0.550133	-0.285395	0.0231007	4.61263e-35	0.0171692	0.0287657	0.550599	0.550599	0.467617	20
GSDMA	eQTL_GTEx_Whole_Blood	ENSG00000167914.11	17	39953263	rs60701125	17	39963926	T	C	0.0999	-0.0055	0.0132	0.676922	1.11377	0.0760317	1.37206e-48	-0.00493818	0.0118564	0.677045	0.943457	0.389221	20
GSDMB	eQTL_GTEx_Whole_Blood	ENSG00000073605.18	17	39904595	rs8067378	17	39895095	G	A	0.51915	-0.0124	0.008	0.121141	-0.34325	0.0179013	6.03169e-82	0.0361253	0.0233827	0.122356	0.0636237	0.342441	20
GSDMD	eQTL_GTEx_Whole_Blood	ENSG00000104518.10	8	143553207	rs117974186	8	143513074	A	G	0.150506	-0.0049	0.0108	0.650042	0.366807	0.0325995	2.26559e-29	-0.0133585	0.0294672	0.650307	0.341491	0.236002	20
GSN	eQTL_GTEx_Whole_Blood	ENSG00000148180.19	9	121207794	rs2149805	9	121259221	G	T	0.456791	-0.0187	0.0081	0.0209635	0.132578	0.0175049	3.62534e-14	-0.141049	0.0638715	0.0272215	0.0272215	0.151144	20
GSPT1	eQTL_GTEx_Whole_Blood	ENSG00000103342.12	16	11868128	rs2075160	16	11839821	C	G	0.015309	0.0104	0.0276	0.706314	-0.225956	0.0391285	7.70816e-09	-0.0460267	0.122407	0.706908	0.706908	0.999544	3
GSTCD	eQTL_GTEx_Whole_Blood	ENSG00000138780.14	4	105709109	rs2553441	4	105869937	T	C	0.768772	0.0294	0.0097	0.00243803	-0.209264	0.0317581	4.41843e-11	-0.140492	0.0510215	0.00589448	0.00589448	0.148944	20
GSTK1	eQTL_GTEx_Whole_Blood	ENSG00000197448.13	7	143244093	rs77184215	7	143232544	A	C	0.058362	-0.0115	0.0195	0.555363	-0.259636	0.036997	2.25443e-12	0.0442928	0.0753699	0.556752	0.556752	0.959201	13
GSTM1	eQTL_GTEx_Whole_Blood	ENSG00000134184.12	1	109687814	rs145858840	1	109710593	T	G	0.072121	0.0162	0.0157	0.302144	0.923937	0.100161	2.84918e-20	0.0175337	0.0170985	0.30515	0.892389	0.293765	18
GSTM2	eQTL_GTEx_Whole_Blood	ENSG00000213366.12	1	109668022	rs599363	1	109675864	T	G	0.918754	-0.0067	0.0143	0.639405	-0.623951	0.0629179	3.51499e-23	0.010738	0.022944	0.639778	0.906747	0.71905	18
GSTM3	eQTL_GTEx_Whole_Blood	ENSG00000134202.10	1	109733932	rs1332018	1	109740350	T	G	0.574091	0.0141	0.0082	0.0855212	0.836106	0.0417649	3.73643e-89	0.0168639	0.00984348	0.086675	0.465595	0.946573	20
GSTM4	eQTL_GTEx_Whole_Blood	ENSG00000168765.16	1	109656081	rs1010167	1	109656105	G	C	0.385264	-0.007	0.0083	0.39902	-0.919218	0.0380944	1.21125e-128	0.00761517	0.00903493	0.399307	0.764229	0.797076	20
GSTM5	eQTL_GTEx_Whole_Blood	ENSG00000134201.10	1	109712255	rs4970772	1	109707546	A	G	0.3398	0.0031	0.0086	0.718499	-0.73148	0.0485395	2.55923e-51	-0.00423798	0.0117603	0.718576	0.684787	0.20112	20
GSTO2	eQTL_GTEx_Whole_Blood	ENSG00000065621.14	10	104268873	rs17885600	10	104267428	T	A	0.014847	0.0154	0.0348	0.658107	1.18623	0.112084	3.55806e-26	0.0129823	0.0293623	0.658386	0.658386	0.823746	20
GSTZ1	eQTL_GTEx_Whole_Blood	ENSG00000100577.18	14	77320885	rs2363642	14	77319278	T	C	0.305248	0.0112	0.0089	0.208237	0.176812	0.0225608	4.60908e-15	0.0633441	0.0509807	0.214048	0.214048	0.321607	20
GTF2A1	eQTL_GTEx_Whole_Blood	ENSG00000165417.11	14	81175452	rs75860184	14	81209287	T	C	0.232709	0.0149	0.0097	0.124518	-0.152501	0.020514	1.05361e-13	-0.0977043	0.0649498	0.132503	0.132503	0.0874837	14
GTF2A2	eQTL_GTEx_Whole_Blood	ENSG00000140307.10	15	59638062	rs6151451	15	59687721	C	T	0.410702	-0.0229	0.008	0.00420313	0.213439	0.0175791	6.35516e-34	-0.107291	0.038509	0.00533435	0.00533435	0.0458015	20
GTF2F1	eQTL_GTEx_Whole_Blood	ENSG00000125651.13	19	6379569	rs3088023	19	6393141	A	G	0.169137	-0.0114	0.0116	0.325726	-0.209175	0.0216983	5.4108e-22	0.0544998	0.0557434	0.328227	0.268087	0.11842	20
GTF2F2	eQTL_GTEx_Whole_Blood	ENSG00000188342.11	13	45120515	rs7987868	13	45274820	G	A	0.930722	-0.0044	0.0179	0.805829	-0.418699	0.0483097	4.43777e-18	0.0105087	0.0427687	0.805906	0.805906	0.526548	18
GTF2H1	eQTL_GTEx_Whole_Blood	ENSG00000110768.11	11	18322295	rs11024614	11	18305211	T	C	0.621799	0.0206	0.0083	0.0130674	0.217218	0.0239313	1.11889e-19	0.0948356	0.0396132	0.0166639	0.0166639	0.801312	20
GTF2H2	eQTL_GTEx_Whole_Blood	ENSG00000145736.14	5	71032670	rs12055271	5	71380720	C	G	0.65658	0.0196	0.0088	0.025929	-0.685168	0.0442252	3.88665e-54	-0.0286061	0.0129756	0.0274817	0.0815862	0.540092	3
GTF2H2C	eQTL_GTEx_Whole_Blood	ENSG00000183474.15	5	69560208	rs34221525	5	69502291	A	G	0.097867	-0.0217	0.0153	0.156103	0.403721	0.0421028	8.90003e-22	-0.05375	0.0383098	0.160606	0.216051	0.675424	20
GTF2H5	eQTL_GTEx_Whole_Blood	ENSG00000272047.1	6	158168352	rs6919700	6	158183665	A	G	0.438188	0.0052	0.0085	0.540693	0.240153	0.0255022	4.64376e-21	0.0216529	0.0354687	0.541545	0.541545	0.598042	20
GTF2I	eQTL_GTEx_Whole_Blood	ENSG00000263001.5	7	74657667	rs73137144	7	74659260	A	G	0.81153	0.0206	0.0107	0.0542001	-0.322639	0.033194	2.48245e-22	-0.0638485	0.0338083	0.058953	0.058953	0.040815	9
GTF2IRD2	eQTL_GTEx_Whole_Blood	ENSG00000196275.13	7	74796144	rs13238996	7	74655318	A	G	0.76225	0.0308	0.0098	0.00167307	-0.389154	0.0383838	3.72819e-24	-0.079146	0.0263651	0.00268274	0.00268274	0.897779	16
GTF3A	eQTL_GTEx_Whole_Blood	ENSG00000122034.14	13	27424544	rs9581843	13	27406370	G	T	0.145632	-0.0035	0.0111	0.752522	-0.232657	0.0316751	2.05611e-13	0.0150436	0.0477537	0.752742	0.752742	0.027808	20
GTF3C3	eQTL_GTEx_Whole_Blood	ENSG00000119041.10	2	196763032	rs72918690	2	196799713	T	C	0.0642	0.0042	0.0224	0.851269	-0.442306	0.0485656	8.43803e-20	-0.00949569	0.0506544	0.8513	0.8513	0.69251	10
GTF3C5	eQTL_GTEx_Whole_Blood	ENSG00000148308.17	9	133030675	rs78063416	9	133030719	T	C	0.01195	-0.0055	0.0466	0.906047	0.890191	0.0949444	6.85758e-21	-0.00617845	0.0523525	0.906055	0.906055
GTPBP10	eQTL_GTEx_Whole_Blood	ENSG00000105793.15	7	90335223	rs177666	7	90472267	T	C	0.428399	-0.0126	0.0082	0.124395	-0.178463	0.0232204	1.52286e-14	0.0706029	0.0468572	0.131871	0.308526	0.377177	20
GTPBP3	eQTL_GTEx_Whole_Blood	ENSG00000130299.16	19	17334920	rs117419016	19	17332644	A	G	0.016242	0.0015	0.0275	0.956501	0.629466	0.0809898	7.71592e-15	0.00238297	0.0436889	0.956502	0.956502	0.989495	7
GTPBP8	eQTL_GTEx_Whole_Blood	ENSG00000163607.15	3	112991154	rs9866791	3	112990186	C	T	0.746917	-0.0102	0.0093	0.27274	0.282553	0.0349751	6.54691e-16	-0.0360994	0.0332161	0.277123	0.277123	0.130562	20
GUCA1B	eQTL_GTEx_Whole_Blood	ENSG00000112599.8	6	42184401	rs9471799	6	42185871	T	C	0.839457	0.0003	0.0118	0.979717	0.342588	0.0523836	6.15245e-11	0.000875687	0.034444	0.979717	0.979717
GUCY2C	eQTL_GTEx_Whole_Blood	ENSG00000070019.4	12	14612632	rs10846024	12	14568634	C	T	0.373427	-0.0132	0.0086	0.124812	0.162499	0.0267021	1.16037e-09	-0.0812313	0.0545807	0.136678	0.136678	0.209678	10
GUF1	eQTL_GTEx_Whole_Blood	ENSG00000151806.13	4	44678557	rs16857402	4	44704436	C	T	0.22445	-0.0072	0.0098	0.462526	-0.421393	0.0364174	5.76719e-31	0.0170862	0.023303	0.463426	0.455581	0.618004	20
GUSB	eQTL_GTEx_Whole_Blood	ENSG00000169919.16	7	65960684	rs160652	7	66073444	G	A	0.096669	-0.0028	0.0133	0.833257	0.401177	0.0347378	7.49194e-31	-0.00697946	0.033158	0.833284	0.188002	0.301893	20
GXYLT1	eQTL_GTEx_Whole_Blood	ENSG00000151233.10	12	42081845	rs11181289	12	42008540	T	C	0.384	-0.0094	0.0082	0.251654	-0.117408	0.0204161	8.88391e-09	0.0800627	0.071216	0.260918	0.260918	0.774875	19
GYG1	eQTL_GTEx_Whole_Blood	ENSG00000163754.17	3	148991341	rs13068009	3	149029332	G	A	0.270397	-0.0001	0.0089	0.991035	-0.0757349	0.0115147	4.79319e-11	0.0013204	0.117515	0.991035	0.991035	0.922637	20
GYPC	eQTL_GTEx_Whole_Blood	ENSG00000136732.14	2	126655933	rs1813402	2	126646639	G	A	0.643973	0.0163	0.0085	0.0551558	0.116307	0.0182544	1.87269e-10	0.140146	0.0763208	0.0663164	0.0663164	0.59916	12
GYPE	eQTL_GTEx_Whole_Blood	ENSG00000197465.13	4	143870867	rs7669198	4	143821229	C	G	0.309305	-0.0004	0.0089	0.964152	0.261683	0.0270892	4.45715e-22	-0.00152857	0.034011	0.964152	0.964152	0.899953	5
GYS1	eQTL_GTEx_Whole_Blood	ENSG00000104812.14	19	48968125	rs3764617	19	48993866	C	T	0.070212	-0.0034	0.0157	0.828551	0.314069	0.0339736	2.36333e-20	-0.0108256	0.0500027	0.828597	0.777991	0.789357	13
H6PD	eQTL_GTEx_Whole_Blood	ENSG00000049239.12	1	9234775	rs9435144	1	9235385	C	T	0.406103	0	0.0088	1	-0.207206	0.0197529	9.61109e-26	0	0.0424698	1	1
HAAO	eQTL_GTEx_Whole_Blood	ENSG00000162882.14	2	42767089	rs10181233	2	42838104	G	A	0.809633	-0.0541	0.0108	5.46399e-07	0.289801	0.0392305	1.5002e-13	-0.18668	0.0450272	3.38425e-05	5.69576e-05	0.281886	20
HACD3	eQTL_GTEx_Whole_Blood	ENSG00000074696.12	15	65530418	rs688223	15	65439402	C	T	0.243735	-0.0254	0.0093	0.00631075	-0.141119	0.0247183	1.13578e-08	0.17999	0.0730547	0.0137485	0.0137485	0.829492	18
HACL1	eQTL_GTEx_Whole_Blood	ENSG00000131373.14	3	15560704	rs77291680	3	15562882	G	A	0.03011	0.011	0.0247	0.656071	-0.445213	0.0770477	7.54125e-09	-0.0247073	0.0556436	0.657023	0.657023	0.867188	6
HAGHL	eQTL_GTEx_Whole_Blood	ENSG00000103253.17	16	726936	rs1406814	16	728024	C	T	0.21102	-0.0049	0.0098	0.617075	0.302596	0.0267562	1.17919e-29	-0.0161932	0.0324181	0.617419	0.683354	0.365472	20
HAL	eQTL_GTEx_Whole_Blood	ENSG00000084110.10	12	95972662	rs56361316	12	95982985	T	C	0.228787	0.0186	0.0099	0.0602735	0.109732	0.0159645	6.26386e-12	0.169504	0.0935294	0.069939	0.039778	0.925654	20
HAS1	eQTL_GTEx_Whole_Blood	ENSG00000105509.10	19	51713112	rs7254974	19	51709146	G	A	0.284788	-0.0081	0.0091	0.373407	0.466321	0.0431057	2.82653e-27	-0.01737	0.0195804	0.375019	0.375019	0.228134	13
HAT1	eQTL_GTEx_Whole_Blood	ENSG00000128708.12	2	171922448	rs2165934	2	171955818	G	A	0.68475	-0.0091	0.0086	0.289992	0.145713	0.0161601	1.93614e-19	-0.0624515	0.0594251	0.293292	0.556751	0.875955	20
HAUS1	eQTL_GTEx_Whole_Blood	ENSG00000152240.12	18	46104335	rs72920415	18	46019699	T	G	0.036307	-0.0019	0.0222	0.931796	0.316048	0.0572426	3.36687e-08	-0.00601175	0.0702509	0.931804	0.931804	0.654488	12
HAUS4	eQTL_GTEx_Whole_Blood	ENSG00000092036.18	14	22946228	rs4981454	14	22952977	A	G	0.7843	-0.0161	0.0096	0.0935262	0.282596	0.0198556	5.75263e-46	-0.0569718	0.0342058	0.0958011	0.0189836	0.00446568	20
HAUS8	eQTL_GTEx_Whole_Blood	ENSG00000131351.14	19	17049729	rs2305752	19	17075317	C	A	0.401925	-0.0261	0.0081	0.001272	-0.293487	0.0336167	2.53797e-18	0.0889307	0.029419	0.00250363	0.00250363	0.00570639	20
HAVCR1	eQTL_GTEx_Whole_Blood	ENSG00000113249.12	5	157029413	rs1432872	5	157116385	A	C	0.825878	0.0128	0.0106	0.227221	0.299693	0.0385912	8.11121e-15	0.0427104	0.0357946	0.232788	0.232788	0.854498	20
HAVCR2	eQTL_GTEx_Whole_Blood	ENSG00000135077.8	5	157085832	rs6891966	5	157099320	G	A	0.771748	0.0139	0.0096	0.14764	-0.136181	0.0233685	5.62465e-09	-0.10207	0.0726377	0.159964	0.159964	0.809019	18
HAX1	eQTL_GTEx_Whole_Blood	ENSG00000143575.14	1	154272511	rs12743874	1	154284712	T	A	0.294446	-0.027	0.009	0.0026998	0.101324	0.0181664	2.43941e-08	-0.266472	0.100857	0.00824025	0.00824025	0.910346	4
HBG2	eQTL_GTEx_Whole_Blood	ENSG00000196565.13	11	5253190	rs113651675	11	5262780	C	T	0.337828	0.0076	0.0087	0.382356	0.495191	0.0425872	2.98004e-31	0.0153476	0.0176185	0.383695	0.305653	0.0898546	20
HBS1L	eQTL_GTEx_Whole_Blood	ENSG00000112339.14	6	134960378	rs1547247	6	135069698	A	G	0.306121	-0.0095	0.0094	0.31219	-0.115629	0.0181666	1.95367e-10	0.0821593	0.0823129	0.318214	0.318214	0.192337	20
HBZ	eQTL_GTEx_Whole_Blood	ENSG00000130656.4	16	152687	rs2974760	16	152050	A	C	0.616704	0.0027	0.0088	0.758982	-0.742795	0.0412979	2.49627e-72	-0.00363492	0.0118489	0.759016	0.180798	0.231594	20
HCLS1	eQTL_GTEx_Whole_Blood	ENSG00000180353.10	3	121631399	rs55964830	3	121641380	C	T	0.147725	0.0232	0.0122	0.0572183	-0.1694	0.017981	4.46674e-21	-0.136954	0.0734714	0.0623155	0.0623155	0.717985	20
HCST	eQTL_GTEx_Whole_Blood	ENSG00000126264.9	19	35903856	rs80136078	19	35905386	A	G	0.010851	0.072	0.0382	0.0594546	-0.26886	0.0435685	6.78712e-10	-0.267797	0.148561	0.0714496	0.0714496
HDAC10	eQTL_GTEx_Whole_Blood	ENSG00000100429.17	22	50245183	rs5771258	22	50237219	A	C	0.71435	-0.0136	0.0092	0.139338	-0.380913	0.0250783	4.18464e-52	0.0357037	0.0242666	0.141208	0.114249	0.0248862	20
HDAC7	eQTL_GTEx_Whole_Blood	ENSG00000061273.17	12	47782754	rs34379708	12	47810471	A	G	0.052769	0.0192	0.0176	0.275313	-0.261877	0.0378351	4.46755e-12	-0.0733169	0.0680368	0.281209	0.281209
HDDC2	eQTL_GTEx_Whole_Blood	ENSG00000111906.17	6	125221845	rs7752672	6	125266277	C	G	0.449546	-0.0129	0.0084	0.124608	-0.466832	0.0292537	2.50431e-57	0.0276331	0.0180768	0.126351	0.408298	0.508593	20
HDHD2	eQTL_GTEx_Whole_Blood	ENSG00000167220.11	18	47108063	rs12326457	18	47152054	G	A	0.05545	-0.0168	0.0166	0.311515	0.511484	0.0589735	4.20427e-18	-0.0328456	0.0326748	0.314787	0.314787	0.641617	20
HDHD3	eQTL_GTEx_Whole_Blood	ENSG00000119431.9	9	113373419	rs3750527	9	113376783	C	G	0.27535	-0.0105	0.0095	0.269046	-0.472358	0.0320672	4.1212e-49	0.0222289	0.0201684	0.27039	0.257113	0.281185	13
HDHD5	eQTL_GTEx_Whole_Blood	ENSG00000069998.12	22	17137511	rs13055392	22	17135355	G	A	0.049574	-0.0129	0.0194	0.506084	0.400556	0.0623845	1.35596e-10	-0.0322052	0.0486917	0.508349	0.508349	0.318478	9
HDLBP	eQTL_GTEx_Whole_Blood	ENSG00000115677.16	2	241227264	rs62186420	2	241307460	C	T	0.385416	-0.042	0.0082	3.0239e-07	-0.116089	0.016542	2.25356e-12	0.361791	0.0874477	3.51523e-05	3.51523e-05	0.0330583	20
HEATR3	eQTL_GTEx_Whole_Blood	ENSG00000155393.12	16	50065941	rs1547478	16	50067104	C	A	0.709513	0.0222	0.0091	0.0147051	0.431002	0.0230082	2.68733e-78	0.0515079	0.0212919	0.0155576	0.048415	0.82458	20
HEATR5B	eQTL_GTEx_Whole_Blood	ENSG00000008869.11	2	36968383	rs2307474	2	37139545	C	T	0.042876	0.037	0.0192	0.0539693	-0.284457	0.0492508	7.66409e-09	-0.130072	0.071155	0.0675472	0.0675472	0.648547	16
HEATR6	eQTL_GTEx_Whole_Blood	ENSG00000068097.14	17	60043194	rs2087840	17	60079066	A	G	0.087237	0.0222	0.0144	0.123155	0.633681	0.0415079	1.27794e-52	0.0350334	0.0228399	0.125063	0.0144404	0.0550353	20
HEATR9	eQTL_GTEx_Whole_Blood	ENSG00000270379.5	17	35854951	rs76098152	17	35841647	T	C	0.051671	-0.0207	0.0186	0.26575	0.263837	0.0443845	2.77557e-09	-0.0784575	0.071723	0.274	0.274	0.160716	4
HEBP1	eQTL_GTEx_Whole_Blood	ENSG00000013583.8	12	12974864	rs850926	12	12984877	T	C	0.609618	0.0147	0.0083	0.0765467	0.302764	0.0304805	2.98986e-23	0.0485527	0.0278465	0.0812314	0.0812314	0.179724	20
HEBP2	eQTL_GTEx_Whole_Blood	ENSG00000051620.10	6	138403561	rs6928273	6	138401383	C	A	0.05765	0.0071	0.0173	0.681509	-0.325924	0.0254088	1.15439e-37	-0.0217842	0.053107	0.681663	0.889771	0.969565	20
HECTD3	eQTL_GTEx_Whole_Blood	ENSG00000126107.14	1	45002540	rs79487566	1	45103731	A	G	0.02395	0.0101	0.0268	0.706273	-0.355567	0.0650508	4.60328e-08	-0.0284053	0.0755515	0.706937	0.706937
HECW2	eQTL_GTEx_Whole_Blood	ENSG00000138411.10	2	196194370	rs7587683	2	196245491	C	A	0.927749	-0.0442	0.0164	0.00703629	0.178662	0.0302734	3.59944e-09	-0.247395	0.100912	0.0142231	0.0396114	0.541174	8
HEG1	eQTL_GTEx_Whole_Blood	ENSG00000173706.12	3	124965710	rs4368548	3	125008934	T	C	0.615889	0.0096	0.0088	0.275313	-0.118964	0.0165068	5.72082e-13	-0.0806967	0.0748146	0.280756	0.280756	0.883632	17
HELB	eQTL_GTEx_Whole_Blood	ENSG00000127311.9	12	66302545	rs7308068	12	66302926	T	C	0.52158	0.0078	0.0085	0.358804	0.297269	0.0219652	9.90022e-42	0.0262389	0.0286593	0.359906	0.359906	0.439315	20
HEMK1	eQTL_GTEx_Whole_Blood	ENSG00000114735.9	3	50569152	rs62262965	3	50576462	T	C	0.12618	0.0081	0.0122	0.506732	-0.155372	0.0268081	6.80288e-09	-0.0521329	0.0790348	0.509498	0.509498	0.0251138	20
HENMT1	eQTL_GTEx_Whole_Blood	ENSG00000162639.15	1	108648290	rs11102164	1	108646871	G	C	0.063584	-0.0053	0.0166	0.749516	-0.217311	0.0312345	3.46613e-12	0.024389	0.0764686	0.749771	0.749771	0.945079	11
HERC1	eQTL_GTEx_Whole_Blood	ENSG00000103657.13	15	63608618	rs8037083	15	63774328	T	C	0.877641	-0.0006	0.0119	0.959788	0.213984	0.0275637	8.27802e-15	-0.00280395	0.0556128	0.959788	0.994527	0.837776	20
HERC2	eQTL_GTEx_Whole_Blood	ENSG00000128731.15	15	28111040	rs74400391	15	28189213	T	C	0.049109	-0.0139	0.0193	0.471397	1.28684	0.0669712	2.78184e-82	-0.0108017	0.0150085	0.471709	0.378381	0.226263	20
HERC6	eQTL_GTEx_Whole_Blood	ENSG00000138642.14	4	88378739	rs80352224	4	88381953	C	A	0.043928	-0.0129	0.0242	0.593993	0.366079	0.059938	1.01122e-09	-0.0352383	0.0663572	0.595392	0.595392	0.220738	4
HERPUD2	eQTL_GTEx_Whole_Blood	ENSG00000122557.9	7	35632659	rs10228415	7	35698554	T	C	0.379404	-0.0023	0.0086	0.789129	0.194841	0.021111	2.7225e-20	-0.0118045	0.0441571	0.789215	0.789215	0.50805	20
HES4	eQTL_GTEx_Whole_Blood	ENSG00000188290.10	1	998962	rs3121570	1	1000814	G	A	0.815698	-0.0058	0.0121	0.631698	-0.278951	0.0310705	2.75719e-19	0.0207922	0.0434386	0.632183	0.632183	0.178242	20
HEXB	eQTL_GTEx_Whole_Blood	ENSG00000049860.13	5	74640023	rs7734383	5	74642029	T	A	0.129094	-0.0117	0.0134	0.38259	0.260605	0.0269791	4.47956e-22	-0.0448955	0.0516284	0.384525	0.357798	0.699585	15
HEY1	eQTL_GTEx_Whole_Blood	ENSG00000164683.16	8	79764010	rs282849	8	79846496	C	T	0.850838	0.0153	0.0115	0.183375	-0.458885	0.0588118	6.06425e-15	-0.0333417	0.0254224	0.189687	0.189687	0.259099	20
HIBCH	eQTL_GTEx_Whole_Blood	ENSG00000198130.15	2	190189735	rs291429	2	190333215	A	G	0.586065	-0.0132	0.0082	0.107451	0.276948	0.0277116	1.62039e-23	-0.0476624	0.0299901	0.111999	0.111999	0.166819	20
HIF1AN	eQTL_GTEx_Whole_Blood	ENSG00000166135.13	10	100529072	rs10883508	10	100534656	A	G	0.216153	0.0007	0.0097	0.942471	-0.332906	0.021373	1.05972e-54	-0.0021027	0.0291377	0.942471	0.979201	0.608544	20
HIGD2A	eQTL_GTEx_Whole_Blood	ENSG00000146066.2	5	176389331	rs1060588	5	176388873	C	T	0.0911	-0.0044	0.0138	0.749847	-0.3745	0.024025	8.79084e-55	0.011749	0.0368568	0.749898	0.749898	0.600293	20
HINFP	eQTL_GTEx_Whole_Blood	ENSG00000172273.12	11	119121587	rs668033	11	119152397	C	A	0.479315	-0.0005	0.008	0.950165	-0.168684	0.0223942	4.97825e-14	0.00296412	0.0474276	0.950166	0.950166	0.820653	20
HIP1	eQTL_GTEx_Whole_Blood	ENSG00000127946.16	7	75533300	rs1186222	7	75618011	T	C	0.460169	-0.0084	0.0082	0.305651	-0.317957	0.0227973	3.27604e-44	0.0264187	0.0258591	0.306952	0.434158	0.767782	20
HIP1R	eQTL_GTEx_Whole_Blood	ENSG00000130787.13	12	122835426	rs12820345	12	122836032	T	G	0.540595	0.0032	0.0093	0.730782	-0.066967	0.0119146	1.90294e-08	-0.0477847	0.139134	0.731265	0.731265	0.923966	9
HIPK2	eQTL_GTEx_Whole_Blood	ENSG00000064393.15	7	139561570	rs59765664	7	139758572	A	C	0.090825	-0.0153	0.0145	0.291347	-0.179767	0.0328434	4.41318e-08	0.0851102	0.0821451	0.300158	0.300158	0.280156	9
HIVEP3	eQTL_GTEx_Whole_Blood	ENSG00000127124.14	1	41506365	rs1886729	1	41898295	A	G	0.566023	0.0011	0.0081	0.891977	-0.148852	0.0187429	1.99276e-15	-0.00738989	0.0544244	0.891993	0.891993	0.279639	20
HKDC1	eQTL_GTEx_Whole_Blood	ENSG00000156510.12	10	69220303	rs4746822	10	69223185	T	C	0.697425	0.0329	0.0088	0.000185021	-0.420123	0.0398759	5.90984e-26	-0.0783104	0.0222259	0.00042608	0.00042608	0.823669	20
HLCS	eQTL_GTEx_Whole_Blood	ENSG00000159267.14	21	36750888	rs13046468	21	36967155	T	C	0.460573	0.0004	0.0082	0.961094	-0.407073	0.0286496	8.09372e-46	-0.000982625	0.0201439	0.961094	0.961094	0.576555	20
HM13	eQTL_GTEx_Whole_Blood	ENSG00000101294.16	20	31514428	rs6059690	20	31506325	T	C	0.154559	-0.0047	0.0107	0.660479	0.471464	0.0311229	7.75524e-52	-0.00996895	0.0227048	0.660612	0.660612	0.00275602	20
HMCES	eQTL_GTEx_Whole_Blood	ENSG00000183624.13	3	129278828	rs74878689	3	129303916	A	T	0.09636	-0.0231	0.0143	0.106227	-0.191132	0.0306197	4.3164e-10	0.120859	0.0772821	0.117849	0.117849	0.618605	11
HMGCL	eQTL_GTEx_Whole_Blood	ENSG00000117305.14	1	23801885	rs58035855	1	23838758	C	G	0.423927	-0.005	0.0084	0.551684	-0.126099	0.0190585	3.68043e-11	0.0396514	0.0668834	0.553286	0.553286	0.549678	9
HMGN4	eQTL_GTEx_Whole_Blood	ENSG00000182952.4	6	26538405	rs9467773	6	26498198	G	A	0.468647	-0.0036	0.008	0.65271	0.343442	0.0247837	1.14488e-43	-0.0104821	0.0233059	0.652881	0.382628	0.0069003	20
HMGXB3	eQTL_GTEx_Whole_Blood	ENSG00000113716.12	5	150001168	rs10454987	5	150002845	C	G	0.62941	0.002	0.0089	0.822198	0.126749	0.0157001	6.85175e-16	0.0157792	0.0702447	0.822265	0.822265	0.762909	20
HNRNPA1	eQTL_GTEx_Whole_Blood	ENSG00000135486.17	12	54280193	rs35979828	12	54292096	T	C	0.0706	0.0072	0.0185	0.697136	0.33442	0.0314161	1.84283e-26	0.0215298	0.0553566	0.697328	0.899471	0.490815	19
HOOK1	eQTL_GTEx_Whole_Blood	ENSG00000134709.10	1	59814786	rs76210580	1	59812848	A	G	0.041175	-0.0169	0.0213	0.427529	-0.382801	0.066896	1.05074e-08	0.0441483	0.0561748	0.431921	0.431921	0.943767	8
HOOK2	eQTL_GTEx_Whole_Blood	ENSG00000095066.11	19	12763003	rs11667764	19	12778410	A	C	0.089839	-0.018	0.0147	0.220768	0.376199	0.0554698	1.18482e-11	-0.047847	0.0397068	0.228201	0.228201	0.788585	15
HOPX	eQTL_GTEx_Whole_Blood	ENSG00000171476.21	4	56647988	rs73240587	4	56728695	A	G	0.143	-0.0259	0.0133	0.0514906	0.261137	0.0449454	6.24377e-09	-0.0991817	0.0537158	0.0648318	0.0648318	0.691095	11
HORMAD1	eQTL_GTEx_Whole_Blood	ENSG00000143452.15	1	150698060	rs72704603	1	150735516	T	C	0.39554	-0.0041	0.0081	0.612735	0.167004	0.0291347	9.91742e-09	-0.0245503	0.0486906	0.614113	0.614113	0.0160193	18
HOXA1	eQTL_GTEx_Whole_Blood	ENSG00000105991.7	7	27092993	rs2960785	7	26912520	C	T	0.526321	-0.0092	0.008	0.250144	0.442119	0.045566	2.93266e-22	-0.0208089	0.0182213	0.253451	0.253451	0.120137	20
HOXA2	eQTL_GTEx_Whole_Blood	ENSG00000105996.6	7	27100354	rs2960785	7	26912520	C	T	0.526321	-0.0092	0.008	0.250144	0.463043	0.0435093	1.89217e-26	-0.0198686	0.0173776	0.252896	0.252896	0.106753	20
HOXA3	eQTL_GTEx_Whole_Blood	ENSG00000105997.22	7	27106184	rs2030137	7	26913945	G	C	0.526207	-0.0091	0.008	0.255329	0.306173	0.0479612	1.72785e-10	-0.0297218	0.0265406	0.262773	0.262773	0.274442	20
HOXA4	eQTL_GTEx_Whole_Blood	ENSG00000197576.13	7	27128761	rs2522826	7	27076099	A	G	0.297121	-0.0204	0.0087	0.0190359	0.362141	0.0549694	4.45666e-11	-0.0563316	0.0255001	0.0271694	0.0137097	0.386702	20
HOXA9	eQTL_GTEx_Whole_Blood	ENSG00000078399.17	7	27162435	rs10259620	7	27162670	G	A	0.781851	0.0015	0.0096	0.875836	0.301342	0.0464075	8.39287e-11	0.00497773	0.0318667	0.875872	0.875872	0.000335186	20
HOXB2	eQTL_GTEx_Whole_Blood	ENSG00000173917.10	17	48540894	rs1042815	17	48542926	A	G	0.6119	-0.0012	0.0081	0.882226	0.454558	0.025418	1.59082e-71	-0.00263993	0.0178201	0.88223	0.954619	0.00306845	20
HOXB3	eQTL_GTEx_Whole_Blood	ENSG00000120093.11	17	48548870	rs2036764	17	48510969	T	C	0.494598	-0.0023	0.0079	0.770945	0.281074	0.0259258	2.18951e-27	-0.0081829	0.0281166	0.771025	0.0120827	0.0135515	20
HOXB4	eQTL_GTEx_Whole_Blood	ENSG00000182742.5	17	48575513	rs11869101	17	48490651	G	T	0.496738	-0.0017	0.0079	0.829619	0.20223	0.0322683	3.67736e-10	-0.00840627	0.0390875	0.829718	0.829718	0.0758666	11
HP	eQTL_GTEx_Whole_Blood	ENSG00000257017.8	16	72054592	rs8062041	16	72055065	T	C	0.346782	0.0017	0.0083	0.837713	-0.222255	0.0302461	2.00845e-13	-0.00764887	0.037359	0.837776	0.837776	0.0603239	20
HP1BP3	eQTL_GTEx_Whole_Blood	ENSG00000127483.17	1	20742661	rs6685914	1	21035885	A	G	0.446455	-0.0137	0.008	0.0868046	0.238418	0.0159119	9.40013e-51	-0.0574621	0.033773	0.0888635	0.0888635	0.0151461	20
HPCAL1	eQTL_GTEx_Whole_Blood	ENSG00000115756.12	2	10302889	rs876615	2	10408407	G	C	0.318821	0.0034	0.009	0.705596	0.313069	0.0272305	1.3657e-30	0.0108602	0.0287632	0.705747	0.748311	0.555083	20
HPCAL4	eQTL_GTEx_Whole_Blood	ENSG00000116983.12	1	39678648	rs784600	1	39673881	T	C	0.447792	-0.0021	0.0082	0.797875	0.368991	0.0271794	5.54764e-42	-0.0056912	0.0222267	0.797911	0.900605	0.653866	20
HPD	eQTL_GTEx_Whole_Blood	ENSG00000158104.11	12	121839527	rs4760102	12	121854243	A	G	0.475478	0.0071	0.0083	0.392318	-0.466565	0.0361042	3.34968e-38	-0.0152176	0.0178285	0.393352	0.393352	0.483506	20
HPGD	eQTL_GTEx_Whole_Blood	ENSG00000164120.13	4	174490177	rs4315752	4	174614241	A	G	0.301611	-0.006	0.009	0.504985	-0.429723	0.0255459	1.69549e-63	0.0139625	0.0209602	0.505319	0.793455	0.175329	20
HPN	eQTL_GTEx_Whole_Blood	ENSG00000105707.13	19	35040506	rs4997929	19	34999957	G	C	0.31155	-0.0099	0.0093	0.287095	-0.199528	0.0307837	9.07516e-11	0.0496171	0.0472344	0.293514	0.293514	0.422875	16
HPR	eQTL_GTEx_Whole_Blood	ENSG00000261701.6	16	72063224	rs8062041	16	72055065	T	C	0.346782	0.0017	0.0083	0.837713	-0.212341	0.0382747	2.89255e-08	-0.00800599	0.0391147	0.837822	0.837822	0.0765327	20
HPS1	eQTL_GTEx_Whole_Blood	ENSG00000107521.18	10	98416198	rs701801	10	98417112	T	C	0.280932	0.0098	0.009	0.276203	0.197409	0.0219956	2.83566e-19	0.0496431	0.0459249	0.279714	0.418113	0.746801	20
HPS3	eQTL_GTEx_Whole_Blood	ENSG00000163755.8	3	149129584	rs6791170	3	149285798	G	A	0.306982	0.0021	0.0096	0.826845	-0.156217	0.0279261	2.2196e-08	-0.0134428	0.0614999	0.826975	0.826975	0.633931	10
HPS5	eQTL_GTEx_Whole_Blood	ENSG00000110756.17	11	18278668	rs75268115	11	18280368	G	A	0.082015	0.0049	0.0136	0.718627	-0.290988	0.0374716	8.12841e-15	-0.0168392	0.0467876	0.718917	0.718917	0.889044	11
HPS6	eQTL_GTEx_Whole_Blood	ENSG00000166189.7	10	102065390	rs61873650	10	102060512	T	C	0.049995	0.006	0.0174	0.730224	0.443403	0.0383062	5.50201e-31	0.0135317	0.0392594	0.730339	0.730339	0.872463	20
HPSE	eQTL_GTEx_Whole_Blood	ENSG00000173083.14	4	83292461	rs4693609	4	83320421	T	C	0.780503	0.0056	0.01	0.575479	0.230575	0.0286266	7.97636e-16	0.0242871	0.0434745	0.5764	0.821415	0.798487	7
HRAS	eQTL_GTEx_Whole_Blood	ENSG00000174775.16	11	532242	rs12418264	11	524371	T	C	0.132262	0.0127	0.0123	0.301828	-0.204727	0.0310228	4.13277e-11	-0.0620338	0.0608109	0.307676	0.307676	0.672478	19
HRH4	eQTL_GTEx_Whole_Blood	ENSG00000134489.6	18	24460629	rs628764	18	24461230	G	A	0.15509	-0.0013	0.0112	0.907596	1.09853	0.0611703	4.11392e-72	-0.0011834	0.0101957	0.907598	0.907598	0.760753	20
HRK	eQTL_GTEx_Whole_Blood	ENSG00000135116.9	12	116856144	rs10850728	12	116892678	C	T	0.09445	-0.0014	0.0143	0.92201	0.560217	0.0557791	9.8139e-24	-0.00249903	0.025527	0.922014	0.922014	0.280481	20
HS3ST3A1	eQTL_GTEx_Whole_Blood	ENSG00000153976.2	17	13495689	rs3785655	17	14345850	T	C	0.65545	0.0031	0.0094	0.741561	0.438177	0.0449531	1.89213e-22	0.00707477	0.0214648	0.741703	0.741703	0.598845	19
HS3ST3B1	eQTL_GTEx_Whole_Blood	ENSG00000125430.8	17	14301083	rs8067083	17	14738603	A	T	0.199929	0	0.0101	1	0.197868	0.0284621	3.60189e-12	0	0.0510441	1	1
HS6ST1	eQTL_GTEx_Whole_Blood	ENSG00000136720.6	2	128236716	rs697363	2	128561457	A	G	0.05314	-0.0086	0.019	0.650814	0.405181	0.0617881	5.46834e-11	-0.0212251	0.0470042	0.651588	0.651588	0.498159	6
HSBP1L1	eQTL_GTEx_Whole_Blood	ENSG00000226742.3	18	79964561	rs12956003	18	79965655	G	A	0.168988	-0.0084	0.0119	0.480261	0.78421	0.0473904	1.65832e-61	-0.0107114	0.0151883	0.48066	0.500768	0.070076	20
HSD17B1	eQTL_GTEx_Whole_Blood	ENSG00000108786.10	17	42549214	rs597255	17	42553082	T	C	0.565139	0.0129	0.008	0.106853	-0.226705	0.0252431	2.68616e-19	-0.0569021	0.0358524	0.112485	0.185427	0.794371	20
HSD17B11	eQTL_GTEx_Whole_Blood	ENSG00000198189.10	4	87336610	rs10002620	4	87368100	G	A	0.730007	-0.0062	0.0089	0.486035	0.105408	0.0167634	3.21607e-10	-0.0588191	0.0849504	0.488691	0.710064	0.34407	16
HSD17B12	eQTL_GTEx_Whole_Blood	ENSG00000149084.12	11	43680680	rs1061810	11	43856384	A	C	0.29195	0.0123	0.0089	0.166965	-0.672251	0.0270283	1.49025e-136	-0.0182967	0.0132595	0.167619	0.568762	0.335045	20
HSD17B13	eQTL_GTEx_Whole_Blood	ENSG00000170509.11	4	87303789	rs11097147	4	87354347	C	T	0.171038	0.0018	0.011	0.870017	-0.39663	0.0393231	6.34346e-24	-0.00453823	0.0277373	0.870034	0.448362	0.61812	20
HSD17B14	eQTL_GTEx_Whole_Blood	ENSG00000087076.8	19	48813017	rs8110220	19	48835841	C	T	0.2427	0.0013	0.0098	0.894468	-0.311225	0.039556	3.60488e-15	-0.00417704	0.0314929	0.894483	0.894483	0.19396	20
HSD17B4	eQTL_GTEx_Whole_Blood	ENSG00000133835.14	5	119452443	rs13154090	5	119435728	G	A	0.048199	-0.0291	0.0197	0.139633	0.408183	0.0558255	2.63664e-13	-0.0712916	0.0492377	0.147644	0.306078	0.443495	19
HSD17B7	eQTL_GTEx_Whole_Blood	ENSG00000132196.13	1	162790702	rs1704754	1	162790761	T	C	0.789527	-0.0047	0.01	0.638355	-0.303476	0.0351438	5.85904e-18	0.0154872	0.0330003	0.638851	0.818919	0.841855	20
HSD3B7	eQTL_GTEx_Whole_Blood	ENSG00000099377.13	16	30988271	rs4889606	16	30999862	G	A	0.382395	0.0124	0.0082	0.130484	0.183346	0.0231028	2.08667e-15	0.0676317	0.0455289	0.13742	0.13742	0.5204	20
HSDL1	eQTL_GTEx_Whole_Blood	ENSG00000103160.11	16	84122281	rs28371946	16	84069113	C	T	0.241088	-0.0034	0.0097	0.725952	0.254241	0.0322284	3.05302e-15	-0.0133731	0.0381904	0.726211	0.920105	0.440526	20
HSF2	eQTL_GTEx_Whole_Blood	ENSG00000025156.12	6	122399546	rs12524	6	122444803	G	A	0.547574	0.0042	0.0081	0.604097	0.283736	0.0219483	3.14908e-38	0.0148025	0.0285706	0.604387	0.604387	0.746331	20
HSPA12B	eQTL_GTEx_Whole_Blood	ENSG00000132622.10	20	3732667	rs45495794	20	3753520	C	T	0.0584	0.0131	0.0194	0.499512	1.51644	0.102749	2.70476e-49	0.00863865	0.0128065	0.49996	0.49996	0.4011	18
HSPA4	eQTL_GTEx_Whole_Blood	ENSG00000170606.14	5	133051962	rs72801474	5	133108436	A	G	0.08975	-0.0356	0.0164	0.0299515	-0.355222	0.0411964	6.54201e-18	0.100219	0.0476088	0.0352869	0.0352869	0.068901	8
HSPB1	eQTL_GTEx_Whole_Blood	ENSG00000106211.8	7	76302544	rs2868371	7	76301442	G	C	0.241628	-0.007	0.0097	0.47051	-0.132906	0.0222483	2.3184e-09	0.0526688	0.0735145	0.473719	0.473719	0.223124	20
HSPBAP1	eQTL_GTEx_Whole_Blood	ENSG00000169087.10	3	122740003	rs1030530	3	122706371	T	A	0.849194	-0.0286	0.0116	0.0136816	-0.21225	0.0244808	4.31918e-18	0.134747	0.0568194	0.0177164	0.0609605	0.0255216	20
HTATIP2	eQTL_GTEx_Whole_Blood	ENSG00000109854.13	11	20363685	rs11025524	11	20357730	A	G	0.547334	0.0065	0.0083	0.433549	0.153099	0.0161928	3.23709e-21	0.0424562	0.0543989	0.43512	0.43512	0.541324	20
HTR6	eQTL_GTEx_Whole_Blood	ENSG00000158748.3	1	19665287	rs7533981	1	19688246	T	C	0.660004	0.0111	0.0089	0.212328	0.614707	0.0445747	2.90738e-43	0.0180574	0.0145375	0.214192	0.214192	0.185837	20
HTRA2	eQTL_GTEx_Whole_Blood	ENSG00000115317.11	2	74529500	rs117340134	2	74629108	G	A	0.029441	-0.0096	0.0256	0.707661	-0.553204	0.089246	5.69514e-10	0.0173535	0.0463605	0.70817	0.70817	0.49665	20
HTRA3	eQTL_GTEx_Whole_Blood	ENSG00000170801.9	4	8269765	rs55784731	4	8276813	A	G	0.41123	0.0072	0.0086	0.402475	0.222544	0.0257424	5.37847e-18	0.0323532	0.0388248	0.40467	0.40467	0.519615	20
HTT	eQTL_GTEx_Whole_Blood	ENSG00000197386.10	4	3074681	rs1313766	4	3051098	C	T	0.505895	-0.0185	0.0081	0.0223744	0.138434	0.0174986	2.55014e-15	-0.133638	0.0609013	0.0282114	0.0282114	0.48465	20
HUS1	eQTL_GTEx_Whole_Blood	ENSG00000136273.11	7	47695730	rs71547873	7	47985137	C	T	0.109859	-0.0223	0.0132	0.091144	0.318164	0.0409629	8.02878e-15	-0.0700896	0.0424581	0.0987801	0.0987801	0.408469	20
HYAL3	eQTL_GTEx_Whole_Blood	ENSG00000186792.16	3	50292848	rs13100173	3	50295266	A	G	0.4773	0.0088	0.008	0.271332	-0.407764	0.0258058	3.05138e-56	-0.0215811	0.0196667	0.272491	0.164312	0.144898	20
IBA57	eQTL_GTEx_Whole_Blood	ENSG00000181873.12	1	228165815	rs4653919	1	228186261	A	G	0.361875	0.0245	0.0083	0.0031592	0.474448	0.0340071	3.08237e-44	0.051639	0.0178813	0.00387851	0.00387851	0.0216292	20
ICA1	eQTL_GTEx_Whole_Blood	ENSG00000003147.17	7	8113184	rs117827561	7	8253567	T	G	0.022112	-0.016	0.0326	0.62357	-0.70584	0.0888872	2.00796e-15	0.022668	0.0462742	0.624231	0.445537	0.627233	11
ICAM1	eQTL_GTEx_Whole_Blood	ENSG00000090339.8	19	10270835	rs281437	19	10286562	T	C	0.30625	0.0232	0.0096	0.0156633	0.147721	0.0234091	2.78292e-10	0.157053	0.06959	0.0240186	0.0240186	0.509162	13
ICAM2	eQTL_GTEx_Whole_Blood	ENSG00000108622.10	17	64005107	rs9907731	17	64025610	T	C	0.363035	-0.0002	0.0093	0.982842	-0.093406	0.0167367	2.39276e-08	0.00214119	0.0995661	0.982843	0.982843	0.975312	8
ICAM3	eQTL_GTEx_Whole_Blood	ENSG00000076662.9	19	10338682	rs2304240	19	10338716	G	A	0.83375	0.0119	0.0114	0.29655	-0.157423	0.0184705	1.55541e-17	-0.0755925	0.0729575	0.300147	0.300147	0.44938	13
ICMT	eQTL_GTEx_Whole_Blood	ENSG00000116237.15	1	6221300	rs12082244	1	6236734	G	C	0.030503	0.0697	0.0337	0.0386166	-0.574219	0.0528089	1.54108e-27	-0.121382	0.0597406	0.0421718	0.0421718	0.890928	16
ICOSLG	eQTL_GTEx_Whole_Blood	ENSG00000160223.16	21	44222991	rs55708341	21	44207698	T	A	0.180441	0.0197	0.0105	0.0606291	0.87369	0.0631236	1.44295e-43	0.022548	0.0121279	0.0630006	0.152753	0.461232	14
IDH3B	eQTL_GTEx_Whole_Blood	ENSG00000101365.20	20	2658395	rs2235954	20	2664329	T	C	0.825222	-0.0096	0.0111	0.387113	0.0894366	0.0162758	3.90573e-08	-0.107339	0.125638	0.392912	0.392912	0.657841	4
IDUA	eQTL_GTEx_Whole_Blood	ENSG00000127415.12	4	986997	rs11248061	4	987108	A	C	0.430096	-0.0029	0.0086	0.735959	0.142136	0.0165945	1.07846e-17	-0.020403	0.0605523	0.736156	0.786007	0.943631	20
IFFO1	eQTL_GTEx_Whole_Blood	ENSG00000010295.19	12	6538375	rs2286726	12	6550528	C	G	0.271761	0.0103	0.009	0.252439	-0.301783	0.0251952	4.64373e-33	-0.0341305	0.0299586	0.254596	0.254596	0.0171785	20
IFI27L1	eQTL_GTEx_Whole_Blood	ENSG00000165948.10	14	94081282	rs2402415	14	94103426	G	A	0.511995	-0.0159	0.0081	0.0496505	0.238678	0.0288658	1.35602e-16	-0.066617	0.0348802	0.0561486	0.0561486	0.232631	20
IFI27L2	eQTL_GTEx_Whole_Blood	ENSG00000119632.3	14	94127781	rs2273514	14	94129652	C	T	0.21715	-0.0101	0.0102	0.322078	-0.336255	0.0261939	1.01551e-37	0.0300367	0.0304242	0.323514	0.323514	0.139743	20
IFI35	eQTL_GTEx_Whole_Blood	ENSG00000068079.7	17	43006725	rs151103662	17	42992141	A	G	0.01486	-0.0066	0.0358	0.853733	-0.38284	0.0559862	8.02439e-12	0.0172396	0.0935456	0.853785	0.853785	0.878582	13
IFIT5	eQTL_GTEx_Whole_Blood	ENSG00000152778.8	10	89414586	rs303212	10	89401598	C	T	0.235182	-0.0066	0.0093	0.477904	-0.267374	0.022124	1.26377e-33	0.0246845	0.0348427	0.478662	0.478662	0.643184	20
IFITM1	eQTL_GTEx_Whole_Blood	ENSG00000185885.15	11	313506	rs6598043	11	324630	C	G	0.690292	0.0231	0.0097	0.0172449	0.203511	0.0197294	6.02126e-25	0.113507	0.048917	0.0203189	0.0233955	0.52677	16
IFITM10	eQTL_GTEx_Whole_Blood	ENSG00000244242.1	11	1732410	rs72850955	11	1755807	C	T	0.086525	0.0286	0.0148	0.0533061	-0.307256	0.0431282	1.04646e-12	-0.093082	0.0499088	0.0621758	0.0621758	0.0615712	12
IFITM2	eQTL_GTEx_Whole_Blood	ENSG00000185201.16	11	307631	rs6598043	11	324630	C	G	0.690292	0.0231	0.0097	0.0172449	0.0822532	0.0116828	1.91498e-12	0.28084	0.124492	0.0240777	0.0240777	0.280207	12
IFITM3	eQTL_GTEx_Whole_Blood	ENSG00000142089.15	11	319669	rs7480524	11	307696	C	T	0.514248	0.0067	0.009	0.456608	0.690424	0.0323318	3.55381e-101	0.00970418	0.0130434	0.456881	0.474622	0.124575	20
IFITM5	eQTL_GTEx_Whole_Blood	ENSG00000206013.2	11	298200	rs1060819	11	295527	C	T	0.745202	0.0089	0.0099	0.368658	-0.564334	0.0462994	3.56702e-34	-0.0157708	0.0175905	0.369957	0.369957	0.401653	7
IFNAR1	eQTL_GTEx_Whole_Blood	ENSG00000142166.12	21	33324477	rs8178576	21	33298609	T	A	0.204163	0.0188	0.0106	0.0761318	0.147511	0.0179064	1.75268e-16	0.127448	0.0735056	0.0829436	0.0829436	0.0659033	20
IFNAR2	eQTL_GTEx_Whole_Blood	ENSG00000159110.19	21	33229901	rs1131964	21	33238182	C	T	0.561978	-0.0025	0.0082	0.760459	-0.0940295	0.0171698	4.33918e-08	0.0265874	0.0873417	0.760818	0.760818	0.555252	6
IFNGR1	eQTL_GTEx_Whole_Blood	ENSG00000027697.13	6	137197484	rs2234711	6	137219383	G	A	0.383576	0.0115	0.0083	0.165887	-0.0611826	0.0109372	2.21895e-08	-0.187962	0.139759	0.178656	0.178656	0.807958	7
IFNGR2	eQTL_GTEx_Whole_Blood	ENSG00000159128.14	21	33402896	rs8133431	21	33424249	T	C	0.141592	0.0077	0.0118	0.514051	0.162079	0.0203992	1.93653e-15	0.0475077	0.0730491	0.515464	0.515464	0.105184	20
IFRD1	eQTL_GTEx_Whole_Blood	ENSG00000006652.13	7	112422968	rs12154294	7	112474890	T	C	0.509161	-0.0194	0.0083	0.019421	0.123079	0.0171277	6.67322e-13	-0.157622	0.070914	0.0262343	0.0262343	0.305243	12
IFT122	eQTL_GTEx_Whole_Blood	ENSG00000163913.11	3	129440180	rs7612128	3	129381445	G	A	0.844176	-0.0181	0.0115	0.115508	0.160807	0.0286915	2.0863e-08	-0.112557	0.0742806	0.129697	0.129697	0.347977	16
IFT140	eQTL_GTEx_Whole_Blood	ENSG00000187535.13	16	1510458	rs3784840	16	1607753	T	C	0.204232	-0.0002	0.0104	0.984657	0.250994	0.0313103	1.08944e-15	-0.000796832	0.0414354	0.984657	0.984657	0.00588559	20
IFT27	eQTL_GTEx_Whole_Blood	ENSG00000100360.14	22	36758202	rs2009667	22	36775567	G	A	0.560537	-0.006	0.0084	0.47505	-0.255716	0.0281328	9.94141e-20	0.0234635	0.0329502	0.476409	0.676466	0.582837	20
IFT52	eQTL_GTEx_Whole_Blood	ENSG00000101052.12	20	43590931	rs144460771	20	43627977	G	A	0.031628	-0.009	0.0207	0.66372	-0.711897	0.0831058	1.06998e-17	0.0126423	0.0291147	0.664126	0.664126	0.494063	13
IFT57	eQTL_GTEx_Whole_Blood	ENSG00000114446.4	3	108160812	rs2925538	3	108271056	T	C	0.033063	0.0499	0.0241	0.0384019	0.463295	0.0594425	6.49187e-15	0.107707	0.053823	0.0453785	0.114951	0.0412859	12
IFT88	eQTL_GTEx_Whole_Blood	ENSG00000032742.17	13	20567069	rs9315735	13	20588801	G	C	0.519217	0.0049	0.008	0.540207	-0.473831	0.0365952	2.41455e-38	-0.0103412	0.0169025	0.54066	0.54066	0.737414	20
IGFALS	eQTL_GTEx_Whole_Blood	ENSG00000099769.5	16	1790413	rs9940406	16	1797615	T	C	0.101037	-0.0145	0.014	0.300335	0.361342	0.0656698	3.74635e-08	-0.0401282	0.0394248	0.308754	0.308754	0.0490147	20
IGFBP2	eQTL_GTEx_Whole_Blood	ENSG00000115457.9	2	216632828	rs17496232	2	216619506	C	T	0.34695	-0.0258	0.0091	0.00458021	0.689431	0.041493	5.37184e-62	-0.0374222	0.0133901	0.00519365	0.00893995	0.561794	7
IGFLR1	eQTL_GTEx_Whole_Blood	ENSG00000126246.9	19	35738879	rs12459634	19	35739273	C	T	0.14505	-0.04	0.0118	0.000699359	-0.241201	0.0218436	2.39159e-28	0.165837	0.0511752	0.00119292	0.00119292	0.126105	20
IGHMBP2	eQTL_GTEx_Whole_Blood	ENSG00000132740.8	11	68903842	rs516425	11	68948206	A	G	0.287923	-0.0238	0.0087	0.00622606	1.05924	0.0239858	0	-0.0224689	0.00822918	0.00632578	0.00027637	0.340359	20
IGSF22	eQTL_GTEx_Whole_Blood	ENSG00000179057.13	11	18705418	rs2289965	11	18707103	C	T	0.39165	0.0019	0.0084	0.821053	0.393651	0.0422253	1.13497e-20	0.00482661	0.021345	0.821105	0.821105	0.740221	11
IGSF8	eQTL_GTEx_Whole_Blood	ENSG00000162729.13	1	160091340	rs2295621	1	160092937	G	A	0.213042	-0.0086	0.0098	0.380187	-0.147913	0.0180983	3.014e-16	0.0581423	0.066636	0.382916	0.382916	0.0971339	20
IGSF9B	eQTL_GTEx_Whole_Blood	ENSG00000080854.14	11	133908564	rs329642	11	133942404	C	T	0.430497	-0.0155	0.0083	0.061836	0.222313	0.0256746	4.76475e-18	-0.0697215	0.0381932	0.0679261	0.105162	0.0405561	20
IK	eQTL_GTEx_Whole_Blood	ENSG00000113141.17	5	140647058	rs801171	5	140735718	A	G	0.43535	0.0071	0.0082	0.38657	0.127526	0.0202891	3.26894e-10	0.0556749	0.0649078	0.391029	0.391029	0.768038	20
IKBIP	eQTL_GTEx_Whole_Blood	ENSG00000166130.14	12	98613405	rs7965771	12	98642135	C	G	0.491911	-0.0002	0.008	0.980055	-0.136778	0.0170404	1.00138e-15	0.00146222	0.0584892	0.980055	0.980055	0.244311	20
IKZF1	eQTL_GTEx_Whole_Blood	ENSG00000185811.16	7	50304124	rs1993444	7	50298903	A	G	0.335069	-0.0048	0.0092	0.601852	-0.133358	0.0181219	1.85382e-13	0.0359933	0.0691604	0.602762	0.602762	0.815182	17
IKZF3	eQTL_GTEx_Whole_Blood	ENSG00000161405.16	17	39757715	rs907091	17	39765489	T	C	0.482978	0.0108	0.008	0.177016	-0.0905653	0.0126645	8.60857e-13	-0.119251	0.0898943	0.184651	0.184651	0.643347	20
IL10	eQTL_GTEx_Whole_Blood	ENSG00000136634.5	1	206770907	rs1518111	1	206771300	C	T	0.79695	0.0011	0.0098	0.910629	0.252102	0.0429244	4.27568e-09	0.00436331	0.0388803	0.910645	0.910645	0.690137	12
IL10RB	eQTL_GTEx_Whole_Blood	ENSG00000243646.9	21	33266358	rs2239573	21	33266554	A	G	0.6908	-0.0073	0.0109	0.503033	-0.102068	0.0143889	1.30726e-12	0.0715209	0.107266	0.504926	0.504926
IL11RA	eQTL_GTEx_Whole_Blood	ENSG00000137070.17	9	34651036	rs2070074	9	34649445	G	A	0.09635	0.0281	0.0136	0.0388118	0.337271	0.0266619	1.1196e-36	0.0833158	0.040858	0.0414346	0.0414346	0.449856	20
IL12RB1	eQTL_GTEx_Whole_Blood	ENSG00000096996.15	19	18058995	rs393548	19	18086934	A	T	0.210663	0.0304	0.0099	0.00213553	-0.307091	0.0228836	4.63441e-41	-0.0989935	0.0330712	0.00275939	0.00275939	0.83761	20
IL12RB2	eQTL_GTEx_Whole_Blood	ENSG00000081985.10	1	67307364	rs17129789	1	67324915	C	T	0.164124	0.0121	0.0113	0.284261	0.332682	0.029848	7.49929e-29	0.0363711	0.0341228	0.286474	0.286474	0.459082	20
IL15	eQTL_GTEx_Whole_Blood	ENSG00000164136.16	4	141636599	rs1435135	4	141309172	T	C	0.396035	0.014	0.0082	0.0877631	-0.314375	0.0288175	1.04204e-27	-0.0445328	0.026401	0.0916448	0.0916448	0.321786	16
IL15RA	eQTL_GTEx_Whole_Blood	ENSG00000134470.20	10	5948892	rs2274034	10	5977285	T	C	0.449121	0.0014	0.0081	0.862778	0.306104	0.0280007	8.10152e-28	0.00457361	0.0264649	0.862795	0.8893	0.661612	16
IL17RA	eQTL_GTEx_Whole_Blood	ENSG00000177663.13	22	17084954	rs4819959	22	17105741	A	G	0.49658	-0.0093	0.0082	0.256733	0.109846	0.012317	4.73737e-19	-0.084664	0.0752512	0.260553	0.260553	0.258639	20
IL17RB	eQTL_GTEx_Whole_Blood	ENSG00000056736.9	3	53846580	rs1982172	3	53886486	G	A	0.455209	-0.0203	0.0085	0.0169295	-0.380831	0.043751	3.18928e-18	0.0533045	0.0231445	0.021272	0.021272	0.788724	20
IL17RC	eQTL_GTEx_Whole_Blood	ENSG00000163702.18	3	9917074	rs708567	3	9918386	T	C	0.5277	0.0033	0.008	0.679973	0.352466	0.0292423	1.86369e-33	0.00936261	0.0227105	0.68015	0.366179	0.311215	20
IL17RE	eQTL_GTEx_Whole_Blood	ENSG00000163701.18	3	9902619	rs114351845	3	9903375	T	C	0.0241	-0.0321	0.0332	0.33361	0.795039	0.120768	4.60495e-11	-0.0403754	0.0422069	0.338767	0.338767	0.34899	4
IL18R1	eQTL_GTEx_Whole_Blood	ENSG00000115604.10	2	102355929	rs11465584	2	102366169	A	G	0.142656	-0.005	0.0119	0.674363	-0.144174	0.0204283	1.6944e-12	0.0346803	0.0826853	0.674905	0.674905	0.47015	20
IL18RAP	eQTL_GTEx_Whole_Blood	ENSG00000115607.9	2	102418689	rs1558650	2	102443564	A	T	0.778189	-0.0076	0.0096	0.428555	0.276522	0.0175221	4.18573e-56	-0.0274842	0.0347606	0.429135	0.321865	0.161659	20
IL27	eQTL_GTEx_Whole_Blood	ENSG00000197272.2	16	28499362	rs180744	16	28496727	G	A	0.402104	0.0062	0.0084	0.460457	0.144142	0.0249589	7.68708e-09	0.0430131	0.0587499	0.464083	0.488561	0.238342	20
IL27RA	eQTL_GTEx_Whole_Blood	ENSG00000104998.3	19	14031748	rs113593439	19	14031893	T	C	0.057029	0.0395	0.0201	0.0493941	-0.376955	0.038056	3.9486e-23	-0.104787	0.0543613	0.0539044	0.0539044	0.20932	12
IL32	eQTL_GTEx_Whole_Blood	ENSG00000008517.16	16	3065297	rs12448657	16	3064080	C	A	0.637044	-0.0223	0.0092	0.0153543	0.17134	0.0182587	6.34917e-21	-0.130151	0.0554567	0.0189311	0.048205	0.775053	17
IL4R	eQTL_GTEx_Whole_Blood	ENSG00000077238.13	16	27314102	rs8052962	16	27315521	G	T	0.610815	-0.0135	0.0082	0.0996935	0.177106	0.0156747	1.32921e-29	-0.0762255	0.0467889	0.103284	0.103284	0.095889	20
IL6R	eQTL_GTEx_Whole_Blood	ENSG00000160712.12	1	154405193	rs4845619	1	154432582	G	T	0.576854	0.0179	0.0082	0.0290412	-0.113639	0.0139775	4.28832e-16	-0.157516	0.0747141	0.0350089	0.0350089	0.470721	14
IL6ST	eQTL_GTEx_Whole_Blood	ENSG00000134352.19	5	55935095	rs28722705	5	56158115	T	A	0.15005	-0.0144	0.012	0.230139	0.164744	0.0254695	9.91281e-11	-0.0874083	0.0740832	0.238053	0.238053	0.923134	6
IMMP2L	eQTL_GTEx_Whole_Blood	ENSG00000184903.9	7	110663051	rs7803571	7	111353455	T	C	0.370795	0.0011	0.0085	0.897032	0.238902	0.0317585	5.37533e-14	0.0046044	0.0355847	0.897047	0.897047	0.425893	20
IMMT	eQTL_GTEx_Whole_Blood	ENSG00000132305.20	2	86143932	rs13035593	2	86203374	T	C	0.497399	-0.021	0.0079	0.00785528	-0.314637	0.0188264	1.06181e-62	0.0667436	0.0254239	0.0086591	0.0443502	0.305492	20
IMP4	eQTL_GTEx_Whole_Blood	ENSG00000136718.9	2	130342350	rs7558812	2	130326891	G	A	0.207111	-0.0089	0.0109	0.414206	0.166892	0.022177	5.25336e-14	-0.0533279	0.065695	0.416935	0.416935	0.809307	19
IMPA1	eQTL_GTEx_Whole_Blood	ENSG00000133731.9	8	81657961	rs1967328	8	81671536	T	G	0.289898	0.0056	0.0086	0.514941	-0.15191	0.0179473	2.57814e-17	-0.0368639	0.0567797	0.51618	0.51618	0.841984	20
IMPA2	eQTL_GTEx_Whole_Blood	ENSG00000141401.11	18	11981025	rs8088271	18	11917347	C	A	0.209488	0.0016	0.0106	0.88002	-0.113018	0.01621	3.12239e-12	-0.014157	0.0938123	0.880048	0.880048	0.695304	20
INAFM1	eQTL_GTEx_Whole_Blood	ENSG00000257704.3	19	47274453	rs6612	19	47275600	G	C	0.299979	-0.005	0.0094	0.594785	0.235187	0.0226321	2.7038e-25	-0.0212597	0.0400205	0.595267	0.606105	0.299796	12
INAFM2	eQTL_GTEx_Whole_Blood	ENSG00000259330.2	15	40323664	rs2118960	15	40330740	G	A	0.590649	-0.028	0.0082	0.000638677	-0.187067	0.0221554	3.08212e-17	0.149679	0.0472835	0.00154781	0.00154781	0.249988	20
INCENP	eQTL_GTEx_Whole_Blood	ENSG00000149503.12	11	62123973	rs11230911	11	62120803	G	C	0.630966	0.01	0.0083	0.228273	-0.126428	0.0181937	3.67842e-12	-0.0790964	0.0666295	0.235185	0.235185	0.0442975	20
INF2	eQTL_GTEx_Whole_Blood	ENSG00000203485.12	14	104689606	rs76147286	14	104698597	T	C	0.15045	0.0002	0.0118	0.986477	-0.339087	0.0332092	1.77718e-24	-0.000589819	0.0347994	0.986477	0.247634	0.0276083	14
ING5	eQTL_GTEx_Whole_Blood	ENSG00000168395.15	2	241687085	rs7568408	2	241709134	A	G	0.454011	-0.0103	0.0093	0.268066	0.240807	0.0302649	1.76777e-15	-0.0427728	0.0389925	0.272663	0.013232	0.110502	20
INO80B	eQTL_GTEx_Whole_Blood	ENSG00000115274.14	2	74455023	rs2301984	2	74493928	G	A	0.140248	-0.0004	0.0113	0.971762	-0.173341	0.0255984	1.27394e-11	0.00230759	0.0651903	0.971763	0.971763	0.697547	20
INO80C	eQTL_GTEx_Whole_Blood	ENSG00000153391.15	18	35452230	rs112435799	18	35497948	T	C	0.029745	-0.0165	0.029	0.56938	-0.743171	0.0899109	1.38948e-16	0.0222022	0.0391143	0.570291	0.844783	0.511585	20
INO80E	eQTL_GTEx_Whole_Blood	ENSG00000169592.14	16	29995294	rs9925915	16	29982365	C	G	0.455346	-0.0206	0.0082	0.0119983	-0.185523	0.0224711	1.50554e-16	0.111037	0.0462003	0.0162437	0.0162437	0.11169	20
INPP4B	eQTL_GTEx_Whole_Blood	ENSG00000109452.12	4	142023160	rs10011128	4	142937606	T	C	0.226232	0.0008	0.0096	0.933586	-0.122211	0.0184471	3.47417e-11	-0.00654606	0.0785589	0.933592	0.933592	0.899309	20
INPP5B	eQTL_GTEx_Whole_Blood	ENSG00000204084.12	1	37861092	rs12752271	1	37898603	A	G	0.438142	0.0061	0.0087	0.48321	-0.503149	0.0264544	1.17699e-80	-0.0121236	0.0173028	0.483507	0.0813477	0.0037932	20
INPP5D	eQTL_GTEx_Whole_Blood	ENSG00000168918.13	2	233059967	rs7581787	2	233168594	C	A	0.462413	-0.0012	0.0084	0.886403	-0.169605	0.0210573	7.98412e-16	0.00707526	0.0495346	0.886421	0.886421	0.973196	20
INPP5K	eQTL_GTEx_Whole_Blood	ENSG00000132376.19	17	1494571	rs78479853	17	1502561	T	C	0.074013	-0.0111	0.0173	0.521121	-0.393513	0.0375926	1.21379e-25	0.0282075	0.0440455	0.521902	0.521902	0.0277133	19
INSC	eQTL_GTEx_Whole_Blood	ENSG00000188487.11	11	15112424	rs1714334	11	15222397	C	T	0.648878	-0.0109	0.0089	0.220681	-0.303517	0.033716	2.21309e-19	0.0359123	0.029593	0.224923	0.379091	0.318609	20
INSIG1	eQTL_GTEx_Whole_Blood	ENSG00000186480.12	7	155297776	rs11766971	7	155211037	C	T	0.52975	-0.002	0.0087	0.818181	-0.112971	0.0203308	2.75e-08	0.0177037	0.0770768	0.818334	0.818334	0.216989	7
INSIG2	eQTL_GTEx_Whole_Blood	ENSG00000125629.14	2	118088452	rs1559509	2	118098351	A	G	0.2592	-0.0054	0.0094	0.565651	-0.297318	0.0216727	7.8649e-43	0.0181624	0.0316437	0.565991	0.76957	0.888867	20
INSL3	eQTL_GTEx_Whole_Blood	ENSG00000248099.3	19	17816512	rs139302828	19	17820106	G	A	0.031023	0.0378	0.0292	0.195486	0.315868	0.0561337	1.83299e-08	0.11967	0.0948584	0.207104	0.207104
INSR	eQTL_GTEx_Whole_Blood	ENSG00000171105.13	19	7112255	rs62109586	19	7273143	C	T	0.3003	-0.0204	0.0099	0.0393406	0.22657	0.0285091	1.90631e-15	-0.0900384	0.04514	0.0460812	0.0460812	0.593333	18
INTS1	eQTL_GTEx_Whole_Blood	ENSG00000164880.15	7	1470277	rs6950990	7	1496930	C	T	0.393659	-0.0115	0.0084	0.170984	-0.360847	0.0211044	1.53121e-65	0.0318695	0.0233531	0.172354	0.0526315	0.0492326	20
INTS10	eQTL_GTEx_Whole_Blood	ENSG00000104613.11	8	19817140	rs1826418	8	19806979	G	A	0.478623	0.0217	0.008	0.00667778	0.167463	0.0216009	9.00314e-15	0.129581	0.0506114	0.0104579	0.0104579	0.191751	20
INTS14	eQTL_GTEx_Whole_Blood	ENSG00000138614.14	15	65578753	rs600663	15	65451286	A	G	0.0593	-0.0114	0.0181	0.528803	-0.256172	0.0428049	2.16871e-09	0.0445014	0.0710459	0.531069	0.531069	0.254298	9
INTS4	eQTL_GTEx_Whole_Blood	ENSG00000149262.16	11	77878757	rs3819256	11	77990815	A	T	0.50709	0.0202	0.008	0.0115698	0.194127	0.0213057	8.12311e-20	0.104056	0.0427633	0.0149621	0.0149621	0.0394582	20
INTS5	eQTL_GTEx_Whole_Blood	ENSG00000185085.2	11	62646848	rs67308910	11	62609887	A	G	0.2922	0.0062	0.0094	0.509527	0.111888	0.0166508	1.82119e-11	0.0554126	0.0844163	0.511554	0.511554	0.397412	10
INVS	eQTL_GTEx_Whole_Blood	ENSG00000119509.12	9	100099256	rs6479009	9	100316182	T	C	0.477393	-0.0194	0.008	0.0153084	0.299132	0.0261868	3.2086e-30	-0.0648543	0.02734	0.0176856	0.0596581	0.169543	20
IP6K2	eQTL_GTEx_Whole_Blood	ENSG00000068745.14	3	48688003	rs72929172	3	48694528	G	A	0.055415	0.0187	0.017	0.271332	0.266966	0.0360387	1.28454e-13	0.0700464	0.0643768	0.276564	0.276564	0.392512	14
IPMK	eQTL_GTEx_Whole_Blood	ENSG00000151151.5	10	58191517	rs1199099	10	58188574	T	C	0.209196	-0.0004	0.0099	0.967771	-0.193455	0.015054	8.52012e-38	0.00206766	0.0511749	0.967771	0.568821	0.885734	20
IPO13	eQTL_GTEx_Whole_Blood	ENSG00000117408.10	1	43946939	rs72684780	1	43964491	T	C	0.067041	-0.0239	0.0162	0.14013	0.300115	0.0418158	7.12233e-13	-0.0796361	0.0551079	0.148432	0.148432	0.474559	20
IPO8	eQTL_GTEx_Whole_Blood	ENSG00000133704.9	12	30628988	rs12830910	12	30737300	C	T	0.256012	0.0103	0.0091	0.25769	-0.136158	0.017673	1.31564e-14	-0.0756474	0.0675515	0.262779	0.124774	0.175473	14
IQCB1	eQTL_GTEx_Whole_Blood	ENSG00000173226.16	3	121769763	rs6438652	3	121761528	G	A	0.635545	0.0068	0.0082	0.406953	0.474542	0.0260494	3.78245e-74	0.0143296	0.0172977	0.407438	0.0844952	0.201092	20
IQCG	eQTL_GTEx_Whole_Blood	ENSG00000114473.13	3	197889075	rs3749255	3	197944156	T	C	0.20305	-0.0065	0.0099	0.51146	0.28533	0.0465591	8.88041e-10	-0.0227806	0.0348952	0.513866	0.513866	0.989287	20
IQGAP1	eQTL_GTEx_Whole_Blood	ENSG00000140575.12	15	90388218	rs2074585	15	90466252	A	G	0.51045	0.022	0.008	0.00595953	0.144051	0.0129264	7.66537e-29	0.152724	0.0572019	0.0075872	0.0319835	0.00683954	20
IQGAP2	eQTL_GTEx_Whole_Blood	ENSG00000145703.15	5	76403249	rs11738470	5	76398079	T	C	0.502961	-0.0036	0.0081	0.656721	0.264809	0.0210095	2.0008e-36	-0.0135947	0.0306071	0.656921	0.418449	0.0218681	14
IQSEC3	eQTL_GTEx_Whole_Blood	ENSG00000120645.11	12	66765	rs73036139	12	136961	T	C	0.272594	0.0045	0.0097	0.642707	0.593337	0.0518993	2.87799e-30	0.00758422	0.0163617	0.64298	0.312514	0.305354	20
IRAK1BP1	eQTL_GTEx_Whole_Blood	ENSG00000146243.13	6	78867472	rs9718121	6	79020170	A	T	0.486878	-0.0084	0.0079	0.28765	0.307688	0.0389725	2.90286e-15	-0.0273004	0.0259072	0.291985	0.291985	0.416429	20
IRAK3	eQTL_GTEx_Whole_Blood	ENSG00000090376.10	12	66188879	rs2701653	12	66188105	T	C	0.069924	0.0174	0.0148	0.239725	-0.136247	0.0209978	8.66213e-11	-0.127709	0.110395	0.247338	0.247338	0.724444	13
IREB2	eQTL_GTEx_Whole_Blood	ENSG00000136381.12	15	78437431	rs11637193	15	78501893	T	C	0.164033	0.0071	0.0108	0.510919	0.247871	0.0189902	6.14534e-39	0.0286439	0.0436263	0.511454	0.304568	0.0857092	20
IRF2BPL	eQTL_GTEx_Whole_Blood	ENSG00000119669.4	14	77024543	rs11622562	14	77050805	T	C	0.329757	0.0145	0.0086	0.0917868	-0.119862	0.0160439	7.96758e-14	-0.120972	0.0735537	0.100035	0.100035	0.267477	20
IRF5	eQTL_GTEx_Whole_Blood	ENSG00000128604.19	7	128937612	rs3778754	7	128935498	G	C	0.46015	0.0084	0.0083	0.311515	0.401537	0.0203477	1.1052e-86	0.0209196	0.0206977	0.31215	0.0696266	0.0058753	20
IRF6	eQTL_GTEx_Whole_Blood	ENSG00000117595.10	1	209785623	rs846808	1	209806682	T	C	0.418962	-0.008	0.0084	0.340904	0.458108	0.0327483	1.82584e-44	-0.0174631	0.0183787	0.34202	0.540451	0.752772	20
IRS1	eQTL_GTEx_Whole_Blood	ENSG00000169047.5	2	226731317	rs16822636	2	226782382	C	T	0.043707	-0.0133	0.0205	0.51648	0.535077	0.0795396	1.72982e-11	-0.0248562	0.03849	0.518419	0.518419	0.764573	11
ISCA1	eQTL_GTEx_Whole_Blood	ENSG00000135070.14	9	86264546	rs4440696	9	86288452	A	T	0.658382	-0.0139	0.0084	0.0979728	-0.131793	0.0237067	2.70846e-08	0.105468	0.0664999	0.112741	0.112741	0.928617	6
ISCA2	eQTL_GTEx_Whole_Blood	ENSG00000165898.13	14	74493720	rs4903231	14	74495530	A	G	0.601338	0.0086	0.0084	0.305925	-0.228772	0.0185875	8.21683e-35	-0.037592	0.0368446	0.307593	0.307593	0.885418	20
ISCU	eQTL_GTEx_Whole_Blood	ENSG00000136003.15	12	108562601	rs1016881	12	108556190	G	C	0.670584	-0.0005	0.0088	0.95469	-0.185056	0.0250492	1.49382e-13	0.00270188	0.0475546	0.954691	0.954691	0.215982	17
ISG15	eQTL_GTEx_Whole_Blood	ENSG00000187608.8	1	1001138	rs2465124	1	1013855	A	G	0.964536	0.0131	0.0242	0.588285	0.48108	0.0448697	8.05092e-27	0.0272304	0.0503676	0.58876	0.58876	0.894201	13
ISG20	eQTL_GTEx_Whole_Blood	ENSG00000172183.14	15	88636153	rs4572362	15	88659298	G	C	0.590032	0.0108	0.0085	0.203875	-0.297039	0.0239543	2.60511e-35	-0.0363589	0.0287656	0.206241	0.384728	0.829473	20
ISL2	eQTL_GTEx_Whole_Blood	ENSG00000159556.9	15	76336724	rs284909	15	76444287	T	C	0.596308	0.0066	0.0082	0.42089	-0.441599	0.0349855	1.58991e-36	-0.0149457	0.0186066	0.421832	0.0827225	0.756603	20
ISM1	eQTL_GTEx_Whole_Blood	ENSG00000101230.5	20	13221771	rs6134826	20	13232867	A	G	0.1391	-0.0189	0.0119	0.112233	-0.316334	0.0565362	2.20308e-08	0.059747	0.0391046	0.126544	0.126544	0.829948	12
ISOC1	eQTL_GTEx_Whole_Blood	ENSG00000066583.11	5	129094751	rs2577471	5	128914042	G	A	0.373687	-0.0086	0.0082	0.294279	-0.274733	0.0319717	8.47233e-18	0.0313031	0.0300686	0.29785	0.29785	0.938804	20
ITGA1	eQTL_GTEx_Whole_Blood	ENSG00000213949.8	5	52787896	rs2406370	5	52922503	G	A	0.45535	-0.016	0.0084	0.056811	-0.58357	0.0403756	2.38199e-47	0.0274174	0.0145186	0.0589677	0.00401132	0.500752	20
ITGA4	eQTL_GTEx_Whole_Blood	ENSG00000115232.13	2	181457207	rs1375493	2	181459039	A	G	0.557451	0.0029	0.0081	0.720325	-0.246017	0.0168719	3.68389e-48	-0.0117878	0.0329345	0.720406	0.926056	0.169894	20
ITGA7	eQTL_GTEx_Whole_Blood	ENSG00000135424.15	12	55684612	rs55927117	12	55676990	A	G	0.264262	0.0011	0.0096	0.908775	-0.483794	0.0265556	3.70244e-74	-0.00227369	0.0198435	0.908777	0.908777	0.101846	14
ITGA9	eQTL_GTEx_Whole_Blood	ENSG00000144668.11	3	37452115	rs9810522	3	37255335	G	A	0.435418	0.0047	0.0081	0.561748	-0.278204	0.0312483	5.43472e-19	-0.0168941	0.0291771	0.562577	0.904652	0.582247	20
[truncated: 15,792 more rows]
